# Supplementary material for: The Genome of the Generalist Plant Pathogen Fusarium avenaceum Is Enriched with Genes Involved in Redox, Signaling and Secondary Metabolism
Source: PLoS One. 2014 Nov 19;9(11):e112703. doi: 10.1371/journal.pone.0112703 (PMC4237347; doi:10.1371/journal.pone.0112703)
Supplement: File S2 — BLASTn results of the three F. avenaceum isolates Fa05001, FaLH03 and FaLH27. (XLSX) [file pone.0112703.s002.xlsx]

## Sheet: Fa05001cds_vs_LH03cds
Query	Number of hits	Lowest E-value	Accession (E-value)	Greatest identity %	Greatest positive %	Greatest bit score
FAVG1_00001	26	0	FAVG2_07777	100	100	1511.05
FAVG1_00002	18	0	FAVG2_07778	100	100	1306.86
FAVG1_00003	38	0	FAVG2_07779	100	100	2066.11
FAVG1_00004	23	0	FAVG2_07780	100	100	1790.56
FAVG1_00005	40	0	FAVG2_07781	100	100	2472.49
FAVG1_00006	54	0	FAVG2_07782	100	100	1019.42
FAVG1_00007	47	0	FAVG2_07783	100	100	2044.3
FAVG1_00008	54	0	FAVG2_07784	100	100	3033.49
FAVG1_00009	58	0	FAVG2_07785	100	100	4492.51
FAVG1_00010	25	0	FAVG2_07786	100	100	10637.8
FAVG1_00011	24	1.03805e-148	FAVG2_07787	100	100	523.834
FAVG1_00012	21	0	FAVG2_07788	100	100	5796.9
FAVG1_00013	40	0	FAVG2_07789	100	100	3564.77
FAVG1_00014	47	0	FAVG2_07790	100	100	2518.08
FAVG1_00015	13	0	FAVG2_07791	100	100	5549.1
FAVG1_00016	27	0	FAVG2_07792	100	100	1750.91
FAVG1_00017	34	0	FAVG2_07793	100	100	3564.77
FAVG1_00018	43	0	FAVG2_07794	100	100	2597.38
FAVG1_00019	20	0	FAVG2_07795	100	100	1588.36
FAVG1_00020	17	0	FAVG2_07796	100	100	4807.7
FAVG1_00021	98	0	FAVG2_07797	100	100	3602.43
FAVG1_00022	12	0	FAVG2_07798	100	100	5073.34
FAVG1_00023	47	0	FAVG2_07799	100	100	2958.17
FAVG1_00024	12	0	FAVG2_07800	100	100	1808.4
FAVG1_00025	30	0	FAVG2_07801	100	100	5392.5
FAVG1_00026	25	0	FAVG2_07802	100	100	2000.69
FAVG1_00027	27	0	FAVG2_07803	100	100	7588.94
FAVG1_00028	31	0	FAVG2_07804	100	100	3326.88
FAVG1_00029	44	0	FAVG2_07805	100	100	3263.45
FAVG1_00030	42	0	FAVG2_07806	100	100	1207.75
FAVG1_00031	29	0	FAVG2_07807	100	100	3073.14
FAVG1_00032	25	8.89003e-165	FAVG2_07808	100	100	577.358
FAVG1_00033	29	0	FAVG2_07809	100	100	3380.41
FAVG1_00034	21	0	FAVG2_07810	100	100	2440.77
FAVG1_00035	23	0	FAVG2_07811	100	100	1873.82
FAVG1_00036	32	0	FAVG2_07812	100	100	3227.77
FAVG1_00037	42	0	FAVG2_07813	100	100	9032.1
FAVG1_00038	11	0	FAVG2_07814	100	100	1697.39
FAVG1_00039	10	0	FAVG2_07815	100	100	6193.37
FAVG1_00040	81	0	FAVG2_07816	100	100	3154.42
FAVG1_00041	19	0	FAVG2_07817	100	100	1594.31
FAVG1_00042	33	0	FAVG2_07818	100	100	2859.05
FAVG1_00043	24	0	FAVG2_07819	100	100	2393.19
FAVG1_00044	26	0	FAVG2_07820	100	100	2131.52
FAVG1_00045	94	0	FAVG2_07821	100	100	1380.21
FAVG1_00046	33	0	FAVG2_07822	100	100	2535.92
FAVG1_00047	20	0	FAVG2_07823	100	100	1600.25
FAVG1_00048	14	0	FAVG2_07824	100	100	4906.82
FAVG1_00049	34	0	FAVG2_07825	100	100	1616.11
FAVG1_00050	27	0	FAVG2_07826	100	100	785.505
FAVG1_00051	26	0	FAVG2_07827	100	100	2238.57
FAVG1_00052	42	0	FAVG2_07828	100	100	2861.03
FAVG1_00053	14	0	FAVG2_07829	100	100	5872.23
FAVG1_00054	12	4.43497e-129	FAVG2_07830	100	100	458.417
FAVG1_00055	37	0	FAVG2_07831	100	100	3763
FAVG1_00056	29	0	FAVG2_07832	100	100	3693.62
FAVG1_00057	36	0	FAVG2_07833	100	100	3350.67
FAVG1_00058	20	0	FAVG2_07834	100	100	2375.35
FAVG1_00059	26	0	FAVG2_07835	100	100	4910.78
FAVG1_00060	30	0	FAVG2_07836	100	100	6040.73
FAVG1_00061	20	0	FAVG2_07837	100	100	1534.83
FAVG1_00062	56	0	FAVG2_07838	100	100	3065.21
FAVG1_00063	21	0	FAVG2_07839	100	100	706.211
FAVG1_00064	104	0	FAVG2_07840	100	100	1505.1
FAVG1_00065	28	0	FAVG2_07841	100	100	7810.97
FAVG1_00066	50	0	FAVG2_07842	100	100	4119.82
FAVG1_00067	18	0	FAVG2_07843	100	100	1974.92
FAVG1_00068	20	0	FAVG2_07844	100	100	6809.88
FAVG1_00069	9	0	FAVG2_07845	100	100	1294.97
FAVG1_00070	16	0	FAVG2_07846	100	100	1536.82
FAVG1_00071	35	0	FAVG2_07847	100	100	1154.22
FAVG1_00072	70	0	FAVG2_07848	100	100	3505.29
FAVG1_00073	46	0	FAVG2_07849	100	100	2353.55
FAVG1_00074	39	0	FAVG2_07850	100	100	638.811
FAVG1_00075	69	0	FAVG2_07851	100	100	2216.76
FAVG1_00076	38	0	FAVG2_07852	100	100	3433.93
FAVG1_00077	18	0	FAVG2_07853	100	100	2656.85
FAVG1_00078	14	2.84952e-149	FAVG2_07854	100	100	525.817
FAVG1_00079	19	0	FAVG2_07855	100	100	1604.22
FAVG1_00080	20	0	FAVG2_07856	100	100	2115.66
FAVG1_00081	15	0	FAVG2_07857	100	100	1832.19
FAVG1_00082	15	0	FAVG2_07858	100	100	1273.16
FAVG1_00083	38	0	FAVG2_07859	100	100	2157.29
FAVG1_00084	67	0	FAVG2_07860	100	100	2637.02
FAVG1_00085	27	0	FAVG2_07861	100	100	1953.11
FAVG1_00086	24	0	FAVG2_07862	100	100	874.711
FAVG1_00087	41	0	FAVG2_07863	100	100	3667.85
FAVG1_00088	41	0	FAVG2_07864	100	100	3326.88
FAVG1_00089	40	0	FAVG2_07865	100	100	1098.72
FAVG1_00090	43	0	FAVG2_07866	100	100	7872.42
FAVG1_00091	24	0	FAVG2_07867	100	100	5156.6
FAVG1_00092	41	0	FAVG2_07868	100	100	878.676
FAVG1_00093	47	0	FAVG2_07869	100	100	3711.46
FAVG1_00094	23	0	FAVG2_07870	100	100	2145.4
FAVG1_00095	24	0	FAVG2_07871	100	100	751.805
FAVG1_00096	19	0	FAVG2_07872	100	100	7222.21
FAVG1_00097	22	0	FAVG2_07873	100	100	3211.91
FAVG1_00098	25	0	FAVG2_07874	100	100	1853.99
FAVG1_00099	45	0	FAVG2_07875	100	100	2821.38
FAVG1_00100	22	0	FAVG2_07876	100	100	1344.53
FAVG1_00101	46	0	FAVG2_07877	100	100	1181.98
FAVG1_00102	36	0	FAVG2_07878	100	100	6726.62
FAVG1_00103	12	0	FAVG2_07879	100	100	6020.9
FAVG1_00104	16	0	FAVG2_07880	100	100	1725.14
FAVG1_00105	15	0	FAVG2_07881	100	100	6782.13
FAVG1_00106	71	0	FAVG2_07882	100	100	1901.57
FAVG1_00107	11	0	FAVG2_07883	100	100	2109.72
FAVG1_00108	25	0	FAVG2_07884	100	100	2793.63
FAVG1_00109	39	0	FAVG2_07885	100	100	880.658
FAVG1_00110	17	0	FAVG2_07886	100	100	1568.53
FAVG1_00111	42	0	FAVG2_07887	100	100	7073.53
FAVG1_00112	64	0	FAVG2_07888	100	100	2928.43
FAVG1_00113	46	0	FAVG2_07889	100	100	4038.55
FAVG1_00114	30	0	FAVG2_07890	100	100	2813.45
FAVG1_00115	21	0	FAVG2_07891	100	100	4968.27
FAVG1_00116	27	0	FAVG2_07892	100	100	1911.48
FAVG1_00117	21	0	FAVG2_07893	100	100	1394.09
FAVG1_00118	18	0	FAVG2_07894	100	100	1522.94
FAVG1_00119	22	0	FAVG2_07895	100	100	1917.43
FAVG1_00120	37	0	FAVG2_07896	100	100	3378.42
FAVG1_00121	29	0	FAVG2_07897	100	100	2482.4
FAVG1_00122	22	0	FAVG2_07898	100	100	5057.48
FAVG1_00123	24	0	FAVG2_07899	100	100	6645.34
FAVG1_00124	26	0	FAVG2_07900	100	100	1493.21
FAVG1_00125	30	0	FAVG2_07901	100	100	2767.86
FAVG1_00126	37	0	FAVG2_07902	100	100	1580.43
FAVG1_00127	46	0	FAVG2_07903	100	100	3836.35
FAVG1_00128	51	1.76285e-16	FAVG2_07904	100	100	87.7165
FAVG1_00129	51	0	FAVG2_07905	100	100	4094.05
FAVG1_00130	15	0	FAVG2_07906	100	100	2676.67
FAVG1_00131	51	0	FAVG2_07907	100	100	13991.9
FAVG1_00132	21	0	FAVG2_07908	100	100	1703.34
FAVG1_00133	23	0	FAVG2_07909	100	100	2008.62
FAVG1_00134	10	0	FAVG2_07910	100	100	708.193
FAVG1_00135	16	0	FAVG2_07911	100	100	1413.91
FAVG1_00136	48	0	FAVG2_07912	100	100	912.376
FAVG1_00137	28	0	FAVG2_07913	100	100	2985.92
FAVG1_00138	24	0	FAVG2_07914	100	100	2064.12
FAVG1_00139	40	0	FAVG2_07915	100	100	898.499
FAVG1_00140	37	0	FAVG2_07916	100	100	1810.38
FAVG1_00141	29	0	FAVG2_07917	100	100	7777.27
FAVG1_00142	47	0	FAVG2_07918	100	100	3037.46
FAVG1_00143	44	0	FAVG2_07919	100	100	829.117
FAVG1_00144	30	0	FAVG2_07920	100	100	3217.85
FAVG1_00145	42	8.36492e-100	FAVG2_07921	100	100	361.281
FAVG1_00146	19	2.05707e-122	FAVG2_07922	100	100	436.611
FAVG1_00147	13	0	FAVG2_07923	100	100	1489.24
FAVG1_00148	29	1.62651e-169	FAVG2_07924	100	100	593.217
FAVG1_00149	31	0	FAVG2_07925	100	100	2272.27
FAVG1_00150	11	0	FAVG2_07927	100	100	1086.82
FAVG1_00151	29	0	FAVG2_07928	100	100	747.84
FAVG1_00152	22	0	FAVG2_07929	100	100	2181.08
FAVG1_00153	15	0	FAVG2_07930	100	100	1996.72
FAVG1_00154	36	4.30196e-164	FAVG2_07931	100	100	575.376
FAVG1_00155	26	0	FAVG2_07932	100	100	2769.84
FAVG1_00156	29	0	FAVG2_07932	100	100	1183.96
FAVG1_00157	18	0	FAVG2_07933	100	100	1172.06
FAVG1_00158	32	0	FAVG2_07934	100	100	1594.31
FAVG1_00159	195	0	FAVG2_07935	100	100	3808.6
FAVG1_00160	106	0	FAVG2_07936	100	100	4318.06
FAVG1_00161	17	0	FAVG2_07937	100	100	5380.6
FAVG1_00162	28	0	FAVG2_07938	100	100	1509.06
FAVG1_00163	22	0	FAVG2_07939	100	100	1733.07
FAVG1_00164	23	0	FAVG2_07940	100	100	10421.7
FAVG1_00165	28	0	FAVG2_07941	100	100	4276.43
FAVG1_00166	204	0	FAVG2_07942	100	100	2248.48
FAVG1_00167	16	0	FAVG2_07943	100	100	7799.07
FAVG1_00168	42	0	FAVG2_07944	100	100	3705.51
FAVG1_00169	21	0	FAVG2_07945	100	100	2036.37
FAVG1_00170	17	0	FAVG2_07946	100	100	1287.04
FAVG1_00171	36	0	FAVG2_07947	100	100	3237.68
FAVG1_00172	16	0	FAVG2_07948	100	100	1647.83
FAVG1_00173	30	0	FAVG2_07949	100	100	3235.69
FAVG1_00174	32	0	FAVG2_07950	100	100	3713.44
FAVG1_00175	27	0	FAVG2_07951	100	100	10284.9
FAVG1_00176	22	0	FAVG2_07952	100	100	1358.41
FAVG1_00177	29	0	FAVG2_07953	100	100	1752.89
FAVG1_00178	44	0	FAVG2_07954	100	100	5733.46
FAVG1_00179	22	0	FAVG2_07955	100	100	2395.18
FAVG1_00180	34	0	FAVG2_07956	100	100	2254.43
FAVG1_00181	22	0	FAVG2_07957	100	100	1943.2
FAVG1_00182	76	0	FAVG2_07958	100	100	924.27
FAVG1_00183	28	0	FAVG2_07959	100	100	6714.73
FAVG1_00184	12	0	FAVG2_07960	100	100	4425.11
FAVG1_00185	31	2.04981e-178	FAVG2_07961	100	100	622.952
FAVG1_00186	22	0	FAVG2_07962	100	100	2020.51
FAVG1_00187	23	0	FAVG2_07963	100	100	1626.02
FAVG1_00188	34	0	FAVG2_07964	100	100	3515.21
FAVG1_00189	13	0	FAVG2_07965	100	100	1233.52
FAVG1_00190	34	0	FAVG2_07966	100	100	2401.12
FAVG1_00191	26	0	FAVG2_07967	100	100	716.123
FAVG1_00192	39	0	FAVG2_07969	100	100	1086.82
FAVG1_00193	17	0	FAVG2_07970	100	100	1616.11
FAVG1_00194	32	0	FAVG2_07971	100	100	3029.53
FAVG1_00195	30	0	FAVG2_07972	100	100	2242.54
FAVG1_00196	19	0	FAVG2_07973	100	100	1961.04
FAVG1_00197	53	0	FAVG2_07974	100	100	1659.72
FAVG1_00198	57	0	FAVG2_07975	100	100	2083.95
FAVG1_00199	29	0	FAVG2_07976	100	100	1762.81
FAVG1_00200	21	0	FAVG2_07978	100	100	650.705
FAVG1_00201	14	0	FAVG2_07979	100	100	4363.65
FAVG1_00202	34	0	FAVG2_07980	100	100	2813.45
FAVG1_00203	21	0	FAVG2_07981	100	100	726.034
FAVG1_00204	34	0	FAVG2_07982	100	100	1094.75
FAVG1_00205	18	0	FAVG2_07983	100	100	2365.44
FAVG1_00206	40	0	FAVG2_07984	100	100	3798.68
FAVG1_00207	43	0	FAVG2_07985	100	100	3368.51
FAVG1_00208	156	2.60814e-165	FAVG2_07986	100	100	579.34
FAVG1_00209	43	0	FAVG2_07987	100	100	1624.04
FAVG1_00210	31	0	FAVG2_07988	100	100	1461.49
FAVG1_00211	42	0	FAVG2_07989	100	100	3316.97
FAVG1_00212	39	4.51339e-173	FAVG2_07990	100	100	605.111
FAVG1_00213	28	0	FAVG2_07991	100	100	2785.7
FAVG1_00214	22	8.93511e-122	FAVG2_07994	100	100	434.628
FAVG1_00215	26	0	FAVG2_07996	100	100	2763.89
FAVG1_00216	39	0	FAVG2_07997	100	100	1639.9
FAVG1_00217	111	0	FAVG2_07998	100	100	4597.57
FAVG1_00218	58	0	FAVG2_07999	100	100	1100.7
FAVG1_00219	29	0	FAVG2_08000	100	100	3049.35
FAVG1_00220	25	8.89003e-165	FAVG2_08001	100	100	577.358
FAVG1_00221	22	0	FAVG2_08002	100	100	6225.08
FAVG1_00222	41	0	FAVG2_08003	100	100	9398.83
FAVG1_00223	46	0	FAVG2_08004	100	100	2288.13
FAVG1_00224	28	0	FAVG2_08005	100	100	4962.33
FAVG1_00225	34	0	FAVG2_08006	100	100	2870.94
FAVG1_00226	54	0	FAVG2_08007	100	100	4042.51
FAVG1_00227	55	0	FAVG2_08008	100	100	3261.47
FAVG1_00228	10	0	FAVG2_08009	100	100	1211.71
FAVG1_00229	24	4.58108e-154	FAVG2_08010	100	100	541.676
FAVG1_00230	25	0	FAVG2_08011	100	100	2819.4
FAVG1_00231	14	0	FAVG2_08012	100	100	2099.81
FAVG1_00232	15	0	FAVG2_08013	100	100	1869.85
FAVG1_00233	22	0	FAVG2_08014	100	100	1778.66
FAVG1_00234	35	0	FAVG2_08015	100	100	682.423
FAVG1_00235	80	0	FAVG2_08016	100	100	2946.27
FAVG1_00236	19	0	FAVG2_08017	100	100	2145.4
FAVG1_00237	23	0	FAVG2_08018	100	100	1766.77
FAVG1_00238	26	0	FAVG2_08019	100	100	9115.36
FAVG1_00239	66	0	FAVG2_08020	100	100	4581.71
FAVG1_00240	19	0	FAVG2_08021	100	100	1481.31
FAVG1_00241	37	0	FAVG2_08022	100	100	4113.88
FAVG1_00242	36	0	FAVG2_08023	100	100	5057.48
FAVG1_00243	18	0	FAVG2_08024	100	100	1697.39
FAVG1_00244	30	0	FAVG2_08025	100	100	4024.67
FAVG1_00245	26	0	FAVG2_08026	100	100	1320.74
FAVG1_00246	37	0	FAVG2_08027	100	100	9014.26
FAVG1_00247	55	0	FAVG2_08028	100	100	3657.94
FAVG1_00248	32	0	FAVG2_08029	100	100	1772.72
FAVG1_00249	49	0	FAVG2_08030	100	100	12086.9
FAVG1_00250	41	0	FAVG2_08031	100	100	2813.45
FAVG1_00251	29	0	FAVG2_08032	100	100	2076.02
FAVG1_00252	39	0	FAVG2_08033	100	100	3959.25
FAVG1_00253	22	3.82376e-141	FAVG2_08034	100	100	500.046
FAVG1_00254	63	0	FAVG2_08036	100	100	995.635
FAVG1_00255	20	0	FAVG2_08037	100	100	2323.81
FAVG1_00256	15	0	FAVG2_08038	100	100	1396.07
FAVG1_00257	20	0	FAVG2_08039	100	100	1919.41
FAVG1_00258	26	0	FAVG2_08040	100	100	5471.79
FAVG1_00259	31	0	FAVG2_08041	100	100	672.511
FAVG1_00260	23	0	FAVG2_08042	100	100	2823.37
FAVG1_00261	26	0	FAVG2_08043	100	100	1715.23
FAVG1_00262	38	0	FAVG2_08044	100	100	2430.86
FAVG1_00263	47	0	FAVG2_08045	100	100	1308.85
FAVG1_00264	14	0	FAVG2_08046	100	100	1911.48
FAVG1_00265	21	0	FAVG2_08047	100	100	1441.66
FAVG1_00266	14	0	FAVG2_08048	100	100	4137.67
FAVG1_00267	44	0	FAVG2_08049	100	100	2976.01
FAVG1_00268	37	0	FAVG2_08050	100	100	3116.75
FAVG1_00269	27	0	FAVG2_08051	100	100	902.464
FAVG1_00270	18	0	FAVG2_08052	100	100	1647.83
FAVG1_00271	83	0	FAVG2_08053	100	100	876.693
FAVG1_00272	26	0	FAVG2_08054	100	100	1750.91
FAVG1_00273	24	0	FAVG2_08055	100	100	2036.37
FAVG1_00274	44	0	FAVG2_08056	100	100	2629.09
FAVG1_00275	14	0	FAVG2_08057	100	100	6649.31
FAVG1_00276	10	0	FAVG2_08058	100	100	1487.26
FAVG1_00277	29	0	FAVG2_08059	100	100	1471.4
FAVG1_00278	19	0	FAVG2_08060	100	100	1907.52
FAVG1_00279	39	0	FAVG2_08061	100	100	3570.71
FAVG1_00280	22	0	FAVG2_08062	100	100	1487.26
FAVG1_00281	22	0	FAVG2_08063	100	100	682.423
FAVG1_00282	27	0	FAVG2_08064	100	100	1394.09
FAVG1_00283	36	0	FAVG2_08065	100	100	5773.11
FAVG1_00284	29	0	FAVG2_08067	100	100	3126.67
FAVG1_00285	47	0	FAVG2_08068	100	100	2470.51
FAVG1_00286	13	0	FAVG2_08069	100	100	1596.29
FAVG1_00287	29	0	FAVG2_08070	100	100	2615.22
FAVG1_00288	13	0	FAVG2_08071	100	100	3096.93
FAVG1_00289	36	0	FAVG2_08072	100	100	1980.86
FAVG1_00290	24	0	FAVG2_08073	100	100	1247.39
FAVG1_00291	21	0	FAVG2_08074	100	100	1233.52
FAVG1_00292	15	0	FAVG2_08075	100	100	1834.17
FAVG1_00293	57	0	FAVG2_08076	100	100	965.899
FAVG1_00294	27	0	FAVG2_08077	100	100	1598.27
FAVG1_00295	41	0	FAVG2_08078	100	100	702.246
FAVG1_00296	16	5.21958e-101	FAVG2_08078	100	100	365.246
FAVG1_00297	38	0	FAVG2_08080	100	100	825.152
FAVG1_00298	30	0	FAVG2_08081	100	100	1953.11
FAVG1_00299	27	0	FAVG2_08082	100	100	1927.34
FAVG1_00300	12	0	FAVG2_08083	100	100	1374.26
FAVG1_00301	23	0	FAVG2_08084	100	100	1546.73
FAVG1_00302	10	0	FAVG2_08085	100	100	1852.01
FAVG1_00303	14	0	FAVG2_08086	100	100	2516.1
FAVG1_00304	19	0	FAVG2_08087	100	100	1344.53
FAVG1_00305	42	0	FAVG2_08088	100	100	2888.78
FAVG1_00306	17	0	FAVG2_08089	100	100	2040.34
FAVG1_00307	45	0	FAVG2_08089	100	100	1122.51
FAVG1_00308	25	0.268688	FAVG2_11007	100	100	36.1753
FAVG1_00309	40	1.60826e-46	FAVG2_08097	100	100	186.834
FAVG1_00310	52	0.157043	FAVG2_07807	100	100	36.1753
FAVG1_00311	15	0.290119	FAVG2_03847	100	100	34.1929
FAVG1_00312	26	0	FAVG2_08095	100	100	971.846
FAVG1_00313	19	0.290067	FAVG2_07111	100	100	36.1753
FAVG1_00314	46	0.00248968	FAVG2_08099	100	100	44.1047
FAVG1_00315	22	2.42552e-05	FAVG2_08096	100	100	50.0517
FAVG1_00316	36	0.56657	FAVG2_09108	100	100	36.1753
FAVG1_00317	59	2.62946e-12	FAVG2_08090	100	100	73.84
FAVG1_00318	79	0	FAVG2_08101	100	100	846.958
FAVG1_00319	39	8.3132e-43	FAVG2_08091	100	100	174.94
FAVG1_00320	44	1.66652e-15	FAVG2_08093	100	100	83.7518
FAVG1_00321	28	0.0221982	FAVG2_01971	100	100	40.14
FAVG1_00322	27	0.036693	FAVG2_02349	100	100	40.14
FAVG1_00323	68	0	FAVG2_08105	100	100	1181.98
FAVG1_00324	37	3.60084e-54	FAVG2_08101	100	100	212.605
FAVG1_00325	15	0	FAVG2_08106	100	100	4877.08
FAVG1_00326	69	0	FAVG2_08107	100	100	2864.99
FAVG1_00327	62	3.36377e-70	FAVG2_08108	100	100	266.128
FAVG1_00328	14	0	FAVG2_08109	100	100	2145.4
FAVG1_00329	31	0	FAVG2_08110	100	100	1606.2
FAVG1_00330	29	0	FAVG2_08111	100	100	654.67
FAVG1_00331	23	0	FAVG2_08112	100	100	1834.17
FAVG1_00332	21	0	FAVG2_08113	100	100	1622.06
FAVG1_00333	29	0	FAVG2_08114	100	100	2405.09
FAVG1_00334	35	0	FAVG2_08115	100	100	961.935
FAVG1_00335	9	0.167336	FAVG2_03769	100	100	36.1753
FAVG1_00336	16	0	FAVG2_08116	100	100	1814.35
FAVG1_00337	32	1.97213e-74	FAVG2_08116	100	100	278.022
FAVG1_00338	39	0	FAVG2_08118	100	100	1187.92
FAVG1_00339	39	0	FAVG2_08119	100	100	2537.91
FAVG1_00340	25	0	FAVG2_08120	100	100	3229.75
FAVG1_00341	35	0	FAVG2_08121	100	100	2323.81
FAVG1_00342	14	0	FAVG2_08122	100	100	1342.55
FAVG1_00343	12	0	FAVG2_08123	100	100	1193.87
FAVG1_00344	11	0	FAVG2_08124	100	100	1035.28
FAVG1_00345	24	0	FAVG2_08125	100	100	1435.72
FAVG1_00346	14	0	FAVG2_08126	100	100	1610.16
FAVG1_00347	11	0	FAVG2_08127	100	100	1384.18
FAVG1_00348	25	0	FAVG2_08128	100	100	1065.02
FAVG1_00349	29	0	FAVG2_08129	100	100	1725.14
FAVG1_00350	25	0	FAVG2_08130	100	100	2072.05
FAVG1_00351	46	0	FAVG2_08131	100	100	3265.43
FAVG1_00352	26	9.61375e-104	FAVG2_08132	100	100	375.158
FAVG1_00353	50	0	FAVG2_08133	100	100	6562.08
FAVG1_00354	22	3.02204e-35	FAVG2_08141	100	100	149.169
FAVG1_00355	15	2.4498e-75	FAVG2_08140	100	100	280.005
FAVG1_00356	16	0	FAVG2_08139	100	100	1679.55
FAVG1_00357	82	0	FAVG2_08137	100	100	2642.97
FAVG1_00358	33	0.0937213	FAVG2_12618	100	100	38.1576
FAVG1_00359	21	0	FAVG2_08136	100	100	1612.15
FAVG1_00360	24	0	FAVG2_08135	100	100	1253.34
FAVG1_00361	21	0	FAVG2_08134	100	100	1183.96
FAVG1_00362	35	0	FAVG2_08145	100	100	1382.19
FAVG1_00363	6	0.824725	FAVG2_11525	100	100	32.2105
FAVG1_00364	12	0	FAVG2_08146	100	100	5471.79
FAVG1_00365	30	0	FAVG2_08147	100	100	1463.47
FAVG1_00366	10	0	FAVG2_08148	100	100	1063.03
FAVG1_00367	26	0	FAVG2_08149	100	100	1221.62
FAVG1_00368	14	0	FAVG2_08150	100	100	1283.08
FAVG1_00369	41	0	FAVG2_08150	100	100	2464.56
FAVG1_00370	25	0	FAVG2_08151	100	100	1838.14
FAVG1_00371	17	0	FAVG2_08154	100	100	2185.05
FAVG1_00372	35	0	FAVG2_08155	100	100	2153.33
FAVG1_00373	45	9.48736e-148	FAVG2_08155	100	100	521.852
FAVG1_00374	31	0	FAVG2_08156	100	100	1011.49
FAVG1_00375	11	0	FAVG2_08157	100	100	942.111
FAVG1_00376	15	6.39919e-107	FAVG2_08158	100	100	387.052
FAVG1_00377	16	0.0688753	FAVG2_03066	100	100	40.14
FAVG1_00378	27	0	FAVG2_08159	100	100	888.588
FAVG1_00379	10	0	FAVG2_08160	100	100	1511.05
FAVG1_00380	29	0	FAVG2_08161	100	100	2252.45
FAVG1_00381	47	0	FAVG2_08162	100	100	2391.21
FAVG1_00382	36	0	FAVG2_08163	100	100	811.276
FAVG1_00383	14	0	FAVG2_08164	100	100	1201.8
FAVG1_00384	34	0	FAVG2_08165	100	100	1911.48
FAVG1_00385	18	0	FAVG2_08166	100	100	1762.81
FAVG1_00386	23	0	FAVG2_08167	100	100	1166.12
FAVG1_00387	29	0	FAVG2_08168	100	100	2282.18
FAVG1_00388	31	0	FAVG2_08169	100	100	666.564
FAVG1_00389	41	0	FAVG2_08170	100	100	3657.94
FAVG1_00390	10	0	FAVG2_08171	100	100	785.505
FAVG1_00391	19	0	FAVG2_08172	100	100	1725.14
FAVG1_00392	25	0	FAVG2_08173	100	100	1711.26
FAVG1_00393	29	0	FAVG2_08174	100	100	2660.81
FAVG1_00394	13	5.32805e-107	FAVG2_08175	100	100	385.07
FAVG1_00395	36	0	FAVG2_08176	100	100	3213.89
FAVG1_00396	36	0	FAVG2_08177	100	100	4070.27
FAVG1_00397	36	0	FAVG2_08178	100	100	2395.18
FAVG1_00398	22	0	FAVG2_08179	100	100	1633.95
FAVG1_00399	15	0	FAVG2_08180	100	100	1352.46
FAVG1_00400	26	0	FAVG2_08181	100	100	2317.86
FAVG1_00401	31	0	FAVG2_08182	100	100	2876.89
FAVG1_00402	18	0	FAVG2_08183	100	100	1179.99
FAVG1_00403	27	0	FAVG2_08184	100	100	3388.34
FAVG1_00404	26	0	FAVG2_08185	100	100	2111.7
FAVG1_00405	38	0	FAVG2_08186	100	100	1279.11
FAVG1_00406	48	0	FAVG2_08187	100	100	789.47
FAVG1_00407	12	0	FAVG2_08188	100	100	1526.91
FAVG1_00408	98	1.0205e-180	FAVG2_08189	100	100	630.881
FAVG1_00409	20	0	FAVG2_08190	100	100	2347.6
FAVG1_00410	35	0.0375396	FAVG2_08012	100	100	38.1576
FAVG1_00411	19	3.1663e-102	FAVG2_08192	100	100	369.211
FAVG1_00412	43	0.00214764	FAVG2_07133	100	100	42.1223
FAVG1_00413	32	5.76437e-09	FAVG2_05636	100	100	61.9459
FAVG1_00414	24	0.0783013	FAVG2_06472	100	100	38.1576
FAVG1_00415	25	0	FAVG2_08195	100	100	2121.61
FAVG1_00416	23	0	FAVG2_08196	100	100	2952.22
FAVG1_00417	16	0	FAVG2_08197	100	100	1602.23
FAVG1_00418	21	0.271334	FAVG2_11562	100	100	34.1929
FAVG1_00419	27	0	FAVG2_08198	100	100	1852.01
FAVG1_00420	67	0	FAVG2_08199	100	100	3745.16
FAVG1_00421	17	0	FAVG2_08200	100	100	1554.66
FAVG1_00422	33	0	FAVG2_08201	100	100	2099.81
FAVG1_00423	28	0	FAVG2_08202	100	100	2841.21
FAVG1_00424	17	0	FAVG2_08203	100	100	1592.32
FAVG1_00425	36	0	FAVG2_08204	100	100	3049.35
FAVG1_00426	63	0	FAVG2_08205	100	100	2938.34
FAVG1_00427	38	0	FAVG2_08206	100	100	3087.02
FAVG1_00428	23	0	FAVG2_08207	100	100	2779.75
FAVG1_00429	24	0	FAVG2_08208	100	100	2609.27
FAVG1_00430	20	0	FAVG2_08209	100	100	1988.79
FAVG1_00431	22	0	FAVG2_08210	100	100	1548.71
FAVG1_00432	26	0	FAVG2_08211	100	100	2775.79
FAVG1_00433	20	0	FAVG2_08212	100	100	1830.21
FAVG1_00434	31	0	FAVG2_08213	100	100	827.135
FAVG1_00435	33	0	FAVG2_08214	100	100	2321.83
FAVG1_00436	38	0	FAVG2_08215	100	100	3455.74
FAVG1_00437	24	0	FAVG2_08216	100	100	3406.18
FAVG1_00438	38	1.50382e-141	FAVG2_08217	100	100	500.046
FAVG1_00439	19	0	FAVG2_08218	100	100	6593.8
FAVG1_00440	21	0	FAVG2_08219	100	100	2944.29
FAVG1_00441	13	0	FAVG2_08220	100	100	2093.86
FAVG1_00442	48	0	FAVG2_08221	100	100	2587.46
FAVG1_00443	19	0	FAVG2_08222	100	100	781.54
FAVG1_00444	12	7.91592e-119	FAVG2_08223	100	100	424.717
FAVG1_00445	23	0	FAVG2_08224	100	100	2016.55
FAVG1_00446	41	0	FAVG2_08225	100	100	2964.11
FAVG1_00447	86	0	FAVG2_08226	100	100	3025.57
FAVG1_00448	23	0	FAVG2_08227	100	100	2531.96
FAVG1_00449	52	2.84117e-05	FAVG2_02353	100	100	50.0517
FAVG1_00450	22	0	FAVG2_08228	100	100	2522.05
FAVG1_00451	24	0	FAVG2_08229	100	100	1598.27
FAVG1_00452	33	0	FAVG2_08230	100	100	3087.02
FAVG1_00453	43	0	FAVG2_08231	100	100	2529.98
FAVG1_00454	17	0	FAVG2_08232	100	100	724.052
FAVG1_00455	28	0	FAVG2_08233	100	100	3507.28
FAVG1_00456	7	0	FAVG2_08234	100	100	1241.45
FAVG1_00457	17	0	FAVG2_08235	100	100	1185.94
FAVG1_00458	14	8.80815e-136	FAVG2_08236	100	100	482.205
FAVG1_00459	21	0	FAVG2_08237	100	100	1126.47
FAVG1_00460	28	0	FAVG2_08238	100	100	3350.67
FAVG1_00461	18	0	FAVG2_08239	100	100	2177.12
FAVG1_00462	16	0	FAVG2_08240	100	100	1737.04
FAVG1_00463	33	0	FAVG2_08241	100	100	2672.71
FAVG1_00464	70	0	FAVG2_08242	100	100	2609.27
FAVG1_00465	29	0	FAVG2_08243	100	100	2272.27
FAVG1_00466	41	0	FAVG2_08244	100	100	1620.08
FAVG1_00467	41	0	FAVG2_08245	100	100	2825.35
FAVG1_00468	21	0	FAVG2_08246	100	100	1695.41
FAVG1_00469	13	0	FAVG2_08247	100	100	1483.29
FAVG1_00470	17	0	FAVG2_08248	100	100	1893.64
FAVG1_00471	19	6.57e-60	FAVG2_08249	100	100	230.446
FAVG1_00472	16	0	FAVG2_08250	100	100	886.605
FAVG1_00473	30	0	FAVG2_08251	100	100	1524.92
FAVG1_00474	29	0	FAVG2_08252	100	100	1731.09
FAVG1_00475	28	0	FAVG2_08253	100	100	2855.08
FAVG1_00476	17	0	FAVG2_08254	100	100	1485.28
FAVG1_00477	13	0	FAVG2_08255	100	100	1267.22
FAVG1_00478	32	0	FAVG2_08256	100	100	985.723
FAVG1_00479	33	0	FAVG2_08257	100	100	1879.76
FAVG1_00480	33	0	FAVG2_08258	100	100	2670.72
FAVG1_00481	61	0	FAVG2_08259	100	100	7400.62
FAVG1_00482	13	0	FAVG2_08260	100	100	1215.68
FAVG1_00483	35	0	FAVG2_08261	100	100	3188.12
FAVG1_00484	29	0	FAVG2_08262	100	100	1746.95
FAVG1_00485	31	0	FAVG2_08263	100	100	2476.45
FAVG1_00486	23	0	FAVG2_08264	100	100	2545.84
FAVG1_00487	22	0	FAVG2_08265	100	100	1229.55
FAVG1_00488	21	0	FAVG2_08266	100	100	803.346
FAVG1_00489	20	5.81631e-107	FAVG2_08267	100	100	387.052
FAVG1_00490	40	0	FAVG2_08268	100	100	3110.81
FAVG1_00491	29	0	FAVG2_08269	100	100	2432.84
FAVG1_00492	39	0	FAVG2_08270	100	100	3711.46
FAVG1_00493	37	0	FAVG2_08271	100	100	3988.99
FAVG1_00494	42	0	FAVG2_08272	100	100	2972.04
FAVG1_00495	34	0	FAVG2_08273	100	100	2272.27
FAVG1_00496	20	0	FAVG2_08274	100	100	2430.86
FAVG1_00497	32	0	FAVG2_08275	100	100	6207.24
FAVG1_00498	63	0	FAVG2_08276	100	100	4383.48
FAVG1_00499	45	0	FAVG2_08277	100	100	10360.3
FAVG1_00500	58	0	FAVG2_08278	100	100	3120.72
FAVG1_00501	51	0	FAVG2_08279	100	100	650.705
FAVG1_00502	17	2.29116e-140	FAVG2_08280	100	100	496.081
FAVG1_00503	26	0	FAVG2_08281	100	100	7473.97
FAVG1_00504	39	0	FAVG2_08282	100	100	2074.04
FAVG1_00505	40	0	FAVG2_08283	100	100	2533.94
FAVG1_00506	38	0	FAVG2_08284	100	100	2765.88
FAVG1_00507	26	0	FAVG2_08285	100	100	2093.86
FAVG1_00508	35	0	FAVG2_08286	100	100	876.693
FAVG1_00509	33	0	FAVG2_08287	100	100	1404
FAVG1_00510	25	0	FAVG2_08288	100	100	1534.83
FAVG1_00511	26	0	FAVG2_08292	100	100	2246.5
FAVG1_00512	17	0	FAVG2_08291	100	100	1899.59
FAVG1_00513	34	0	FAVG2_08290	100	100	1084.84
FAVG1_00514	102	0	FAVG2_08289	100	100	4510.35
FAVG1_00515	30	0	FAVG2_08293	100	100	2851.12
FAVG1_00516	11	0	FAVG2_08294	100	100	1296.95
FAVG1_00517	25	0	FAVG2_08295	100	100	4904.84
FAVG1_00518	32	0	FAVG2_08296	100	100	4815.63
FAVG1_00519	15	0	FAVG2_08297	100	100	4444.93
FAVG1_00520	14	0	FAVG2_08299	100	100	1082.86
FAVG1_00521	69	0	FAVG2_08300	100	100	2991.87
FAVG1_00522	19	4.13939e-74	FAVG2_08301	100	100	278.022
FAVG1_00523	27	0	FAVG2_08302	100	100	2843.19
FAVG1_00524	100	0	FAVG2_08303	100	100	3287.24
FAVG1_00525	19	0	FAVG2_08304	100	100	1122.51
FAVG1_00526	47	0	FAVG2_08305	100	100	4351.76
FAVG1_00527	76	0	FAVG2_08306	100	100	1013.48
FAVG1_00528	32	0	FAVG2_08307	100	100	2977.99
FAVG1_00529	13	0	FAVG2_08308	100	100	1354.44
FAVG1_00530	17	0	FAVG2_08309	100	100	1919.41
FAVG1_00531	20	0	FAVG2_08310	100	100	4526.21
FAVG1_00532	39	0	FAVG2_08311	100	100	3158.38
FAVG1_00533	21	0	FAVG2_08312	100	100	2962.13
FAVG1_00534	24	0	FAVG2_08313	100	100	704.229
FAVG1_00535	19	0	FAVG2_08314	100	100	2002.67
FAVG1_00536	36	0	FAVG2_08315	100	100	2635.04
FAVG1_00537	45	0	FAVG2_08317	100	100	3535.03
FAVG1_00538	11	0	FAVG2_08318	100	100	4928.63
FAVG1_00539	30	0	FAVG2_08319	100	100	2131.52
FAVG1_00540	77	0	FAVG2_08320	100	100	2928.43
FAVG1_00541	25	0	FAVG2_08321	100	100	4662.99
FAVG1_00542	17	0	FAVG2_08322	100	100	1515.01
FAVG1_00543	33	0	FAVG2_08323	100	100	2874.91
FAVG1_00544	16	0	FAVG2_08324	100	100	1792.54
FAVG1_00545	34	0	FAVG2_08325	100	100	1328.67
FAVG1_00546	26	0	FAVG2_08326	100	100	2284.16
FAVG1_00547	16	0	FAVG2_08327	100	100	4433.04
FAVG1_00548	45	0	FAVG2_08328	100	100	3818.51
FAVG1_00549	41	0	FAVG2_08329	100	100	4411.23
FAVG1_00550	11	0	FAVG2_08330	100	100	1344.53
FAVG1_00551	61	0	FAVG2_08331	100	100	1096.73
FAVG1_00552	15	0	FAVG2_08332	100	100	1255.32
FAVG1_00553	14	0	FAVG2_08333	100	100	1931.31
FAVG1_00554	17	0	FAVG2_08334	100	100	5715.62
FAVG1_00555	40	0	FAVG2_08335	100	100	3772.91
FAVG1_00556	25	0	FAVG2_08336	100	100	827.135
FAVG1_00557	38	0	FAVG2_08337	100	100	791.452
FAVG1_00558	6	0	FAVG2_08338	100	100	1388.14
FAVG1_00559	47	0	FAVG2_08339	100	100	997.617
FAVG1_00560	16	0	FAVG2_08340	100	100	2010.6
FAVG1_00561	30	0	FAVG2_08341	100	100	2214.78
FAVG1_00562	31	0	FAVG2_08342	100	100	3085.04
FAVG1_00563	7	0	FAVG2_08343	100	100	4762.11
FAVG1_00564	13	0	FAVG2_08344	100	100	1693.42
FAVG1_00565	24	0	FAVG2_08345	100	100	2329.76
FAVG1_00566	20	0	FAVG2_08346	100	100	6930.8
FAVG1_00567	15	0	FAVG2_08347	100	100	1639.9
FAVG1_00568	46	0	FAVG2_08348	100	100	2462.58
FAVG1_00569	25	0	FAVG2_08349	100	100	1984.83
FAVG1_00570	26	0	FAVG2_08350	100	100	2230.64
FAVG1_00571	31	0	FAVG2_08351	100	100	690.352
FAVG1_00572	20	3.5511e-164	FAVG2_08352	100	100	575.376
FAVG1_00573	59	0	FAVG2_08353	100	100	3655.95
FAVG1_00574	16	7.13104e-150	FAVG2_08354	100	100	527.799
FAVG1_00575	79	0	FAVG2_08355	100	100	912.376
FAVG1_00576	19	0	FAVG2_08356	100	100	1721.18
FAVG1_00577	21	0	FAVG2_08357	100	100	2044.3
FAVG1_00578	127	0	FAVG2_08358	100	100	3622.25
FAVG1_00579	78	0	FAVG2_08359	100	100	3955.29
FAVG1_00580	13	0	FAVG2_08360	100	100	1388.14
FAVG1_00581	30	0	FAVG2_08361	100	100	3610.36
FAVG1_00582	25	0	FAVG2_08362	100	100	2006.64
FAVG1_00583	40	0	FAVG2_08363	100	100	755.77
FAVG1_00584	107	0	FAVG2_08364	100	100	936.164
FAVG1_00585	39	0	FAVG2_08365	100	100	2078
FAVG1_00586	16	0	FAVG2_08366	100	100	1263.25
FAVG1_00587	79	0	FAVG2_08367	100	100	4571.8
FAVG1_00588	55	0	FAVG2_08368	100	100	2926.45
FAVG1_00589	41	0	FAVG2_08369	100	100	712.158
FAVG1_00590	33	0	FAVG2_08370	100	100	4944.48
FAVG1_00591	24	0	FAVG2_08371	100	100	5915.84
FAVG1_00592	150	0	FAVG2_08372	100	100	4411.23
FAVG1_00593	11	0	FAVG2_08373	100	100	1852.01
FAVG1_00594	33	0	FAVG2_08374	100	100	4088.11
FAVG1_00595	35	0	FAVG2_08375	100	100	4754.18
FAVG1_00596	17	0	FAVG2_08376	100	100	2190.99
FAVG1_00597	159	0	FAVG2_08377	100	100	3277.32
FAVG1_00598	41	0	FAVG2_08378	100	100	3665.87
FAVG1_00599	19	0	FAVG2_08379	100	100	4861.23
FAVG1_00600	25	0	FAVG2_08380	100	100	2399.14
FAVG1_00601	28	0	FAVG2_08381	100	100	2185.05
FAVG1_00602	67	0	FAVG2_08382	100	100	1009.51
FAVG1_00603	27	0	FAVG2_08383	100	100	2407.07
FAVG1_00604	19	0	FAVG2_08384	100	100	1965.01
FAVG1_00605	15	0	FAVG2_08385	100	100	4819.6
FAVG1_00606	15	0	FAVG2_08386	100	100	1580.43
FAVG1_00607	26	0	FAVG2_08387	100	100	5765.18
FAVG1_00608	26	0	FAVG2_08388	100	100	2906.62
FAVG1_00609	50	0	FAVG2_08389	100	100	2635.04
FAVG1_00610	21	0	FAVG2_08390	100	100	8235.19
FAVG1_00611	27	0	FAVG2_08391	100	100	2613.24
FAVG1_00612	26	0	FAVG2_08392	100	100	1937.25
FAVG1_00613	12	0	FAVG2_08393	100	100	1334.62
FAVG1_00614	11	2.98395e-108	FAVG2_08394	100	100	389.034
FAVG1_00615	65	0	FAVG2_08395	100	100	13080.1
FAVG1_00616	17	0	FAVG2_08396	100	100	1663.69
FAVG1_00617	27	0	FAVG2_08397	100	100	2403.11
FAVG1_00618	15	0	FAVG2_08398	100	100	6736.53
FAVG1_00619	51	0	FAVG2_08399	100	100	888.588
FAVG1_00620	47	0	FAVG2_08400	100	100	1457.52
FAVG1_00621	11	0	FAVG2_08401	100	100	1384.18
FAVG1_00622	36	0	FAVG2_08402	100	100	5055.5
FAVG1_00623	43	0	FAVG2_08403	100	100	1047.18
FAVG1_00624	30	0	FAVG2_08404	100	100	1788.58
FAVG1_00625	20	0	FAVG2_08405	100	100	3398.25
FAVG1_00626	44	0	FAVG2_08407	100	100	3083.05
FAVG1_00627	32	0.00919611	FAVG2_07613	100	100	40.14
FAVG1_00628	26	0	FAVG2_08408	100	100	884.623
FAVG1_00629	58	0	FAVG2_08409	100	100	4280.4
FAVG1_00630	36	0	FAVG2_08410	100	100	3338.78
FAVG1_00631	83	0	FAVG2_08411	100	100	3574.68
FAVG1_00632	52	0	FAVG2_08412	100	100	1562.59
FAVG1_00633	31	0	FAVG2_08413	100	100	3437.89
FAVG1_00634	70	0	FAVG2_08414	100	100	833.082
FAVG1_00635	65	0	FAVG2_08415	100	100	9844.86
FAVG1_00636	10	0	FAVG2_08416	100	100	4819.6
FAVG1_00637	25	0	FAVG2_08417	100	100	3110.81
FAVG1_00638	40	0	FAVG2_08418	100	100	3475.56
FAVG1_00639	34	0	FAVG2_08419	100	100	4609.47
FAVG1_00640	45	0	FAVG2_08420	100	100	914.358
FAVG1_00641	35	0	FAVG2_08421	100	100	2833.28
FAVG1_00642	22	0	FAVG2_08422	100	100	1959.06
FAVG1_00643	24	0	FAVG2_08423	100	100	2381.3
FAVG1_00644	24	0	FAVG2_08424	100	100	5905.93
FAVG1_00645	58	0	FAVG2_08425	100	100	2781.74
FAVG1_00646	62	0	FAVG2_08426	100	100	2008.62
FAVG1_00647	23	0	FAVG2_08427	100	100	2976.01
FAVG1_00648	61	0	FAVG2_08428	100	100	1134.4
FAVG1_00649	66	0	FAVG2_08429	100	100	2617.2
FAVG1_00650	12	0	FAVG2_08430	100	100	1269.2
FAVG1_00651	90	0	FAVG2_08431	100	100	17199.4
FAVG1_00652	19	1.57564e-110	FAVG2_08432	100	100	396.964
FAVG1_00653	20	0	FAVG2_08433	100	100	2000.69
FAVG1_00654	45	0	FAVG2_08434	100	100	3293.18
FAVG1_00655	46	0	FAVG2_08435	100	100	3435.91
FAVG1_00656	25	0.0069647	FAVG2_12666	100	100	40.14
FAVG1_00657	16	0	FAVG2_08436	100	100	1300.92
FAVG1_00658	24	0	FAVG2_08437	100	100	2387.25
FAVG1_00659	60	0	FAVG2_08438	100	100	4839.42
FAVG1_00660	25	0	FAVG2_08439	100	100	1859.94
FAVG1_00661	38	0	FAVG2_08440	100	100	5160.56
FAVG1_00662	48	0	FAVG2_08441	100	100	3945.38
FAVG1_00663	22	0	FAVG2_08442	100	100	2020.51
FAVG1_00664	114	0	FAVG2_08443	100	100	856.87
FAVG1_00665	37	0	FAVG2_08444	100	100	1927.34
FAVG1_00666	43	0	FAVG2_08445	100	100	2416.98
FAVG1_00667	44	0	FAVG2_08446	100	100	1122.51
FAVG1_00668	64	7.23852e-139	FAVG2_08447	100	100	492.117
FAVG1_00669	52	0	FAVG2_08448	100	100	2078
FAVG1_00670	28	0	FAVG2_08449	100	100	1774.7
FAVG1_00671	34	0	FAVG2_08450	100	100	2613.24
FAVG1_00672	40	0	FAVG2_08451	100	100	2635.04
FAVG1_00673	23	0	FAVG2_08452	100	100	1505.1
FAVG1_00674	18	0	FAVG2_08453	100	100	1536.82
FAVG1_00675	14	0	FAVG2_08453	100	100	5130.83
FAVG1_00676	26	0	FAVG2_08454	100	100	6645.34
FAVG1_00677	40	0	FAVG2_08455	100	100	8498.84
FAVG1_00678	12	0	FAVG2_08456	100	100	1518.98
FAVG1_00679	22	0	FAVG2_08457	100	100	1639.9
FAVG1_00680	74	0	FAVG2_08458	100	100	1235.5
FAVG1_00681	49	0	FAVG2_08459	100	100	2498.26
FAVG1_00682	55	0	FAVG2_08460	100	100	3832.38
FAVG1_00683	26	0	FAVG2_08461	100	100	2615.22
FAVG1_00684	13	0	FAVG2_08462	100	100	1388.14
FAVG1_00685	45	0	FAVG2_08463	100	100	1138.36
FAVG1_00686	20	0	FAVG2_08464	100	100	722.07
FAVG1_00687	24	0	FAVG2_08465	100	100	7160.76
FAVG1_00688	37	0	FAVG2_08466	100	100	5442.05
FAVG1_00689	41	0	FAVG2_08467	100	100	4222.91
FAVG1_00690	38	0	FAVG2_08468	100	100	1699.37
FAVG1_00691	24	1.04027e-164	FAVG2_08469	100	100	577.358
FAVG1_00692	38	0	FAVG2_08470	100	100	2363.46
FAVG1_00693	18	0	FAVG2_08471	100	100	5303.29
FAVG1_00694	28	0	FAVG2_08472	100	100	3370.49
FAVG1_00695	39	0	FAVG2_08473	100	100	2730.19
FAVG1_00696	20	0	FAVG2_08474	100	100	1560.61
FAVG1_00697	47	0	FAVG2_08475	100	100	3118.74
FAVG1_00698	35	0	FAVG2_08476	100	100	2970.06
FAVG1_00699	52	0	FAVG2_08477	100	100	1972.94
FAVG1_00700	51	0	FAVG2_08478	100	100	7357.01
FAVG1_00701	20	0	FAVG2_08479	100	100	1538.8
FAVG1_00702	15	0	FAVG2_08480	100	100	1358.41
FAVG1_00703	14	0	FAVG2_08481	100	100	2278.22
FAVG1_00704	27	0.00162142	FAVG2_00341	100	100	42.1223
FAVG1_00705	11	0	FAVG2_08482	100	100	1443.65
FAVG1_00706	41	0	FAVG2_08483	100	100	1673.6
FAVG1_00707	33	0	FAVG2_08484	100	100	1859.94
FAVG1_00708	20	0	FAVG2_08485	100	100	1417.88
FAVG1_00709	14	0	FAVG2_08486	100	100	1308.85
FAVG1_00710	28	0	FAVG2_08487	100	100	888.588
FAVG1_00711	16	0	FAVG2_08488	100	100	1659.72
FAVG1_00712	22	0	FAVG2_08489	100	100	2058.18
FAVG1_00713	29	0	FAVG2_08490	100	100	1709.28
FAVG1_00714	26	0	FAVG2_08491	100	100	7021.99
FAVG1_00715	32	0	FAVG2_08492	100	100	2222.71
FAVG1_00716	22	0	FAVG2_08493	100	100	1641.88
FAVG1_00717	30	0	FAVG2_08494	100	100	3283.27
FAVG1_00718	8	0	FAVG2_08495	100	100	1199.82
FAVG1_00719	15	0	FAVG2_08496	100	100	1106.65
FAVG1_00720	43	0	FAVG2_08498	100	100	3558.82
FAVG1_00721	26	0	FAVG2_08499	100	100	2835.26
FAVG1_00722	40	0	FAVG2_08500	100	100	2979.97
FAVG1_00723	48	0	FAVG2_08501	100	100	710.176
FAVG1_00724	13	0	FAVG2_08502	100	100	1025.37
FAVG1_00725	37	0	FAVG2_08503	100	100	2280.2
FAVG1_00726	37	0	FAVG2_08504	100	100	2323.81
FAVG1_00727	46	0	FAVG2_08505	100	100	3190.1
FAVG1_00728	47	0	FAVG2_08506	100	100	2748.04
FAVG1_00729	42	0	FAVG2_08508	100	100	753.787
FAVG1_00730	11	0	FAVG2_08509	100	100	1421.84
FAVG1_00731	29	0	FAVG2_08510	100	100	2811.47
FAVG1_00732	19	0	FAVG2_08511	100	100	674.493
FAVG1_00733	33	0	FAVG2_08512	100	100	3041.42
FAVG1_00734	30	0	FAVG2_08513	100	100	2785.7
FAVG1_00735	36	0	FAVG2_08514	100	100	5459.9
FAVG1_00736	27	0	FAVG2_08515	100	100	1594.31
FAVG1_00737	24	0	FAVG2_08516	100	100	1972.94
FAVG1_00738	22	0	FAVG2_08517	100	100	1618.09
FAVG1_00739	45	0	FAVG2_08518	100	100	3176.22
FAVG1_00740	46	0	FAVG2_08519	100	100	2389.23
FAVG1_00741	30	0	FAVG2_08520	100	100	2720.28
FAVG1_00742	16	0	FAVG2_08521	100	100	2516.1
FAVG1_00743	24	0	FAVG2_08522	100	100	2526.01
FAVG1_00744	45	0	FAVG2_08523	100	100	4504.4
FAVG1_00745	38	0	FAVG2_08524	100	100	4240.75
FAVG1_00746	32	0	FAVG2_08525	100	100	2179.1
FAVG1_00747	23	0	FAVG2_08526	100	100	1915.45
FAVG1_00748	15	0	FAVG2_08527	100	100	1340.56
FAVG1_00749	9	0	FAVG2_08528	100	100	1241.45
FAVG1_00750	18	0	FAVG2_08529	100	100	2272.27
FAVG1_00751	24	0	FAVG2_08530	100	100	2002.67
FAVG1_00752	12	0	FAVG2_08531	100	100	3931.5
FAVG1_00753	41	0	FAVG2_08533	100	100	2389.23
FAVG1_00754	23	0	FAVG2_08534	100	100	1982.85
FAVG1_00755	35	0	FAVG2_08535	100	100	2690.55
FAVG1_00756	43	0	FAVG2_08536	100	100	2167.21
FAVG1_00757	55	0	FAVG2_08537	100	100	2644.95
FAVG1_00758	88	0	FAVG2_08538	100	100	728.017
FAVG1_00759	9	0	FAVG2_08539	100	100	4419.16
FAVG1_00760	36	0	FAVG2_08540	100	100	2282.18
FAVG1_00761	19	0	FAVG2_08541	100	100	1582.41
FAVG1_00762	45	0	FAVG2_08542	100	100	3051.34
FAVG1_00763	16	0	FAVG2_08543	100	100	1955.09
FAVG1_00764	34	0	FAVG2_08544	100	100	2803.54
FAVG1_00765	29	0	FAVG2_08545	100	100	884.623
FAVG1_00766	23	0	FAVG2_08546	100	100	2244.52
FAVG1_00767	59	0	FAVG2_08547	100	100	3951.32
FAVG1_00768	29	0	FAVG2_08548	100	100	2129.54
FAVG1_00769	22	0	FAVG2_08549	100	100	1820.29
FAVG1_00770	25	0	FAVG2_08550	100	100	2076.02
FAVG1_00771	73	0	FAVG2_08551	100	100	1203.78
FAVG1_00772	72	0	FAVG2_08552	100	100	860.835
FAVG1_00773	37	0	FAVG2_08553	100	100	2966.09
FAVG1_00774	8	0	FAVG2_08554	100	100	1552.68
FAVG1_00775	19	0	FAVG2_08555	100	100	1721.18
FAVG1_00776	47	0	FAVG2_08556	100	100	4157.49
FAVG1_00777	43	0	FAVG2_08557	100	100	3350.67
FAVG1_00778	21	0	FAVG2_08558	100	100	2024.48
FAVG1_00779	17	0	FAVG2_08559	100	100	1429.77
FAVG1_00780	41	0	FAVG2_08560	100	100	2662.79
FAVG1_00781	46	0	FAVG2_08561	100	100	2300.02
FAVG1_00782	13	0	FAVG2_08562	100	100	1580.43
FAVG1_00783	19	1.61784e-144	FAVG2_08563	100	100	509.958
FAVG1_00784	34	0	FAVG2_08564	100	100	8784.3
FAVG1_00785	15	0	FAVG2_08565	100	100	2119.63
FAVG1_00786	25	0	FAVG2_08566	100	100	676.476
FAVG1_00787	70	0	FAVG2_08567	100	100	1602.23
FAVG1_00788	8	0	FAVG2_08568	100	100	4793.82
FAVG1_00789	10	0	FAVG2_08569	100	100	6351.96
FAVG1_00790	15	0	FAVG2_08570	100	100	1992.76
FAVG1_00791	46	0	FAVG2_08571	100	100	4238.77
FAVG1_00792	28	0	FAVG2_08572	100	100	1318.76
FAVG1_00793	16	0	FAVG2_08573	100	100	6554.16
FAVG1_00794	22	0	FAVG2_08574	100	100	5166.51
FAVG1_00795	42	0	FAVG2_08575	100	100	3663.88
FAVG1_00796	28	0	FAVG2_08576	100	100	3917.62
FAVG1_00797	59	2.16718e-162	FAVG2_08577	100	100	569.428
FAVG1_00798	31	0	FAVG2_08578	100	100	3701.55
FAVG1_00799	19	0	FAVG2_08579	100	100	2496.28
FAVG1_00800	16	0	FAVG2_08580	100	100	5717.6
FAVG1_00801	33	0	FAVG2_08581	100	100	2135.49
FAVG1_00802	16	0.244116	FAVG2_09522	100	100	38.1576
FAVG1_00803	17	1.10124e-32	FAVG2_08582	100	100	139.258
FAVG1_00804	27	0	FAVG2_08583	100	100	844.976
FAVG1_00805	25	0	FAVG2_08584	100	100	2708.39
FAVG1_00806	53	0	FAVG2_08585	100	100	1140.35
FAVG1_00807	14	0	FAVG2_08586	100	100	6790.06
FAVG1_00808	63	0	FAVG2_08587	100	100	1176.03
FAVG1_00809	11	0	FAVG2_08588	100	100	710.176
FAVG1_00810	33	3.2238e-158	FAVG2_08589	100	100	555.552
FAVG1_00811	14	0	FAVG2_08590	100	100	5309.24
FAVG1_00812	41	0	FAVG2_08591	100	100	4173.35
FAVG1_00813	24	0	FAVG2_08592	100	100	5471.79
FAVG1_00814	20	0	FAVG2_08593	100	100	2185.05
FAVG1_00815	36	0	FAVG2_08594	100	100	1814.35
FAVG1_00816	60	0	FAVG2_08595	100	100	3620.27
FAVG1_00817	29	0	FAVG2_08596	100	100	1961.04
FAVG1_00818	9	0	FAVG2_08597	100	100	1199.82
FAVG1_00819	23	0	FAVG2_08598	100	100	1629.99
FAVG1_00820	12	0	FAVG2_08599	100	100	5279.5
FAVG1_00821	14	0	FAVG2_08600	100	100	5311.22
FAVG1_00822	49	0	FAVG2_08601	100	100	1021.41
FAVG1_00823	42	0	FAVG2_08602	100	100	1164.13
FAVG1_00824	47	0	FAVG2_08603	100	100	3253.54
FAVG1_00825	15	0	FAVG2_08604	100	100	1400.03
FAVG1_00826	10	0	FAVG2_08605	100	100	1453.56
FAVG1_00827	51	0	FAVG2_08606	100	100	2325.79
FAVG1_00828	32	0	FAVG2_08607	100	100	3372.48
FAVG1_00829	22	0	FAVG2_08608	100	100	7773.3
FAVG1_00830	23	0	FAVG2_08609	100	100	860.835
FAVG1_00831	30	0	FAVG2_08610	100	100	3184.15
FAVG1_00832	18	0	FAVG2_08611	100	100	1972.94
FAVG1_00833	23	0	FAVG2_08612	100	100	2759.93
FAVG1_00834	49	0	FAVG2_08613	100	100	2131.52
FAVG1_00835	17	0	FAVG2_08614	100	100	2438.79
FAVG1_00836	39	0	FAVG2_08615	100	100	4486.56
FAVG1_00837	23	0	FAVG2_08616	100	100	6609.66
FAVG1_00838	32	0	FAVG2_08617	100	100	2962.13
FAVG1_00839	15	0	FAVG2_08618	100	100	2081.96
FAVG1_00840	18	0	FAVG2_08619	100	100	1503.12
FAVG1_00841	15	6.85718e-175	FAVG2_08620	100	100	611.058
FAVG1_00842	47	0	FAVG2_08621	100	100	4409.25
FAVG1_00843	15	0	FAVG2_08622	100	100	1703.34
FAVG1_00844	24	0	FAVG2_08623	100	100	5578.84
FAVG1_00845	29	0	FAVG2_08624	100	100	797.399
FAVG1_00846	23	0	FAVG2_08625	100	100	2244.52
FAVG1_00847	20	0	FAVG2_08626	100	100	2486.36
FAVG1_00848	17	0	FAVG2_08627	100	100	1842.1
FAVG1_00849	20	0	FAVG2_08628	100	100	1294.97
FAVG1_00850	14	0	FAVG2_08629	100	100	4883.03
FAVG1_00851	23	0	FAVG2_08630	100	100	1174.05
FAVG1_00852	17	0	FAVG2_08631	100	100	1923.38
FAVG1_00853	87	0	FAVG2_08632	100	100	2692.53
FAVG1_00854	39	0	FAVG2_08633	100	100	3194.07
FAVG1_00855	96	0	FAVG2_08634	100	100	4438.98
FAVG1_00856	20	0	FAVG2_08635	100	100	3211.91
FAVG1_00857	17	0	FAVG2_08636	100	100	2103.77
FAVG1_00858	23	0	FAVG2_08637	100	100	8471.09
FAVG1_00859	20	0	FAVG2_08638	100	100	5640.29
FAVG1_00860	18	0	FAVG2_08639	100	100	1542.76
FAVG1_00861	43	0	FAVG2_08640	100	100	3806.61
FAVG1_00862	27	0	FAVG2_08641	100	100	3596.48
FAVG1_00863	26	0	FAVG2_08642	100	100	1330.65
FAVG1_00864	12	0	FAVG2_08643	100	100	1931.31
FAVG1_00865	54	0	FAVG2_08644	100	100	1084.84
FAVG1_00866	21	0	FAVG2_08645	100	100	1852.01
FAVG1_00867	45	0	FAVG2_08646	100	100	3235.69
FAVG1_00868	17	0	FAVG2_08647	100	100	1947.16
FAVG1_00869	29	0	FAVG2_08648	100	100	1877.78
FAVG1_00870	25	0	FAVG2_08649	100	100	1776.68
FAVG1_00871	12	0	FAVG2_08650	100	100	5438.09
FAVG1_00872	24	0	FAVG2_08651	100	100	15460.9
FAVG1_00873	28	0	FAVG2_08652	100	100	8615.8
FAVG1_00874	21	0	FAVG2_08653	100	100	6340.06
FAVG1_00875	16	0	FAVG2_08654	100	100	1647.83
FAVG1_00876	21	0	FAVG2_08655	100	100	1955.09
FAVG1_00877	31	0	FAVG2_08656	100	100	728.017
FAVG1_00878	11	0	FAVG2_08657	100	100	1304.88
FAVG1_00879	54	0	FAVG2_08658	100	100	2539.89
FAVG1_00880	15	0	FAVG2_08659	100	100	1608.18
FAVG1_00881	32	0	FAVG2_08660	100	100	2652.88
FAVG1_00882	13	0	FAVG2_08661	100	100	4976.2
FAVG1_00883	42	0	FAVG2_08662	100	100	2014.56
FAVG1_00884	20	0	FAVG2_08663	100	100	1497.17
FAVG1_00885	35	0	FAVG2_08664	100	100	4944.48
FAVG1_00886	52	0	FAVG2_08665	100	100	3790.75
FAVG1_00887	49	0	FAVG2_08666	100	100	977.793
FAVG1_00888	26	0	FAVG2_08667	100	100	846.958
FAVG1_00889	28	0	FAVG2_08668	100	100	1994.74
FAVG1_00890	60	0	FAVG2_08669	100	100	3570.71
FAVG1_00891	38	0	FAVG2_08670	100	100	2805.52
FAVG1_00892	22	0	FAVG2_08671	100	100	1427.79
FAVG1_00893	50	0	FAVG2_08672	100	100	4308.15
FAVG1_00894	50	0	FAVG2_08673	100	100	3213.89
FAVG1_00895	55	0	FAVG2_08674	100	100	4187.22
FAVG1_00896	22	0	FAVG2_08675	100	100	1384.18
FAVG1_00897	59	0	FAVG2_08676	100	100	4488.54
FAVG1_00898	22	0	FAVG2_08677	100	100	5047.57
FAVG1_00899	23	0	FAVG2_08678	100	100	1614.13
FAVG1_00900	25	0	FAVG2_08679	100	100	3013.67
FAVG1_00901	118	0	FAVG2_08680	100	100	8187.62
FAVG1_00902	48	0	FAVG2_08681	100	100	801.364
FAVG1_00903	60	0	FAVG2_08682	100	100	1179.99
FAVG1_00904	26	0	FAVG2_08683	100	100	2325.79
FAVG1_00905	33	0	FAVG2_08685	100	100	2718.3
FAVG1_00906	12	0	FAVG2_08686	100	100	5118.93
FAVG1_00907	31	0	FAVG2_08687	100	100	2807.51
FAVG1_00908	25	0	FAVG2_08688	100	100	3180.19
FAVG1_00909	87	0	FAVG2_08689	100	100	4464.75
FAVG1_00910	19	0	FAVG2_08690	100	100	1984.83
FAVG1_00911	19	0	FAVG2_08691	100	100	3566.75
FAVG1_00912	32	0	FAVG2_08692	100	100	10572.4
FAVG1_00913	15	0	FAVG2_08693	100	100	1400.03
FAVG1_00914	42	0	FAVG2_08694	100	100	3507.28
FAVG1_00915	39	0.38275	FAVG2_09479	100	100	34.1929
FAVG1_00916	22	0	FAVG2_08695	100	100	5225.98
FAVG1_00917	31	0	FAVG2_08696	100	100	2932.39
FAVG1_00918	37	0	FAVG2_08697	100	100	2450.68
FAVG1_00919	35	0	FAVG2_08698	100	100	3959.25
FAVG1_00920	11	0	FAVG2_08699	100	100	1608.18
FAVG1_00921	64	0	FAVG2_08700	100	100	3646.04
FAVG1_00922	30	0	FAVG2_08701	100	100	1893.64
FAVG1_00923	26	0	FAVG2_08702	100	100	1746.95
FAVG1_00924	27	0	FAVG2_08703	100	100	6369.8
FAVG1_00925	65	0	FAVG2_08704	100	100	3435.91
FAVG1_00926	13	0	FAVG2_08705	100	100	1810.38
FAVG1_00927	30	0	FAVG2_08706	100	100	1273.16
FAVG1_00928	52	0	FAVG2_08707	100	100	3418.07
FAVG1_00929	31	0	FAVG2_08708	100	100	950.04
FAVG1_00930	67	0	FAVG2_08709	100	100	3535.03
FAVG1_00931	15	0	FAVG2_08710	100	100	1253.34
FAVG1_00932	18	0	FAVG2_08711	100	100	2504.21
FAVG1_00933	51	0	FAVG2_08712	100	100	7380.8
FAVG1_00934	46	0	FAVG2_08713	100	100	3207.94
FAVG1_00935	32	0	FAVG2_08714	100	100	4092.07
FAVG1_00936	42	0	FAVG2_08715	100	100	4708.58
FAVG1_00937	30	0	FAVG2_08716	100	100	1604.22
FAVG1_00938	33	0.617406	FAVG2_12118	100	100	34.1929
FAVG1_00939	13	0	FAVG2_08717	100	100	5190.3
FAVG1_00940	8	0	FAVG2_08718	100	100	722.07
FAVG1_00941	13	0	FAVG2_08719	100	100	3031.51
FAVG1_00942	20	0	FAVG2_08720	100	100	2728.21
FAVG1_00943	22	0	FAVG2_08721	100	100	2416.98
FAVG1_00944	80	0	FAVG2_08722	100	100	4341.85
FAVG1_00945	18	0	FAVG2_08723	100	100	1867.87
FAVG1_00946	35	0	FAVG2_08724	100	100	910.393
FAVG1_00947	41	0	FAVG2_08725	100	100	765.682
FAVG1_00948	10	0	FAVG2_08726	100	100	1231.53
FAVG1_00949	21	0	FAVG2_08727	100	100	3261.47
FAVG1_00950	46	0	FAVG2_08728	100	100	975.811
FAVG1_00951	26	0	FAVG2_08729	100	100	3538.99
FAVG1_00952	33	0	FAVG2_08730	100	100	1211.71
FAVG1_00953	37	0	FAVG2_08731	100	100	2276.24
FAVG1_00954	50	0	FAVG2_08732	100	100	1126.47
FAVG1_00955	41	0	FAVG2_08733	100	100	3164.33
FAVG1_00956	27	0	FAVG2_08734	100	100	1951.13
FAVG1_00957	21	0	FAVG2_08735	100	100	722.07
FAVG1_00958	30	0	FAVG2_08736	100	100	3166.31
FAVG1_00959	15	0	FAVG2_08737	100	100	2500.24
FAVG1_00960	29	0	FAVG2_08738	100	100	1108.63
FAVG1_00961	33	0	FAVG2_08739	100	100	3709.48
FAVG1_00962	26	0	FAVG2_08740	100	100	8126.16
FAVG1_00963	27	0	FAVG2_08741	100	100	1790.56
FAVG1_00964	21	0	FAVG2_08742	100	100	660.617
FAVG1_00965	49	0	FAVG2_08743	100	100	1051.14
FAVG1_00966	69	0	FAVG2_08744	100	100	864.799
FAVG1_00967	15	0	FAVG2_08745	100	100	1526.91
FAVG1_00968	23	0	FAVG2_08746	100	100	3404.19
FAVG1_00969	42	0	FAVG2_08747	100	100	688.37
FAVG1_00970	16	0	FAVG2_08748	100	100	1604.22
FAVG1_00971	31	0	FAVG2_08749	100	100	3469.61
FAVG1_00972	25	0	FAVG2_08750	100	100	3033.49
FAVG1_00973	21	0	FAVG2_08751	100	100	2286.15
FAVG1_00974	17	0	FAVG2_08753	100	100	1402.02
FAVG1_00975	14	0	FAVG2_08754	100	100	1300.92
FAVG1_00976	55	0	FAVG2_08755	100	100	4165.42
FAVG1_00977	45	0	FAVG2_08756	100	100	2083.95
FAVG1_00978	45	0	FAVG2_08757	100	100	4605.5
FAVG1_00979	17	0	FAVG2_08758	100	100	1628.01
FAVG1_00980	56	0	FAVG2_08759	100	100	1237.48
FAVG1_00981	45	0	FAVG2_08760	100	100	4722.46
FAVG1_00982	43	0	FAVG2_08761	100	100	3790.75
FAVG1_00983	46	0	FAVG2_08762	100	100	3806.61
FAVG1_00984	61	0	FAVG2_08763	100	100	3612.34
FAVG1_00985	25	0	FAVG2_08764	100	100	1285.06
FAVG1_00986	37	0	FAVG2_08765	100	100	2652.88
FAVG1_00987	22	0	FAVG2_08766	100	100	2016.55
FAVG1_00988	17	0	FAVG2_08767	100	100	2072.05
FAVG1_00989	56	0	FAVG2_08768	100	100	747.84
FAVG1_00990	22	0	FAVG2_08769	100	100	2006.64
FAVG1_00991	55	0	FAVG2_08770	100	100	1088.81
FAVG1_00992	13	0	FAVG2_08771	100	100	5331.04
FAVG1_00993	36	0	FAVG2_08772	100	100	3051.34
FAVG1_00994	28	0	FAVG2_08773	100	100	1076.91
FAVG1_00995	39	1.70499e-136	FAVG2_08774	100	100	486.17
FAVG1_00996	21	0	FAVG2_08776	100	100	6930.8
FAVG1_00997	9	0	FAVG2_08777	100	100	1326.69
FAVG1_00998	11	0	FAVG2_08778	100	100	2805.52
FAVG1_00999	11	0	FAVG2_08779	100	100	1501.13
FAVG1_01000	37	0	FAVG2_08780	100	100	1003.56
FAVG1_01001	39	0	FAVG2_08781	100	100	850.923
FAVG1_01002	17	3.62734e-71	FAVG2_08782	100	100	268.111
FAVG1_01003	31	0	FAVG2_08783	100	100	1322.72
FAVG1_01004	37	0	FAVG2_08784	100	100	2637.02
FAVG1_01005	30	0	FAVG2_08785	100	100	3661.9
FAVG1_01006	47	0	FAVG2_08786	100	100	6720.67
FAVG1_01007	11	5.4623e-116	FAVG2_08787	100	100	414.805
FAVG1_01008	36	0	FAVG2_08788	100	100	4054.41
FAVG1_01009	27	0	FAVG2_08789	100	100	6807.9
FAVG1_01010	48	0	FAVG2_08790	100	100	1772.72
FAVG1_01011	13	0	FAVG2_08791	100	100	1647.83
FAVG1_01012	24	0	FAVG2_08792	100	100	2436.81
FAVG1_01013	16	0	FAVG2_08793	100	100	894.535
FAVG1_01014	16	0	FAVG2_08794	100	100	4266.52
FAVG1_01015	21	0	FAVG2_08795	100	100	5465.84
FAVG1_01016	66	0	FAVG2_08796	100	100	7690.04
FAVG1_01017	22	0	FAVG2_08797	100	100	2543.85
FAVG1_01018	20	0	FAVG2_08798	100	100	1596.29
FAVG1_01019	34	0	FAVG2_08799	100	100	3255.52
FAVG1_01020	23	0	FAVG2_08800	100	100	2339.67
FAVG1_01021	17	0.410909	FAVG2_02520	100	100	34.1929
FAVG1_01022	12	0	FAVG2_08801	100	100	5703.73
FAVG1_01023	20	0	FAVG2_08802	100	100	1691.44
FAVG1_01024	28	0	FAVG2_08803	100	100	1834.17
FAVG1_01025	26	0	FAVG2_08804	100	100	3223.8
FAVG1_01026	16	0	FAVG2_08805	100	100	5566.94
FAVG1_01027	24	0	FAVG2_08806	100	100	3463.67
FAVG1_01028	21	0	FAVG2_08807	100	100	4758.14
FAVG1_01029	29	0	FAVG2_08808	100	100	4433.04
FAVG1_01030	105	0	FAVG2_08809	100	100	2920.5
FAVG1_01031	118	0	FAVG2_08810	100	100	4139.65
FAVG1_01032	20	0	FAVG2_08811	100	100	1941.22
FAVG1_01033	45	0	FAVG2_08812	100	100	920.305
FAVG1_01034	25	0	FAVG2_08813	100	100	1853.99
FAVG1_01035	15	0	FAVG2_08814	100	100	1532.85
FAVG1_01036	14	0	FAVG2_08815	100	100	1439.68
FAVG1_01037	48	0	FAVG2_08816	100	100	1120.52
FAVG1_01038	43	0	FAVG2_08817	100	100	6036.76
FAVG1_01039	41	0	FAVG2_08818	100	100	2531.96
FAVG1_01040	14	0	FAVG2_08819	100	100	6710.76
FAVG1_01041	15	0	FAVG2_08820	100	100	5047.57
FAVG1_01042	16	0	FAVG2_08821	100	100	2418.96
FAVG1_01043	26	0	FAVG2_08822	100	100	894.535
FAVG1_01044	38	0	FAVG2_08823	100	100	7224.19
FAVG1_01045	22	0	FAVG2_08824	100	100	3487.45
FAVG1_01046	18	0	FAVG2_08825	100	100	1300.92
FAVG1_01047	25	0	FAVG2_08826	100	100	3554.85
FAVG1_01048	35	0	FAVG2_08827	100	100	3755.07
FAVG1_01049	104	0	FAVG2_08828	100	100	844.976
FAVG1_01050	69	0	FAVG2_08829	100	100	2506.19
FAVG1_01051	44	0	FAVG2_08830	100	100	4783.91
FAVG1_01052	28	0	FAVG2_08831	100	100	1265.23
FAVG1_01053	17	0	FAVG2_08832	100	100	1443.65
FAVG1_01054	48	0	FAVG2_08833	100	100	6603.71
FAVG1_01055	25	0	FAVG2_08834	100	100	2002.67
FAVG1_01056	23	0	FAVG2_08835	100	100	5489.63
FAVG1_01057	31	0	FAVG2_08836	100	100	4526.21
FAVG1_01058	30	0	FAVG2_08837	100	100	2230.64
FAVG1_01059	23	0	FAVG2_08838	100	100	1108.63
FAVG1_01060	40	0	FAVG2_08839	100	100	3435.91
FAVG1_01061	41	0	FAVG2_08840	100	100	942.111
FAVG1_01062	34	0	FAVG2_08841	100	100	3535.03
FAVG1_01063	51	6.89118e-155	FAVG2_08842	100	100	545.64
FAVG1_01064	23	2.39848e-137	FAVG2_08843	100	100	486.17
FAVG1_01065	13	0	FAVG2_08844	100	100	1865.89
FAVG1_01066	25	0	FAVG2_08845	100	100	7912.07
FAVG1_01067	11	5.84339e-119	FAVG2_08846	100	100	424.717
FAVG1_01068	26	0	FAVG2_08847	100	100	2353.55
FAVG1_01069	53	0	FAVG2_08848	100	100	2274.25
FAVG1_01070	39	0	FAVG2_08849	100	100	6318.26
FAVG1_01071	80	0	FAVG2_08850	100	100	4750.21
FAVG1_01072	21	0	FAVG2_08851	100	100	3225.78
FAVG1_01073	49	0	FAVG2_08852	100	100	4476.65
FAVG1_01074	13	8.89003e-165	FAVG2_08853	100	100	577.358
FAVG1_01075	29	0	FAVG2_08854	100	100	2829.31
FAVG1_01076	29	2.34908e-143	FAVG2_08855	100	100	505.993
FAVG1_01077	20	0	FAVG2_08856	100	100	2194.96
FAVG1_01078	17	0	FAVG2_08857	100	100	1392.11
FAVG1_01079	31	0	FAVG2_08858	100	100	1138.36
FAVG1_01080	38	0	FAVG2_08859	100	100	10362.3
FAVG1_01081	18	0	FAVG2_08860	100	100	694.317
FAVG1_01082	41	0	FAVG2_08861	100	100	3572.69
FAVG1_01083	24	0	FAVG2_08862	100	100	3895.82
FAVG1_01084	28	0	FAVG2_08863	100	100	6353.94
FAVG1_01085	60	0	FAVG2_08864	100	100	860.835
FAVG1_01086	42	0	FAVG2_08865	100	100	3426
FAVG1_01087	13	0	FAVG2_08866	100	100	2109.72
FAVG1_01088	16	0	FAVG2_08867	100	100	1663.69
FAVG1_01089	38	0	FAVG2_08868	100	100	2748.04
FAVG1_01090	8	0	FAVG2_08869	100	100	1443.65
FAVG1_01091	20	0	FAVG2_08870	100	100	1903.55
FAVG1_01092	60	3.00899e-180	FAVG2_08871	100	100	628.899
FAVG1_01093	17	0	FAVG2_08872	100	100	1723.16
FAVG1_01094	46	0	FAVG2_08873	100	100	886.605
FAVG1_01095	15	0	FAVG2_08874	100	100	1970.95
FAVG1_01096	44	0	FAVG2_08875	100	100	783.523
FAVG1_01097	22	0	FAVG2_08876	100	100	2537.91
FAVG1_01098	50	0	FAVG2_08877	100	100	4098.02
FAVG1_01099	69	0	FAVG2_08878	100	100	9147.07
FAVG1_01100	20	0	FAVG2_08879	100	100	1199.82
FAVG1_01101	24	0	FAVG2_08880	100	100	2785.7
FAVG1_01102	59	0	FAVG2_08881	100	100	1183.96
FAVG1_01103	22	0	FAVG2_08882	100	100	1622.06
FAVG1_01104	26	0	FAVG2_08883	100	100	2585.48
FAVG1_01105	8	0	FAVG2_08884	100	100	5037.65
FAVG1_01106	43	0	FAVG2_08885	100	100	4403.3
FAVG1_01107	73	0	FAVG2_08886	100	100	3503.31
FAVG1_01108	26	0	FAVG2_08887	100	100	1626.02
FAVG1_01109	42	0	FAVG2_08888	100	100	2633.06
FAVG1_01110	24	0	FAVG2_08889	100	100	2791.65
FAVG1_01111	47	0	FAVG2_08890	100	100	3311.02
FAVG1_01112	37	0	FAVG2_08891	100	100	4197.14
FAVG1_01113	38	0	FAVG2_08892	100	100	702.246
FAVG1_01114	32	0	FAVG2_08893	100	100	3198.03
FAVG1_01115	30	0	FAVG2_08894	100	100	2972.04
FAVG1_01116	26	0	FAVG2_08895	100	100	1622.06
FAVG1_01117	62	0	FAVG2_08896	100	100	2506.19
FAVG1_01118	30	0	FAVG2_08897	100	100	1296.95
FAVG1_01119	35	0	FAVG2_08898	100	100	3852.21
FAVG1_01120	44	0	FAVG2_08899	100	100	3701.55
FAVG1_01121	40	0	FAVG2_08900	100	100	1160.17
FAVG1_01122	84	0	FAVG2_08901	100	100	2448.7
FAVG1_01123	10	0	FAVG2_08902	100	100	1429.77
FAVG1_01124	13	0	FAVG2_08903	100	100	1263.25
FAVG1_01125	14	0	FAVG2_08904	100	100	1465.45
FAVG1_01126	36	0	FAVG2_08905	100	100	3983.04
FAVG1_01127	16	0	FAVG2_08906	100	100	1590.34
FAVG1_01128	60	0	FAVG2_08906	100	100	1116.56
FAVG1_01129	46	0	FAVG2_08907	100	100	3447.81
FAVG1_01130	23	0	FAVG2_08908	100	100	1919.41
FAVG1_01131	36	0	FAVG2_08909	100	100	2662.79
FAVG1_01132	49	0	FAVG2_08910	100	100	2910.59
FAVG1_01133	28	0	FAVG2_08911	100	100	3033.49
FAVG1_01134	22	0	FAVG2_08912	100	100	1267.22
FAVG1_01135	55	0	FAVG2_08913	100	100	2640.99
FAVG1_01136	15	0	FAVG2_08914	100	100	1271.18
FAVG1_01137	44	0	FAVG2_08915	100	100	1166.12
FAVG1_01138	10	0	FAVG2_08916	100	100	6066.5
FAVG1_01139	29	0	FAVG2_08917	100	100	1717.21
FAVG1_01140	48	0	FAVG2_08918	100	100	1205.76
FAVG1_01141	47	0	FAVG2_08919	100	100	1913.46
FAVG1_01142	32	0	FAVG2_08920	100	100	2048.26
FAVG1_01143	40	0	FAVG2_08921	100	100	4088.11
FAVG1_01144	34	0	FAVG2_08922	100	100	3174.24
FAVG1_01145	13	0	FAVG2_08923	100	100	1562.59
FAVG1_01146	33	0	FAVG2_08924	100	100	4036.57
FAVG1_01147	61	0	FAVG2_08925	100	100	973.829
FAVG1_01148	31	0	FAVG2_08926	100	100	1118.54
FAVG1_01149	20	0	FAVG2_08927	100	100	1982.85
FAVG1_01150	76	0	FAVG2_08928	100	100	1778.66
FAVG1_01151	69	0	FAVG2_08929	100	100	3588.55
FAVG1_01152	42	0	FAVG2_08930	100	100	2589.45
FAVG1_01153	38	0	FAVG2_08931	100	100	3130.63
FAVG1_01154	29	0	FAVG2_08932	100	100	2294.08
FAVG1_01155	50	0	FAVG2_08932	100	100	2361.48
FAVG1_01156	68	0	FAVG2_08933	100	100	999.599
FAVG1_01157	38	0	FAVG2_08934	100	100	5335.01
FAVG1_01158	25	0	FAVG2_08935	100	100	2516.1
FAVG1_01159	19	0	FAVG2_08936	100	100	1380.21
FAVG1_01160	13	0	FAVG2_08937	100	100	1522.94
FAVG1_01161	52	0	FAVG2_08938	100	100	7925.94
FAVG1_01162	33	0	FAVG2_08939	100	100	1729.11
FAVG1_01163	14	0	FAVG2_08940	100	100	1645.85
FAVG1_01164	30	0	FAVG2_08941	100	100	3314.99
FAVG1_01165	19	1.07655e-101	FAVG2_08942	100	100	367.228
FAVG1_01166	8	0	FAVG2_08943	100	100	1637.92
FAVG1_01167	33	0	FAVG2_08944	100	100	3764.98
FAVG1_01168	47	0	FAVG2_08945	100	100	1598.27
FAVG1_01169	45	0	FAVG2_08946	100	100	3590.54
FAVG1_01170	22	0	FAVG2_08947	100	100	1316.78
FAVG1_01171	33	0	FAVG2_08948	100	100	1744.96
FAVG1_01172	62	0	FAVG2_08949	100	100	4347.8
FAVG1_01173	28	0	FAVG2_08950	100	100	2456.63
FAVG1_01174	20	0	FAVG2_08951	100	100	2793.63
FAVG1_01175	25	0	FAVG2_08952	100	100	8009.2
FAVG1_01176	18	0.485999	FAVG2_09128	100	100	34.1929
FAVG1_01177	13	0	FAVG2_08953	100	100	7450.18
FAVG1_01178	21	0	FAVG2_08954	100	100	5453.95
FAVG1_01179	21	0	FAVG2_08955	100	100	1316.78
FAVG1_01180	19	0	FAVG2_08956	100	100	1879.76
FAVG1_01181	27	0	FAVG2_08957	100	100	2085.93
FAVG1_01182	45	0	FAVG2_08958	100	100	2286.15
FAVG1_01183	178	0	FAVG2_08959	100	100	2900.68
FAVG1_01184	57	0	FAVG2_08960	100	100	2892.75
FAVG1_01185	67	0	FAVG2_08961	100	100	12267.3
FAVG1_01186	46	0	FAVG2_08962	100	100	1855.98
FAVG1_01187	82	0	FAVG2_08963	100	100	743.876
FAVG1_01188	14	0	FAVG2_08964	100	100	1974.92
FAVG1_01189	46	0	FAVG2_08965	100	100	10187.8
FAVG1_01190	45	0	FAVG2_08966	100	100	791.452
FAVG1_01191	16	3.68725e-120	FAVG2_08967	100	100	428.681
FAVG1_01192	20	0	FAVG2_08968	100	100	1653.78
FAVG1_01193	55	0	FAVG2_08969	100	100	2646.94
FAVG1_01194	11	0	FAVG2_08970	100	100	5703.73
FAVG1_01195	45	0	FAVG2_08971	100	100	3632.17
FAVG1_01196	18	0	FAVG2_08972	100	100	1552.68
FAVG1_01197	27	0	FAVG2_08973	100	100	3215.87
FAVG1_01198	60	0	FAVG2_08974	100	100	2377.34
FAVG1_01199	27	0	FAVG2_08975	100	100	2926.45
FAVG1_01200	28	0	FAVG2_08976	100	100	2087.91
FAVG1_01201	29	0	FAVG2_08977	100	100	2058.18
FAVG1_01202	48	0	FAVG2_08978	100	100	904.446
FAVG1_01203	52	0	FAVG2_08979	100	100	4191.19
FAVG1_01204	31	0	FAVG2_08980	100	100	2609.27
FAVG1_01205	27	5.17998e-135	FAVG2_08981	100	100	478.24
FAVG1_01206	29	0	FAVG2_08982	100	100	9644.65
FAVG1_01207	11	0	FAVG2_08983	100	100	5035.67
FAVG1_01208	50	0	FAVG2_08984	100	100	4316.08
FAVG1_01209	14	0	FAVG2_08985	100	100	706.211
FAVG1_01210	33	0	FAVG2_08986	100	100	1072.95
FAVG1_01211	78	0	FAVG2_08987	100	100	3998.9
FAVG1_01212	17	0	FAVG2_08988	100	100	2294.08
FAVG1_01213	21	0	FAVG2_08989	100	100	5497.56
FAVG1_01214	67	0	FAVG2_08990	100	100	743.876
FAVG1_01215	44	0	FAVG2_08991	100	100	948.058
FAVG1_01216	40	0	FAVG2_08992	100	100	3356.62
FAVG1_01217	72	0	FAVG2_08993	100	100	902.464
FAVG1_01218	28	0	FAVG2_08994	100	100	2952.22
FAVG1_01219	37	0	FAVG2_08995	100	100	2547.82
FAVG1_01220	23	0	FAVG2_08996	100	100	1822.28
FAVG1_01221	36	0	FAVG2_08997	100	100	4139.65
FAVG1_01222	40	0	FAVG2_08998	100	100	4040.53
FAVG1_01223	37	0	FAVG2_08999	100	100	2561.69
FAVG1_01224	33	0	FAVG2_09000	100	100	1168.1
FAVG1_01225	22	0	FAVG2_09001	100	100	1778.66
FAVG1_01226	51	0	FAVG2_09002	100	100	2238.57
FAVG1_01227	24	0	FAVG2_09003	100	100	1503.12
FAVG1_01228	26	0	FAVG2_09005	100	100	1068.98
FAVG1_01229	27	0	FAVG2_09006	100	100	872.729
FAVG1_01230	31	8.98064e-41	FAVG2_09007	100	100	165.028
FAVG1_01231	23	0	FAVG2_09008	100	100	1715.23
FAVG1_01232	16	0	FAVG2_09009	100	100	1917.43
FAVG1_01233	38	0	FAVG2_09010	100	100	1731.09
FAVG1_01234	18	0	FAVG2_09011	100	100	5525.31
FAVG1_01235	39	0	FAVG2_09012	100	100	3297.15
FAVG1_01236	16	0	FAVG2_09013	100	100	1320.74
FAVG1_01237	51	0	FAVG2_09014	100	100	644.758
FAVG1_01238	59	0	FAVG2_09015	100	100	3788.77
FAVG1_01239	15	0	FAVG2_09016	100	100	4970.25
FAVG1_01240	32	0	FAVG2_09017	100	100	2198.92
FAVG1_01241	16	0	FAVG2_09018	100	100	5453.95
FAVG1_01242	51	0	FAVG2_09019	100	100	743.876
FAVG1_01243	30	0	FAVG2_09020	100	100	2922.48
FAVG1_01244	11	0	FAVG2_09021	100	100	4766.07
FAVG1_01245	38	0	FAVG2_09022	100	100	2601.34
FAVG1_01246	9	0	FAVG2_09023	100	100	4805.72
FAVG1_01247	11	0	FAVG2_09024	100	100	1471.4
FAVG1_01248	76	0	FAVG2_09025	100	100	1808.4
FAVG1_01249	49	0	FAVG2_09026	100	100	4551.98
FAVG1_01250	29	0	FAVG2_09027	100	100	2803.54
FAVG1_01251	41	0	FAVG2_09028	100	100	3305.08
FAVG1_01252	28	0	FAVG2_09029	100	100	1544.75
FAVG1_01253	33	0	FAVG2_09030	100	100	3293.18
FAVG1_01254	22	0	FAVG2_09031	100	100	2678.65
FAVG1_01255	16	0	FAVG2_09032	100	100	6344.03
FAVG1_01256	13	0	FAVG2_09033	100	100	2298.04
FAVG1_01257	39	0	FAVG2_09034	100	100	4074.23
FAVG1_01258	16	0	FAVG2_09034	100	100	1382.19
FAVG1_01259	37	1.5423e-144	FAVG2_09035	100	100	509.958
FAVG1_01260	15	0	FAVG2_09036	100	100	1390.12
FAVG1_01261	24	0	FAVG2_09037	100	100	6005.04
FAVG1_01262	20	0	FAVG2_09038	100	100	1764.79
FAVG1_01263	47	0	FAVG2_09039	100	100	1070.96
FAVG1_01264	17	0	FAVG2_09040	100	100	1279.11
FAVG1_01265	52	0	FAVG2_09041	100	100	4607.48
FAVG1_01266	26	0	FAVG2_09042	100	100	2083.95
FAVG1_01267	36	0	FAVG2_09043	100	100	3247.59
FAVG1_01268	24	0	FAVG2_09044	100	100	2448.7
FAVG1_01269	11	0	FAVG2_09045	100	100	1681.53
FAVG1_01270	41	0	FAVG2_09046	100	100	809.293
FAVG1_01271	28	0	FAVG2_09047	100	100	2123.59
FAVG1_01272	23	0	FAVG2_09048	100	100	1919.41
FAVG1_01273	20	0	FAVG2_09049	100	100	2044.3
FAVG1_01274	33	0	FAVG2_09050	100	100	2046.28
FAVG1_01275	55	0	FAVG2_09051	100	100	1176.03
FAVG1_01276	20	0	FAVG2_09052	100	100	1857.96
FAVG1_01277	45	0	FAVG2_09053	100	100	12525
FAVG1_01278	28	0	FAVG2_09054	100	100	2755.97
FAVG1_01279	43	0	FAVG2_09055	100	100	2976.01
FAVG1_01280	37	0	FAVG2_09056	100	100	1090.79
FAVG1_01281	14	0	FAVG2_09057	100	100	2050.25
FAVG1_01282	48	0	FAVG2_09058	100	100	3247.59
FAVG1_01283	11	0	FAVG2_09058	100	100	2056.19
FAVG1_01284	29	0	FAVG2_09059	100	100	2783.72
FAVG1_01285	28	0	FAVG2_09060	100	100	3420.05
FAVG1_01286	122	0	FAVG2_09061	100	100	9561.39
FAVG1_01287	37	0	FAVG2_09062	100	100	737.929
FAVG1_01288	24	0	FAVG2_09063	100	100	2214.78
FAVG1_01289	24	0	FAVG2_09064	100	100	1384.18
FAVG1_01290	60	0	FAVG2_09065	100	100	1112.59
FAVG1_01291	48	0	FAVG2_09066	100	100	2516.1
FAVG1_01292	20	0	FAVG2_09067	100	100	1287.04
FAVG1_01293	114	0	FAVG2_09068	100	100	3653.97
FAVG1_01294	28	0	FAVG2_09069	100	100	2512.14
FAVG1_01295	32	0	FAVG2_09070	100	100	2795.61
FAVG1_01296	18	0	FAVG2_09071	100	100	2555.75
FAVG1_01297	51	0	FAVG2_09072	100	100	898.499
FAVG1_01298	50	0	FAVG2_09073	100	100	1419.86
FAVG1_01299	22	4.60563e-179	FAVG2_09074	100	100	624.934
FAVG1_01300	28	0	FAVG2_09075	100	100	1582.41
FAVG1_01301	35	0	FAVG2_09076	100	100	3733.27
FAVG1_01302	26	0	FAVG2_09077	100	100	2470.51
FAVG1_01303	19	0	FAVG2_09078	100	100	1354.44
FAVG1_01304	30	0	FAVG2_09079	100	100	2882.84
FAVG1_01305	26	0	FAVG2_09080	100	100	795.417
FAVG1_01306	32	0	FAVG2_09081	100	100	902.464
FAVG1_01307	42	0	FAVG2_09082	100	100	2381.3
FAVG1_01308	32	0	FAVG2_09083	100	100	2736.14
FAVG1_01309	24	0	FAVG2_09084	100	100	2607.29
FAVG1_01310	31	0	FAVG2_09085	100	100	1409.95
FAVG1_01311	16	0	FAVG2_09086	100	100	946.076
FAVG1_01312	32	0	FAVG2_09087	100	100	2056.19
FAVG1_01313	36	0	FAVG2_09088	100	100	1053.12
FAVG1_01314	48	0	FAVG2_09089	100	100	2432.84
FAVG1_01315	23	0	FAVG2_09090	100	100	1909.5
FAVG1_01316	20	0	FAVG2_09091	100	100	1172.06
FAVG1_01317	33	0	FAVG2_09092	100	100	692.334
FAVG1_01318	39	0	FAVG2_09093	100	100	3009.71
FAVG1_01319	23	0	FAVG2_09094	100	100	1653.78
FAVG1_01320	29	0	FAVG2_09095	100	100	2085.93
FAVG1_01321	21	0	FAVG2_09096	100	100	5144.7
FAVG1_01322	29	0	FAVG2_09097	100	100	664.581
FAVG1_01323	61	0	FAVG2_09098	100	100	1070.96
FAVG1_01324	70	0	FAVG2_09099	100	100	1116.56
FAVG1_01325	28	0	FAVG2_09101	100	100	1360.39
FAVG1_01326	18	0	FAVG2_09102	100	100	1522.94
FAVG1_01327	38	0	FAVG2_09103	100	100	2851.12
FAVG1_01328	29	0	FAVG2_09104	100	100	1598.27
FAVG1_01329	28	0	FAVG2_09105	100	100	3406.18
FAVG1_01330	21	0	FAVG2_09106	100	100	1392.11
FAVG1_01331	56	0	FAVG2_09107	100	100	8427.48
FAVG1_01332	29	0	FAVG2_09108	100	100	4008.81
FAVG1_01333	27	0	FAVG2_09109	100	100	1905.54
FAVG1_01334	60	0	FAVG2_09110	100	100	2712.35
FAVG1_01335	73	0	FAVG2_09111	100	100	3439.88
FAVG1_01336	21	0	FAVG2_09112	100	100	3168.29
FAVG1_01337	10	0	FAVG2_09113	100	100	1338.58
FAVG1_01338	59	0	FAVG2_09114	100	100	3687.67
FAVG1_01339	55	2.15408e-123	FAVG2_09115	100	100	440.575
FAVG1_01340	43	0	FAVG2_09116	100	100	1086.82
FAVG1_01341	12	0	FAVG2_09117	100	100	6712.74
FAVG1_01342	24	0	FAVG2_09118	100	100	2325.79
FAVG1_01343	37	0	FAVG2_09119	100	100	1166.12
FAVG1_01344	44	0	FAVG2_09120	100	100	2595.39
FAVG1_01345	35	0	FAVG2_09121	100	100	5182.37
FAVG1_01346	32	0	FAVG2_09122	100	100	2991.87
FAVG1_01347	42	0	FAVG2_09123	100	100	922.288
FAVG1_01348	22	0	FAVG2_09124	100	100	1846.06
FAVG1_01349	67	0	FAVG2_09125	100	100	4135.68
FAVG1_01350	45	0	FAVG2_09126	100	100	2847.15
FAVG1_01351	34	0	FAVG2_09127	100	100	698.282
FAVG1_01352	11	0	FAVG2_09128	100	100	1404
FAVG1_01353	13	0	FAVG2_09129	100	100	1929.32
FAVG1_01354	29	0	FAVG2_09130	100	100	686.387
FAVG1_01355	28	0	FAVG2_09131	100	100	1380.21
FAVG1_01356	57	0	FAVG2_09132	100	100	632.864
FAVG1_01357	42	0	FAVG2_09133	100	100	1760.82
FAVG1_01358	14	0	FAVG2_09134	100	100	1332.63
FAVG1_01359	15	0	FAVG2_09135	100	100	1649.81
FAVG1_01360	26	0	FAVG2_09136	100	100	2062.14
FAVG1_01361	37	0	FAVG2_09137	100	100	2981.95
FAVG1_01362	31	0	FAVG2_09138	100	100	2520.06
FAVG1_01363	12	0	FAVG2_09139	100	100	1754.88
FAVG1_01364	16	0	FAVG2_09140	100	100	1342.55
FAVG1_01365	39	0	FAVG2_09141	100	100	3889.87
FAVG1_01366	23	0	FAVG2_09142	100	100	2773.81
FAVG1_01367	32	0	FAVG2_09143	100	100	7763.39
FAVG1_01368	37	0	FAVG2_09144	100	100	3140.54
FAVG1_01369	19	0	FAVG2_09145	100	100	1701.35
FAVG1_01370	43	0	FAVG2_09146	100	100	3729.3
FAVG1_01371	19	0	FAVG2_09147	100	100	2218.75
FAVG1_01372	55	0	FAVG2_09148	100	100	720.087
FAVG1_01373	45	0	FAVG2_09149	100	100	2621.16
FAVG1_01374	25	0	FAVG2_09150	100	100	2066.11
FAVG1_01375	33	0	FAVG2_09151	100	100	4779.95
FAVG1_01376	40	0	FAVG2_09152	100	100	2222.71
FAVG1_01377	21	0	FAVG2_09153	100	100	5239.85
FAVG1_01378	13	0	FAVG2_09154	100	100	1637.92
FAVG1_01379	44	0	FAVG2_09155	100	100	2922.48
FAVG1_01380	38	0	FAVG2_09156	100	100	2857.07
FAVG1_01381	34	0	FAVG2_09157	100	100	749.823
FAVG1_01382	17	0	FAVG2_09158	100	100	1550.69
FAVG1_01383	23	0	FAVG2_09159	100	100	1624.04
FAVG1_01384	17	0	FAVG2_09160	100	100	1415.89
FAVG1_01385	19	0	FAVG2_09161	100	100	1247.39
FAVG1_01386	33	2.00762e-176	FAVG2_09162	100	100	617.005
FAVG1_01387	25	0	FAVG2_09163	100	100	1693.42
FAVG1_01388	45	0	FAVG2_09164	100	100	6054.6
FAVG1_01389	35	0	FAVG2_09165	100	100	672.511
FAVG1_01390	31	0	FAVG2_09166	100	100	2823.37
FAVG1_01391	37	0.0267186	FAVG2_10554	100	100	38.1576
FAVG1_01392	69	0	FAVG2_09167	100	100	2972.04
FAVG1_01393	23	0	FAVG2_09168	100	100	2349.58
FAVG1_01394	19	0	FAVG2_09169	100	100	1370.3
FAVG1_01395	18	0.246288	FAVG2_10786	100	100	34.1929
FAVG1_01396	106	0.0834043	FAVG2_09806	100	100	36.1753
FAVG1_01397	42	3.58939e-146	FAVG2_09170	100	100	515.905
FAVG1_01398	34	2.12659e-76	FAVG2_09171	100	100	283.97
FAVG1_01399	31	0	FAVG2_09172	100	100	1707.3
FAVG1_01400	31	0	FAVG2_09173	100	100	2500.24
FAVG1_01401	50	0	FAVG2_09174	100	100	2300.02
FAVG1_01402	25	1.04893e-173	FAVG2_09987	100	100	607.093
FAVG1_01403	47	0	FAVG2_09988	100	100	4651.1
FAVG1_01404	19	0	FAVG2_09989	100	100	4894.93
FAVG1_01405	43	0	FAVG2_09990	100	100	13095.9
FAVG1_01406	26	0	FAVG2_09991	100	100	1497.17
FAVG1_01407	17	0	FAVG2_09992	100	100	4807.7
FAVG1_01408	43	1.5423e-144	FAVG2_09993	100	100	509.958
FAVG1_01409	57	0	FAVG2_09994	100	100	3390.32
FAVG1_01410	19	0	FAVG2_09995	100	100	2103.77
FAVG1_01411	32	0	FAVG2_09996	100	100	11476.3
FAVG1_01412	44	0	FAVG2_09997	100	100	3921.59
FAVG1_01413	9	0	FAVG2_09998	100	100	5025.76
FAVG1_01414	31	0	FAVG2_09999	100	100	2454.65
FAVG1_01415	42	0	FAVG2_10000	100	100	4127.75
FAVG1_01416	33	0	FAVG2_10001	100	100	3057.28
FAVG1_01417	14	0	FAVG2_10002	100	100	1255.32
FAVG1_01418	14	0	FAVG2_10003	100	100	807.311
FAVG1_01419	47	0	FAVG2_10004	100	100	4615.41
FAVG1_01420	18	0	FAVG2_10005	100	100	2169.19
FAVG1_01421	27	0	FAVG2_10006	100	100	3079.09
FAVG1_01422	62	0	FAVG2_10007	100	100	4205.07
FAVG1_01423	80	0	FAVG2_10008	100	100	3951.32
FAVG1_01424	48	0	FAVG2_10009	100	100	3729.3
FAVG1_01425	17	0	FAVG2_10010	100	100	1768.75
FAVG1_01426	49	0	FAVG2_10011	100	100	4692.72
FAVG1_01427	26	0	FAVG2_10012	100	100	3681.72
FAVG1_01428	16	0	FAVG2_10013	100	100	2508.17
FAVG1_01429	14	0	FAVG2_10014	100	100	5001.97
FAVG1_01430	17	0	FAVG2_10015	100	100	1651.79
FAVG1_01431	30	0	FAVG2_10016	100	100	2813.45
FAVG1_01432	23	0	FAVG2_10017	100	100	2187.03
FAVG1_01433	23	0	FAVG2_10018	100	100	2726.23
FAVG1_01434	71	0	FAVG2_10019	100	100	1495.19
FAVG1_01435	11	0	FAVG2_10020	100	100	6407.46
FAVG1_01436	33	0	FAVG2_10021	100	100	785.505
FAVG1_01437	35	0	FAVG2_10022	100	100	3291.2
FAVG1_01438	32	0	FAVG2_10023	100	100	3164.33
FAVG1_01439	37	0	FAVG2_10024	100	100	3572.69
FAVG1_01440	24	0	FAVG2_10025	100	100	2825.35
FAVG1_01441	48	0	FAVG2_10026	100	100	3505.29
FAVG1_01442	30	0	FAVG2_10027	100	100	8960.73
FAVG1_01443	31	0	FAVG2_10028	100	100	654.67
FAVG1_01444	23	0	FAVG2_10029	100	100	2175.14
FAVG1_01445	39	1.67162e-172	FAVG2_10030	100	100	603.129
FAVG1_01446	26	0	FAVG2_10031	100	100	5925.75
FAVG1_01447	16	0	FAVG2_10032	100	100	1471.4
FAVG1_01448	50	0	FAVG2_10033	100	100	4260.57
FAVG1_01449	26	0	FAVG2_10034	100	100	7194.46
FAVG1_01450	13	0	FAVG2_10035	100	100	5872.23
FAVG1_01451	22	0	FAVG2_10036	100	100	969.864
FAVG1_01452	39	0	FAVG2_10037	100	100	858.852
FAVG1_01453	63	0	FAVG2_10038	100	100	662.599
FAVG1_01454	25	0	FAVG2_10039	100	100	2262.36
FAVG1_01455	44	0	FAVG2_10040	100	100	5856.37
FAVG1_01456	62	0	FAVG2_10041	100	100	3243.62
FAVG1_01457	45	0	FAVG2_10042	100	100	2488.35
FAVG1_01458	24	8.26872e-115	FAVG2_10043	100	100	410.84
FAVG1_01459	25	8.89003e-165	FAVG2_10044	100	100	577.358
FAVG1_01460	21	2.91977e-130	FAVG2_10045	100	100	462.381
FAVG1_01461	59	0	FAVG2_10046	100	100	4151.54
FAVG1_01462	25	0	FAVG2_10047	100	100	2274.25
FAVG1_01463	17	0	FAVG2_10048	100	100	4972.24
FAVG1_01464	14	0	FAVG2_10049	100	100	1927.34
FAVG1_01465	19	0	FAVG2_10050	100	100	1883.73
FAVG1_01466	29	0	FAVG2_10051	100	100	2740.11
FAVG1_01467	88	0	FAVG2_10052	100	100	3408.16
FAVG1_01468	11	0	FAVG2_10053	100	100	5943.59
FAVG1_01469	83	0	FAVG2_10054	100	100	3608.38
FAVG1_01470	17	0	FAVG2_10055	100	100	4141.63
FAVG1_01471	28	0	FAVG2_10056	100	100	5779.05
FAVG1_01472	33	4.60563e-179	FAVG2_10057	100	100	624.934
FAVG1_01473	90	0	FAVG2_10058	100	100	2993.85
FAVG1_01474	25	0	FAVG2_10059	100	100	2424.91
FAVG1_01475	45	0	FAVG2_10060	100	100	2089.89
FAVG1_01476	36	0	FAVG2_10061	100	100	3471.59
FAVG1_01477	31	0	FAVG2_10062	100	100	7703.92
FAVG1_01478	36	0	FAVG2_10063	100	100	961.935
FAVG1_01479	46	0	FAVG2_10064	100	100	1616.11
FAVG1_01480	15	0	FAVG2_10065	100	100	2331.74
FAVG1_01481	40	0	FAVG2_10066	100	100	1017.44
FAVG1_01482	33	3.00899e-180	FAVG2_10067	100	100	628.899
FAVG1_01483	22	0	FAVG2_10068	100	100	2894.73
FAVG1_01484	51	0	FAVG2_10069	100	100	1134.4
FAVG1_01485	45	0	FAVG2_10070	100	100	3251.55
FAVG1_01486	89	0	FAVG2_10071	100	100	10905.4
FAVG1_01487	24	0	FAVG2_10072	100	100	3209.92
FAVG1_01488	10	1.96774e-134	FAVG2_10073	100	100	476.258
FAVG1_01489	40	0	FAVG2_10074	100	100	4294.27
FAVG1_01490	14	0	FAVG2_10075	100	100	2190.99
FAVG1_01491	50	0	FAVG2_10076	100	100	999.599
FAVG1_01492	52	0	FAVG2_10077	100	100	1096.73
FAVG1_01493	21	0	FAVG2_10078	100	100	2272.27
FAVG1_01494	21	0	FAVG2_10079	100	100	1643.86
FAVG1_01495	40	0	FAVG2_10080	100	100	2500.24
FAVG1_01496	45	0	FAVG2_10081	100	100	3893.84
FAVG1_01497	43	0	FAVG2_10082	100	100	757.752
FAVG1_01498	10	0	FAVG2_10083	100	100	1221.62
FAVG1_01499	13	0	FAVG2_10084	100	100	1808.4
FAVG1_01500	20	0	FAVG2_10085	100	100	648.723
FAVG1_01501	13	0	FAVG2_10086	100	100	1766.77
FAVG1_01502	44	0	FAVG2_10087	100	100	1013.48
FAVG1_01503	41	0	FAVG2_10088	100	100	1100.7
FAVG1_01504	26	2.27441e-172	FAVG2_10089	100	100	603.129
FAVG1_01505	20	0	FAVG2_10090	100	100	1181.98
FAVG1_01506	68	0	FAVG2_10091	100	100	6805.91
FAVG1_01507	53	0	FAVG2_10092	100	100	3776.88
FAVG1_01508	24	0	FAVG2_10093	100	100	1300.92
FAVG1_01509	48	0	FAVG2_10094	100	100	864.799
FAVG1_01510	43	0	FAVG2_10095	100	100	4103.97
FAVG1_01511	82	0	FAVG2_10096	100	100	3336.79
FAVG1_01512	110	0	FAVG2_10097	100	100	12931.4
FAVG1_01513	26	0	FAVG2_10098	100	100	3021.6
FAVG1_01514	26	0	FAVG2_10099	100	100	2256.41
FAVG1_01515	35	0	FAVG2_10100	100	100	2329.76
FAVG1_01516	17	0	FAVG2_10101	100	100	1485.28
FAVG1_01517	45	0	FAVG2_10102	100	100	967.882
FAVG1_01518	40	0	FAVG2_10103	100	100	3094.95
FAVG1_01519	21	0	FAVG2_10104	100	100	6764.28
FAVG1_01520	44	0	FAVG2_10105	100	100	2181.08
FAVG1_01521	12	0	FAVG2_10106	100	100	2670.72
FAVG1_01522	63	0	FAVG2_10107	100	100	1784.61
FAVG1_01523	21	0	FAVG2_10108	100	100	2305.97
FAVG1_01524	75	0	FAVG2_10109	100	100	3983.04
FAVG1_01525	41	0	FAVG2_10110	100	100	2307.95
FAVG1_01526	87	0	FAVG2_10111	100	100	1134.4
FAVG1_01527	35	1.36094e-138	FAVG2_10112	100	100	490.134
FAVG1_01528	46	0	FAVG2_10113	100	100	12733.2
FAVG1_01529	27	0	FAVG2_10114	100	100	3057.28
FAVG1_01530	18	0	FAVG2_10115	100	100	1970.95
FAVG1_01531	25	0	FAVG2_10116	100	100	1340.56
FAVG1_01532	34	0	FAVG2_10117	100	100	2694.51
FAVG1_01533	135	0	FAVG2_10118	100	100	4627.31
FAVG1_01534	12	0	FAVG2_10119	100	100	1394.09
FAVG1_01535	31	0	FAVG2_10120	100	100	2575.57
FAVG1_01536	75	0	FAVG2_10121	100	100	3188.12
FAVG1_01537	21	0	FAVG2_10122	100	100	5741.39
FAVG1_01538	29	0	FAVG2_10123	100	100	3659.92
FAVG1_01539	61	0	FAVG2_10124	100	100	1859.94
FAVG1_01540	13	0	FAVG2_10125	100	100	1552.68
FAVG1_01541	25	0	FAVG2_10126	100	100	3578.64
FAVG1_01542	80	0	FAVG2_10127	100	100	1189.91
FAVG1_01543	24	0	FAVG2_10128	100	100	3200.01
FAVG1_01544	25	0	FAVG2_10129	100	100	2486.36
FAVG1_01545	36	0	FAVG2_10130	100	100	2932.39
FAVG1_01546	28	0	FAVG2_10131	100	100	1873.82
FAVG1_01547	42	0	FAVG2_10132	100	100	3759.04
FAVG1_01548	23	0	FAVG2_10133	100	100	2896.71
FAVG1_01549	29	0	FAVG2_10134	100	100	2605.31
FAVG1_01550	22	0	FAVG2_10135	100	100	2196.94
FAVG1_01551	21	5.66412e-163	FAVG2_10136	100	100	571.411
FAVG1_01552	19	0	FAVG2_10137	100	100	1850.03
FAVG1_01553	32	0	FAVG2_10138	100	100	1639.9
FAVG1_01554	21	0	FAVG2_10140	100	100	3098.91
FAVG1_01555	37	0	FAVG2_10141	100	100	4234.8
FAVG1_01556	9	0	FAVG2_10142	100	100	6679.04
FAVG1_01557	29	0	FAVG2_10143	100	100	658.634
FAVG1_01558	59	0	FAVG2_10143	100	100	4298.24
FAVG1_01559	43	0	FAVG2_10144	100	100	1162.15
FAVG1_01560	38	0	FAVG2_10145	100	100	5164.53
FAVG1_01561	41	0	FAVG2_10146	100	100	3449.79
FAVG1_01562	33	0	FAVG2_10147	100	100	11299.9
FAVG1_01563	20	0	FAVG2_10148	100	100	1574.48
FAVG1_01564	36	0	FAVG2_10149	100	100	3657.94
FAVG1_01565	19	0	FAVG2_10150	100	100	1239.46
FAVG1_01566	18	0	FAVG2_10151	100	100	2004.65
FAVG1_01567	14	0	FAVG2_10152	100	100	6750.41
FAVG1_01568	24	0	FAVG2_10153	100	100	1889.68
FAVG1_01569	48	0	FAVG2_10154	100	100	1146.29
FAVG1_01570	45	0	FAVG2_10155	100	100	2185.05
FAVG1_01571	34	0	FAVG2_10156	100	100	2831.29
FAVG1_01572	27	0	FAVG2_10157	100	100	2589.45
FAVG1_01573	64	0	FAVG2_10158	100	100	4240.75
FAVG1_01574	7	0	FAVG2_10159	100	100	4887
FAVG1_01575	54	0	FAVG2_10160	100	100	3035.48
FAVG1_01576	35	0	FAVG2_10162	100	100	3079.09
FAVG1_01577	16	0	FAVG2_10163	100	100	1941.22
FAVG1_01578	15	0	FAVG2_10164	100	100	1261.27
FAVG1_01579	17	0	FAVG2_10165	100	100	6970.45
FAVG1_01580	37	0	FAVG2_10166	100	100	4686.78
FAVG1_01581	75	0	FAVG2_10167	100	100	3392.3
FAVG1_01582	36	0	FAVG2_10168	100	100	2377.34
FAVG1_01583	21	0	FAVG2_10169	100	100	1863.91
FAVG1_01584	13	0	FAVG2_10170	100	100	4857.26
FAVG1_01585	61	0	FAVG2_10171	100	100	1187.92
FAVG1_01586	24	0	FAVG2_10172	100	100	1520.96
FAVG1_01587	43	0	FAVG2_10173	100	100	1820.29
FAVG1_01588	63	0	FAVG2_10174	100	100	3184.15
FAVG1_01589	27	0	FAVG2_10175	100	100	3295.17
FAVG1_01590	13	0	FAVG2_10176	100	100	1350.48
FAVG1_01591	27	0	FAVG2_10177	100	100	2194.96
FAVG1_01592	44	0	FAVG2_10178	100	100	1324.71
FAVG1_01593	86	0	FAVG2_10179	100	100	3967.18
FAVG1_01594	29	0	FAVG2_10180	100	100	2325.79
FAVG1_01595	33	0	FAVG2_10181	100	100	3459.7
FAVG1_01596	43	0	FAVG2_10182	100	100	908.411
FAVG1_01597	39	0	FAVG2_10183	100	100	959.952
FAVG1_01598	38	0	FAVG2_10184	100	100	1693.42
FAVG1_01599	18	0	FAVG2_10185	100	100	2018.53
FAVG1_01600	197	0	FAVG2_10186	100	100	1156.21
FAVG1_01601	26	0	FAVG2_10187	100	100	5820.68
FAVG1_01602	27	0	FAVG2_10188	100	100	1742.98
FAVG1_01603	36	3.23223e-136	FAVG2_10189	100	100	482.205
FAVG1_01604	24	0	FAVG2_10190	100	100	2272.27
FAVG1_01605	63	0	FAVG2_10191	100	100	2169.19
FAVG1_01606	34	0	FAVG2_10192	100	100	1536.82
FAVG1_01607	48	0	FAVG2_10194	100	100	3961.24
FAVG1_01608	45	0	FAVG2_10195	100	100	4094.05
FAVG1_01609	52	0	FAVG2_10196	100	100	3885.91
FAVG1_01610	50	0	FAVG2_10197	100	100	3061.25
FAVG1_01611	22	1.14101e-139	FAVG2_10197	100	100	494.099
FAVG1_01612	23	0	FAVG2_10198	100	100	2002.67
FAVG1_01613	52	0	FAVG2_10199	100	100	3586.57
FAVG1_01614	21	0	FAVG2_10200	100	100	805.329
FAVG1_01615	33	0	FAVG2_10201	100	100	3814.54
FAVG1_01616	13	0	FAVG2_10202	100	100	4847.35
FAVG1_01617	42	0	FAVG2_10203	100	100	4793.82
FAVG1_01618	47	0	FAVG2_10204	100	100	2099.81
FAVG1_01619	12	5.3417e-113	FAVG2_10205	100	100	404.893
FAVG1_01620	51	0	FAVG2_10206	100	100	2902.66
FAVG1_01621	19	0	FAVG2_10207	100	100	999.599
FAVG1_01622	16	0	FAVG2_10208	100	100	2345.62
FAVG1_01623	21	0	FAVG2_10209	100	100	4555.94
FAVG1_01624	12	0	FAVG2_10210	100	100	1247.39
FAVG1_01625	48	0	FAVG2_10211	100	100	4076.21
FAVG1_01626	31	0	FAVG2_10212	100	100	946.076
FAVG1_01627	15	0.849467	FAVG2_08759	100	100	32.2105
FAVG1_01628	18	0	FAVG2_10213	100	100	2357.51
FAVG1_01629	21	0	FAVG2_10214	100	100	1320.74
FAVG1_01630	30	0	FAVG2_10215	100	100	1283.08
FAVG1_01631	29	0	FAVG2_10216	100	100	3455.74
FAVG1_01632	68	0	FAVG2_10217	100	100	3965.2
FAVG1_01633	14	0	FAVG2_10218	100	100	1461.49
FAVG1_01634	28	0	FAVG2_10219	100	100	2315.88
FAVG1_01635	41	0	FAVG2_10220	100	100	3041.42
FAVG1_01636	43	0.124579	FAVG2_04369	100	100	36.1753
FAVG1_01637	26	3.15322e-137	FAVG2_10221	100	100	488.152
FAVG1_01638	27	0.0303256	FAVG2_02717	100	100	38.1576
FAVG1_01639	33	0	FAVG2_10224	100	100	793.435
FAVG1_01640	33	0	FAVG2_10782	100	100	2706.41
FAVG1_01641	20	0	FAVG2_10781	100	100	1481.31
FAVG1_01642	28	0	FAVG2_10780	100	100	2775.79
FAVG1_01643	42	0	FAVG2_10779	100	100	2109.72
FAVG1_01644	24	0	FAVG2_10778	100	100	1059.07
FAVG1_01645	81	0	FAVG2_10778	100	100	1814.35
FAVG1_01646	57	0	FAVG2_10777	100	100	4417.18
FAVG1_01647	33	0	FAVG2_10776	100	100	3023.58
FAVG1_01648	30	0	FAVG2_10775	100	100	2765.88
FAVG1_01649	30	0	FAVG2_10774	100	100	3420.05
FAVG1_01650	31	0	FAVG2_10773	100	100	4282.38
FAVG1_01651	16	3.40309e-136	FAVG2_10772	100	100	482.205
FAVG1_01652	18	0	FAVG2_10771	100	100	690.352
FAVG1_01653	102	0	FAVG2_10770	100	100	3431.95
FAVG1_01654	8	0	FAVG2_10769	100	100	1465.45
FAVG1_01655	47	2.79327e-152	FAVG2_10768	100	100	535.728
FAVG1_01656	45	0	FAVG2_10767	100	100	10451.5
FAVG1_01657	34	0	FAVG2_10766	100	100	2759.93
FAVG1_01658	26	0	FAVG2_10765	100	100	1540.78
FAVG1_01659	19	0	FAVG2_10764	100	100	1302.9
FAVG1_01660	70	0	FAVG2_10763	100	100	4817.61
FAVG1_01661	18	0	FAVG2_10762	100	100	6197.33
FAVG1_01662	38	0	FAVG2_10761	100	100	2206.85
FAVG1_01663	46	0	FAVG2_10760	100	100	4583.7
FAVG1_01664	22	0	FAVG2_10759	100	100	1029.33
FAVG1_01665	10	0	FAVG2_10758	100	100	1294.97
FAVG1_01666	35	0	FAVG2_10757	100	100	5697.78
FAVG1_01667	35	0	FAVG2_10756	100	100	3015.65
FAVG1_01668	36	0	FAVG2_10755	100	100	2654.86
FAVG1_01669	32	0	FAVG2_10754	100	100	1742.98
FAVG1_01670	35	0	FAVG2_10753	100	100	7075.51
FAVG1_01671	20	3.00899e-180	FAVG2_10752	100	100	628.899
FAVG1_01672	71	0	FAVG2_10751	100	100	2085.93
FAVG1_01673	20	0	FAVG2_10750	100	100	6669.13
FAVG1_01674	17	0	FAVG2_10749	100	100	1257.31
FAVG1_01675	41	0	FAVG2_10748	100	100	2801.56
FAVG1_01676	16	0	FAVG2_10747	100	100	1477.35
FAVG1_01677	19	0	FAVG2_10746	100	100	2829.31
FAVG1_01678	19	2.43245e-121	FAVG2_10745	100	100	432.646
FAVG1_01679	21	0	FAVG2_10744	100	100	2216.76
FAVG1_01680	22	0	FAVG2_10743	100	100	5493.6
FAVG1_01681	15	4.79689e-132	FAVG2_10742	100	100	468.328
FAVG1_01682	40	0	FAVG2_10741	100	100	3883.92
FAVG1_01683	24	0	FAVG2_10740	100	100	2238.57
FAVG1_01684	27	0	FAVG2_10739	100	100	1955.09
FAVG1_01685	57	0	FAVG2_10738	100	100	1322.72
FAVG1_01686	59	0	FAVG2_10737	100	100	3709.48
FAVG1_01687	25	6.85718e-175	FAVG2_10736	100	100	611.058
FAVG1_01688	19	0	FAVG2_10735	100	100	4926.64
FAVG1_01689	16	0	FAVG2_10734	100	100	4888.98
FAVG1_01690	48	0	FAVG2_10733	100	100	3043.41
FAVG1_01691	59	0	FAVG2_10732	100	100	1082.86
FAVG1_01692	41	0	FAVG2_10731	100	100	2674.69
FAVG1_01693	30	0	FAVG2_10730	100	100	1838.14
FAVG1_01694	27	0	FAVG2_10729	100	100	8873.51
FAVG1_01695	18	0	FAVG2_10728	100	100	1312.81
FAVG1_01696	30	0	FAVG2_10727	100	100	3614.32
FAVG1_01697	34	0	FAVG2_10726	100	100	3582.61
FAVG1_01698	62	0	FAVG2_10725	100	100	1203.78
FAVG1_01699	65	0	FAVG2_10724	100	100	3961.24
FAVG1_01700	26	0	FAVG2_10723	100	100	2607.29
FAVG1_01701	49	0	FAVG2_10722	100	100	3715.42
FAVG1_01702	23	0	FAVG2_10721	100	100	2769.84
FAVG1_01703	22	0	FAVG2_10720	100	100	1810.38
FAVG1_01704	53	0	FAVG2_10719	100	100	2968.08
FAVG1_01705	25	0	FAVG2_10717	100	100	4633.25
FAVG1_01706	24	0	FAVG2_10716	100	100	6627.5
FAVG1_01707	108	0	FAVG2_10715	100	100	4565.85
FAVG1_01708	22	0	FAVG2_10714	100	100	4966.29
FAVG1_01709	26	0	FAVG2_10713	100	100	1487.26
FAVG1_01710	53	0	FAVG2_10712	100	100	2809.49
FAVG1_01711	12	0	FAVG2_10711	100	100	5247.78
FAVG1_01712	55	0	FAVG2_10710	100	100	3162.35
FAVG1_01713	40	0	FAVG2_10709	100	100	1291.01
FAVG1_01714	11	0	FAVG2_10708	100	100	1439.68
FAVG1_01715	41	0	FAVG2_10707	100	100	4573.78
FAVG1_01716	140	0	FAVG2_10706	100	100	3313.01
FAVG1_01717	20	0	FAVG2_10705	100	100	8960.73
FAVG1_01718	37	0	FAVG2_10704	100	100	1725.14
FAVG1_01719	39	0	FAVG2_10703	100	100	3146.49
FAVG1_01720	42	0	FAVG2_10702	100	100	2482.4
FAVG1_01721	37	0	FAVG2_10701	100	100	1554.66
FAVG1_01722	26	0	FAVG2_10700	100	100	2076.02
FAVG1_01723	45	0	FAVG2_10699	100	100	3087.02
FAVG1_01724	37	0	FAVG2_10698	100	100	2805.52
FAVG1_01725	24	0	FAVG2_10697	100	100	1855.98
FAVG1_01726	31	0	FAVG2_10696	100	100	1945.18
FAVG1_01727	20	0	FAVG2_10695	100	100	6429.27
FAVG1_01728	15	3.04835e-111	FAVG2_10694	100	100	398.946
FAVG1_01729	12	0	FAVG2_10693	100	100	5142.72
FAVG1_01730	15	0	FAVG2_10692	100	100	1407.96
FAVG1_01731	42	0	FAVG2_10691	100	100	1205.76
FAVG1_01732	35	0	FAVG2_10690	100	100	2454.65
FAVG1_01733	21	0	FAVG2_10689	100	100	6435.21
FAVG1_01734	20	0	FAVG2_10688	100	100	6359.88
FAVG1_01735	11	0	FAVG2_10687	100	100	4992.06
FAVG1_01736	39	0	FAVG2_10686	100	100	3657.94
FAVG1_01737	20	0	FAVG2_10685	100	100	1578.45
FAVG1_01738	112	0	FAVG2_10684	100	100	3830.4
FAVG1_01739	9	0	FAVG2_10683	100	100	1241.45
FAVG1_01740	58	0	FAVG2_10682	100	100	4655.06
FAVG1_01741	62	0	FAVG2_10681	100	100	3463.67
FAVG1_01742	16	0	FAVG2_10680	100	100	1966.99
FAVG1_01743	17	0	FAVG2_10679	100	100	4885.01
FAVG1_01744	21	0	FAVG2_10678	100	100	1657.74
FAVG1_01745	28	0	FAVG2_10677	100	100	5061.44
FAVG1_01746	28	0	FAVG2_10676	100	100	3582.61
FAVG1_01747	41	0	FAVG2_10675	100	100	3697.58
FAVG1_01748	17	0	FAVG2_10674	100	100	1628.01
FAVG1_01749	36	0	FAVG2_10673	100	100	3190.1
FAVG1_01750	35	0	FAVG2_10672	100	100	2260.38
FAVG1_01751	21	0	FAVG2_10671	100	100	1497.17
FAVG1_01752	15	0	FAVG2_10670	100	100	5824.65
FAVG1_01753	15	0	FAVG2_10669	100	100	2119.63
FAVG1_01754	51	0	FAVG2_10668	100	100	1185.94
FAVG1_01755	20	0	FAVG2_10667	100	100	1772.72
FAVG1_01756	34	0	FAVG2_10666	100	100	3560.8
FAVG1_01757	8	0	FAVG2_10665	100	100	4775.98
FAVG1_01758	33	0	FAVG2_10664	100	100	4966.29
FAVG1_01759	45	0	FAVG2_10662	100	100	4082.16
FAVG1_01760	24	0	FAVG2_10661	100	100	2141.44
FAVG1_01761	18	0	FAVG2_10660	100	100	5868.26
FAVG1_01762	27	0	FAVG2_10659	100	100	1326.69
FAVG1_01763	14	0	FAVG2_10658	100	100	1495.19
FAVG1_01764	51	0	FAVG2_10657	100	100	3949.34
FAVG1_01765	34	0	FAVG2_10656	100	100	1618.09
FAVG1_01766	22	0	FAVG2_10655	100	100	1473.38
FAVG1_01767	42	0	FAVG2_10654	100	100	2466.54
FAVG1_01768	26	0	FAVG2_10653	100	100	8776.37
FAVG1_01769	44	0	FAVG2_10652	100	100	2054.21
FAVG1_01770	42	0	FAVG2_10651	100	100	4450.88
FAVG1_01771	19	1.47883e-119	FAVG2_10650	100	100	426.699
FAVG1_01772	34	0	FAVG2_10649	100	100	3796.7
FAVG1_01773	15	0	FAVG2_10648	100	100	1824.26
FAVG1_01774	25	0	FAVG2_10647	100	100	2526.01
FAVG1_01775	51	0	FAVG2_10646	100	100	2242.54
FAVG1_01776	22	0	FAVG2_10645	100	100	2325.79
FAVG1_01777	31	0	FAVG2_10644	100	100	2849.14
FAVG1_01778	23	0	FAVG2_10643	100	100	2107.74
FAVG1_01779	17	0	FAVG2_10641	100	100	1689.46
FAVG1_01780	16	0	FAVG2_10640	100	100	1540.78
FAVG1_01781	30	0	FAVG2_10639	100	100	2436.81
FAVG1_01782	33	0	FAVG2_10638	100	100	3164.33
FAVG1_01783	32	0	FAVG2_10637	100	100	2070.07
FAVG1_01784	45	0	FAVG2_10636	100	100	12578.5
FAVG1_01785	14	0	FAVG2_10635	100	100	2849.14
FAVG1_01786	58	0	FAVG2_10634	100	100	6046.67
FAVG1_01787	16	0	FAVG2_10633	100	100	1505.1
FAVG1_01788	17	0	FAVG2_10632	100	100	2052.23
FAVG1_01789	51	0	FAVG2_10631	100	100	4165.42
FAVG1_01790	51	0	FAVG2_10630	100	100	4538.1
FAVG1_01791	31	0	FAVG2_10629	100	100	767.664
FAVG1_01792	81	0	FAVG2_10628	100	100	3897.8
FAVG1_01793	24	0	FAVG2_10627	100	100	2099.81
FAVG1_01794	36	0	FAVG2_10626	100	100	3364.55
FAVG1_01795	53	0	FAVG2_10625	100	100	5101.09
FAVG1_01796	32	0.586119	FAVG2_06396	100	100	34.1929
FAVG1_01797	28	0	FAVG2_10624	100	100	2411.04
FAVG1_01798	38	0	FAVG2_10623	100	100	2619.18
FAVG1_01799	80	0	FAVG2_10622	100	100	3766.97
FAVG1_01800	34	0	FAVG2_10621	100	100	3451.77
FAVG1_01801	38	0	FAVG2_10620	100	100	4004.85
FAVG1_01802	63	0	FAVG2_10619	100	100	642.776
FAVG1_01803	17	0	FAVG2_10618	100	100	1247.39
FAVG1_01804	15	0	FAVG2_10617	100	100	5495.58
FAVG1_01805	110	0	FAVG2_10616	100	100	896.517
FAVG1_01806	30	0	FAVG2_10615	100	100	2906.62
FAVG1_01807	21	0	FAVG2_10614	100	100	809.293
FAVG1_01808	53	0	FAVG2_10613	100	100	2611.25
FAVG1_01809	22	0	FAVG2_10612	100	100	1681.53
FAVG1_01810	24	0	FAVG2_10611	100	100	5741.39
FAVG1_01811	28	0	FAVG2_10610	100	100	5812.75
FAVG1_01812	55	0	FAVG2_10609	100	100	1665.67
FAVG1_01813	43	0	FAVG2_10608	100	100	4044.5
FAVG1_01814	23	0	FAVG2_10607	100	100	1794.52
FAVG1_01815	41	0	FAVG2_10606	100	100	1090.79
FAVG1_01816	31	0	FAVG2_10605	100	100	1094.75
FAVG1_01817	14	0	FAVG2_10604	100	100	6790.06
FAVG1_01818	41	0	FAVG2_10604	100	100	4286.34
FAVG1_01819	27	0	FAVG2_10603	100	100	1493.21
FAVG1_01820	51	0	FAVG2_10602	100	100	747.84
FAVG1_01821	14	0	FAVG2_10601	100	100	4902.85
FAVG1_01822	21	5.81809e-166	FAVG2_10600	100	100	581.323
FAVG1_01823	12	0	FAVG2_10599	100	100	4940.52
FAVG1_01824	38	0	FAVG2_10598	100	100	981.758
FAVG1_01825	20	0	FAVG2_10597	100	100	4970.25
FAVG1_01826	19	0	FAVG2_10596	100	100	5739.41
FAVG1_01827	18	0	FAVG2_10595	100	100	2529.98
FAVG1_01828	34	0	FAVG2_10594	100	100	2216.76
FAVG1_01829	24	0	FAVG2_10593	100	100	8657.43
FAVG1_01830	36	0	FAVG2_10592	100	100	1604.22
FAVG1_01831	35	0	FAVG2_10591	100	100	4357.71
FAVG1_01832	47	0	FAVG2_10590	100	100	2585.48
FAVG1_01833	23	0	FAVG2_10589	100	100	1715.23
FAVG1_01834	46	0	FAVG2_10588	100	100	4775.98
FAVG1_01835	53	0	FAVG2_10587	100	100	3271.38
FAVG1_01836	40	0	FAVG2_10586	100	100	1437.7
FAVG1_01837	66	0	FAVG2_10585	100	100	4008.81
FAVG1_01838	28	0	FAVG2_10584	100	100	2807.51
FAVG1_01839	28	0	FAVG2_10583	100	100	2752
FAVG1_01840	45	0	FAVG2_10582	100	100	1209.73
FAVG1_01841	10	0	FAVG2_10581	100	100	1703.34
FAVG1_01842	33	0	FAVG2_10580	100	100	2619.18
FAVG1_01843	23	0	FAVG2_10579	100	100	2696.49
FAVG1_01844	43	0	FAVG2_10578	100	100	3677.76
FAVG1_01845	20	0	FAVG2_10577	100	100	8233.21
FAVG1_01846	13	0	FAVG2_10576	100	100	1336.6
FAVG1_01847	69	4.1876e-173	FAVG2_10575	100	100	605.111
FAVG1_01848	21	0	FAVG2_10574	100	100	2825.35
FAVG1_01849	58	0	FAVG2_10573	100	100	3176.22
FAVG1_01850	14	0	FAVG2_10572	100	100	1257.31
FAVG1_01851	35	0	FAVG2_10571	100	100	3168.29
FAVG1_01852	26	0	FAVG2_10570	100	100	2520.06
FAVG1_01853	40	0	FAVG2_10569	100	100	1063.03
FAVG1_01854	21	0	FAVG2_10568	100	100	2282.18
FAVG1_01855	26	2.81289e-177	FAVG2_10567	100	100	618.987
FAVG1_01856	51	0	FAVG2_10566	100	100	690.352
FAVG1_01857	15	0	FAVG2_10565	100	100	1308.85
FAVG1_01858	52	0	FAVG2_10564	100	100	902.464
FAVG1_01859	19	0	FAVG2_10563	100	100	1174.05
FAVG1_01860	51	0	FAVG2_10562	100	100	3025.57
FAVG1_01861	79	0	FAVG2_10561	100	100	3279.31
FAVG1_01862	58	0	FAVG2_10560	100	100	3808.6
FAVG1_01863	10	4.00017e-123	FAVG2_10559	100	100	438.593
FAVG1_01864	56	0	FAVG2_10558	100	100	4191.19
FAVG1_01865	21	0	FAVG2_10557	100	100	2470.51
FAVG1_01866	20	0	FAVG2_10556	100	100	5499.54
FAVG1_01867	34	0	FAVG2_10554	100	100	2101.79
FAVG1_01868	34	0	FAVG2_10553	100	100	3362.57
FAVG1_01869	54	0	FAVG2_10552	100	100	2759.93
FAVG1_01870	18	0	FAVG2_10551	100	100	1792.54
FAVG1_01871	28	0	FAVG2_10550	100	100	7894.23
FAVG1_01872	29	0	FAVG2_10549	100	100	948.058
FAVG1_01873	35	0	FAVG2_10548	100	100	1939.24
FAVG1_01874	49	0	FAVG2_10547	100	100	3354.64
FAVG1_01875	27	0.367954	FAVG2_07523	100	100	36.1753
FAVG1_01876	39	6.07479e-25	FAVG2_10545	100	100	115.469
FAVG1_01877	27	0	FAVG2_10544	100	100	2775.79
FAVG1_01878	28	0	FAVG2_10543	100	100	1582.41
FAVG1_01879	46	0	FAVG2_10542	100	100	2898.69
FAVG1_01880	45	0	FAVG2_10541	100	100	1937.25
FAVG1_01881	30	0	FAVG2_10540	100	100	5253.73
FAVG1_01882	46	0	FAVG2_10539	100	100	1031.32
FAVG1_01883	21	0	FAVG2_10538	100	100	1766.77
FAVG1_01884	46	0	FAVG2_10537	100	100	2347.6
FAVG1_01885	89	0	FAVG2_10536	100	100	1181.98
FAVG1_01886	24	0	FAVG2_10535	100	100	2668.74
FAVG1_01887	27	0	FAVG2_10534	100	100	2399.14
FAVG1_01888	38	0	FAVG2_10533	100	100	3334.81
FAVG1_01889	32	0	FAVG2_10532	100	100	1618.09
FAVG1_01890	56	0	FAVG2_10531	100	100	4058.37
FAVG1_01891	56	1.55839e-141	FAVG2_10530	100	100	500.046
FAVG1_01892	44	0	FAVG2_10529	100	100	4333.92
FAVG1_01893	18	0	FAVG2_10528	100	100	6219.14
FAVG1_01894	15	0	FAVG2_10527	100	100	7091.37
FAVG1_01895	26	0	FAVG2_10526	100	100	8124.18
FAVG1_01896	12	0	FAVG2_10525	100	100	2206.85
FAVG1_01897	21	0	FAVG2_10524	100	100	1699.37
FAVG1_01898	16	0	FAVG2_10523	100	100	6667.15
FAVG1_01899	30	0	FAVG2_10522	100	100	1039.25
FAVG1_01900	44	0	FAVG2_10521	100	100	1142.33
FAVG1_01901	15	0	FAVG2_10520	100	100	1869.85
FAVG1_01902	44	0	FAVG2_10519	100	100	2319.85
FAVG1_01903	69	0	FAVG2_10518	100	100	1029.33
FAVG1_01904	39	0	FAVG2_10517	100	100	1189.91
FAVG1_01905	13	0	FAVG2_10516	100	100	1659.72
FAVG1_01906	26	0	FAVG2_10515	100	100	2718.3
FAVG1_01907	36	0	FAVG2_10514	100	100	2030.42
FAVG1_01908	31	7.51215e-156	FAVG2_10513	100	100	547.623
FAVG1_01909	17	0	FAVG2_10512	100	100	5711.65
FAVG1_01910	44	0	FAVG2_10511	100	100	3200.01
FAVG1_01911	19	0	FAVG2_10510	100	100	1782.63
FAVG1_01912	19	0	FAVG2_10509	100	100	2012.58
FAVG1_01913	13	0	FAVG2_10508	100	100	1564.57
FAVG1_01914	11	0	FAVG2_10507	100	100	1205.76
FAVG1_01915	25	0	FAVG2_10506	100	100	2486.36
FAVG1_01916	14	0	FAVG2_10505	100	100	1423.82
FAVG1_01917	14	0	FAVG2_10504	100	100	1324.71
FAVG1_01918	15	0	FAVG2_10504	100	100	1655.76
FAVG1_01919	24	3.48857e-139	FAVG2_10503	100	100	492.117
FAVG1_01920	49	0	FAVG2_10502	100	100	2801.56
FAVG1_01921	38	0	FAVG2_10501	100	100	3604.41
FAVG1_01922	40	0	FAVG2_10500	100	100	3281.29
FAVG1_01923	42	0	FAVG2_10499	100	100	1160.17
FAVG1_01924	24	0	FAVG2_10498	100	100	2323.81
FAVG1_01925	51	0	FAVG2_10497	100	100	2415
FAVG1_01926	29	0	FAVG2_10496	100	100	2535.92
FAVG1_01927	16	0	FAVG2_10495	100	100	2648.92
FAVG1_01928	18	0	FAVG2_10494	100	100	3041.42
FAVG1_01929	42	0	FAVG2_10493	100	100	3023.58
FAVG1_01930	43	0	FAVG2_10492	100	100	2230.64
FAVG1_01931	61	0	FAVG2_10491	100	100	757.752
FAVG1_01932	22	0	FAVG2_10490	100	100	5245.8
FAVG1_01933	38	2.6209e-113	FAVG2_10489	100	100	406.875
FAVG1_01934	27	0	FAVG2_10488	100	100	1699.37
FAVG1_01935	43	0	FAVG2_10487	100	100	3324.9
FAVG1_01936	66	0	FAVG2_10486	100	100	1124.49
FAVG1_01937	28	0	FAVG2_10485	100	100	2161.26
FAVG1_01938	40	0	FAVG2_10484	100	100	2171.17
FAVG1_01939	44	0	FAVG2_10483	100	100	3628.2
FAVG1_01940	20	0	FAVG2_10482	100	100	1388.14
FAVG1_01941	13	0	FAVG2_10481	100	100	1289.02
FAVG1_01942	22	0	FAVG2_10480	100	100	7138.95
FAVG1_01943	31	0	FAVG2_10479	100	100	2748.04
FAVG1_01944	41	0	FAVG2_10478	100	100	789.47
FAVG1_01945	47	0	FAVG2_10477	100	100	3358.6
FAVG1_01946	61	0	FAVG2_10476	100	100	4555.94
FAVG1_01947	14	0	FAVG2_10475	100	100	1372.28
FAVG1_01948	28	0	FAVG2_10474	100	100	2218.75
FAVG1_01949	26	0	FAVG2_10473	100	100	3828.42
FAVG1_01950	62	0	FAVG2_10472	100	100	3346.71
FAVG1_01951	82	0	FAVG2_10471	100	100	3316.97
FAVG1_01952	78	0	FAVG2_10470	100	100	1178.01
FAVG1_01953	9	0	FAVG2_10469	100	100	1501.13
FAVG1_01954	36	0	FAVG2_10468	100	100	2256.41
FAVG1_01955	29	3.5511e-164	FAVG2_10467	100	100	575.376
FAVG1_01956	48	0	FAVG2_10466	100	100	2391.21
FAVG1_01957	25	0	FAVG2_10465	100	100	2014.56
FAVG1_01958	27	0	FAVG2_10464	100	100	2853.1
FAVG1_01959	66	0	FAVG2_10463	100	100	2861.03
FAVG1_01960	80	0	FAVG2_10462	100	100	2466.54
FAVG1_01961	53	0	FAVG2_10461	100	100	4550
FAVG1_01962	34	0	FAVG2_10460	100	100	3219.84
FAVG1_01963	26	0	FAVG2_10459	100	100	5989.18
FAVG1_01964	10	0	FAVG2_10458	100	100	1292.99
FAVG1_01965	14	0	FAVG2_10457	100	100	2518.08
FAVG1_01966	45	0	FAVG2_10456	100	100	10941.1
FAVG1_01967	36	0	FAVG2_10455	100	100	3600.45
FAVG1_01968	35	0	FAVG2_10454	100	100	660.617
FAVG1_01969	19	0	FAVG2_10453	100	100	2038.35
FAVG1_01970	28	0	FAVG2_10452	100	100	2668.74
FAVG1_01971	21	0	FAVG2_10451	100	100	2099.81
FAVG1_01972	43	0	FAVG2_10450	100	100	3584.59
FAVG1_01973	14	0	FAVG2_10449	100	100	1193.87
FAVG1_01974	22	0	FAVG2_10448	100	100	1970.95
FAVG1_01975	51	2.92693e-177	FAVG2_10447	100	100	618.987
FAVG1_01976	80	0	FAVG2_10446	100	100	2391.21
FAVG1_01977	17	0	FAVG2_10445	100	100	3067.19
FAVG1_01978	27	0	FAVG2_10444	100	100	1132.42
FAVG1_01979	24	0	FAVG2_10443	100	100	1253.34
FAVG1_01980	52	0	FAVG2_10442	100	100	3017.64
FAVG1_01981	16	0	FAVG2_10441	100	100	1320.74
FAVG1_01982	20	0	FAVG2_10440	100	100	1887.69
FAVG1_01983	23	0	FAVG2_10439	100	100	2864.99
FAVG1_01984	28	0	FAVG2_10438	100	100	2902.66
FAVG1_01985	31	0	FAVG2_10437	100	100	4331.94
FAVG1_01986	46	0	FAVG2_10436	100	100	2977.99
FAVG1_01987	43	0	FAVG2_10435	100	100	3453.75
FAVG1_01988	13	0	FAVG2_10434	100	100	2280.2
FAVG1_01989	45	0	FAVG2_10433	100	100	3707.49
FAVG1_01990	28	0	FAVG2_10432	100	100	3346.71
FAVG1_01991	22	0	FAVG2_10431	100	100	2522.05
FAVG1_01992	25	0	FAVG2_10430	100	100	696.299
FAVG1_01993	27	0	FAVG2_10429	100	100	2904.64
FAVG1_01994	36	0	FAVG2_10428	100	100	1786.59
FAVG1_01995	61	0	FAVG2_10427	100	100	3303.09
FAVG1_01996	43	0	FAVG2_10426	100	100	1136.38
FAVG1_01997	36	0	FAVG2_10425	100	100	3243.62
FAVG1_01998	42	0	FAVG2_10424	100	100	3653.97
FAVG1_01999	36	0	FAVG2_10423	100	100	3834.37
[truncated: 11,217 more rows]

## Sheet: LH03cds_vs_Fa05001cds
Query	Number of hits	Lowest E-value	Accession (E-value)	Greatest identity %	Greatest positive %	Greatest hit length	Greatest bit score
FAVG2_00001	28	0	FAVG1_13141	100	100	403	791.452
FAVG2_00003	30	2.55362e-29	FAVG1_03586	100	100	150	131.328
FAVG2_00004	20	0.0730282	FAVG1_01868	100	100	23	38.1576
FAVG2_00005	30	1.25011	FAVG1_12426	100	100	21	34.1929
FAVG2_00006	25	0.49768	FAVG1_12223	100	100	19	34.1929
FAVG2_00007	10	0.652882	FAVG1_10274	100	100	17	34.1929
FAVG2_00008	29	0.0328693	FAVG1_12838	100	100	23	38.1576
FAVG2_00009	48	3.32513e-07	FAVG1_08595	100	100	60	55.9988
FAVG2_00010	13	3.93344e-151	FAVG1_05967	100	100	805	533.746
FAVG2_00011	14	1.08124	FAVG1_10782	100	100	25	34.1929
FAVG2_00012	18	0.263645	FAVG1_00978	100	100	22	38.1576
FAVG2_00013	47	1.26197e-61	FAVG1_13145	100	100	324	238.375
FAVG2_00014	9	0.69013	FAVG1_04456	100	100	20	34.1929
FAVG2_00015	28	0.325155	FAVG1_09930	100	100	29	38.1576
FAVG2_00016	35	0	FAVG1_09148	100	100	1602	2044.3
FAVG2_00017	15	0	FAVG1_09149	100	100	718	767.664
FAVG2_00018	30	1.73434e-95	FAVG1_13209	100	100	220	349.387
FAVG2_00019	24	0	FAVG1_06953	100	100	1263	2385.26
FAVG2_00020	39	0	FAVG1_06952	100	100	1974	3850.22
FAVG2_00021	29	0	FAVG1_06951	100	100	1471	2821.38
FAVG2_00022	16	0	FAVG1_06950	100	100	2900	5582.8
FAVG2_00023	32	0	FAVG1_06949	100	100	1761	3269.39
FAVG2_00024	19	0	FAVG1_06948	100	100	576	1007.53
FAVG2_00025	30	0	FAVG1_06947	100	100	1685	3063.23
FAVG2_00026	33	0.000632675	FAVG1_11993	100	100	38	44.1047
FAVG2_00027	15	0	FAVG1_06946	100	100	1137	1628.01
FAVG2_00028	19	0	FAVG1_06945	100	100	821	1267.22
FAVG2_00029	12	0	FAVG1_06944	100	100	565	795.417
FAVG2_00030	42	0	FAVG1_06943	100	100	1762	2795.61
FAVG2_00031	28	0	FAVG1_06942	100	100	1007	1693.42
FAVG2_00032	14	0	FAVG1_06941	100	100	2490	4155.51
FAVG2_00033	41	0	FAVG1_06940	100	100	960	1554.66
FAVG2_00034	36	0	FAVG1_06939	100	100	1560	2791.65
FAVG2_00035	41	0	FAVG1_06938	100	100	600	1070.96
FAVG2_00036	40	0	FAVG1_06932	100	100	2004	3346.71
FAVG2_00037	14	0	FAVG1_06930	100	100	1072	1768.75
FAVG2_00038	39	0	FAVG1_06929	100	100	1968	3314.99
FAVG2_00039	25	0	FAVG1_06928	100	100	471	799.382
FAVG2_00040	31	0	FAVG1_06927	100	100	1766	3152.44
FAVG2_00041	11	0	FAVG1_06923	100	100	2514	4072.25
FAVG2_00042	38	0	FAVG1_06924	100	100	1693	2793.63
FAVG2_00043	34	0	FAVG1_06925	100	100	1532	2593.41
FAVG2_00044	24	0.132915	FAVG1_01515	100	100	50	38.1576
FAVG2_00045	20	0	FAVG1_06926	100	100	1452	2236.59
FAVG2_00046	35	0	FAVG1_06922	100	100	2079	3677.76
FAVG2_00047	13	0	FAVG1_06921	100	100	1269	2079.98
FAVG2_00048	24	0	FAVG1_06920	100	100	1507	2607.29
FAVG2_00049	13	0	FAVG1_06919	100	100	959	1584.39
FAVG2_00050	18	7.04791e-07	FAVG1_12237	100	100	140	55.9988
FAVG2_00051	33	0.00169069	FAVG1_11443	100	100	27	44.1047
FAVG2_00052	15	0	FAVG1_06918	100	100	723	1195.85
FAVG2_00053	31	0	FAVG1_06917	100	100	1541	2537.91
FAVG2_00054	16	0.21477	FAVG1_10840	100	100	25	38.1576
FAVG2_00055	18	1.22719e-118	FAVG1_06915	100	100	414	424.717
FAVG2_00056	28	0	FAVG1_06915	100	100	1635	2409.05
FAVG2_00057	14	0	FAVG1_06914	100	100	362	678.458
FAVG2_00058	14	0	FAVG1_06913	100	100	1186	1852.01
FAVG2_00059	13	0	FAVG1_06912	100	100	3741	6861.42
FAVG2_00060	32	0	FAVG1_06911	100	100	1806	2938.34
FAVG2_00061	20	0	FAVG1_06910	100	100	879	1370.3
FAVG2_00062	19	0	FAVG1_06909	100	100	1761	2305.97
FAVG2_00063	33	0	FAVG1_06908	100	100	1575	2757.95
FAVG2_00064	29	0	FAVG1_06907	100	100	1656	2950.24
FAVG2_00065	24	0	FAVG1_06906	100	100	1572	3116.75
FAVG2_00066	17	0	FAVG1_06905	100	100	3093	6131.91
FAVG2_00067	28	0	FAVG1_06904	100	100	1392	2736.14
FAVG2_00068	25	0	FAVG1_06903	100	100	1572	3116.75
FAVG2_00069	13	0	FAVG1_06902	100	100	2745	5259.68
FAVG2_00070	29	0	FAVG1_06901	100	100	1327	1931.31
FAVG2_00071	21	0	FAVG1_06900	100	100	1011	1822.28
FAVG2_00072	14	0	FAVG1_06899	100	100	873	1572.5
FAVG2_00073	25	0	FAVG1_06898	100	100	777	1120.52
FAVG2_00074	20	2.95089e-29	FAVG1_06896	100	100	197	129.346
FAVG2_00075	29	7.29118e-58	FAVG1_06895	100	100	517	224.499
FAVG2_00076	14	0.052342	FAVG1_00479	100	100	47	40.14
FAVG2_00077	14	0	FAVG1_06894	100	100	762	1233.52
FAVG2_00078	23	0.253661	FAVG1_09660	100	100	19	34.1929
FAVG2_00079	35	0	FAVG1_06893	100	100	1704	2870.94
FAVG2_00080	29	0	FAVG1_06892	100	100	500	864.799
FAVG2_00081	18	0	FAVG1_06891	100	100	1760	2863.01
FAVG2_00082	22	0	FAVG1_06890	100	100	1272	2173.15
FAVG2_00083	15	0	FAVG1_06889	100	100	996	1887.69
FAVG2_00084	36	0	FAVG1_06888	100	100	1650	3263.45
FAVG2_00085	10	0	FAVG1_06887	100	100	1188	2355.53
FAVG2_00086	44	0	FAVG1_06886	100	100	2148	4242.73
FAVG2_00087	35	0	FAVG1_06885	100	100	8104	16057.6
FAVG2_00088	32	0	FAVG1_06884	100	100	749	1326.69
FAVG2_00089	20	3.67776e-180	FAVG1_06883	100	100	393	628.899
FAVG2_00090	21	0	FAVG1_06882	100	100	1080	1752.89
FAVG2_00091	22	8.31871e-172	FAVG1_06881	100	100	371	601.146
FAVG2_00092	28	1.29459e-173	FAVG1_06880	100	100	378	607.093
FAVG2_00093	21	0	FAVG1_06879	100	100	405	708.193
FAVG2_00094	44	0	FAVG1_06878	100	100	1626	3223.8
FAVG2_00095	13	0	FAVG1_06877	100	100	933	1842.1
FAVG2_00096	70	0	FAVG1_06876	100	100	1395	2765.88
FAVG2_00097	14	0	FAVG1_06875	100	100	3435	5549.1
FAVG2_00098	21	0	FAVG1_06871	100	100	1359	2496.28
FAVG2_00099	50	0	FAVG1_06870	100	100	2028	3560.8
FAVG2_00100	23	0	FAVG1_06869	100	100	1404	2482.4
FAVG2_00101	28	0	FAVG1_06868	100	100	531	1037.26
FAVG2_00102	32	0	FAVG1_06867	100	100	1542	2438.79
FAVG2_00103	28	0	FAVG1_06866	100	100	1767	2551.78
FAVG2_00104	13	6.68649e-103	FAVG1_06864	100	100	380	373.175
FAVG2_00105	26	1.22567e-161	FAVG1_06863	100	100	374	567.446
FAVG2_00106	18	0	FAVG1_06862	100	100	608	920.305
FAVG2_00107	28	0	FAVG1_06861	100	100	462	821.187
FAVG2_00108	38	0	FAVG1_06860	100	100	1551	2337.69
FAVG2_00109	26	0	FAVG1_06859	100	100	1140	1959.06
FAVG2_00110	18	0	FAVG1_06858	100	100	1580	2236.59
FAVG2_00111	16	0	FAVG1_06856	100	100	398	741.893
FAVG2_00112	17	0	FAVG1_06855	100	100	2083	2599.36
FAVG2_00113	27	0	FAVG1_06854	100	100	1461	2325.79
FAVG2_00114	10	0	FAVG1_06853	100	100	952	1570.52
FAVG2_00115	17	0	FAVG1_06852	100	100	972	1681.53
FAVG2_00116	6	0	FAVG1_06851	100	100	687	1116.56
FAVG2_00117	27	0	FAVG1_06850	100	100	1392	2260.38
FAVG2_00118	23	0	FAVG1_06849	100	100	650	1090.79
FAVG2_00119	24	0	FAVG1_06848	100	100	1824	2878.87
FAVG2_00120	44	0	FAVG1_06847	100	100	1656	2767.86
FAVG2_00121	27	0	FAVG1_06846	100	100	1175	1798.49
FAVG2_00122	27	0	FAVG1_06846	100	100	1799	2750.02
FAVG2_00123	38	0	FAVG1_06845	100	100	443	791.452
FAVG2_00124	20	0	FAVG1_06844	100	100	684	1245.41
FAVG2_00125	30	0	FAVG1_06843	100	100	1044	1302.9
FAVG2_00126	36	0	FAVG1_06842	100	100	1626	2692.53
FAVG2_00127	42	0	FAVG1_06841	100	100	2158	3382.39
FAVG2_00128	33	0	FAVG1_06840	100	100	823	1283.08
FAVG2_00129	37	1.74288e-145	FAVG1_06839	100	100	450	513.923
FAVG2_00130	19	0	FAVG1_06838	100	100	1252	1998.71
FAVG2_00131	36	0.155802	FAVG1_00854	100	100	20	36.1753
FAVG2_00132	36	0.000108285	FAVG1_11566	100	100	24	48.0694
FAVG2_00133	30	0.354841	FAVG1_11348	100	100	21	36.1753
FAVG2_00134	12	0.0501655	FAVG1_01829	100	100	23	38.1576
FAVG2_00135	30	0.335215	FAVG1_04592	100	100	32	36.1753
FAVG2_00136	18	0.0261459	FAVG1_11644	100	100	28	40.14
FAVG2_00137	28	0.516304	FAVG1_02521	100	100	20	34.1929
FAVG2_00138	16	0	FAVG1_06835	100	100	1030	1035.28
FAVG2_00139	57	0	FAVG1_06834	100	100	549	922.288
FAVG2_00140	21	0	FAVG1_06833	100	100	3609	5481.7
FAVG2_00141	12	0	FAVG1_06832	100	100	942	1463.47
FAVG2_00142	29	0	FAVG1_06831	100	100	1442	1923.38
FAVG2_00143	21	0	FAVG1_06830	100	100	998	1463.47
FAVG2_00144	15	0	FAVG1_06829	100	100	1159	1094.75
FAVG2_00145	14	0	FAVG1_06828	100	100	795	1084.84
FAVG2_00146	30	0	FAVG1_06828	100	100	901	1548.71
FAVG2_00147	16	0	FAVG1_06827	100	100	846	1352.46
FAVG2_00148	32	0	FAVG1_06826	100	100	1047	1703.34
FAVG2_00149	13	0	FAVG1_06825	100	100	2649	4284.36
FAVG2_00150	45	0	FAVG1_06824	100	100	2304	3624.24
FAVG2_00151	19	0	FAVG1_06822	100	100	912	1515.01
FAVG2_00152	29	0	FAVG1_06821	100	100	1056	1744.96
FAVG2_00153	29	0	FAVG1_06820	100	100	1387	1852.01
FAVG2_00154	41	0	FAVG1_06819	100	100	1035	1326.69
FAVG2_00155	34	0	FAVG1_06818	100	100	2453	4191.19
FAVG2_00156	30	0	FAVG1_06817	100	100	1056	1697.39
FAVG2_00157	22	0	FAVG1_06816	100	100	483	759.734
FAVG2_00158	18	0	FAVG1_06814	100	100	1750	2502.22
FAVG2_00159	36	0	FAVG1_06813	100	100	1485	2793.63
FAVG2_00160	27	0	FAVG1_06812	100	100	540	904.446
FAVG2_00161	11	0	FAVG1_06811	100	100	696	1229.55
FAVG2_00162	24	0	FAVG1_06809	100	100	1068	1586.38
FAVG2_00163	28	0.00449903	FAVG1_08878	100	100	38	42.1223
FAVG2_00164	19	0	FAVG1_06806	100	100	807	1219.64
FAVG2_00165	51	0	FAVG1_06805	100	100	1080	1881.75
FAVG2_00166	33	0	FAVG1_06804	100	100	2037	3047.37
FAVG2_00167	28	0	FAVG1_06804	100	100	1291	2036.37
FAVG2_00168	33	0	FAVG1_06803	100	100	983	1417.88
FAVG2_00169	22	0	FAVG1_06801	100	100	663	1164.13
FAVG2_00170	33	0	FAVG1_06800	100	100	1785	3087.02
FAVG2_00171	62	0	FAVG1_06799	100	100	1926	3239.66
FAVG2_00172	29	0	FAVG1_06798	100	100	1599	2583.5
FAVG2_00173	69	0	FAVG1_06797	100	100	9396	15076.3
FAVG2_00174	19	0	FAVG1_06796	100	100	1374	2216.76
FAVG2_00175	13	9.52855e-124	FAVG1_06795	100	100	615	442.558
FAVG2_00176	30	0	FAVG1_06794	100	100	1013	1802.45
FAVG2_00177	17	0	FAVG1_06794	100	100	1123	1901.57
FAVG2_00178	30	0	FAVG1_06793	100	100	613	948.058
FAVG2_00179	55	0	FAVG1_06792	100	100	2340	3877.98
FAVG2_00180	25	0	FAVG1_06791	100	100	952	1419.86
FAVG2_00181	45	0	FAVG1_06790	100	100	552	670.529
FAVG2_00182	12	0	FAVG1_06789	100	100	1577	2222.71
FAVG2_00183	10	0	FAVG1_06788	100	100	801	1310.83
FAVG2_00184	12	0	FAVG1_06787	100	100	906	1336.6
FAVG2_00185	28	0	FAVG1_06786	100	100	1104	1618.09
FAVG2_00186	27	0	FAVG1_06785	100	100	1613	2555.75
FAVG2_00187	29	0	FAVG1_06784	100	100	1866	3636.13
FAVG2_00188	23	0	FAVG1_06783	100	100	1216	2157.29
FAVG2_00189	17	0	FAVG1_06782	100	100	1125	1552.68
FAVG2_00190	18	0	FAVG1_06781	100	100	867	1227.57
FAVG2_00191	16	0	FAVG1_06780	100	100	822	1154.22
FAVG2_00192	25	0	FAVG1_06779	100	100	1239	2424.91
FAVG2_00193	15	0	FAVG1_06778	100	100	777	1421.84
FAVG2_00194	19	0	FAVG1_06777	100	100	1698	3350.67
FAVG2_00195	45	0	FAVG1_06776	100	100	2391	4724.44
FAVG2_00196	21	0	FAVG1_06775	100	100	927	1838.14
FAVG2_00197	11	0	FAVG1_06774	100	100	642	1273.16
FAVG2_00198	17	0	FAVG1_06773	100	100	774	1534.83
FAVG2_00199	20	0	FAVG1_06772	100	100	981	1937.25
FAVG2_00200	15	0	FAVG1_06771	100	100	765	1509.06
FAVG2_00201	52	0	FAVG1_06770	100	100	2103	3796.7
FAVG2_00202	29	0	FAVG1_06769	100	100	2025	3515.21
FAVG2_00203	36	0	FAVG1_06768	100	100	835	1473.38
FAVG2_00204	21	0	FAVG1_06767	100	100	1458	2510.15
FAVG2_00205	38	0	FAVG1_06766	100	100	4569	8296.64
FAVG2_00206	46	7.23138e-131	FAVG1_06765	100	100	234	464.364
FAVG2_00207	11	0	FAVG1_06764	100	100	642	1090.79
FAVG2_00208	25	0	FAVG1_06763	100	100	978	1804.44
FAVG2_00209	38	0	FAVG1_06762	100	100	1923	3463.67
FAVG2_00210	30	0	FAVG1_06761	100	100	1766	3223.8
FAVG2_00211	43	0	FAVG1_06760	100	100	1305	2317.86
FAVG2_00212	55	0	FAVG1_06759	100	100	384	706.211
FAVG2_00213	20	0	FAVG1_06758	100	100	699	1195.85
FAVG2_00214	21	0	FAVG1_06757	100	100	1611	2845.17
FAVG2_00215	20	0	FAVG1_06756	100	100	3317	5632.36
FAVG2_00216	50	0	FAVG1_06755	100	100	618	1098.72
FAVG2_00217	24	3.07921e-10	FAVG1_06754	100	100	73	65.9106
FAVG2_00218	10	0.0344598	FAVG1_04521	100	100	23	38.1576
FAVG2_00219	24	0	FAVG1_06753	100	100	1538	2502.22
FAVG2_00220	15	0.0864246	FAVG1_10394	100	100	23	38.1576
FAVG2_00221	14	0	FAVG1_06752	100	100	828	1380.21
FAVG2_00222	27	0	FAVG1_06751	100	100	1134	1963.02
FAVG2_00223	27	4.1448e-38	FAVG1_06750	100	100	216	159.081
FAVG2_00224	17	0	FAVG1_06749	100	100	1323	1980.86
FAVG2_00225	14	6.01864e-166	FAVG1_06748	100	100	309	581.323
FAVG2_00226	47	0	FAVG1_06747	100	100	2265	3531.07
FAVG2_00227	28	0	FAVG1_06746	100	100	1734	2898.69
FAVG2_00228	22	0	FAVG1_06745	100	100	898	1455.54
FAVG2_00229	23	0	FAVG1_06744	100	100	3573	5731.48
FAVG2_00230	14	0.228074	FAVG1_12841	100	100	21	36.1753
FAVG2_00231	15	0	FAVG1_06743	100	100	1010	1542.76
FAVG2_00232	27	0	FAVG1_06742	100	100	399	720.087
FAVG2_00233	75	0	FAVG1_06741	100	100	1685	2991.87
FAVG2_00234	22	0	FAVG1_06740	100	100	937	1461.49
FAVG2_00235	52	0	FAVG1_06739	100	100	1332	2434.82
FAVG2_00236	20	0	FAVG1_06738	100	100	1122	2066.11
FAVG2_00237	30	0	FAVG1_06737	100	100	972	1689.46
FAVG2_00238	69	0	FAVG1_06736	100	100	4467	8144
FAVG2_00239	13	0	FAVG1_06735	100	100	3188	4694.71
FAVG2_00240	31	0	FAVG1_06734	100	100	354	702.246
FAVG2_00241	86	0	FAVG1_06733	100	100	465	922.288
FAVG2_00242	61	0	FAVG1_06732	100	100	1542	2948.25
FAVG2_00243	18	0	FAVG1_06731	100	100	1200	2133.51
FAVG2_00244	36	0	FAVG1_06731	100	100	1748	3172.26
FAVG2_00245	26	0	FAVG1_06730	100	100	1827	3352.65
FAVG2_00246	41	0	FAVG1_06729	100	100	1367	2234.61
FAVG2_00247	13	0	FAVG1_06728	100	100	696	1332.63
FAVG2_00248	22	0	FAVG1_06727	100	100	2793	4783.91
FAVG2_00249	32	0	FAVG1_06726	100	100	1371	2512.14
FAVG2_00250	34	0	FAVG1_06725	100	100	1590	2874.91
FAVG2_00251	23	0	FAVG1_06724	100	100	4048	6692.92
FAVG2_00252	14	0	FAVG1_06723	100	100	727	1156.21
FAVG2_00253	39	0	FAVG1_06722	100	100	515	894.535
FAVG2_00254	21	0	FAVG1_06721	100	100	573	1009.51
FAVG2_00255	41	0	FAVG1_06720	100	100	957	1556.64
FAVG2_00256	31	0	FAVG1_06719	100	100	1173	2190.99
FAVG2_00257	91	0	FAVG1_06718	100	100	1317	1802.45
FAVG2_00258	17	0	FAVG1_06717	100	100	877	1437.7
FAVG2_00259	19	0	FAVG1_06716	100	100	882	1322.72
FAVG2_00260	41	1.48201e-113	FAVG1_06715	100	100	237	406.875
FAVG2_00261	35	0	FAVG1_06714	100	100	951	1322.72
FAVG2_00262	47	0	FAVG1_06713	100	100	1491	2290.11
FAVG2_00263	50	0	FAVG1_06712	100	100	978	1804.44
FAVG2_00264	30	0	FAVG1_06711	100	100	1050	1931.31
FAVG2_00265	33	0	FAVG1_06710	100	100	1521	2603.32
FAVG2_00266	47	0	FAVG1_06709	100	100	1515	2726.23
FAVG2_00267	16	0	FAVG1_06708	100	100	936	1554.66
FAVG2_00268	23	0	FAVG1_06707	100	100	807	1465.45
FAVG2_00269	33	0	FAVG1_06706	100	100	990	1566.55
FAVG2_00270	41	0	FAVG1_06705	100	100	2061	3493.4
FAVG2_00271	21	0	FAVG1_06704	100	100	5487	8268.89
FAVG2_00272	31	1.35539e-142	FAVG1_06703	100	100	326	504.011
FAVG2_00273	24	0	FAVG1_06702	100	100	1284	2220.73
FAVG2_00274	51	0	FAVG1_06701	100	100	2124	3957.27
FAVG2_00275	37	0	FAVG1_06700	100	100	1699	3090.98
FAVG2_00276	31	0	FAVG1_06699	100	100	1068	1998.71
FAVG2_00277	109	0	FAVG1_06698	100	100	1775	3402.21
FAVG2_00278	35	0	FAVG1_06697	100	100	1095	2012.58
FAVG2_00279	30	0	FAVG1_06696	100	100	954	1701.35
FAVG2_00280	23	0	FAVG1_06695	100	100	885	1675.58
FAVG2_00281	28	0	FAVG1_06694	100	100	5394	9844.86
FAVG2_00282	71	0	FAVG1_06693	100	100	2457	4585.68
FAVG2_00283	20	0	FAVG1_06692	100	100	1080	1733.07
FAVG2_00284	43	0	FAVG1_06691	100	100	606	1114.58
FAVG2_00285	74	0	FAVG1_06690	100	100	477	914.358
FAVG2_00286	32	0	FAVG1_06689	100	100	558	1098.72
FAVG2_00287	25	0	FAVG1_06688	100	100	1212	2268.31
FAVG2_00288	43	0	FAVG1_06687	100	100	1908	3584.59
FAVG2_00289	26	0	FAVG1_06686	100	100	1356	2601.34
FAVG2_00290	18	0	FAVG1_06685	100	100	3240	6240.94
FAVG2_00291	50	0	FAVG1_06684	100	100	1377	2595.39
FAVG2_00292	19	0	FAVG1_06683	100	100	978	1741
FAVG2_00293	29	0	FAVG1_06682	100	100	1656	2886.8
FAVG2_00294	61	0	FAVG1_06681	100	100	1682	2970.06
FAVG2_00295	12	0	FAVG1_06680	100	100	324	634.846
FAVG2_00296	88	0	FAVG1_06679	100	100	1713	3340.76
FAVG2_00297	45	0	FAVG1_06678	100	100	1962	3675.78
FAVG2_00298	22	0	FAVG1_06677	100	100	3636	6907.01
FAVG2_00299	47	0	FAVG1_06676	100	100	1509	2888.78
FAVG2_00300	15	0	FAVG1_06675	100	100	702	1273.16
FAVG2_00301	29	0	FAVG1_06674	100	100	477	906.429
FAVG2_00302	52	0	FAVG1_06673	100	100	1338	2605.31
FAVG2_00303	32	0	FAVG1_06672	100	100	627	1172.06
FAVG2_00304	16	0	FAVG1_06671	100	100	972	1824.26
FAVG2_00305	43	0	FAVG1_06670	100	100	558	1011.49
FAVG2_00306	42	0	FAVG1_06669	100	100	2259	4224.89
FAVG2_00307	43	1.48564e-160	FAVG1_06668	100	100	324	563.481
FAVG2_00308	27	0	FAVG1_06667	100	100	735	1417.88
FAVG2_00309	26	0	FAVG1_06666	100	100	1017	1937.25
FAVG2_00310	13	0	FAVG1_06665	100	100	1158	2248.48
FAVG2_00311	45	0	FAVG1_06664	100	100	495	965.899
FAVG2_00312	45	0	FAVG1_06663	100	100	510	995.635
FAVG2_00313	12	0	FAVG1_06662	100	100	870	1693.42
FAVG2_00314	70	0	FAVG1_06661	100	100	612	1205.76
FAVG2_00315	22	4.15453e-173	FAVG1_06660	100	100	309	605.111
FAVG2_00316	13	0	FAVG1_06659	100	100	2934	5666.06
FAVG2_00317	134	0	FAVG1_06658	100	100	1191	2321.83
FAVG2_00318	9	0	FAVG1_06657	100	100	2565	4942.5
FAVG2_00319	23	0	FAVG1_06656	100	100	1755	3416.09
FAVG2_00320	44	0	FAVG1_06655	100	100	636	1197.83
FAVG2_00321	21	0	FAVG1_06654	100	100	1059	2036.37
FAVG2_00322	37	0	FAVG1_06653	100	100	1863	3590.54
FAVG2_00323	10	0	FAVG1_06652	100	100	798	1566.55
FAVG2_00324	11	0	FAVG1_06651	100	100	885	1723.16
FAVG2_00325	33	0	FAVG1_06650	100	100	1632	3188.12
FAVG2_00326	28	0	FAVG1_06649	100	100	1689	3247.59
FAVG2_00327	39	0	FAVG1_06648	100	100	1629	3102.88
FAVG2_00328	58	0	FAVG1_06647	100	100	2112	4147.58
FAVG2_00329	33	0	FAVG1_06646	100	100	1068	2078
FAVG2_00330	32	0	FAVG1_06645	100	100	1611	3114.77
FAVG2_00331	36	0	FAVG1_06644	100	100	1320	2569.62
FAVG2_00332	47	0	FAVG1_06643	100	100	1062	2050.25
FAVG2_00333	21	1.25279e-132	FAVG1_06642	100	100	249	470.311
FAVG2_00334	21	0	FAVG1_06641	100	100	792	1515.01
FAVG2_00335	10	0	FAVG1_06640	100	100	873	1628.01
FAVG2_00336	26	0	FAVG1_06639	100	100	1376	2561.69
FAVG2_00337	28	0	FAVG1_06638	100	100	564	1094.75
FAVG2_00338	78	0	FAVG1_06637	100	100	2427	4692.72
FAVG2_00339	50	0	FAVG1_06636	100	100	2070	4024.67
FAVG2_00340	45	0	FAVG1_06635	100	100	1698	3215.87
FAVG2_00341	9	0	FAVG1_06634	100	100	684	1356.42
FAVG2_00342	18	0	FAVG1_06633	100	100	1569	3063.23
FAVG2_00343	25	0	FAVG1_06632	100	100	1560	3037.46
FAVG2_00344	19	0	FAVG1_06631	100	100	786	1511.05
FAVG2_00345	38	0	FAVG1_06630	100	100	411	815.24
FAVG2_00346	13	0	FAVG1_06629	100	100	2592	4877.08
FAVG2_00347	22	0	FAVG1_06628	100	100	741	1421.84
FAVG2_00348	46	0	FAVG1_06627	100	100	1968	3743.18
FAVG2_00349	21	0	FAVG1_06626	100	100	3639	6968.47
FAVG2_00350	28	0	FAVG1_06625	100	100	1386	2692.53
FAVG2_00351	45	0	FAVG1_06624	100	100	456	864.799
FAVG2_00352	26	0	FAVG1_06623	100	100	564	1086.82
FAVG2_00353	27	0	FAVG1_06622	100	100	1647	3186.14
FAVG2_00354	42	0	FAVG1_06621	100	100	636	1237.48
FAVG2_00355	27	0	FAVG1_06620	100	100	4830	9480.11
FAVG2_00356	38	0	FAVG1_06619	100	100	522	987.705
FAVG2_00357	44	0	FAVG1_06618	100	100	465	898.499
FAVG2_00358	9	1.19049e-154	FAVG1_06617	100	100	282	543.658
FAVG2_00359	17	0	FAVG1_06616	100	100	687	1354.44
FAVG2_00360	104	0	FAVG1_06615	100	100	696	1356.42
FAVG2_00361	35	0	FAVG1_06614	100	100	945	1826.24
FAVG2_00362	83	0	FAVG1_06613	100	100	1086	2121.61
FAVG2_00363	23	0	FAVG1_06612	100	100	1056	2046.28
FAVG2_00364	45	0	FAVG1_06611	100	100	1882	3604.41
FAVG2_00365	99	0	FAVG1_06610	100	100	2301	4442.95
FAVG2_00366	17	0	FAVG1_06609	100	100	3102	5983.24
FAVG2_00367	32	0	FAVG1_06608	100	100	1589	3094.95
FAVG2_00368	48	0	FAVG1_06607	100	100	417	791.452
FAVG2_00369	18	2.89671e-130	FAVG1_06606	100	100	237	462.381
FAVG2_00370	57	0	FAVG1_06605	100	100	1272	2498.26
FAVG2_00371	34	0	FAVG1_06604	100	100	3006	5896.01
FAVG2_00372	28	0	FAVG1_06603	100	100	1248	2450.68
FAVG2_00373	52	0	FAVG1_06602	100	100	322	638.811
FAVG2_00374	19	4.87505e-110	FAVG1_06601	100	100	206	394.981
FAVG2_00375	44	0	FAVG1_06600	100	100	1647	3170.28
FAVG2_00376	30	0	FAVG1_06599	100	100	1227	2369.41
FAVG2_00377	22	0	FAVG1_06598	100	100	3255	6296.45
FAVG2_00378	38	0	FAVG1_06597	100	100	1695	3305.08
FAVG2_00379	28	0	FAVG1_06596	100	100	2160	4218.94
FAVG2_00380	35	0	FAVG1_06595	100	100	1944	3806.61
FAVG2_00381	15	0	FAVG1_06594	100	100	1128	2169.19
FAVG2_00382	70	0	FAVG1_06593	100	100	435	846.958
FAVG2_00383	33	0	FAVG1_06592	100	100	1458	2882.84
FAVG2_00384	50	0	FAVG1_06591	100	100	1584	3085.04
FAVG2_00385	59	0	FAVG1_06590	100	100	1722	3350.67
FAVG2_00386	32	0	FAVG1_06589	100	100	444	864.799
FAVG2_00387	21	0	FAVG1_06588	100	100	1281	2500.24
FAVG2_00388	19	0	FAVG1_06587	100	100	1671	3194.07
FAVG2_00389	42	0	FAVG1_06586	100	100	1848	3544.94
FAVG2_00390	78	0	FAVG1_06585	100	100	696	1356.42
FAVG2_00391	18	0	FAVG1_06584	100	100	3162	6181.47
FAVG2_00392	20	0	FAVG1_06583	100	100	1032	1982.85
FAVG2_00393	41	0	FAVG1_06582	100	100	1605	3055.3
FAVG2_00394	24	0	FAVG1_06581	100	100	1278	2502.22
FAVG2_00395	18	0	FAVG1_06580	100	100	2848	5559.01
FAVG2_00396	19	0	FAVG1_06579	100	100	738	1431.75
FAVG2_00397	30	0	FAVG1_06578	100	100	405	731.982
FAVG2_00398	21	0	FAVG1_06577	100	100	2880	5376.64
FAVG2_00399	46	0	FAVG1_06576	100	100	1560	3013.67
FAVG2_00400	59	0	FAVG1_06575	100	100	1650	3096.93
FAVG2_00401	41	0	FAVG1_06574	100	100	1188	2228.66
FAVG2_00402	44	0	FAVG1_06573	100	100	2082	4008.81
FAVG2_00403	14	9.07145e-152	FAVG1_06572	100	100	603	535.728
FAVG2_00404	20	9.88508e-14	FAVG1_06570	100	100	173	75.8223
FAVG2_00405	21	0	FAVG1_06569	100	100	2517	4942.5
FAVG2_00406	30	0	FAVG1_06568	100	100	4116	7993.34
FAVG2_00407	19	0	FAVG1_06567	100	100	1245	2317.86
FAVG2_00408	38	0	FAVG1_06566	100	100	1014	1891.66
FAVG2_00409	14	0	FAVG1_06565	100	100	669	1279.11
FAVG2_00410	32	0	FAVG1_06564	100	100	1556	2831.29
FAVG2_00411	18	0	FAVG1_06563	100	100	1302	2319.85
FAVG2_00412	27	0	FAVG1_06562	100	100	702	1344.53
FAVG2_00413	16	0	FAVG1_06561	100	100	1097	2103.77
FAVG2_00414	38	0	FAVG1_06560	100	100	369	716.123
FAVG2_00415	21	0	FAVG1_06559	100	100	927	1806.42
FAVG2_00416	34	0	FAVG1_06558	100	100	1217	2365.44
FAVG2_00417	23	0	FAVG1_06557	100	100	396	777.576
FAVG2_00418	19	0	FAVG1_06556	100	100	965	1873.82
FAVG2_00419	43	0	FAVG1_06555	100	100	696	1340.56
FAVG2_00420	28	0	FAVG1_06554	100	100	390	773.611
FAVG2_00421	60	0	FAVG1_06553	100	100	1617	3205.96
FAVG2_00422	15	0	FAVG1_06552	100	100	1419	2789.67
FAVG2_00423	19	0	FAVG1_06551	100	100	3138	6110.11
FAVG2_00424	15	0	FAVG1_06550	100	100	3987	7575.07
FAVG2_00425	55	0	FAVG1_06549	100	100	1365	2650.9
FAVG2_00426	7	0	FAVG1_06548	100	100	1083	2083.95
FAVG2_00427	16	0	FAVG1_06547	100	100	660	1277.13
FAVG2_00428	18	0	FAVG1_06546	100	100	741	1469.42
FAVG2_00429	24	0	FAVG1_06545	100	100	1137	2183.06
FAVG2_00430	54	0	FAVG1_06544	100	100	1818	3445.82
FAVG2_00431	57	0	FAVG1_06543	100	100	1050	1955.09
FAVG2_00432	16	0	FAVG1_06542	100	100	2718	5148.67
FAVG2_00433	23	0	FAVG1_06541	100	100	1548	3045.39
FAVG2_00434	25	0	FAVG1_06540	100	100	342	678.458
FAVG2_00435	86	0	FAVG1_06539	100	100	2310	4548.01
FAVG2_00436	56	0	FAVG1_06538	100	100	2361	4585.68
FAVG2_00437	40	0	FAVG1_06537	100	100	408	777.576
FAVG2_00438	21	0	FAVG1_06536	100	100	822	1606.2
FAVG2_00439	12	0	FAVG1_06535	100	100	381	731.982
FAVG2_00440	30	0	FAVG1_06534	100	100	525	985.723
FAVG2_00441	6	0	FAVG1_06533	100	100	867	1711.26
FAVG2_00442	25	0	FAVG1_06532	100	100	1251	2456.63
FAVG2_00443	26	0	FAVG1_06531	100	100	1584	3077.11
FAVG2_00444	22	0	FAVG1_06530	100	100	3678	7172.65
FAVG2_00445	20	0	FAVG1_06529	100	100	1709	3348.69
FAVG2_00446	45	0	FAVG1_06528	100	100	1731	3400.23
FAVG2_00447	58	0	FAVG1_06527	100	100	1165	2254.43
FAVG2_00448	30	0	FAVG1_06526	100	100	1059	2044.3
FAVG2_00449	21	0	FAVG1_06525	100	100	771	1528.89
FAVG2_00450	57	0	FAVG1_06524	100	100	2154	4167.4
FAVG2_00451	59	0	FAVG1_06523	100	100	2199	4327.97
FAVG2_00452	22	0	FAVG1_06522	100	100	984	1927.34
FAVG2_00453	53	3.20343e-177	FAVG1_06521	100	100	375	618.987
FAVG2_00454	33	0	FAVG1_06520	100	100	1227	2409.05
FAVG2_00455	42	0	FAVG1_06518	100	100	1035	2028.44
FAVG2_00456	20	0	FAVG1_06517	100	100	502	987.705
FAVG2_00457	15	0	FAVG1_06516	100	100	2489	4855.28
FAVG2_00458	21	8.81982e-165	FAVG1_06515	100	100	291	577.358
FAVG2_00459	18	0	FAVG1_06514	100	100	795	1568.53
FAVG2_00460	97	0	FAVG1_06513	100	100	438	868.764
FAVG2_00461	14	0	FAVG1_06512	100	100	1218	2355.53
FAVG2_00462	48	0	FAVG1_06511	100	100	2144	4133.7
FAVG2_00463	20	0	FAVG1_06510	100	100	1221	2373.37
FAVG2_00464	26	0	FAVG1_06509	100	100	1305	2555.75
FAVG2_00465	42	0	FAVG1_06508	100	100	1086	2074.04
FAVG2_00466	23	0	FAVG1_06507	100	100	792	1515.01
FAVG2_00467	40	0	FAVG1_06506	100	100	852	1665.67
FAVG2_00468	11	0	FAVG1_06505	100	100	629	1199.82
FAVG2_00469	37	0	FAVG1_06504	100	100	2439	4764.09
FAVG2_00470	35	0	FAVG1_06503	100	100	1650	3152.44
FAVG2_00471	23	0	FAVG1_06502	100	100	1164	2276.24
FAVG2_00472	16	0	FAVG1_06501	100	100	3216	6248.87
FAVG2_00473	29	0	FAVG1_06500	100	100	7488	14507.4
FAVG2_00474	47	0	FAVG1_06499	100	100	2070	4024.67
FAVG2_00475	29	0	FAVG1_06498	100	100	1530	2985.92
FAVG2_00476	13	0	FAVG1_06497	100	100	2081	3975.11
FAVG2_00477	12	0	FAVG1_06496	100	100	1710	3358.6
FAVG2_00478	30	0	FAVG1_06495	100	100	7641	14775
FAVG2_00479	19	0.441808	FAVG1_11745	100	100	20	34.1929
FAVG2_00480	15	0.677714	FAVG1_13113	100	100	33	34.1929
FAVG2_00481	22	1.5495	FAVG1_05381	100	100	16	32.2105
FAVG2_00482	14	7.42695e-45	FAVG1_09193	100	100	323	180.887
FAVG2_00483	24	1.01041e-35	FAVG1_09932	100	100	518	151.152
FAVG2_00484	28	0	FAVG1_13172	100	100	1614	3146.49
FAVG2_00485	21	0	FAVG1_13173	100	100	977	1913.46
FAVG2_00486	10	0	FAVG1_13174	100	100	999	1957.08
FAVG2_00487	11	0.00386238	FAVG1_09722	100	100	21	42.1223
FAVG2_00488	25	0.0921722	FAVG1_12954	100	100	20	36.1753
FAVG2_00489	21	0.000906583	FAVG1_08372	100	100	29	44.1047
FAVG2_00490	14	6.28018e-11	FAVG1_02687	100	100	54	67.8929
FAVG2_00491	23	0	FAVG1_12707	100	100	649	1017.44
FAVG2_00492	12	0	FAVG1_12708	100	100	999	1505.1
FAVG2_00493	21	0.0255135	FAVG1_02064	100	100	35	38.1576
FAVG2_00494	24	0	FAVG1_12709	100	100	4308	8128.14
FAVG2_00495	36	0	FAVG1_12710	100	100	1530	2803.54
FAVG2_00496	15	0	FAVG1_12711	100	100	894	1606.2
FAVG2_00497	23	0	FAVG1_12712	100	100	845	1635.93
FAVG2_00498	22	0	FAVG1_12713	100	100	1128	2181.08
FAVG2_00499	26	0	FAVG1_12714	100	100	1050	2026.46
FAVG2_00500	17	0	FAVG1_12715	100	100	885	1707.3
FAVG2_00501	10	0.0602653	FAVG1_11180	100	100	23	36.1753
FAVG2_00502	12	0	FAVG1_12716	100	100	687	1298.93
FAVG2_00503	26	0	FAVG1_12717	100	100	872	1667.65
FAVG2_00504	40	0	FAVG1_12718	100	100	1499	2956.18
FAVG2_00505	16	0	FAVG1_12719	100	100	771	1520.96
FAVG2_00506	12	0	FAVG1_12720	100	100	569	1104.66
FAVG2_00507	39	9.87078e-157	FAVG1_12721	100	100	302	551.587
FAVG2_00508	6	0	FAVG1_12722	100	100	2861	5140.74
FAVG2_00509	19	0	FAVG1_12723	100	100	4348	7390.71
FAVG2_00510	18	0	FAVG1_12724	100	100	3123	5430.16
FAVG2_00511	33	0	FAVG1_12725	100	100	5481	8952.8
FAVG2_00512	46	0	FAVG1_12726	100	100	2104	2775.79
FAVG2_00513	59	0	FAVG1_12727	100	100	3812	6328.17
FAVG2_00514	50	0	FAVG1_12729	100	100	1125	1897.61
FAVG2_00515	19	0	FAVG1_12730	100	100	1758	2906.62
FAVG2_00516	23	0	FAVG1_12735	100	100	675	1283.08
FAVG2_00517	20	0	FAVG1_12736	100	100	765	1342.55
FAVG2_00518	24	0	FAVG1_12737	100	100	1022	1867.87
FAVG2_00519	14	0.00386238	FAVG1_08443	100	100	53	42.1223
FAVG2_00520	21	0	FAVG1_12738	100	100	3201	5360.78
FAVG2_00521	17	0	FAVG1_12739	100	100	2678	3420.05
FAVG2_00522	25	0	FAVG1_12740	100	100	607	934.182
FAVG2_00523	23	0	FAVG1_12741	100	100	681	1072.95
FAVG2_00524	16	0	FAVG1_12742	100	100	1323	2131.52
FAVG2_00525	13	0	FAVG1_12743	100	100	2451	4613.43
FAVG2_00526	31	0	FAVG1_12744	100	100	757	1072.95
FAVG2_00527	18	0	FAVG1_12745	100	100	768	1128.45
FAVG2_00528	37	0	FAVG1_12746	100	100	576	975.811
FAVG2_00529	42	0	FAVG1_12747	100	100	1716	2823.37
FAVG2_00530	6	0	FAVG1_12748	100	100	779	1211.71
FAVG2_00531	27	0	FAVG1_12749	100	100	1121	1417.88
FAVG2_00532	22	0	FAVG1_12750	100	100	387	672.511
FAVG2_00533	25	0	FAVG1_12751	100	100	1779	2734.16
FAVG2_00534	17	0.470243	FAVG1_08814	100	100	20	36.1753
FAVG2_00535	15	0.0038129	FAVG1_09303	100	100	22	44.1047
FAVG2_00536	23	0	FAVG1_12753	100	100	4470	7672.2
FAVG2_00537	16	0	FAVG1_12754	100	100	1065	1901.57
FAVG2_00538	29	0	FAVG1_12755	100	100	1095	2155.31
FAVG2_00539	27	0	FAVG1_12756	100	100	1482	2220.73
FAVG2_00540	27	1.31082e-179	FAVG1_12757	100	100	709	628.899
FAVG2_00541	6	0	FAVG1_12759	100	100	642	1170.08
FAVG2_00542	22	0	FAVG1_12760	100	100	969	1667.65
FAVG2_00543	11	3.00344e-93	FAVG1_12761	100	100	227	339.475
FAVG2_00544	59	0	FAVG1_12762	100	100	5181	8835.84
FAVG2_00545	28	0	FAVG1_07770	100	100	468	745.858
FAVG2_00546	40	0	FAVG1_07772	100	100	1448	2585.48
FAVG2_00547	37	0	FAVG1_07773	100	100	1918	3168.29
FAVG2_00548	19	0	FAVG1_07774	100	100	1027	1616.11
FAVG2_00549	20	0	FAVG1_07775	100	100	1482	2319.85
FAVG2_00550	38	0	FAVG1_07776	100	100	1605	2759.93
FAVG2_00551	36	0	FAVG1_07777	100	100	1617	2761.91
FAVG2_00552	27	0	FAVG1_07778	100	100	1737	2904.64
FAVG2_00553	37	0	FAVG1_07779	100	100	1614	2724.25
FAVG2_00554	33	0	FAVG1_07780	100	100	1524	2379.32
FAVG2_00555	16	0	FAVG1_07781	100	100	1044	1673.6
FAVG2_00556	31	0	FAVG1_07782	100	100	1496	2260.38
FAVG2_00557	17	0	FAVG1_07783	100	100	1104	1546.73
FAVG2_00558	38	0	FAVG1_07784	100	100	1802	2734.16
FAVG2_00559	26	0	FAVG1_07785	100	100	1739	1306.86
FAVG2_00560	15	0	FAVG1_07786	100	100	1002	1005.55
FAVG2_00561	18	1.44444e-55	FAVG1_07787	100	100	381	216.569
FAVG2_00562	41	0	FAVG1_07788	100	100	1638	2866.98
FAVG2_00563	19	0	FAVG1_07789	100	100	897	1530.87
FAVG2_00564	37	0	FAVG1_07790	100	100	1593	2617.2
FAVG2_00565	15	0	FAVG1_07791	100	100	1068	1808.4
FAVG2_00566	18	0	FAVG1_07792	100	100	1014	1978.88
FAVG2_00567	18	0	FAVG1_07793	100	100	494	979.776
FAVG2_00568	31	0	FAVG1_07794	100	100	1697	3340.76
FAVG2_00569	23	0	FAVG1_07795	100	100	987	1719.19
FAVG2_00570	30	0	FAVG1_07796	100	100	2187	3987.01
FAVG2_00571	47	0	FAVG1_07797	100	100	1752	3243.62
FAVG2_00572	24	0	FAVG1_07798	100	100	1307	1988.79
FAVG2_00573	30	0	FAVG1_07799	100	100	1239	2290.11
FAVG2_00574	56	0	FAVG1_07800	100	100	2376	4472.68
FAVG2_00575	26	0	FAVG1_07801	100	100	935	1584.39
FAVG2_00576	50	0	FAVG1_07802	100	100	1515	2694.51
FAVG2_00577	25	0	FAVG1_07803	100	100	1155	2028.44
FAVG2_00578	22	0	FAVG1_07804	100	100	843	1536.82
FAVG2_00579	30	0	FAVG1_07805	100	100	1605	2872.92
FAVG2_00580	18	0	FAVG1_07806	100	100	449	787.487
FAVG2_00581	26	0	FAVG1_07807	100	100	1503	2773.81
FAVG2_00582	17	0	FAVG1_07808	100	100	4062	7053.71
FAVG2_00583	17	0	FAVG1_07809	100	100	2631	4296.25
FAVG2_00584	9	0	FAVG1_07810	100	100	738	1193.87
FAVG2_00585	28	0	FAVG1_07811	100	100	648	983.74
FAVG2_00586	21	0	FAVG1_07812	100	100	777	1318.76
FAVG2_00587	30	0	FAVG1_07813	100	100	1601	2833.28
FAVG2_00588	13	0	FAVG1_07814	100	100	505	803.346
FAVG2_00589	14	0	FAVG1_07815	100	100	1049	1469.42
FAVG2_00590	15	0	FAVG1_07816	100	100	1649	2230.64
FAVG2_00591	13	0	FAVG1_07819	100	100	1091	1489.24
FAVG2_00592	29	0	FAVG1_07820	100	100	495	658.634
FAVG2_00593	14	0	FAVG1_07821	100	100	879	1235.5
FAVG2_00594	28	0	FAVG1_07822	100	100	1258	1947.16
FAVG2_00595	21	0	FAVG1_07823	100	100	1782	2791.65
FAVG2_00596	14	0	FAVG1_07824	100	100	930	1725.14
FAVG2_00597	8	0	FAVG1_07825	100	100	720	872.729
FAVG2_00598	20	0	FAVG1_07826	100	100	905	1429.77
FAVG2_00599	11	0	FAVG1_07827	100	100	1044	1511.05
FAVG2_00600	27	0	FAVG1_07828	100	100	1990	3075.12
FAVG2_00601	11	0	FAVG1_07829	100	100	426	773.611
FAVG2_00602	47	0	FAVG1_07830	100	100	381	724.052
FAVG2_00603	19	0	FAVG1_07831	100	100	377	684.405
FAVG2_00604	27	0	FAVG1_07832	100	100	1022	1608.18
FAVG2_00605	31	0	FAVG1_07833	100	100	462	726.034
FAVG2_00606	13	0	FAVG1_07834	100	100	1098	1915.45
FAVG2_00607	25	0	FAVG1_07835	100	100	4707	8197.53
FAVG2_00608	21	0	FAVG1_07836	100	100	1311	2155.31
FAVG2_00609	30	0	FAVG1_07837	100	100	462	868.764
FAVG2_00610	23	0	FAVG1_07839	100	100	1518	2527.99
FAVG2_00611	41	0	FAVG1_07840	100	100	2016	3885.91
FAVG2_00612	36	0	FAVG1_07841	100	100	585	1017.44
FAVG2_00613	9	0	FAVG1_07842	100	100	645	1128.45
FAVG2_00614	36	0	FAVG1_07843	100	100	1698	2692.53
FAVG2_00615	29	0	FAVG1_07844	100	100	1518	2613.24
FAVG2_00616	40	0	FAVG1_07845	100	100	1554	3073.14
FAVG2_00617	22	0	FAVG1_07846	100	100	810	1439.68
FAVG2_00618	49	0	FAVG1_07847	100	100	1484	2347.6
FAVG2_00619	29	0	FAVG1_07848	100	100	1218	2050.25
FAVG2_00620	25	0	FAVG1_07849	100	100	351	640.793
FAVG2_00621	39	0	FAVG1_07850	100	100	1154	2018.53
FAVG2_00622	19	9.38818e-146	FAVG1_07852	100	100	412	515.905
FAVG2_00623	17	0	FAVG1_07853	100	100	975	1449.59
FAVG2_00624	25	0	FAVG1_07854	100	100	1308	2149.36
FAVG2_00625	22	0	FAVG1_07855	100	100	975	1750.91
FAVG2_00626	54	0	FAVG1_07856	100	100	1669	2579.54
FAVG2_00627	42	0	FAVG1_07857	100	100	689	1271.18
FAVG2_00628	34	0	FAVG1_07858	100	100	1623	2789.67
FAVG2_00629	30	0	FAVG1_07859	100	100	1303	1970.95
FAVG2_00630	11	0	FAVG1_07860	100	100	750	1233.52
FAVG2_00631	15	0	FAVG1_07861	100	100	3183	6294.47
FAVG2_00632	22	0	FAVG1_07862	100	100	1836	3267.41
FAVG2_00633	48	0	FAVG1_07863	100	100	1542	2621.16
FAVG2_00634	24	0	FAVG1_07864	100	100	1689	2912.57
FAVG2_00635	14	0	FAVG1_07865	100	100	872	1562.59
FAVG2_00636	16	0	FAVG1_07866	100	100	1442	1407.96
FAVG2_00637	18	0	FAVG1_07867	100	100	873	1334.62
FAVG2_00638	40	0	FAVG1_07868	100	100	846	1503.12
FAVG2_00639	18	0	FAVG1_07869	100	100	669	1223.61
FAVG2_00640	33	0	FAVG1_07870	100	100	1407	2416.98
FAVG2_00641	83	0	FAVG1_07871	100	100	1914	3326.88
FAVG2_00642	19	0	FAVG1_07872	100	100	732	1300.92
FAVG2_00643	24	0	FAVG1_07873	100	100	1395	2313.9
FAVG2_00644	10	6.22113e-79	FAVG1_07875	100	100	195	291.899
FAVG2_00645	33	0	FAVG1_07876	100	100	1596	2902.66
FAVG2_00646	29	0.150304	FAVG1_12677	100	100	19	36.1753
FAVG2_00647	27	0	FAVG1_07877	100	100	1259	2099.81
FAVG2_00648	15	0	FAVG1_07878	100	100	3024	4678.85
FAVG2_00649	17	0	FAVG1_07879	100	100	1348	2125.58
FAVG2_00650	7	0	FAVG1_07880	100	100	710	1037.26
FAVG2_00651	23	0	FAVG1_07881	100	100	1098	1867.87
FAVG2_00652	53	0	FAVG1_07882	100	100	1434	2335.71
FAVG2_00653	26	0	FAVG1_07883	100	100	861	1350.48
FAVG2_00654	15	0	FAVG1_07884	100	100	694	1170.08
FAVG2_00655	43	0	FAVG1_07885	100	100	2088	3227.77
FAVG2_00656	61	0	FAVG1_07886	100	100	1097	1899.59
FAVG2_00657	17	0	FAVG1_07887	100	100	777	1176.03
FAVG2_00658	35	0	FAVG1_07888	100	100	1593	2619.18
FAVG2_00659	50	0	FAVG1_07889	100	100	1845	3025.57
FAVG2_00660	31	0	FAVG1_07890	100	100	1412	2339.67
FAVG2_00661	28	0	FAVG1_07891	100	100	1519	2686.58
FAVG2_00662	43	0	FAVG1_07892	100	100	882	1447.61
FAVG2_00663	14	0	FAVG1_07893	100	100	1026	1606.2
FAVG2_00664	12	0	FAVG1_07894	100	100	900	1308.85
FAVG2_00665	21	0	FAVG1_07895	100	100	1506	2603.32
FAVG2_00666	19	0	FAVG1_07896	100	100	1062	1812.36
FAVG2_00667	26	0	FAVG1_07897	100	100	1524	2363.46
FAVG2_00668	12	0	FAVG1_07898	100	100	1116	1990.78
FAVG2_00669	13	0	FAVG1_07899	100	100	1158	1923.38
FAVG2_00670	56	0	FAVG1_07900	100	100	552	999.599
FAVG2_00671	11	0	FAVG1_07901	100	100	681	1215.68
FAVG2_00672	23	0	FAVG1_07902	100	100	921	1540.78
FAVG2_00673	39	0	FAVG1_07903	100	100	975	1354.44
FAVG2_00674	25	2.12544e-112	FAVG1_07904	100	100	219	402.911
FAVG2_00675	19	0	FAVG1_07905	100	100	771	1291.01
FAVG2_00676	30	0	FAVG1_07906	100	100	1767	2908.61
FAVG2_00677	21	0	FAVG1_07907	100	100	1197	2087.91
FAVG2_00678	68	0	FAVG1_07908	100	100	2313	4175.33
FAVG2_00679	26	0	FAVG1_07909	100	100	1491	2591.43
FAVG2_00680	28	0	FAVG1_07910	100	100	1299	2171.17
FAVG2_00681	38	0	FAVG1_07911	100	100	629	1025.37
FAVG2_00682	11	0	FAVG1_07914	100	100	1822	3231.73
FAVG2_00683	24	0	FAVG1_07915	100	100	963	1544.75
FAVG2_00684	30	0	FAVG1_07916	100	100	962	1495.19
FAVG2_00685	36	0	FAVG1_07917	100	100	1062	1923.38
FAVG2_00686	70	0	FAVG1_07918	100	100	1548	2918.52
FAVG2_00687	38	0	FAVG1_07919	100	100	2079	3741.19
FAVG2_00688	22	0	FAVG1_07920	100	100	1305	2413.02
FAVG2_00689	57	0	FAVG1_07921	100	100	9243	18267.9
FAVG2_00690	24	0	FAVG1_07922	100	100	6168	12132.5
FAVG2_00691	27	0	FAVG1_07923	100	100	1602	3176.22
FAVG2_00692	15	0	FAVG1_07924	100	100	3090	5937.64
FAVG2_00693	12	0	FAVG1_07925	100	100	1011	2004.65
FAVG2_00694	31	0	FAVG1_07926	100	100	1287	2535.92
FAVG2_00695	37	0	FAVG1_07927	100	100	1365	2666.76
FAVG2_00696	43	0	FAVG1_07928	100	100	1752	3124.68
FAVG2_00697	19	0	FAVG1_07929	100	100	1227	2155.31
FAVG2_00698	17	0	FAVG1_07930	100	100	1724	2563.68
FAVG2_00699	28	0	FAVG1_07931	100	100	1382	2502.22
FAVG2_00700	20	0	FAVG1_07932	100	100	1138	2081.96
FAVG2_00701	63	0	FAVG1_07933	100	100	2106	4024.67
FAVG2_00702	22	0	FAVG1_07934	100	100	1020	1951.13
FAVG2_00703	17	0	FAVG1_07935	100	100	2625	4950.43
FAVG2_00704	61	0	FAVG1_07936	100	100	2058	3485.47
FAVG2_00705	18	0	FAVG1_07937	100	100	1019	1639.9
FAVG2_00706	10	0	FAVG1_07938	100	100	765	1176.03
FAVG2_00707	26	0	FAVG1_07939	100	100	1290	2129.54
FAVG2_00708	23	0	FAVG1_07940	100	100	2244	3346.71
FAVG2_00709	28	0	FAVG1_07941	100	100	1656	2902.66
FAVG2_00710	19	0	FAVG1_07942	100	100	894	1328.67
FAVG2_00711	19	0	FAVG1_07943	100	100	984	1586.38
FAVG2_00712	32	0	FAVG1_07944	100	100	1557	2880.85
FAVG2_00713	38	0	FAVG1_07945	100	100	1272	2284.16
FAVG2_00714	11	0.297146	FAVG1_02006	100	100	19	34.1929
FAVG2_00715	16	0	FAVG1_07946	100	100	1560	2656.85
FAVG2_00716	19	0	FAVG1_07947	100	100	1059	1568.53
FAVG2_00717	17	0	FAVG1_07948	100	100	2158	2605.31
FAVG2_00718	14	0	FAVG1_07949	100	100	1746	2714.34
FAVG2_00719	43	1.49194e-141	FAVG1_07950	100	100	264	500.046
FAVG2_00720	99	0	FAVG1_07951	100	100	1246	2335.71
FAVG2_00721	46	0	FAVG1_07952	100	100	1245	2349.58
FAVG2_00722	16	0	FAVG1_07953	100	100	774	1400.03
FAVG2_00723	19	0	FAVG1_07954	100	100	2290	2726.23
FAVG2_00724	44	0	FAVG1_07955	100	100	2436	4417.18
FAVG2_00725	93	0	FAVG1_07956	100	100	1746	3350.67
FAVG2_00726	25	0	FAVG1_07957	100	100	936	1784.61
FAVG2_00727	35	0	FAVG1_07958	100	100	519	965.899
FAVG2_00728	52	2.23305e-131	FAVG1_07959	100	100	271	466.346
FAVG2_00729	22	0	FAVG1_07960	100	100	1002	1875.8
FAVG2_00730	23	0	FAVG1_07961	100	100	876	1618.09
FAVG2_00731	60	0	FAVG1_07962	100	100	600	1086.82
FAVG2_00732	51	0	FAVG1_07963	100	100	2269	3919.61
FAVG2_00733	25	0	FAVG1_07964	100	100	1689	1786.59
FAVG2_00734	28	0	FAVG1_07965	100	100	996	999.599
FAVG2_00735	43	0	FAVG1_07965	100	100	540	761.717
FAVG2_00736	52	0	FAVG1_07967	100	100	1183	1925.36
FAVG2_00737	26	0	FAVG1_07968	100	100	1047	1885.71
FAVG2_00738	31	0	FAVG1_07969	100	100	1344	2664.78
FAVG2_00739	25	0	FAVG1_07970	100	100	1019	1957.08
FAVG2_00740	25	0	FAVG1_07971	100	100	1008	1618.09
FAVG2_00741	52	0	FAVG1_07972	100	100	1350	2097.82
FAVG2_00742	16	0	FAVG1_07973	100	100	555	886.605
FAVG2_00743	20	0	FAVG1_07974	100	100	855	1457.52
FAVG2_00744	26	0	FAVG1_07975	100	100	1414	2399.14
FAVG2_00745	18	0	FAVG1_07976	100	100	993	1564.57
FAVG2_00746	17	0	FAVG1_07977	100	100	936	1213.69
FAVG2_00747	22	0	FAVG1_07978	100	100	1605	2413.02
FAVG2_00748	33	0	FAVG1_07979	100	100	2133	3713.44
FAVG2_00749	11	0	FAVG1_07981	100	100	1988	3053.32
FAVG2_00750	19	0	FAVG1_07982	100	100	339	632.864
FAVG2_00751	40	0	FAVG1_07983	100	100	444	729.999
FAVG2_00752	30	5.13349e-145	FAVG1_07984	100	100	306	511.94
FAVG2_00753	18	0	FAVG1_07985	100	100	1482	2131.52
FAVG2_00754	54	0	FAVG1_07986	100	100	1761	3055.3
FAVG2_00755	13	0	FAVG1_07987	100	100	1185	2159.28
FAVG2_00756	18	0	FAVG1_07988	100	100	1023	1639.9
FAVG2_00757	21	0	FAVG1_07989	100	100	1397	2294.08
FAVG2_00758	62	0	FAVG1_07990	100	100	1359	2522.05
FAVG2_00759	51	0	FAVG1_07991	100	100	1464	2752
FAVG2_00760	17	0	FAVG1_07992	100	100	870	1701.35
FAVG2_00761	42	0	FAVG1_07993	100	100	5985	11135.4
FAVG2_00762	48	0	FAVG1_07994	100	100	2109	4038.55
FAVG2_00763	31	0	FAVG1_07995	100	100	936	1760.82
FAVG2_00764	165	0	FAVG1_07996	100	100	426	844.976
FAVG2_00765	27	0	FAVG1_07997	100	100	2919	5779.05
FAVG2_00766	51	0	FAVG1_07998	100	100	453	898.499
FAVG2_00767	70	0	FAVG1_07999	100	100	585	1160.17
FAVG2_00768	17	6.0184e-122	FAVG1_08000	100	100	219	434.628
FAVG2_00769	41	0	FAVG1_08001	100	100	1107	2194.96
FAVG2_00770	23	0	FAVG1_08002	100	100	720	1427.79
FAVG2_00771	18	0	FAVG1_08003	100	100	3408	6748.43
FAVG2_00772	18	0	FAVG1_08004	100	100	718	1423.82
FAVG2_00773	21	0	FAVG1_08005	100	100	3057	6060.55
FAVG2_00774	27	0	FAVG1_08006	100	100	726	1439.68
FAVG2_00775	16	0	FAVG1_08007	100	100	723	1433.73
FAVG2_00776	25	0	FAVG1_08008	100	100	867	1719.19
FAVG2_00777	18	0	FAVG1_08009	100	100	1083	2107.74
FAVG2_00778	42	0	FAVG1_08010	100	100	1240	2196.94
FAVG2_00779	16	5.54747e-51	FAVG1_08011	100	100	229	200.711
FAVG2_00780	29	0	FAVG1_08012	100	100	561	922.288
FAVG2_00781	10	0	FAVG1_08013	100	100	595	870.746
FAVG2_00782	13	0.33627	FAVG1_04576	100	100	17	34.1929
FAVG2_00783	46	0	FAVG1_08015	100	100	2127	3764.98
FAVG2_00784	13	0	FAVG1_08016	100	100	951	1711.26
FAVG2_00785	47	5.88292e-119	FAVG1_08017	100	100	222	424.717
FAVG2_00786	17	0	FAVG1_08018	100	100	2469	4641.18
FAVG2_00787	31	0	FAVG1_08019	100	100	1518	2962.13
FAVG2_00788	45	0	FAVG1_08020	100	100	1593	2983.94
FAVG2_00789	12	1.02686	FAVG1_11905	100	100	19	32.2105
FAVG2_00790	12	0	FAVG1_08021	100	100	762	1273.16
FAVG2_00791	39	0	FAVG1_08022	100	100	1072	1931.31
FAVG2_00792	21	0	FAVG1_08023	100	100	2844	4740.3
FAVG2_00793	44	0	FAVG1_08024	100	100	2205	4038.55
FAVG2_00794	26	0	FAVG1_08025	100	100	1509	2611.25
FAVG2_00795	30	0	FAVG1_08026	100	100	1115	2044.3
FAVG2_00796	23	0	FAVG1_08027	100	100	951	1425.81
FAVG2_00797	24	0	FAVG1_08028	100	100	663	1172.06
FAVG2_00798	5	0	FAVG1_08029	100	100	2781	4732.37
FAVG2_00799	61	0	FAVG1_08030	100	100	1551	2654.86
FAVG2_00800	29	0	FAVG1_08031	100	100	1326	2240.55
FAVG2_00801	17	0	FAVG1_08032	100	100	882	1637.92
FAVG2_00802	59	0	FAVG1_08033	100	100	2169	3665.87
FAVG2_00803	22	0	FAVG1_08034	100	100	807	1433.73
FAVG2_00804	18	0	FAVG1_08035	100	100	1199	1972.94
FAVG2_00805	35	0	FAVG1_08036	100	100	552	1039.25
FAVG2_00806	47	0	FAVG1_08037	100	100	600	1118.54
FAVG2_00807	76	0	FAVG1_08038	100	100	3561	6964.5
FAVG2_00808	27	0	FAVG1_08039	100	100	819	1568.53
FAVG2_00809	19	1.25279e-132	FAVG1_08040	100	100	249	470.311
FAVG2_00810	44	0	FAVG1_08041	100	100	615	1172.06
FAVG2_00811	29	0	FAVG1_08042	100	100	393	652.687
FAVG2_00812	27	0	FAVG1_08043	100	100	1570	2541.87
FAVG2_00813	84	0	FAVG1_08044	100	100	588	1118.54
FAVG2_00814	38	5.00884e-143	FAVG1_08045	100	100	255	505.993
FAVG2_00815	30	0	FAVG1_08046	100	100	1158	2068.09
FAVG2_00816	45	0	FAVG1_08047	100	100	1830	3366.53
FAVG2_00817	21	0	FAVG1_08048	100	100	870	1505.1
FAVG2_00818	15	0.0539768	FAVG1_09897	100	100	19	36.1753
FAVG2_00819	14	0	FAVG1_08050	100	100	915	1457.52
FAVG2_00820	58	0	FAVG1_08051	100	100	2054	3802.65
FAVG2_00821	18	0	FAVG1_08052	100	100	440	722.07
FAVG2_00822	13	0	FAVG1_08053	100	100	681	1199.82
FAVG2_00823	8	0	FAVG1_08054	100	100	2583	4367.62
FAVG2_00824	23	0	FAVG1_08055	100	100	1291	1394.09
FAVG2_00825	38	0	FAVG1_08056	100	100	1989	3808.6
FAVG2_00826	31	0	FAVG1_08057	100	100	1596	2831.29
FAVG2_00827	44	0	FAVG1_08058	100	100	4242	8013.17
FAVG2_00828	49	0	FAVG1_08059	100	100	1182	2200.91
FAVG2_00829	27	0	FAVG1_08060	100	100	2789	5158.58
FAVG2_00830	22	0	FAVG1_08061	100	100	945	1588.36
FAVG2_00831	31	0	FAVG1_08062	100	100	1367	2448.7
FAVG2_00832	42	0	FAVG1_08063	100	100	480	864.799
FAVG2_00833	45	0	FAVG1_08064	100	100	1911	3495.38
FAVG2_00834	62	0	FAVG1_08065	100	100	2349	4546.03
FAVG2_00835	19	0	FAVG1_08066	100	100	1128	2204.87
FAVG2_00836	31	0	FAVG1_08067	100	100	1428	2799.58
FAVG2_00837	34	0	FAVG1_08068	100	100	1218	2335.71
FAVG2_00838	33	0	FAVG1_08069	100	100	1975	3709.48
FAVG2_00839	47	0	FAVG1_08070	100	100	1719	3289.22
FAVG2_00840	17	0	FAVG1_08071	100	100	957	1818.31
FAVG2_00841	79	0	FAVG1_08072	100	100	1023	1869.85
FAVG2_00842	38	0	FAVG1_08073	100	100	834	1582.41
FAVG2_00843	12	0	FAVG1_08074	100	100	1005	1707.3
FAVG2_00844	15	0	FAVG1_08075	100	100	4184	7604.8
FAVG2_00845	23	0	FAVG1_08076	100	100	753	1469.42
FAVG2_00846	17	0	FAVG1_08077	100	100	1083	1941.22
FAVG2_00847	15	0	FAVG1_08078	100	100	656	1269.2
FAVG2_00848	49	0	FAVG1_08079	100	100	1659	3083.05
FAVG2_00849	83	0	FAVG1_08080	100	100	2433	4363.65
FAVG2_00850	16	0	FAVG1_08081	100	100	816	1443.65
FAVG2_00851	25	5.81597e-138	FAVG1_08082	100	100	270	488.152
FAVG2_00852	8	6.34709e-97	FAVG1_08083	100	100	201	351.37
FAVG2_00853	43	0	FAVG1_08084	100	100	1140	2062.14
FAVG2_00854	73	0	FAVG1_08085	100	100	588	1110.61
FAVG2_00855	25	0	FAVG1_08086	100	100	834	1518.98
FAVG2_00856	30	0	FAVG1_08087	100	100	1584	3069.18
FAVG2_00857	25	0	FAVG1_08088	100	100	1101	2119.63
FAVG2_00858	51	0	FAVG1_08089	100	100	624	1229.55
FAVG2_00859	33	0	FAVG1_08090	100	100	1074	2113.68
FAVG2_00860	26	0	FAVG1_08091	100	100	1689	3324.9
FAVG2_00861	40	0	FAVG1_08092	100	100	1104	1978.88
FAVG2_00862	24	0	FAVG1_08093	100	100	447	807.311
FAVG2_00863	39	0	FAVG1_08094	100	100	981	1802.45
FAVG2_00864	18	0	FAVG1_08095	100	100	846	1614.13
FAVG2_00865	39	0	FAVG1_08096	100	100	1806	3564.77
FAVG2_00866	35	0	FAVG1_08097	100	100	1662	3223.8
FAVG2_00867	41	0	FAVG1_08098	100	100	2391	4399.34
FAVG2_00868	22	0	FAVG1_08099	100	100	3216	5709.67
FAVG2_00869	27	0	FAVG1_08100	100	100	1410	2708.39
FAVG2_00870	42	0	FAVG1_08101	100	100	1857	3657.94
FAVG2_00871	16	0	FAVG1_08102	100	100	3135	6016.94
FAVG2_00872	29	0	FAVG1_08103	100	100	1104	2109.72
FAVG2_00873	31	0	FAVG1_08104	100	100	1071	1972.94
FAVG2_00874	19	0	FAVG1_08105	100	100	3612	6589.84
FAVG2_00875	23	0	FAVG1_08106	100	100	465	890.57
FAVG2_00876	85	0	FAVG1_08107	100	100	861	1471.4
FAVG2_00877	32	0	FAVG1_08108	100	100	781	1334.62
FAVG2_00878	19	0	FAVG1_08109	100	100	858	1542.76
FAVG2_00879	17	0	FAVG1_08110	100	100	890	1542.76
FAVG2_00880	18	0	FAVG1_08111	100	100	572	1015.46
FAVG2_00881	16	0	FAVG1_08111	100	100	1268	2339.67
FAVG2_00882	54	0	FAVG1_08112	100	100	1896	3663.88
FAVG2_00883	32	0	FAVG1_08113	100	100	1572	2886.8
FAVG2_00884	26	0	FAVG1_08114	100	100	1170	2288.13
FAVG2_00885	30	0	FAVG1_08115	100	100	3077	5979.27
FAVG2_00886	26	0	FAVG1_08116	100	100	3894	7188.51
FAVG2_00887	25	0	FAVG1_08117	100	100	1122	2161.26
FAVG2_00888	61	0	FAVG1_08118	100	100	441	874.711
FAVG2_00889	17	0	FAVG1_08119	100	100	678	1344.53
FAVG2_00890	37	0	FAVG1_08120	100	100	1413	2785.7
FAVG2_00891	12	0	FAVG1_08121	100	100	735	1421.84
FAVG2_00892	41	0	FAVG1_08122	100	100	2037	3879.96
FAVG2_00893	20	0	FAVG1_08123	100	100	1659	3162.35
FAVG2_00894	53	0	FAVG1_08124	100	100	2109	3872.03
FAVG2_00895	33	0	FAVG1_08125	100	100	1872	3600.45
FAVG2_00896	17	0	FAVG1_08126	100	100	960	1848.05
FAVG2_00897	17	0	FAVG1_08127	100	100	1290	2454.65
FAVG2_00898	20	0	FAVG1_08128	100	100	1053	1961.04
FAVG2_00899	14	0	FAVG1_08129	100	100	801	1445.63
FAVG2_00900	55	0	FAVG1_08130	100	100	555	1061.05
FAVG2_00901	50	0	FAVG1_08131	100	100	338	630.881
FAVG2_00902	17	0	FAVG1_08132	100	100	843	1497.17
FAVG2_00903	21	0	FAVG1_08133	100	100	3093	6036.76
FAVG2_00904	86	0	FAVG1_08134	100	100	1770	3287.24
FAVG2_00905	37	0	FAVG1_08135	100	100	1734	3281.29
FAVG2_00906	10	0	FAVG1_08136	100	100	839	1576.46
FAVG2_00907	43	0	FAVG1_08137	100	100	1401	2658.83
FAVG2_00908	22	0	FAVG1_08138	100	100	1362	2462.58
FAVG2_00909	25	0	FAVG1_08139	100	100	1329	2484.38
FAVG2_00910	18	0	FAVG1_08140	100	100	772	1459.51
FAVG2_00911	18	0	FAVG1_08141	100	100	915	1750.91
FAVG2_00912	44	0	FAVG1_08142	100	100	618	1193.87
FAVG2_00913	67	0	FAVG1_08143	100	100	2256	4294.27
FAVG2_00914	15	0	FAVG1_08144	100	100	2556	4972.24
FAVG2_00915	22	1.64685e-147	FAVG1_08145	100	100	270	519.87
FAVG2_00916	16	0	FAVG1_08146	100	100	3216	6264.73
FAVG2_00917	21	0	FAVG1_08147	100	100	2947	5509.45
FAVG2_00918	25	0	FAVG1_08148	100	100	4176	7517.58
FAVG2_00919	35	0	FAVG1_08149	100	100	1266	2462.58
FAVG2_00920	31	0	FAVG1_08150	100	100	1374	2708.39
FAVG2_00921	50	0	FAVG1_08151	100	100	1821	3546.92
FAVG2_00922	57	0	FAVG1_08152	100	100	1764	3426
FAVG2_00923	37	0	FAVG1_08153	100	100	1822	2744.07
FAVG2_00924	110	0	FAVG1_08154	100	100	1200	2264.34
FAVG2_00925	20	0	FAVG1_08155	100	100	1137	2198.92
FAVG2_00926	6	0	FAVG1_08156	100	100	3747	6912.96
FAVG2_00927	19	0	FAVG1_08157	100	100	605	1183.96
FAVG2_00928	28	0	FAVG1_08158	100	100	930	1812.36
FAVG2_00929	11	0	FAVG1_08159	100	100	1292	2418.96
FAVG2_00930	44	0	FAVG1_08160	100	100	2208	4234.8
FAVG2_00931	17	0	FAVG1_08161	100	100	804	1562.59
FAVG2_00932	38	0	FAVG1_08162	100	100	2319	4550
FAVG2_00933	10	0	FAVG1_08163	100	100	2598	5037.65
FAVG2_00934	48	0	FAVG1_08164	100	100	1245	2452.66
FAVG2_00935	76	0	FAVG1_08165	100	100	1881	3653.97
FAVG2_00936	20	0	FAVG1_08166	100	100	1451	2781.74
FAVG2_00937	41	0	FAVG1_08167	100	100	7887	14636.2
FAVG2_00938	41	0	FAVG1_08168	100	100	2136	4107.93
FAVG2_00939	22	0	FAVG1_08169	100	100	1138	2208.84
FAVG2_00940	54	0	FAVG1_08170	100	100	510	1011.49
FAVG2_00941	35	0	FAVG1_08171	100	100	1815	3511.24
FAVG2_00942	42	0	FAVG1_08172	100	100	2124	4155.51
FAVG2_00943	48	0	FAVG1_08173	100	100	1545	2999.79
FAVG2_00944	16	1.67517e-134	FAVG1_08174	100	100	325	478.24
FAVG2_00945	23	0	FAVG1_08176	100	100	3280	5687.87
FAVG2_00946	18	0	FAVG1_08175	100	100	1530	2795.61
FAVG2_00947	235	0.000151144	FAVG1_00659	100	100	33	46.087
FAVG2_00948	44	0	FAVG1_08177	100	100	1941	3523.14
FAVG2_00949	19	0	FAVG1_08178	100	100	3156	6185.44
FAVG2_00950	41	0	FAVG1_08179	100	100	1317	2563.68
FAVG2_00951	27	0	FAVG1_08180	100	100	1419	2615.22
FAVG2_00952	27	0	FAVG1_08181	100	100	894	1679.55
FAVG2_00953	38	0	FAVG1_08182	100	100	1668	3156.4
FAVG2_00954	36	0	FAVG1_08183	100	100	1926	3739.21
FAVG2_00955	18	0	FAVG1_08184	100	100	3024	5804.83
FAVG2_00956	26	0	FAVG1_08185	100	100	1548	2968.08
FAVG2_00957	7	0	FAVG1_08186	100	100	2670	5190.3
FAVG2_00958	13	0	FAVG1_08187	100	100	3069	5949.54
FAVG2_00959	28	0	FAVG1_08188	100	100	1377	2682.62
FAVG2_00960	39	0	FAVG1_08189	100	100	2094	4080.18
FAVG2_00961	44	0	FAVG1_08190	100	100	2370	4643.17
FAVG2_00962	11	0	FAVG1_08191	100	100	3033	5862.31
FAVG2_00963	20	0	FAVG1_08192	100	100	1200	2363.46
FAVG2_00964	29	0	FAVG1_08193	100	100	1458	2843.19
FAVG2_00965	57	0	FAVG1_08194	100	100	5037	9858.74
FAVG2_00966	31	0	FAVG1_08195	100	100	411	799.382
FAVG2_00967	35	6.80303e-175	FAVG1_08196	100	100	312	611.058
FAVG2_00968	36	0	FAVG1_08197	100	100	1860	3556.84
FAVG2_00969	22	0	FAVG1_08198	100	100	4710	9170.86
FAVG2_00970	18	0	FAVG1_10144	100	100	732	1404
FAVG2_00971	35	0	FAVG1_10143	100	100	627	1227.57
FAVG2_00972	11	0	FAVG1_10142	100	100	2469	4760.12
FAVG2_00973	11	1.81682e-153	FAVG1_10141	100	100	276	539.693
FAVG2_00974	33	0	FAVG1_10140	100	100	1683	3289.22
FAVG2_00975	24	0	FAVG1_10139	100	100	1500	2815.44
FAVG2_00976	30	0	FAVG1_10138	100	100	7416	14495.5
FAVG2_00977	26	0	FAVG1_10137	100	100	1379	2670.72
FAVG2_00978	16	0	FAVG1_10136	100	100	852	1657.74
FAVG2_00979	15	0	FAVG1_10135	100	100	2886	5610.55
FAVG2_00980	14	0	FAVG1_10134	100	100	854	1677.56
FAVG2_00981	17	0	FAVG1_10133	100	100	1137	2198.92
FAVG2_00982	37	0	FAVG1_10132	100	100	447	886.605
FAVG2_00983	21	0	FAVG1_10131	100	100	999	1933.29
FAVG2_00984	43	0	FAVG1_10130	100	100	594	1146.29
FAVG2_00985	29	0	FAVG1_10129	100	100	4349	8423.52
FAVG2_00986	37	0	FAVG1_10128	100	100	1590	3120.72
FAVG2_00987	24	0	FAVG1_10127	100	100	1146	2103.77
FAVG2_00988	8	0	FAVG1_10126	100	100	2475	4724.44
FAVG2_00989	20	0	FAVG1_10125	100	100	990	1939.24
FAVG2_00990	49	0	FAVG1_10124	100	100	1989	3842.3
FAVG2_00991	39	0	FAVG1_10123	100	100	3174	6118.04
FAVG2_00992	19	0	FAVG1_10122	100	100	1722	3089
FAVG2_00993	21	0	FAVG1_10121	100	100	1518	2922.48
FAVG2_00994	31	0	FAVG1_10120	100	100	811	1473.38
FAVG2_00995	31	0	FAVG1_10119	100	100	1371	2361.48
FAVG2_00996	27	0	FAVG1_10118	100	100	1314	2518.08
FAVG2_00997	58	0	FAVG1_10117	100	100	1344	2537.91
FAVG2_00998	29	0	FAVG1_10116	100	100	1440	2672.71
FAVG2_00999	35	0	FAVG1_10115	100	100	1629	3150.45
FAVG2_01000	29	0	FAVG1_10114	100	100	1503	2916.54
FAVG2_01001	32	0	FAVG1_10113	100	100	960	1840.12
FAVG2_01002	34	0	FAVG1_10112	100	100	441	850.923
FAVG2_01003	16	0	FAVG1_10111	100	100	870	1629.99
FAVG2_01004	29	0	FAVG1_10110	100	100	1092	1978.88
FAVG2_01005	23	0	FAVG1_10109	100	100	925	1770.74
FAVG2_01006	12	0	FAVG1_10108	100	100	831	1489.24
FAVG2_01007	17	0	FAVG1_10107	100	100	1071	2004.65
FAVG2_01008	26	0	FAVG1_10106	100	100	1467	2845.17
FAVG2_01009	54	0	FAVG1_10105	100	100	1419	2512.14
FAVG2_01010	59	0	FAVG1_10103	100	100	3387	6231.03
FAVG2_01011	17	0	FAVG1_10102	100	100	942	1772.72
FAVG2_01012	40	0	FAVG1_10101	100	100	1247	2353.55
FAVG2_01013	39	0	FAVG1_10100	100	100	2403	4343.83
FAVG2_01014	41	0	FAVG1_10099	100	100	2091	3646.04
FAVG2_01015	14	0	FAVG1_10098	100	100	685	1239.46
FAVG2_01016	60	0	FAVG1_10097	100	100	2354	4421.14
FAVG2_01017	42	0	FAVG1_10096	100	100	1338	2644.95
FAVG2_01018	27	0	FAVG1_10095	100	100	1347	2662.79
FAVG2_01019	45	0	FAVG1_10094	100	100	2031	3891.85
FAVG2_01020	29	0	FAVG1_10093	100	100	1002	1796.51
FAVG2_01021	27	0	FAVG1_10092	100	100	1575	3051.34
FAVG2_01022	63	0	FAVG1_10091	100	100	1818	3493.4
FAVG2_01023	18	0	FAVG1_10090	100	100	852	1402.02
FAVG2_01024	29	0	FAVG1_10089	100	100	894	1645.85
FAVG2_01025	31	0	FAVG1_10088	100	100	1026	2018.53
FAVG2_01026	36	0	FAVG1_10087	100	100	645	1263.25
FAVG2_01027	29	0	FAVG1_10086	100	100	354	702.246
FAVG2_01028	18	0	FAVG1_10085	100	100	924	1816.33
FAVG2_01029	9	0	FAVG1_10084	100	100	672	1332.63
FAVG2_01030	28	1.41975e-141	FAVG1_10083	100	100	252	500.046
FAVG2_01031	17	0	FAVG1_10082	100	100	1056	2093.86
FAVG2_01032	12	0	FAVG1_10081	100	100	1227	2393.19
FAVG2_01033	28	0	FAVG1_10080	100	100	3702	7162.74
FAVG2_01034	55	0	FAVG1_10079	100	100	999	1965.01
FAVG2_01035	17	0	FAVG1_10078	100	100	912	1808.4
FAVG2_01036	31	0	FAVG1_10077	100	100	2046	4040.53
FAVG2_01037	42	0	FAVG1_10076	100	100	2382	4706.6
FAVG2_01038	30	0	FAVG1_10075	100	100	1326	2629.09
FAVG2_01039	74	0	FAVG1_10073	100	100	1499	2972.04
FAVG2_01040	21	0	FAVG1_10072	100	100	837	1429.77
FAVG2_01041	21	0	FAVG1_10071	100	100	1350	2470.51
FAVG2_01042	21	0	FAVG1_10070	100	100	1161	2024.48
FAVG2_01043	22	0	FAVG1_10069	100	100	1164	2046.28
FAVG2_01044	23	0	FAVG1_10068	100	100	771	1473.38
FAVG2_01045	41	0	FAVG1_10067	100	100	1202	2240.55
FAVG2_01046	22	0	FAVG1_10066	100	100	843	1346.51
FAVG2_01047	67	0	FAVG1_10065	100	100	561	993.652
FAVG2_01048	32	0	FAVG1_10064	100	100	1419	2329.76
FAVG2_01049	53	0	FAVG1_10063	100	100	657	1096.73
FAVG2_01050	17	0	FAVG1_10062	100	100	1648	2847.15
FAVG2_01051	13	0	FAVG1_10056	100	100	964	1292.99
FAVG2_01052	57	0	FAVG1_10057	100	100	1419	2702.44
FAVG2_01053	38	0	FAVG1_10058	100	100	2079	3931.5
FAVG2_01054	35	0	FAVG1_10059	100	100	1530	2755.97
FAVG2_01055	51	0	FAVG1_10060	100	100	414	718.105
FAVG2_01056	22	3.25992e-110	FAVG1_10061	100	100	307	396.964
FAVG2_01057	46	0	FAVG1_10055	100	100	2535	4373.57
FAVG2_01058	10	0	FAVG1_10054	100	100	823	1259.29
FAVG2_01059	33	0	FAVG1_10053	100	100	994	1891.66
FAVG2_01060	35	0	FAVG1_10052	100	100	1055	1735.05
FAVG2_01061	14	0	FAVG1_10051	100	100	1206	1733.07
FAVG2_01062	61	0	FAVG1_10050	100	100	1485	2809.49
FAVG2_01063	26	0	FAVG1_10048	100	100	873	1532.85
FAVG2_01064	23	0	FAVG1_10047	100	100	870	1614.13
FAVG2_01065	34	0	FAVG1_10046	100	100	1821	3412.12
FAVG2_01066	14	0	FAVG1_10045	100	100	1305	2524.03
FAVG2_01067	14	0	FAVG1_10044	100	100	789	1516.99
FAVG2_01068	56	0	FAVG1_10043	100	100	1503	2876.89
FAVG2_01069	81	0	FAVG1_10042	100	100	1710	3081.07
FAVG2_01070	32	0	FAVG1_10041	100	100	1131	2012.58
FAVG2_01071	18	0	FAVG1_10040	100	100	2520	4829.51
FAVG2_01072	18	0	FAVG1_10039	100	100	690	1312.81
FAVG2_01073	34	0	FAVG1_10038	100	100	4395	8578.14
FAVG2_01074	25	0	FAVG1_10037	100	100	3060	5796.9
FAVG2_01075	61	0	FAVG1_10036	100	100	1698	3334.81
FAVG2_01076	50	0	FAVG1_10035	100	100	3168	5899.98
FAVG2_01077	30	0	FAVG1_10034	100	100	2751	5015.85
FAVG2_01078	13	0	FAVG1_10033	100	100	669	1263.25
FAVG2_01079	50	0	FAVG1_10032	100	100	2076	3774.9
FAVG2_01080	28	0	FAVG1_10031	100	100	3009	5616.5
FAVG2_01081	17	0	FAVG1_10030	100	100	939	1584.39
FAVG2_01082	22	0	FAVG1_10029	100	100	3138	5721.57
FAVG2_01083	25	0	FAVG1_10028	100	100	1407	1953.11
FAVG2_01084	26	0	FAVG1_10027	100	100	594	1051.14
FAVG2_01085	19	0	FAVG1_10026	100	100	4293	7745.55
FAVG2_01086	63	0	FAVG1_10025	100	100	1383	2702.44
FAVG2_01087	32	0	FAVG1_10024	100	100	2253	4117.84
FAVG2_01088	28	0	FAVG1_10023	100	100	1595	2845.17
FAVG2_01089	42	0	FAVG1_10022	100	100	5496	10284.9
FAVG2_01090	17	0	FAVG1_10021	100	100	1104	1990.78
FAVG2_01091	29	0	FAVG1_10020	100	100	798	1415.89
FAVG2_01092	73	0	FAVG1_10019	100	100	1521	2755.97
FAVG2_01093	102	0	FAVG1_10018	100	100	980	1760.82
FAVG2_01094	11	0	FAVG1_10017	100	100	924	1705.32
FAVG2_01095	54	0	FAVG1_10016	100	100	2310	3971.15
FAVG2_01096	28	0	FAVG1_10015	100	100	1146	2272.27
FAVG2_01097	14	0	FAVG1_10014	100	100	726	1423.82
FAVG2_01098	23	0	FAVG1_10013	100	100	819	1624.04
FAVG2_01099	14	0	FAVG1_10012	100	100	780	1546.73
FAVG2_01100	20	0	FAVG1_10011	100	100	786	1558.62
FAVG2_01101	12	0	FAVG1_10010	100	100	2943	5834.56
FAVG2_01102	42	0	FAVG1_10009	100	100	1346	2407.07
FAVG2_01103	20	0	FAVG1_10008	100	100	679	1211.71
FAVG2_01104	15	0	FAVG1_10007	100	100	2955	5533.24
FAVG2_01105	33	0	FAVG1_10006	100	100	1812	3386.35
FAVG2_01106	51	0	FAVG1_10005	100	100	1692	3203.98
FAVG2_01107	38	0	FAVG1_10004	100	100	1905	3657.94
FAVG2_01108	11	0	FAVG1_10003	100	100	690	1217.66
FAVG2_01109	45	0	FAVG1_10002	100	100	351	688.37
FAVG2_01110	32	0	FAVG1_10001	100	100	390	765.682
FAVG2_01111	31	0	FAVG1_10000	100	100	872	1633.95
FAVG2_01112	23	0	FAVG1_09999	100	100	1428	2167.21
FAVG2_01113	44	0	FAVG1_09998	100	100	2325	3673.79
FAVG2_01114	37	0	FAVG1_09997	100	100	1389	2428.88
FAVG2_01115	28	0	FAVG1_09996	100	100	1050	2018.53
FAVG2_01116	58	0	FAVG1_09995	100	100	780	1459.51
FAVG2_01117	31	0	FAVG1_09994	100	100	1389	2516.1
FAVG2_01118	13	0	FAVG1_09993	100	100	1089	1945.18
FAVG2_01119	19	0	FAVG1_09992	100	100	1215	2038.35
FAVG2_01120	21	0	FAVG1_09991	100	100	1187	2127.56
FAVG2_01121	30	0	FAVG1_09990	100	100	396	777.576
FAVG2_01122	52	0	FAVG1_09989	100	100	432	753.787
FAVG2_01123	29	0	FAVG1_09988	100	100	1548	2744.07
FAVG2_01124	27	0	FAVG1_09987	100	100	1263	2488.35
FAVG2_01125	63	0	FAVG1_09986	100	100	1692	3295.17
FAVG2_01126	23	0	FAVG1_09985	100	100	1404	2593.41
FAVG2_01127	56	0	FAVG1_09984	100	100	1734	3279.31
FAVG2_01128	37	0	FAVG1_09983	100	100	1508	2807.51
FAVG2_01129	36	0	FAVG1_09982	100	100	1215	2313.9
FAVG2_01130	44	0	FAVG1_09981	100	100	4164	8096.43
FAVG2_01131	25	0	FAVG1_09980	100	100	909	1802.45
FAVG2_01132	35	0	FAVG1_09979	100	100	538	1027.35
FAVG2_01133	15	0	FAVG1_09978	100	100	747	1449.59
FAVG2_01134	26	0	FAVG1_09977	100	100	1533	2999.79
FAVG2_01135	30	0	FAVG1_09976	100	100	1525	2746.05
FAVG2_01136	54	0	FAVG1_09975	100	100	1305	2524.03
FAVG2_01137	15	0	FAVG1_09974	100	100	783	1505.1
FAVG2_01138	21	0	FAVG1_09973	100	100	840	1649.81
FAVG2_01139	19	0	FAVG1_09972	100	100	3015	5644.25
FAVG2_01140	38	0	FAVG1_09971	100	100	3240	6312.31
FAVG2_01141	46	0	FAVG1_09970	100	100	468	904.446
FAVG2_01142	15	0	FAVG1_09969	100	100	819	1592.32
FAVG2_01143	24	0	FAVG1_09968	100	100	2733	5243.82
FAVG2_01144	15	0	FAVG1_09967	100	100	690	1332.63
FAVG2_01145	33	0	FAVG1_09966	100	100	1728	3378.42
FAVG2_01146	34	0	FAVG1_09965	100	100	3648	7033.89
FAVG2_01147	13	0	FAVG1_09964	100	100	3090	6054.6
FAVG2_01148	28	0	FAVG1_09963	100	100	542	1067
FAVG2_01149	73	0	FAVG1_09962	100	100	726	1423.82
FAVG2_01150	32	0	FAVG1_09961	100	100	1956	3727.32
FAVG2_01151	31	0	FAVG1_09960	100	100	870	1677.56
FAVG2_01152	24	0	FAVG1_09959	100	100	1089	2151.35
FAVG2_01153	49	0	FAVG1_09958	100	100	2091	3971.15
FAVG2_01154	45	0	FAVG1_09957	100	100	1953	3768.95
FAVG2_01155	24	0	FAVG1_09956	100	100	1482	2859.05
FAVG2_01156	16	0	FAVG1_09955	100	100	1567	2948.25
FAVG2_01157	37	0	FAVG1_09954	100	100	1476	2827.33
FAVG2_01158	36	0	FAVG1_09953	100	100	1434	2732.18
FAVG2_01159	15	0	FAVG1_09952	100	100	858	1653.78
FAVG2_01160	24	0	FAVG1_09951	100	100	618	1130.43
FAVG2_01161	16	0	FAVG1_09950	100	100	792	1507.08
FAVG2_01162	28	0	FAVG1_09949	100	100	2814	5192.28
FAVG2_01163	18	0	FAVG1_09948	100	100	762	1400.03
FAVG2_01164	24	0	FAVG1_09947	100	100	918	1709.28
FAVG2_01165	25	0	FAVG1_09946	100	100	1481	2603.32
FAVG2_01166	64	0	FAVG1_09945	100	100	1110	2159.28
FAVG2_01167	39	0	FAVG1_09944	100	100	1530	2787.68
FAVG2_01168	8	0	FAVG1_09943	100	100	750	1336.6
FAVG2_01169	24	0	FAVG1_09942	100	100	810	1534.83
FAVG2_01170	34	0	FAVG1_09941	100	100	579	1053.12
FAVG2_01171	39	0	FAVG1_09940	100	100	1581	2983.94
FAVG2_01172	39	0	FAVG1_09939	100	100	1650	3065.21
FAVG2_01173	44	0	FAVG1_09938	100	100	1869	3705.51
FAVG2_01174	29	0	FAVG1_09937	100	100	1527	3011.69
FAVG2_01175	23	0	FAVG1_09936	100	100	1438	2462.58
FAVG2_01176	64	0	FAVG1_09935	100	100	1497	2968.08
FAVG2_01177	23	0	FAVG1_09934	100	100	1263	2488.35
FAVG2_01178	16	0	FAVG1_09933	100	100	1035	2044.3
FAVG2_01179	36	0	FAVG1_09932	100	100	1598	2977.99
FAVG2_01180	35	0	FAVG1_09931	100	100	1599	2718.3
FAVG2_01181	60	0	FAVG1_09930	100	100	8055	13446.8
FAVG2_01182	23	0	FAVG1_09929	100	100	631	918.323
FAVG2_01183	48	0	FAVG1_09928	100	100	895	1437.7
FAVG2_01184	42	0	FAVG1_09927	100	100	1140	2196.94
FAVG2_01185	22	0	FAVG1_09926	100	100	1584	2934.38
FAVG2_01186	87	0	FAVG1_09925	100	100	1392	2288.13
FAVG2_01187	19	6.5903e-160	FAVG1_09924	100	100	359	561.499
FAVG2_01188	18	0	FAVG1_09923	100	100	3735	6016.94
FAVG2_01189	24	0	FAVG1_09922	100	100	454	789.47
FAVG2_01190	18	0	FAVG1_09921	100	100	972	1586.38
FAVG2_01191	16	0	FAVG1_09920	100	100	960	1538.8
FAVG2_01192	36	0	FAVG1_09919	100	100	707	1219.64
FAVG2_01193	28	0	FAVG1_09918	100	100	1475	2496.28
FAVG2_01194	40	0	FAVG1_09917	100	100	351	680.44
FAVG2_01195	28	0	FAVG1_09916	100	100	2238	4270.48
FAVG2_01196	39	0	FAVG1_09915	100	100	1554	3001.78
FAVG2_01197	35	0	FAVG1_09914	100	100	2001	3895.82
FAVG2_01198	51	0	FAVG1_09913	100	100	534	1003.56
FAVG2_01199	18	0	FAVG1_09912	100	100	693	1366.33
FAVG2_01200	33	0	FAVG1_09911	100	100	1224	2236.59
FAVG2_01201	50	0	FAVG1_09910	100	100	2094	4103.97
FAVG2_01202	19	0	FAVG1_09909	100	100	1719	3297.15
FAVG2_01203	40	0	FAVG1_09908	100	100	1248	2228.66
FAVG2_01204	50	0	FAVG1_09907	100	100	1401	2666.76
FAVG2_01205	19	3.12968e-133	FAVG1_09906	100	100	246	472.293
FAVG2_01206	20	0	FAVG1_09905	100	100	825	1405.98
FAVG2_01207	55	0	FAVG1_09904	100	100	1467	2773.81
FAVG2_01208	19	9.09307e-140	FAVG1_09903	100	100	261	494.099
FAVG2_01209	34	0	FAVG1_09902	100	100	1797	3015.65
FAVG2_01210	14	0	FAVG1_09901	100	100	729	1247.39
FAVG2_01211	50	0	FAVG1_09900	100	100	1398	2555.75
FAVG2_01212	21	0	FAVG1_09899	100	100	660	1229.55
FAVG2_01213	24	0	FAVG1_09898	100	100	1164	2125.58
FAVG2_01214	44	0	FAVG1_09897	100	100	4520	7923.96
FAVG2_01215	29	0	FAVG1_09896	100	100	441	724.052
FAVG2_01216	51	0	FAVG1_09895	100	100	411	799.382
FAVG2_01217	15	0	FAVG1_09894	100	100	1032	1848.05
FAVG2_01218	34	0	FAVG1_09893	100	100	486	940.129
FAVG2_01219	37	0	FAVG1_09892	100	100	1464	2767.86
FAVG2_01220	25	0	FAVG1_09891	100	100	1383	2512.14
FAVG2_01221	37	0	FAVG1_09890	100	100	1347	2385.26
FAVG2_01222	24	0	FAVG1_09889	100	100	1416	2623.15
FAVG2_01223	54	0	FAVG1_09888	100	100	561	1049.16
FAVG2_01224	27	0	FAVG1_09887	100	100	1353	2635.04
FAVG2_01225	33	0	FAVG1_09886	100	100	1173	2206.85
FAVG2_01226	18	0	FAVG1_09885	100	100	801	1564.57
FAVG2_01227	38	0	FAVG1_09884	100	100	1506	2779.75
FAVG2_01228	10	0	FAVG1_09883	100	100	828	1570.52
FAVG2_01229	20	0	FAVG1_09882	100	100	846	1614.13
FAVG2_01230	27	0	FAVG1_09881	100	100	1800	3069.18
FAVG2_01231	19	0	FAVG1_09880	100	100	897	1699.37
FAVG2_01232	34	0	FAVG1_09879	100	100	417	827.135
FAVG2_01233	14	0	FAVG1_09877	100	100	1853	3673.79
FAVG2_01234	41	0	FAVG1_09876	100	100	1818	3596.48
FAVG2_01235	29	0	FAVG1_09875	100	100	1410	2779.75
FAVG2_01236	33	0	FAVG1_09874	100	100	1702	3374.46
FAVG2_01237	20	0	FAVG1_09873	100	100	635	1259.29
FAVG2_01238	19	0	FAVG1_09872	100	100	852	1657.74
FAVG2_01239	26	0	FAVG1_09871	100	100	1317	2611.25
FAVG2_01240	38	0	FAVG1_09870	100	100	1554	3081.07
FAVG2_01241	41	0	FAVG1_09869	100	100	1566	3096.93
FAVG2_01242	20	0	FAVG1_09868	100	100	1155	2282.18
FAVG2_01243	23	0	FAVG1_09867	100	100	984	1919.41
FAVG2_01244	28	0	FAVG1_09866	100	100	1755	2956.18
FAVG2_01245	15	0	FAVG1_09865	100	100	681	1231.53
FAVG2_01246	34	0	FAVG1_09864	100	100	1650	2755.97
FAVG2_01247	29	0	FAVG1_09863	100	100	1356	2292.09
FAVG2_01248	41	0	FAVG1_09862	100	100	1617	2619.18
FAVG2_01249	14	0	FAVG1_09861	100	100	842	1423.82
FAVG2_01250	25	2.07669e-110	FAVG1_09860	100	100	736	398.946
FAVG2_01251	87	0.000819577	FAVG1_08981	100	100	35	44.1047
FAVG2_01252	48	0.0311739	FAVG1_06590	100	100	31	40.14
FAVG2_01253	20	9.27286e-144	FAVG1_05944	100	100	364	507.976
FAVG2_01254	33	0	FAVG1_05945	100	100	2066	2926.45
FAVG2_01255	14	0	FAVG1_05946	100	100	885	1554.66
FAVG2_01256	10	0	FAVG1_05947	100	100	687	1227.57
FAVG2_01257	27	0	FAVG1_05948	100	100	2319	4169.38
FAVG2_01258	26	0	FAVG1_05949	100	100	1350	1994.74
FAVG2_01259	14	0	FAVG1_05950	100	100	777	1469.42
FAVG2_01260	25	0	FAVG1_05951	100	100	1738	2803.54
FAVG2_01261	18	0	FAVG1_05952	100	100	1231	2020.51
FAVG2_01262	32	1.25279e-132	FAVG1_05953	100	100	249	470.311
FAVG2_01263	12	0	FAVG1_05954	100	100	1005	1628.01
FAVG2_01264	27	0	FAVG1_05955	100	100	1482	2533.94
FAVG2_01265	31	0	FAVG1_05956	100	100	1101	1865.89
FAVG2_01266	32	0	FAVG1_05958	100	100	988	1507.08
FAVG2_01267	23	0	FAVG1_05959	100	100	1578	2621.16
FAVG2_01268	15	0	FAVG1_05960	100	100	1056	1697.39
FAVG2_01269	49	0	FAVG1_05961	100	100	621	890.57
FAVG2_01270	13	0	FAVG1_05962	100	100	647	1100.7
FAVG2_01271	21	0	FAVG1_05963	100	100	1176	2046.28
FAVG2_01272	45	0	FAVG1_05964	100	100	465	890.57
FAVG2_01273	28	0	FAVG1_05965	100	100	1402	2621.16
FAVG2_01274	41	0	FAVG1_05966	100	100	1662	3019.62
FAVG2_01275	13	0	FAVG1_05967	100	100	942	1867.87
FAVG2_01276	34	0	FAVG1_05968	100	100	1671	2583.5
FAVG2_01277	19	0	FAVG1_05969	100	100	1074	1828.22
FAVG2_01278	18	0	FAVG1_05970	100	100	1475	2385.26
FAVG2_01279	13	0	FAVG1_05972	100	100	699	1005.55
FAVG2_01280	23	0	FAVG1_05973	100	100	936	1435.72
FAVG2_01281	37	0	FAVG1_05974	100	100	594	1067
FAVG2_01282	15	0	FAVG1_05975	100	100	2729	4365.64
FAVG2_01283	30	0	FAVG1_05976	100	100	1617	2777.77
FAVG2_01284	20	0	FAVG1_05977	100	100	1245	1921.39
FAVG2_01285	9	0	FAVG1_05978	100	100	554	957.97
FAVG2_01286	18	0	FAVG1_05979	100	100	1392	2395.18
FAVG2_01287	20	0	FAVG1_05980	100	100	1461	2547.82
FAVG2_01288	46	0	FAVG1_05981	100	100	2235	3725.34
FAVG2_01289	25	0	FAVG1_05982	100	100	1371	1917.43
FAVG2_01290	35	0	FAVG1_05983	100	100	1809	2936.36
FAVG2_01291	25	0	FAVG1_05984	100	100	494	829.117
FAVG2_01292	21	0	FAVG1_05985	100	100	1464	2284.16
FAVG2_01293	30	0	FAVG1_05986	100	100	1316	2054.21
FAVG2_01294	24	0	FAVG1_05987	100	100	1017	1691.44
FAVG2_01295	18	0	FAVG1_05988	100	100	1136	1626.02
FAVG2_01296	22	0	FAVG1_05989	100	100	963	1552.68
FAVG2_01297	32	0	FAVG1_05990	100	100	1428	2260.38
FAVG2_01298	19	0	FAVG1_05991	100	100	990	1590.34
FAVG2_01299	43	0	FAVG1_05992	100	100	1539	2559.71
FAVG2_01300	28	0	FAVG1_05993	100	100	1104	2181.08
FAVG2_01301	10	0	FAVG1_05994	100	100	2499	4930.61
FAVG2_01302	27	0	FAVG1_05995	100	100	4533	7749.51
FAVG2_01303	15	0	FAVG1_05996	100	100	993	1873.82
FAVG2_01304	35	0	FAVG1_05997	100	100	1593	2706.41
FAVG2_01305	30	0	FAVG1_05998	100	100	597	1065.02
FAVG2_01306	42	0	FAVG1_05999	100	100	1563	2853.1
FAVG2_01307	18	0	FAVG1_06000	100	100	765	1501.13
FAVG2_01308	10	0	FAVG1_06001	100	100	899	1647.83
FAVG2_01309	61	0	FAVG1_06002	100	100	1206	2232.62
FAVG2_01310	12	0	FAVG1_06003	100	100	711	1100.7
FAVG2_01311	30	2.03848e-156	FAVG1_06004	100	100	297	549.605
FAVG2_01312	23	0	FAVG1_06005	100	100	1680	2607.29
FAVG2_01313	24	0	FAVG1_06006	100	100	852	1530.87
FAVG2_01314	14	0	FAVG1_06007	100	100	1080	1859.94
FAVG2_01315	20	0	FAVG1_06008	100	100	1259	1965.01
FAVG2_01316	17	0	FAVG1_06009	100	100	1261	1415.89
FAVG2_01317	31	0.416075	FAVG1_08133	100	100	21	36.1753
FAVG2_01318	42	0	FAVG1_06010	100	100	1593	2658.83
FAVG2_01319	37	0	FAVG1_06011	100	100	1641	3237.68
FAVG2_01320	34	0	FAVG1_06012	100	100	2183	3669.83
FAVG2_01321	37	0	FAVG1_06013	100	100	1072	1665.67
FAVG2_01322	46	0	FAVG1_06014	100	100	1770	3041.42
FAVG2_01323	23	0	FAVG1_06015	100	100	1341	2246.5
FAVG2_01324	75	0	FAVG1_06016	100	100	1617	3023.58
FAVG2_01325	19	3.61888e-136	FAVG1_06017	100	100	1017	486.17
FAVG2_01326	24	0	FAVG1_06018	100	100	1334	1756.86
FAVG2_01327	38	0	FAVG1_06019	100	100	1725	3094.95
FAVG2_01328	39	0	FAVG1_06020	100	100	1644	3013.67
FAVG2_01329	18	0	FAVG1_06021	100	100	537	803.346
FAVG2_01330	188	0	FAVG1_06022	100	100	1857	3118.74
FAVG2_01331	24	0	FAVG1_06023	100	100	918	1550.69
FAVG2_01332	27	0	FAVG1_06024	100	100	2441	3340.76
FAVG2_01333	27	0	FAVG1_06025	100	100	1596	2791.65
FAVG2_01334	72	0	FAVG1_06026	100	100	1737	3094.95
FAVG2_01335	34	0	FAVG1_06027	100	100	1797	2785.7
FAVG2_01336	18	0	FAVG1_06029	100	100	1225	1778.66
FAVG2_01337	17	0	FAVG1_06030	100	100	819	1576.46
FAVG2_01338	24	0	FAVG1_06031	100	100	915	1735.05
FAVG2_01339	25	6.12196e-80	FAVG1_06032	100	100	181	295.864
FAVG2_01340	32	0	FAVG1_06035	100	100	1407	2631.08
FAVG2_01341	59	0	FAVG1_06036	100	100	444	872.729
FAVG2_01342	67	0	FAVG1_06037	100	100	1896	3497.37
FAVG2_01343	29	0	FAVG1_06038	100	100	1206	2153.33
FAVG2_01344	21	0	FAVG1_06039	100	100	1071	1885.71
FAVG2_01345	14	0	FAVG1_06040	100	100	1370	2327.78
FAVG2_01346	52	0	FAVG1_06041	100	100	2418	3600.45
FAVG2_01347	33	0	FAVG1_06042	100	100	450	741.893
FAVG2_01348	15	0	FAVG1_06043	100	100	678	1146.29
FAVG2_01349	47	0	FAVG1_06044	100	100	2226	3659.92
FAVG2_01350	25	0	FAVG1_06045	100	100	1005	1606.2
FAVG2_01351	29	0	FAVG1_06046	100	100	1884	3251.55
FAVG2_01352	69	0	FAVG1_06047	100	100	1728	3259.48
FAVG2_01353	20	0	FAVG1_06048	100	100	906	1598.27
FAVG2_01354	21	0	FAVG1_06049	100	100	1167	1925.36
FAVG2_01355	27	0	FAVG1_06050	100	100	1266	2282.18
FAVG2_01356	16	0	FAVG1_06051	100	100	672	1292.99
FAVG2_01357	36	0	FAVG1_06052	100	100	1851	2448.7
FAVG2_01358	28	0	FAVG1_06053	100	100	1550	2652.88
FAVG2_01359	13	0	FAVG1_06054	100	100	3672	4962.33
FAVG2_01360	48	0	FAVG1_06055	100	100	834	1423.82
FAVG2_01361	47	0	FAVG1_06056	100	100	579	934.182
FAVG2_01362	34	0	FAVG1_06057	100	100	1815	3059.27
FAVG2_01363	27	0	FAVG1_06058	100	100	1052	1007.53
FAVG2_01364	21	0	FAVG1_06059	100	100	840	1522.94
FAVG2_01365	58	0	FAVG1_06060	100	100	480	856.87
FAVG2_01366	9	0	FAVG1_06061	100	100	669	1176.03
FAVG2_01367	21	0	FAVG1_06062	100	100	777	1350.48
FAVG2_01368	35	0	FAVG1_06063	100	100	1236	2284.16
FAVG2_01369	32	0	FAVG1_06064	100	100	1362	2510.15
FAVG2_01370	23	0	FAVG1_06065	100	100	1008	1729.11
FAVG2_01371	85	0	FAVG1_06066	100	100	4523	7206.35
FAVG2_01372	20	0.0929578	FAVG1_12874	100	100	32	36.1753
FAVG2_01373	80	0	FAVG1_06067	100	100	4491	7666.26
FAVG2_01374	56	0	FAVG1_06068	100	100	1219	2290.11
FAVG2_01375	21	0	FAVG1_06069	100	100	1254	2272.27
FAVG2_01376	10	0	FAVG1_06070	100	100	456	833.082
FAVG2_01377	15	0	FAVG1_06071	100	100	690	1225.59
FAVG2_01378	14	0	FAVG1_06072	100	100	690	1312.81
FAVG2_01379	47	0	FAVG1_06073	100	100	1557	2611.25
FAVG2_01380	14	0	FAVG1_06074	100	100	915	1608.18
FAVG2_01381	32	0	FAVG1_06075	100	100	1371	2504.21
FAVG2_01382	30	0	FAVG1_06076	100	100	999	1647.83
FAVG2_01383	18	0	FAVG1_06077	100	100	852	1404
FAVG2_01384	39	0	FAVG1_06078	100	100	2059	2276.24
FAVG2_01385	35	0	FAVG1_06079	100	100	3303	5786.98
FAVG2_01386	21	0	FAVG1_06080	100	100	1326	2303.99
FAVG2_01387	24	0	FAVG1_06081	100	100	1074	2105.75
FAVG2_01388	21	0	FAVG1_06082	100	100	3618	7101.29
FAVG2_01389	23	0	FAVG1_06083	100	100	1527	3027.55
FAVG2_01390	22	0	FAVG1_06084	100	100	531	1045.19
FAVG2_01391	55	0	FAVG1_06085	100	100	1134	2248.48
FAVG2_01392	25	0	FAVG1_06086	100	100	1047	2076.02
FAVG2_01393	28	0	FAVG1_06087	100	100	1218	2407.07
FAVG2_01394	29	0	FAVG1_06088	100	100	1314	2200.91
FAVG2_01395	55	0	FAVG1_06089	100	100	3398	6149.76
FAVG2_01396	14	0	FAVG1_06090	100	100	587	1132.42
FAVG2_01397	22	0	FAVG1_06090	100	100	776	1396.07
FAVG2_01398	15	0	FAVG1_06091	100	100	1191	2044.3
FAVG2_01399	10	0	FAVG1_06092	100	100	687	1156.21
FAVG2_01400	27	0	FAVG1_06093	100	100	1090	1903.55
FAVG2_01401	13	0	FAVG1_06094	100	100	1029	2016.55
FAVG2_01402	19	0	FAVG1_06096	100	100	1596	2664.78
FAVG2_01403	23	0	FAVG1_06097	100	100	1341	2048.26
FAVG2_01404	27	0	FAVG1_06099	100	100	1143	1949.15
FAVG2_01405	38	0	FAVG1_06100	100	100	1599	2884.82
FAVG2_01406	34	0	FAVG1_06101	100	100	1662	2803.54
FAVG2_01407	21	0	FAVG1_06101	100	100	1208	2109.72
FAVG2_01408	34	0	FAVG1_06102	100	100	1515	2678.65
FAVG2_01409	48	0	FAVG1_06103	100	100	437	787.487
FAVG2_01410	15	0	FAVG1_06104	100	100	795	1237.48
FAVG2_01411	32	4.95749e-176	FAVG1_06105	100	100	354	615.023
FAVG2_01412	15	9.79141e-90	FAVG1_06106	100	100	213	327.581
FAVG2_01413	24	0	FAVG1_06107	100	100	1504	2506.19
FAVG2_01414	18	0	FAVG1_06108	100	100	672	1285.06
FAVG2_01415	23	0	FAVG1_06109	100	100	1344	2381.3
FAVG2_01416	44	0	FAVG1_06110	100	100	1311	2456.63
FAVG2_01417	14	0	FAVG1_06111	100	100	966	1653.78
FAVG2_01418	8	0	FAVG1_06112	100	100	596	1102.68
FAVG2_01419	38	0	FAVG1_06113	100	100	402	781.54
FAVG2_01420	59	0	FAVG1_06114	100	100	612	1197.83
FAVG2_01421	69	0	FAVG1_06115	100	100	609	1191.89
FAVG2_01422	18	0	FAVG1_06116	100	100	930	1780.65
FAVG2_01423	35	1.77404e-175	FAVG1_06117	100	100	321	613.04
FAVG2_01424	15	0	FAVG1_06118	100	100	1158	2137.47
FAVG2_01425	50	0	FAVG1_06119	100	100	2226	4238.77
FAVG2_01426	33	0	FAVG1_06120	100	100	1401	2587.46
FAVG2_01427	36	0	FAVG1_06121	100	100	597	1017.44
FAVG2_01428	10	0	FAVG1_06122	100	100	786	1511.05
FAVG2_01429	9	0	FAVG1_06123	100	100	656	1181.98
FAVG2_01430	20	0	FAVG1_06124	100	100	2913	5259.68
FAVG2_01431	22	0	FAVG1_06125	100	100	1530	2605.31
FAVG2_01432	22	0	FAVG1_06126	100	100	2542	4508.37
FAVG2_01433	29	0	FAVG1_06127	100	100	1218	2367.42
FAVG2_01434	23	0	FAVG1_06128	100	100	1347	2305.97
FAVG2_01435	22	0	FAVG1_06129	100	100	899	1719.19
FAVG2_01436	32	0	FAVG1_06130	100	100	2034	3747.14
FAVG2_01437	27	0	FAVG1_06131	100	100	1863	3305.08
FAVG2_01438	38	0	FAVG1_06132	100	100	2138	3786.79
FAVG2_01439	42	0	FAVG1_06134	100	100	1721	3316.97
FAVG2_01440	13	0	FAVG1_06135	100	100	3111	5660.11
FAVG2_01441	21	0	FAVG1_06136	100	100	947	1687.48
FAVG2_01442	92	0	FAVG1_06137	100	100	588	1039.25
FAVG2_01443	30	0	FAVG1_06138	100	100	1089	2048.26
FAVG2_01444	50	0	FAVG1_06139	100	100	1950	3596.48
FAVG2_01445	26	0	FAVG1_06140	100	100	1164	2125.58
FAVG2_01446	28	0	FAVG1_06141	100	100	1260	2379.32
FAVG2_01447	41	0	FAVG1_06142	100	100	1478	2819.4
FAVG2_01448	56	0	FAVG1_06143	100	100	1773	3261.47
FAVG2_01449	46	0	FAVG1_06144	100	100	2220	4171.37
FAVG2_01450	28	0	FAVG1_06145	100	100	1608	2823.37
FAVG2_01451	41	0	FAVG1_06146	100	100	1523	2694.51
FAVG2_01452	17	0	FAVG1_06147	100	100	893	1350.48
FAVG2_01453	48	0	FAVG1_06148	100	100	1587	2829.31
FAVG2_01454	20	0	FAVG1_06149	100	100	978	1717.21
FAVG2_01455	35	0	FAVG1_06150	100	100	1800	3198.03
FAVG2_01456	14	0.0202251	FAVG1_12183	100	100	21	38.1576
FAVG2_01457	35	0	FAVG1_06151	100	100	1428	2577.55
FAVG2_01458	20	0	FAVG1_06152	100	100	1224	2292.09
FAVG2_01459	17	0	FAVG1_06153	100	100	610	1027.35
FAVG2_01460	26	0	FAVG1_06154	100	100	1314	2262.36
FAVG2_01461	17	0	FAVG1_06155	100	100	795	1505.1
FAVG2_01462	71	0	FAVG1_06156	100	100	1797	3491.42
FAVG2_01463	18	0	FAVG1_06157	100	100	969	1723.16
FAVG2_01464	33	0	FAVG1_06158	100	100	2257	4101.98
FAVG2_01465	24	0	FAVG1_06159	100	100	837	1485.28
FAVG2_01466	28	0	FAVG1_06160	100	100	1917	3213.89
FAVG2_01467	36	0	FAVG1_06161	100	100	786	1463.47
FAVG2_01468	32	0	FAVG1_06162	100	100	489	874.711
FAVG2_01469	35	0	FAVG1_06163	100	100	1215	2155.31
FAVG2_01470	26	0	FAVG1_06164	100	100	2725	5005.94
FAVG2_01471	54	0	FAVG1_06164	100	100	604	954.005
FAVG2_01472	43	2.9703e-175	FAVG1_06165	100	100	408	613.04
FAVG2_01473	22	0	FAVG1_06166	100	100	2847	5430.16
FAVG2_01474	59	0	FAVG1_06167	100	100	627	1219.64
FAVG2_01475	35	0	FAVG1_06168	100	100	1854	3533.05
FAVG2_01476	32	0	FAVG1_06169	100	100	2094	4008.81
FAVG2_01477	11	0	FAVG1_06170	100	100	1131	2052.23
FAVG2_01478	30	0	FAVG1_06171	100	100	1340	2307.95
FAVG2_01479	28	0	FAVG1_06172	100	100	1704	3029.53
FAVG2_01480	43	0	FAVG1_06173	100	100	1644	2728.21
FAVG2_01481	44	0	FAVG1_06174	100	100	2052	3275.34
FAVG2_01482	26	0	FAVG1_06175	100	100	954	1629.99
FAVG2_01483	45	0	FAVG1_06176	100	100	534	932.199
FAVG2_01484	36	0	FAVG1_06177	100	100	528	952.023
FAVG2_01485	24	0	FAVG1_06178	100	100	3117	4799.77
FAVG2_01486	38	0	FAVG1_06180	100	100	732	1332.63
FAVG2_01487	18	0	FAVG1_06181	100	100	526	987.705
FAVG2_01488	32	0	FAVG1_06182	100	100	1530	3017.64
FAVG2_01489	17	0	FAVG1_06183	100	100	1440	2847.15
FAVG2_01490	25	0	FAVG1_06184	100	100	990	1907.52
FAVG2_01491	16	0	FAVG1_06185	100	100	708	1404
FAVG2_01492	54	0	FAVG1_06186	100	100	1332	2506.19
FAVG2_01493	30	0	FAVG1_06187	100	100	456	880.658
FAVG2_01494	14	0	FAVG1_06188	100	100	904	1515.01
FAVG2_01495	60	0	FAVG1_06189	100	100	5631	11139.3
FAVG2_01496	64	0	FAVG1_06190	100	100	1857	3681.72
FAVG2_01497	22	0	FAVG1_06191	100	100	639	1267.22
FAVG2_01498	69	0	FAVG1_06192	100	100	1620	3211.91
FAVG2_01499	28	0	FAVG1_06193	100	100	2217	4387.44
FAVG2_01500	21	0	FAVG1_06194	100	100	1107	2194.96
FAVG2_01501	17	0	FAVG1_06195	100	100	1218	2415
FAVG2_01502	28	0	FAVG1_06196	100	100	1833	3634.15
FAVG2_01503	107	0	FAVG1_06197	100	100	2106	4175.33
FAVG2_01504	49	0	FAVG1_06198	100	100	510	1011.49
FAVG2_01505	65	0	FAVG1_06199	100	100	498	987.705
FAVG2_01506	130	0	FAVG1_06200	100	100	1689	3348.69
FAVG2_01507	48	0	FAVG1_06201	100	100	2268	4496.47
FAVG2_01508	29	0	FAVG1_06202	100	100	561	1112.59
FAVG2_01509	33	0	FAVG1_06203	100	100	1428	2831.29
FAVG2_01510	43	0	FAVG1_06204	100	100	330	646.74
FAVG2_01511	17	0	FAVG1_06205	100	100	333	644.758
FAVG2_01512	41	0	FAVG1_06206	100	100	1344	2331.74
FAVG2_01513	51	0	FAVG1_06207	100	100	1208	1895.62
FAVG2_01514	42	0	FAVG1_06209	100	100	1748	3299.13
FAVG2_01515	29	0	FAVG1_06210	100	100	1140	2054.21
FAVG2_01516	80	0	FAVG1_06211	100	100	1623	3162.35
FAVG2_01517	15	0	FAVG1_06212	100	100	1338	2391.21
FAVG2_01518	24	0	FAVG1_06213	100	100	645	1160.17
FAVG2_01519	21	0	FAVG1_06214	100	100	1428	2728.21
FAVG2_01520	49	0	FAVG1_06215	100	100	1545	2777.77
FAVG2_01521	26	0	FAVG1_06216	100	100	1907	3122.7
FAVG2_01522	13	0	FAVG1_06216	100	100	864	1411.93
FAVG2_01523	36	0	FAVG1_06217	100	100	1208	1990.78
FAVG2_01524	22	0	FAVG1_06218	100	100	1125	2024.48
FAVG2_01525	29	2.31393e-100	FAVG1_06219	100	100	265	365.246
FAVG2_01526	34	0	FAVG1_06220	100	100	1551	2837.24
FAVG2_01527	17	0	FAVG1_06221	100	100	948	1641.88
FAVG2_01528	28	0	FAVG1_06222	100	100	1967	3431.95
FAVG2_01529	62	0	FAVG1_06223	100	100	1971	3431.95
FAVG2_01530	13	0	FAVG1_06224	100	100	1500	2387.25
FAVG2_01531	31	0	FAVG1_06225	100	100	1608	2672.71
FAVG2_01532	22	0	FAVG1_06226	100	100	1361	2222.71
FAVG2_01533	33	0	FAVG1_06228	100	100	597	954.005
FAVG2_01534	34	0	FAVG1_06229	100	100	1341	2349.58
FAVG2_01535	19	0	FAVG1_06230	100	100	1113	1976.9
FAVG2_01536	18	0	FAVG1_06231	100	100	900	1530.87
FAVG2_01537	27	0	FAVG1_06232	100	100	404	722.07
FAVG2_01538	26	0	FAVG1_06233	100	100	1329	1929.32
FAVG2_01539	55	0	FAVG1_06234	100	100	1488	2545.84
FAVG2_01540	43	0	FAVG1_06235	100	100	405	779.558
FAVG2_01541	21	0	FAVG1_06236	100	100	455	870.746
FAVG2_01542	25	1.72465e-147	FAVG1_06237	100	100	282	519.87
FAVG2_01543	30	0	FAVG1_06238	100	100	1503	2813.45
FAVG2_01544	14	0	FAVG1_06239	100	100	2317	4183.26
FAVG2_01545	31	0	FAVG1_06240	100	100	1680	3077.11
FAVG2_01546	25	0	FAVG1_06241	100	100	2217	4197.14
FAVG2_01547	23	0	FAVG1_06242	100	100	2682	5182.37
FAVG2_01548	26	0	FAVG1_06243	100	100	939	1655.76
FAVG2_01549	24	0	FAVG1_06244	100	100	4488	8278.8
FAVG2_01550	33	0	FAVG1_06245	100	100	791	1376.25
FAVG2_01551	26	0	FAVG1_06246	100	100	1650	3112.79
FAVG2_01552	38	0	FAVG1_06247	100	100	6318	11934.3
FAVG2_01553	101	0	FAVG1_06248	100	100	807	1515.01
FAVG2_01554	14	0	FAVG1_06249	100	100	897	1635.93
FAVG2_01555	35	0	FAVG1_06250	100	100	2025	3895.82
FAVG2_01556	28	0	FAVG1_06251	100	100	1164	2220.73
FAVG2_01557	27	0	FAVG1_06252	100	100	1527	2940.32
FAVG2_01558	25	0	FAVG1_06253	100	100	1908	3751.11
FAVG2_01559	24	0	FAVG1_06254	100	100	2829	5505.49
FAVG2_01560	19	0	FAVG1_06255	100	100	384	737.929
FAVG2_01561	11	0	FAVG1_06256	100	100	1266	2359.49
FAVG2_01562	29	0	FAVG1_06257	100	100	864	1697.39
FAVG2_01563	33	0	FAVG1_06258	100	100	1269	2492.31
FAVG2_01564	17	0	FAVG1_06259	100	100	2438	4738.32
FAVG2_01565	14	0	FAVG1_06260	100	100	792	1491.22
FAVG2_01566	20	0	FAVG1_06261	100	100	1203	2353.55
FAVG2_01567	36	0	FAVG1_06262	100	100	1394	884.623
FAVG2_01568	35	0	FAVG1_06263	100	100	1761	2728.21
FAVG2_01569	80	0	FAVG1_06264	100	100	1497	2666.76
FAVG2_01570	30	0	FAVG1_06265	100	100	969	1794.52
FAVG2_01571	81	0	FAVG1_06266	100	100	2337	4419.16
FAVG2_01572	23	0	FAVG1_06267	100	100	1614	3081.07
FAVG2_01573	74	0	FAVG1_06268	100	100	618	1146.29
FAVG2_01574	42	0	FAVG1_06269	100	100	1851	3503.31
FAVG2_01575	37	0	FAVG1_06270	100	100	2175	4137.67
FAVG2_01576	29	0	FAVG1_06271	100	100	1554	2946.27
FAVG2_01577	36	0	FAVG1_06272	100	100	978	1923.38
FAVG2_01578	65	0	FAVG1_06273	100	100	585	1152.24
FAVG2_01579	8	0	FAVG1_06274	100	100	2526	4904.84
FAVG2_01580	17	0	FAVG1_06275	100	100	795	1513.03
FAVG2_01581	43	0	FAVG1_06276	100	100	2175	4201.1
FAVG2_01582	28	0	FAVG1_06277	100	100	3591	6809.88
FAVG2_01583	14	0	FAVG1_06278	100	100	903	1742.98
FAVG2_01584	46	0	FAVG1_06279	100	100	937	1620.08
FAVG2_01585	54	0	FAVG1_06280	100	100	1893	3515.21
FAVG2_01586	23	0	FAVG1_06281	100	100	590	1074.93
FAVG2_01587	11	0	FAVG1_06282	100	100	2523	4867.17
FAVG2_01588	38	0	FAVG1_06283	100	100	2370	4476.65
FAVG2_01589	27	0	FAVG1_06284	100	100	1365	2658.83
FAVG2_01590	16	0	FAVG1_06285	100	100	897	1731.09
FAVG2_01591	54	0	FAVG1_06286	100	100	2397	4466.74
FAVG2_01592	27	0	FAVG1_06287	100	100	1194	2280.2
FAVG2_01593	20	0	FAVG1_06288	100	100	717	1405.98
FAVG2_01594	16	1.35058e-116	FAVG1_06289	100	100	210	416.787
FAVG2_01595	26	0	FAVG1_06290	100	100	2061	3943.4
FAVG2_01596	23	0	FAVG1_06291	100	100	1035	1972.94
FAVG2_01597	53	0	FAVG1_06292	100	100	449	874.711
FAVG2_01598	39	0	FAVG1_06293	100	100	4335	8411.62
FAVG2_01599	34	0	FAVG1_06294	100	100	1221	2309.94
FAVG2_01600	41	0	FAVG1_06295	100	100	2316	4512.33
FAVG2_01601	84	0	FAVG1_06296	100	100	498	971.846
FAVG2_01602	15	0	FAVG1_06297	100	100	4101	7844.67
FAVG2_01603	13	0	FAVG1_06298	100	100	825	1612.15
FAVG2_01604	28	0	FAVG1_06299	100	100	1437	2587.46
FAVG2_01605	18	0	FAVG1_06300	100	100	1275	2194.96
FAVG2_01606	30	2.71537e-174	FAVG1_06301	100	100	315	609.076
FAVG2_01607	11	0	FAVG1_06302	100	100	2718	5293.38
FAVG2_01608	54	0	FAVG1_06303	100	100	1074	1978.88
FAVG2_01609	11	0	FAVG1_06304	100	100	756	1467.43
FAVG2_01610	27	0	FAVG1_06305	100	100	573	1120.52
FAVG2_01611	29	0	FAVG1_06306	100	100	1131	2187.03
FAVG2_01612	22	0	FAVG1_06307	100	100	1833	3570.71
FAVG2_01613	31	0	FAVG1_06308	100	100	1698	3287.24
FAVG2_01614	36	0	FAVG1_06309	100	100	3759	7357.01
FAVG2_01615	84	0	FAVG1_06310	100	100	1200	2323.81
FAVG2_01616	35	0	FAVG1_06311	100	100	1739	3344.72
FAVG2_01617	39	0	FAVG1_06312	100	100	450	852.905
FAVG2_01618	31	0	FAVG1_06313	100	100	1665	3138.56
FAVG2_01619	17	0	FAVG1_06314	100	100	4224	8175.72
FAVG2_01620	91	0	FAVG1_06315	100	100	1935	3661.9
FAVG2_01621	15	0	FAVG1_06316	100	100	412	793.435
FAVG2_01622	21	0	FAVG1_06317	100	100	1434	2660.81
FAVG2_01623	16	0	FAVG1_06318	100	100	1011	1861.92
FAVG2_01624	34	0	FAVG1_06319	100	100	2154	3969.17
FAVG2_01625	43	0	FAVG1_06320	100	100	1899	3685.69
FAVG2_01626	18	0	FAVG1_06321	100	100	2637	4982.15
FAVG2_01627	20	0	FAVG1_06322	100	100	1392	2545.84
FAVG2_01628	54	0	FAVG1_06323	100	100	1626	3112.79
FAVG2_01629	47	0	FAVG1_06324	100	100	1914	3612.34
FAVG2_01630	50	0	FAVG1_06325	100	100	2076	3885.91
FAVG2_01631	29	0	FAVG1_06326	100	100	1044	1943.2
FAVG2_01632	19	0	FAVG1_06327	100	100	1353	2579.54
FAVG2_01633	23	0	FAVG1_06328	100	100	1749	3309.04
FAVG2_01634	16	0	FAVG1_06329	100	100	3045	5846.45
FAVG2_01635	12	0	FAVG1_06330	100	100	3651	6944.68
FAVG2_01636	46	0	FAVG1_06331	100	100	1632	3211.91
FAVG2_01637	27	0	FAVG1_06332	100	100	1428	2799.58
FAVG2_01638	25	0	FAVG1_06333	100	100	1341	2611.25
FAVG2_01639	29	0	FAVG1_06334	100	100	1188	2276.24
FAVG2_01640	31	0	FAVG1_06335	100	100	1485	2652.88
FAVG2_01641	16	0	FAVG1_06336	100	100	2946	5697.78
FAVG2_01642	15	0	FAVG1_06337	100	100	2673	5212.1
FAVG2_01643	43	0	FAVG1_06338	100	100	1893	3665.87
FAVG2_01644	15	0	FAVG1_06339	100	100	864	1705.32
FAVG2_01645	19	0	FAVG1_06340	100	100	924	1808.4
FAVG2_01646	42	0	FAVG1_06341	100	100	1956	3782.82
FAVG2_01647	35	0	FAVG1_06342	100	100	972	1911.48
FAVG2_01648	16	0	FAVG1_06343	100	100	708	1364.35
FAVG2_01649	14	0	FAVG1_06344	100	100	1209	2317.86
FAVG2_01650	24	0	FAVG1_06345	100	100	1533	3007.72
FAVG2_01651	31	0	FAVG1_06346	100	100	1716	3307.06
FAVG2_01652	24	0	FAVG1_06347	100	100	900	1721.18
FAVG2_01653	38	0	FAVG1_06348	100	100	1416	2712.35
FAVG2_01654	18	0	FAVG1_06349	100	100	3450	6625.52
FAVG2_01655	27	0	FAVG1_06350	100	100	1425	2753.98
FAVG2_01656	14	0	FAVG1_06351	100	100	2643	5065.41
FAVG2_01657	29	0	FAVG1_06352	100	100	3438	6681.03
FAVG2_01658	50	0	FAVG1_06353	100	100	1883	3503.31
FAVG2_01659	91	0	FAVG1_06354	100	100	2367	4526.21
FAVG2_01660	74	0	FAVG1_06355	100	100	3171	6096.23
FAVG2_01661	17	0	FAVG1_06356	100	100	1941	3792.74
FAVG2_01662	34	0	FAVG1_06357	100	100	1233	2341.65
FAVG2_01663	27	0	FAVG1_06358	100	100	1989	3840.31
FAVG2_01664	50	0	FAVG1_06359	100	100	495	981.758
FAVG2_01665	45	0	FAVG1_06360	100	100	1956	3854.19
FAVG2_01666	23	0	FAVG1_06361	100	100	858	1629.99
FAVG2_01667	25	0	FAVG1_06362	100	100	570	1114.58
FAVG2_01668	30	0	FAVG1_06363	100	100	1611	3154.42
FAVG2_01669	15	2.17392e-115	FAVG1_06364	100	100	212	412.823
FAVG2_01670	29	0	FAVG1_06365	100	100	1458	2851.12
FAVG2_01671	49	0	FAVG1_06366	100	100	4932	9618.87
FAVG2_01672	33	0	FAVG1_06367	100	100	5292	10261.2
FAVG2_01673	25	0	FAVG1_06368	100	100	3387	6627.5
FAVG2_01674	36	0	FAVG1_06369	100	100	1665	3253.54
FAVG2_01675	25	0	FAVG1_06370	100	100	1482	2740.11
FAVG2_01676	5	0	FAVG1_06370	100	100	591	1084.84
FAVG2_01677	25	0	FAVG1_06371	100	100	894	1677.56
FAVG2_01678	88	0	FAVG1_06372	100	100	1203	2234.61
FAVG2_01679	45	0	FAVG1_06373	100	100	2457	4768.05
FAVG2_01680	32	0	FAVG1_06374	100	100	1146	2216.76
FAVG2_01681	19	4.01463e-145	FAVG1_06375	100	100	270	511.94
FAVG2_01682	40	0	FAVG1_06376	100	100	1692	3283.27
FAVG2_01683	24	0	FAVG1_06377	100	100	1221	2420.95
FAVG2_01684	27	0	FAVG1_06378	100	100	3207	6357.9
FAVG2_01685	22	0	FAVG1_06379	100	100	2640	5225.98
FAVG2_01686	88	0	FAVG1_06380	100	100	618	955.988
FAVG2_01687	14	0	FAVG1_06381	100	100	1143	2147.38
FAVG2_01688	23	0	FAVG1_06382	100	100	2880	5194.26
FAVG2_01689	21	0	FAVG1_06383	100	100	1167	2218.75
FAVG2_01690	35	0	FAVG1_06384	100	100	864	1665.67
FAVG2_01691	14	0	FAVG1_06385	100	100	926	1661.71
FAVG2_01692	65	0	FAVG1_06386	100	100	2361	4284.36
FAVG2_01693	15	0	FAVG1_06387	100	100	785	1255.32
FAVG2_01694	32	0	FAVG1_06388	100	100	1020	1887.69
FAVG2_01695	29	0	FAVG1_06389	100	100	1040	2022.49
FAVG2_01696	20	0	FAVG1_06390	100	100	1380	2506.19
FAVG2_01697	25	0	FAVG1_06391	100	100	1428	2640.99
FAVG2_01698	31	0	FAVG1_06392	100	100	1596	3156.4
FAVG2_01699	16	0	FAVG1_06393	100	100	909	1802.45
FAVG2_01700	54	0	FAVG1_06394	100	100	585	1072.95
FAVG2_01701	15	0	FAVG1_06396	100	100	786	1185.94
FAVG2_01702	35	0	FAVG1_06397	100	100	1311	2163.24
FAVG2_01703	16	0	FAVG1_06398	100	100	1349	2206.85
FAVG2_01704	41	0	FAVG1_06400	100	100	570	852.905
FAVG2_01705	16	1.20119e-167	FAVG1_06400	100	100	363	587.27
FAVG2_01706	51	2.09334e-150	FAVG1_06401	100	100	327	529.781
FAVG2_01707	56	0	FAVG1_06402	100	100	1224	1959.06
FAVG2_01708	17	0	FAVG1_06403	100	100	798	1439.68
FAVG2_01709	31	0	FAVG1_06404	100	100	1742	3192.08
FAVG2_01710	41	0	FAVG1_06405	100	100	570	963.917
FAVG2_01711	24	0	FAVG1_06406	100	100	2817	4435.02
FAVG2_01712	24	0	FAVG1_06407	100	100	1047	1742.98
FAVG2_01713	23	0	FAVG1_06408	100	100	1097	1897.61
FAVG2_01714	28	0	FAVG1_06409	100	100	1386	2422.93
FAVG2_01715	20	0	FAVG1_06410	100	100	2483	4105.95
FAVG2_01716	19	0	FAVG1_06411	100	100	885	1564.57
FAVG2_01717	75	0	FAVG1_06412	100	100	990	1792.54
FAVG2_01718	8	0	FAVG1_06413	100	100	671	1219.64
FAVG2_01719	36	0	FAVG1_06414	100	100	599	910.393
FAVG2_01720	53	0	FAVG1_06416	100	100	1605	2539.89
FAVG2_01721	16	0	FAVG1_06418	100	100	1672	2537.91
FAVG2_01722	32	0	FAVG1_06419	100	100	1491	2187.03
FAVG2_01723	22	0	FAVG1_06420	100	100	1194	2296.06
FAVG2_01724	22	0.00458816	FAVG1_00330	100	100	21	42.1223
FAVG2_01725	26	0	FAVG1_06421	100	100	603	1195.85
FAVG2_01726	19	0	FAVG1_06422	100	100	848	1388.14
FAVG2_01727	21	0	FAVG1_06424	100	100	945	1699.37
FAVG2_01728	24	0	FAVG1_06425	100	100	1074	2105.75
FAVG2_01729	34	0	FAVG1_06426	100	100	1455	2551.78
FAVG2_01730	28	0	FAVG1_06427	100	100	6195	11535.8
FAVG2_01731	17	0	FAVG1_06428	100	100	1098	2161.26
FAVG2_01732	37	0	FAVG1_06429	100	100	2223	3907.71
FAVG2_01733	33	0	FAVG1_06430	100	100	979	1528.89
FAVG2_01734	86	5.84186e-121	FAVG1_06431	100	100	230	432.646
FAVG2_01735	33	0	FAVG1_06433	100	100	1458	2605.31
FAVG2_01736	27	0	FAVG1_06434	100	100	1239	2456.63
FAVG2_01737	15	0	FAVG1_06435	100	100	1038	2042.32
FAVG2_01738	28	0	FAVG1_06436	100	100	2058	4024.67
FAVG2_01739	12	0	FAVG1_06437	100	100	852	1649.81
FAVG2_01740	21	0	FAVG1_06438	100	100	1239	2290.11
FAVG2_01741	21	7.05494e-123	FAVG1_06439	100	100	422	440.575
FAVG2_01742	14	0	FAVG1_06440	100	100	1837	2912.57
FAVG2_01743	32	1.94962e-91	FAVG1_06441	100	100	243	333.528
FAVG2_01744	21	3.07423e-165	FAVG1_06442	100	100	396	579.34
FAVG2_01745	73	0	FAVG1_06443	100	100	3570	5436.11
FAVG2_01746	26	0	FAVG1_06444	100	100	1119	1891.66
FAVG2_01747	14	0	FAVG1_06445	100	100	669	1120.52
FAVG2_01748	15	0	FAVG1_06446	100	100	1680	3196.05
FAVG2_01749	26	0	FAVG1_06447	100	100	1177	1905.54
FAVG2_01750	40	0	FAVG1_06448	100	100	1888	3275.34
FAVG2_01751	18	0	FAVG1_06449	100	100	4194	8149.95
FAVG2_01752	64	0	FAVG1_06450	100	100	1677	3316.97
FAVG2_01753	39	0	FAVG1_06451	100	100	852	1546.73
FAVG2_01754	32	0	FAVG1_06452	100	100	756	1316.78
FAVG2_01755	30	0	FAVG1_06453	100	100	2950	5333.03
FAVG2_01756	45	0	FAVG1_06454	100	100	3306	6046.67
FAVG2_01757	34	0	FAVG1_06455	100	100	531	997.617
FAVG2_01758	22	0	FAVG1_06456	100	100	798	1219.64
FAVG2_01759	46	0	FAVG1_06457	100	100	2089	3794.72
FAVG2_01760	13	0	FAVG1_06458	100	100	3093	5798.88
FAVG2_01761	99	0	FAVG1_06459	100	100	3135	5273.55
FAVG2_01762	107	0	FAVG1_06460	100	100	1749	3118.74
FAVG2_01763	47	0	FAVG1_06461	100	100	1560	2902.66
FAVG2_01764	24	0	FAVG1_06462	100	100	1690	2704.42
FAVG2_01765	19	0	FAVG1_06463	100	100	960	1705.32
FAVG2_01766	31	0	FAVG1_06465	100	100	888	1435.72
FAVG2_01767	33	0	FAVG1_06466	100	100	1623	2710.37
FAVG2_01768	36	0	FAVG1_06466	100	100	737	1217.66
FAVG2_01769	27	0	FAVG1_06467	100	100	1461	2254.43
FAVG2_01770	22	0	FAVG1_06468	100	100	1105	1588.36
FAVG2_01771	29	0	FAVG1_06469	100	100	1755	2670.72
FAVG2_01772	18	0	FAVG1_06470	100	100	3150	5142.72
FAVG2_01773	10	0.756846	FAVG1_12966	100	100	20	32.2105
FAVG2_01774	29	0	FAVG1_06471	100	100	762	936.164
FAVG2_01775	18	0	FAVG1_06472	100	100	1114	1556.64
FAVG2_01776	50	0	FAVG1_06473	100	100	2406	3826.44
FAVG2_01777	24	0	FAVG1_06474	100	100	4586	7822.86
FAVG2_01778	18	0.303358	FAVG1_00166	100	100	19	34.1929
FAVG2_01779	15	0	FAVG1_06475	100	100	897	1572.5
FAVG2_01780	8	1.33195e-168	FAVG1_06475	100	100	410	591.234
FAVG2_01781	12	0	FAVG1_06477	100	100	774	1170.08
FAVG2_01782	42	9.71985e-116	FAVG1_06476	100	100	318	416.787
FAVG2_01783	49	0	FAVG1_06478	100	100	1827	3154.42
FAVG2_01784	31	0	FAVG1_06479	100	100	1076	1816.33
FAVG2_01785	7	0.206864	FAVG1_03871	100	100	20	36.1753
FAVG2_01786	72	0	FAVG1_06480	100	100	684	1019.42
FAVG2_01787	19	0	FAVG1_06481	100	100	978	1538.8
FAVG2_01788	15	0	FAVG1_06482	100	100	504	761.717
FAVG2_01789	14	0	FAVG1_06483	100	100	830	1265.23
FAVG2_01790	45	0	FAVG1_06484	100	100	2073	3348.69
FAVG2_01791	35	0	FAVG1_06485	100	100	1329	2635.04
FAVG2_01792	27	0	FAVG1_06486	100	100	549	912.376
FAVG2_01793	49	0	FAVG1_06487	100	100	528	959.952
FAVG2_01794	37	0	FAVG1_06488	100	100	765	1223.61
FAVG2_01795	22	0	FAVG1_06489	100	100	966	1518.98
FAVG2_01796	30	0	FAVG1_06490	100	100	1518	2581.52
FAVG2_01797	18	0.0993386	FAVG1_03093	100	100	21	38.1576
FAVG2_01798	20	0	FAVG1_06491	100	100	927	1711.26
FAVG2_01799	22	0	FAVG1_06492	100	100	1587	2765.88
FAVG2_01800	65	0	FAVG1_06493	100	100	3840	7041.81
FAVG2_01801	16	0	FAVG1_06494	100	100	822	1415.89
FAVG2_01802	43	0	FAVG1_13217	100	100	1557	3087.02
FAVG2_01803	32	0	FAVG1_13048	100	100	1393	2761.91
FAVG2_01804	18	0	FAVG1_13047	100	100	951	1885.71
FAVG2_01805	41	0	FAVG1_13046	100	100	1587	3138.56
FAVG2_01806	54	0	FAVG1_13045	100	100	2106	3945.38
FAVG2_01807	33	0	FAVG1_13044	100	100	1665	2936.36
FAVG2_01808	46	0	FAVG1_13043	100	100	1506	2549.8
FAVG2_01809	12	0	FAVG1_13042	100	100	755	1235.5
FAVG2_01810	61	0.000652721	FAVG1_11373	100	100	44	48.0694
FAVG2_01811	51	0.0319652	FAVG1_03611	100	100	29	42.1223
FAVG2_01812	23	0	FAVG1_13041	100	100	1271	1782.63
FAVG2_01813	10	0.228859	FAVG1_11137	100	100	18	36.1753
FAVG2_01814	31	0	FAVG1_13037	100	100	1437	1326.69
FAVG2_01815	16	0	FAVG1_13038	100	100	858	1542.76
FAVG2_01816	11	2.17154e-124	FAVG1_13039	100	100	451	444.54
FAVG2_01817	13	0	FAVG1_13040	100	100	1168	864.799
FAVG2_01818	42	0	FAVG1_13036	100	100	1057	1604.22
FAVG2_01819	14	0	FAVG1_13035	100	100	1041	1374.26
FAVG2_01820	12	0	FAVG1_13034	100	100	1027	1655.76
FAVG2_01821	13	0	FAVG1_13033	100	100	675	969.864
FAVG2_01822	13	0	FAVG1_13032	100	100	678	1130.43
FAVG2_01823	33	0	FAVG1_13031	100	100	1605	2603.32
FAVG2_01824	33	0	FAVG1_13030	100	100	2093	3808.6
FAVG2_01825	33	6.71247e-127	FAVG1_13029	100	100	289	452.47
FAVG2_01826	23	0	FAVG1_13028	100	100	1292	2355.53
FAVG2_01827	15	0	FAVG1_13027	100	100	917	1041.23
FAVG2_01828	18	0	FAVG1_13026	100	100	2026	2504.21
FAVG2_01829	27	0	FAVG1_13025	100	100	523	870.746
FAVG2_01830	33	3.53517e-141	FAVG1_13024	100	100	428	502.028
FAVG2_01831	72	0	FAVG1_13023	100	100	1200	1086.82
FAVG2_01832	14	0	FAVG1_13022	100	100	791	1124.49
FAVG2_01833	38	0	FAVG1_13021	100	100	1224	1903.55
FAVG2_01834	29	0	FAVG1_13020	100	100	1386	1947.16
FAVG2_01835	23	0	FAVG1_13019	100	100	1809	2872.92
FAVG2_01836	10	1.14914e-135	FAVG1_13018	100	100	519	482.205
FAVG2_01837	11	1.63035e-23	FAVG1_13016	100	100	215	109.522
FAVG2_01838	43	4.71649e-143	FAVG1_13015	100	100	319	505.993
FAVG2_01839	16	0	FAVG1_13014	100	100	773	979.776
FAVG2_01840	24	1.87672	FAVG1_08364	100	100	21	34.1929
FAVG2_01841	16	1.25942	FAVG1_08918	100	100	20	34.1929
FAVG2_01842	35	0	FAVG1_12076	100	100	1596	2633.06
FAVG2_01843	10	0	FAVG1_12075	100	100	855	1584.39
FAVG2_01844	30	0	FAVG1_13008	100	100	1461	2841.21
FAVG2_01845	34	6.07844e-87	FAVG1_13008	100	100	184	319.652
FAVG2_01846	34	0	FAVG1_13008	100	100	1497	2920.5
FAVG2_01847	37	0	FAVG1_13009	100	100	1452	2847.15
FAVG2_01848	20	0	FAVG1_13010	100	100	939	1846.06
FAVG2_01849	48	0	FAVG1_13011	100	100	1716	3211.91
FAVG2_01850	34	0	FAVG1_13012	100	100	976	1356.42
FAVG2_01851	24	0	FAVG1_13013	100	100	1608	2482.4
FAVG2_01852	13	0.932245	FAVG1_04778	100	100	20	34.1929
FAVG2_01853	26	0.432496	FAVG1_05808	100	100	36	34.1929
FAVG2_01854	29	0.0287605	FAVG1_01185	100	100	24	40.14
FAVG2_01855	24	0	FAVG1_12078	100	100	1158	1201.8
FAVG2_01856	10	0	FAVG1_12078	100	100	615	870.746
FAVG2_01857	21	1.68035e-05	FAVG1_13183	100	100	74	52.0341
FAVG2_01858	27	0.083047	FAVG1_00340	100	100	70	38.1576
FAVG2_01859	56	1.376e-10	FAVG1_13185	100	100	107	67.8929
FAVG2_01860	17	0	FAVG1_12090	100	100	1007	1513.03
FAVG2_01861	27	0	FAVG1_12090	100	100	2100	3711.46
FAVG2_01862	38	0	FAVG1_12091	100	100	624	928.235
FAVG2_01863	13	0	FAVG1_12092	100	100	1244	1959.06
FAVG2_01864	23	0	FAVG1_12101	100	100	1037	1534.83
FAVG2_01865	54	0	FAVG1_12100	100	100	1683	2648.92
FAVG2_01866	17	0	FAVG1_12099	100	100	693	1231.53
FAVG2_01867	17	0	FAVG1_12098	100	100	3096	4496.47
FAVG2_01868	37	1.26108e-167	FAVG1_12097	100	100	396	587.27
FAVG2_01869	18	0	FAVG1_12096	100	100	899	1306.86
FAVG2_01870	14	0	FAVG1_12095	100	100	1198	1780.65
FAVG2_01871	29	0	FAVG1_12094	100	100	1635	2623.15
FAVG2_01872	35	0	FAVG1_12093	100	100	1515	2567.64
FAVG2_01873	25	0.536187	FAVG1_08129	100	100	22	36.1753
FAVG2_01874	24	1.88292	FAVG1_13055	100	100	24	34.1929
FAVG2_01875	25	0	FAVG1_12103	100	100	1083	1703.34
FAVG2_01876	26	0	FAVG1_12104	100	100	1247	692.334
FAVG2_01877	38	1.27381e-112	FAVG1_12105	100	100	413	406.875
FAVG2_01878	42	0	FAVG1_12106	100	100	2217	3570.71
FAVG2_01879	24	0	FAVG1_12107	100	100	1269	2420.95
FAVG2_01880	14	0	FAVG1_12108	100	100	978	1820.29
FAVG2_01881	24	0	FAVG1_12109	100	100	393	771.629
FAVG2_01882	14	0	FAVG1_12110	100	100	1128	1713.25
FAVG2_01883	22	1.44588e-98	FAVG1_12111	100	100	264	357.317
FAVG2_01884	15	0	FAVG1_12112	100	100	1676	2617.2
FAVG2_01885	49	0	FAVG1_12113	100	100	2252	4401.32
FAVG2_01886	34	0	FAVG1_12114	100	100	540	1063.03
FAVG2_01887	19	0	FAVG1_12115	100	100	645	1263.25
FAVG2_01888	25	0	FAVG1_12116	100	100	1322	2153.33
FAVG2_01889	14	0	FAVG1_12117	100	100	816	1602.23
FAVG2_01890	17	0	FAVG1_12118	100	100	4431	7666.26
FAVG2_01891	25	0	FAVG1_12119	100	100	1752	3457.72
FAVG2_01892	13	0	FAVG1_12120	100	100	639	1267.22
FAVG2_01893	35	0	FAVG1_12121	100	100	2130	4214.98
FAVG2_01894	31	0	FAVG1_12122	100	100	1365	2706.41
FAVG2_01895	23	0	FAVG1_12123	100	100	1032	2030.42
FAVG2_01896	20	0	FAVG1_12124	100	100	1215	2020.51
FAVG2_01897	33	0	FAVG1_12125	100	100	1407	2173.15
FAVG2_01898	30	0	FAVG1_12126	100	100	1610	2018.53
FAVG2_01899	11	0.04123	FAVG1_10609	100	100	25	40.14
FAVG2_01900	9	0.83602	FAVG1_12096	100	100	20	34.1929
FAVG2_01901	34	0	FAVG1_12128	100	100	2045	3356.62
FAVG2_01902	34	0	FAVG1_12129	100	100	621	1144.31
FAVG2_01903	21	0	FAVG1_12130	100	100	2094	3707.49
FAVG2_01904	24	0	FAVG1_12132	100	100	1281	1992.76
FAVG2_01905	9	0	FAVG1_12133	100	100	690	1170.08
FAVG2_01906	35	0	FAVG1_12134	100	100	1856	3235.69
FAVG2_01907	20	0	FAVG1_12135	100	100	1257	2492.31
FAVG2_01908	16	0	FAVG1_12137	100	100	705	1398.05
FAVG2_01909	42	0	FAVG1_12138	100	100	612	1213.69
FAVG2_01910	10	0	FAVG1_12139	100	100	780	1538.8
FAVG2_01911	23	0	FAVG1_12140	100	100	1002	1978.88
FAVG2_01912	20	0	FAVG1_12141	100	100	1068	2117.65
FAVG2_01913	21	0	FAVG1_12142	100	100	987	1957.08
FAVG2_01914	20	0	FAVG1_12143	100	100	996	1974.92
FAVG2_01915	21	0	FAVG1_12144	100	100	942	1836.15
FAVG2_01916	34	0	FAVG1_12145	100	100	1371	2004.65
FAVG2_01917	36	0	FAVG1_12146	100	100	2229	3166.31
FAVG2_01918	28	0	FAVG1_12147	100	100	1552	2458.61
FAVG2_01919	49	0	FAVG1_12147	100	100	454	638.811
FAVG2_01920	31	0	FAVG1_12148	100	100	1506	2454.65
FAVG2_01921	13	0	FAVG1_12149	100	100	493	819.205
FAVG2_01922	33	0	FAVG1_12153	100	100	1618	2216.76
FAVG2_01923	15	0	FAVG1_12154	100	100	599	957.97
FAVG2_01924	28	0	FAVG1_12155	100	100	1192	1927.34
FAVG2_01925	29	0.121238	FAVG1_04130	100	100	21	36.1753
FAVG2_01926	22	2.67065e-96	FAVG1_12156	100	100	208	349.387
FAVG2_01927	32	0	FAVG1_12157	100	100	588	872.729
FAVG2_01928	18	0	FAVG1_12158	100	100	4148	6764.28
FAVG2_01929	9	0	FAVG1_12159	100	100	3104	3667.85
FAVG2_01930	29	0	FAVG1_12161	100	100	1583	1308.85
FAVG2_01931	40	0	FAVG1_12162	100	100	8884	12418
FAVG2_01932	8	0	FAVG1_12163	100	100	840	1633.95
FAVG2_01933	20	0	FAVG1_12164	100	100	759	1354.44
FAVG2_01934	23	0	FAVG1_12166	100	100	936	1705.32
FAVG2_01935	13	0.0444001	FAVG1_11373	100	100	20	38.1576
FAVG2_01936	39	0	FAVG1_12167	100	100	1548	2704.42
FAVG2_01937	22	0	FAVG1_12168	100	100	1521	2413.02
FAVG2_01938	18	1.57582	FAVG1_10059	100	100	20	34.1929
FAVG2_01939	20	0.0883189	FAVG1_10637	100	100	26	40.14
FAVG2_01940	12	0	FAVG1_12172	100	100	744	1181.98
FAVG2_01941	31	0	FAVG1_12182	100	100	2055	3558.82
FAVG2_01942	33	0	FAVG1_12181	100	100	2256	2974.02
FAVG2_01943	20	1.88817e-168	FAVG1_12179	100	100	426	591.234
FAVG2_01944	32	0.0366042	FAVG1_02057	100	100	20	40.14
FAVG2_01945	21	6.96225e-05	FAVG1_06184	100	100	48	48.0694
FAVG2_01946	15	1.14332	FAVG1_11294	100	100	24	34.1929
FAVG2_01947	30	0.0939743	FAVG1_09704	100	100	23	38.1576
FAVG2_01948	37	0.00631151	FAVG1_04747	100	100	83	42.1223
FAVG2_01949	34	0.133021	FAVG1_09242	100	100	24	36.1753
FAVG2_01950	39	0.61253	FAVG1_10728	100	100	20	34.1929
FAVG2_01951	15	0.272065	FAVG1_04763	100	100	41	36.1753
FAVG2_01952	17	0.237501	FAVG1_07721	100	100	22	36.1753
FAVG2_01953	36	1.10034e-158	FAVG1_12178	100	100	385	557.534
FAVG2_01954	20	0	FAVG1_12177	100	100	963	1655.76
FAVG2_01955	12	0	FAVG1_12176	100	100	846	1487.26
FAVG2_01956	22	0	FAVG1_12175	100	100	999	1846.06
FAVG2_01957	22	0	FAVG1_12174	100	100	996	1641.88
FAVG2_01958	16	0	FAVG1_12173	100	100	936	1475.36
FAVG2_01959	39	0	FAVG1_12183	100	100	1950	3263.45
FAVG2_01960	30	0	FAVG1_12184	100	100	1385	2149.36
FAVG2_01961	11	0	FAVG1_12185	100	100	2402	3747.14
FAVG2_01962	33	0	FAVG1_12186	100	100	1632	2648.92
FAVG2_01963	30	0	FAVG1_12187	100	100	1764	3021.6
FAVG2_01964	36	0	FAVG1_12188	100	100	2006	2740.11
FAVG2_01965	23	0	FAVG1_12189	100	100	1710	2748.04
FAVG2_01966	42	0	FAVG1_12190	100	100	1668	2886.8
FAVG2_01967	13	0	FAVG1_12191	100	100	874	1550.69
FAVG2_01968	23	0	FAVG1_12192	100	100	1167	2282.18
FAVG2_01969	35	0	FAVG1_12193	100	100	2232	3885.91
FAVG2_01970	50	0	FAVG1_12194	100	100	2304	4139.65
FAVG2_01971	26	0	FAVG1_12195	100	100	1363	2337.69
FAVG2_01972	16	0	FAVG1_12196	100	100	1014	1614.13
FAVG2_01973	29	0	FAVG1_12197	100	100	402	670.529
FAVG2_01974	22	0	FAVG1_12198	100	100	1308	2070.07
FAVG2_01975	15	0	FAVG1_12199	100	100	970	1566.55
FAVG2_01976	21	0	FAVG1_12199	100	100	1026	1566.55
FAVG2_01977	10	0	FAVG1_12200	100	100	753	1136.38
FAVG2_01978	14	0	FAVG1_12201	100	100	658	1233.52
FAVG2_01979	20	0	FAVG1_12202	100	100	960	1784.61
FAVG2_01980	8	0	FAVG1_12203	100	100	795	1417.88
FAVG2_01981	6	0	FAVG1_12204	100	100	807	1457.52
FAVG2_01982	18	0	FAVG1_12205	100	100	329	636.829
FAVG2_01983	19	0	FAVG1_12206	100	100	1103	1885.71
FAVG2_01984	29	0	FAVG1_12207	100	100	1275	2313.9
FAVG2_01985	60	0	FAVG1_12208	100	100	1677	2769.84
FAVG2_01986	17	0	FAVG1_12209	100	100	921	1620.08
FAVG2_01987	33	0	FAVG1_12210	100	100	1497	2658.83
FAVG2_01988	38	0	FAVG1_12211	100	100	868	1578.45
FAVG2_01989	18	0	FAVG1_12212	100	100	1695	3114.77
FAVG2_01990	23	0	FAVG1_12213	100	100	4074	7505.69
FAVG2_01991	39	0	FAVG1_12214	100	100	1950	3683.71
FAVG2_01992	31	0	FAVG1_12215	100	100	1875	3542.96
FAVG2_01993	31	0	FAVG1_12216	100	100	630	1106.65
FAVG2_01994	19	0.263446	FAVG1_00645	100	100	32	38.1576
FAVG2_01995	17	0	FAVG1_12706	100	100	1200	2173.15
FAVG2_01996	43	0	FAVG1_12705	100	100	837	1532.85
FAVG2_01997	29	0	FAVG1_12705	100	100	847	1560.61
FAVG2_01998	18	0	FAVG1_12704	100	100	870	1558.62
FAVG2_01999	25	0	FAVG1_12703	100	100	1992	3814.54
FAVG2_02000	11	0	FAVG1_12702	100	100	3363	6032.8
[truncated: 11,294 more rows]

## Sheet: Fa05001cds_vs_FaLH03genome
Query	Number of hits	Lowest E-value	Accession (E-value)	Greatest identity %	Greatest positive %	Greatest hit length	Greatest bit score
FAVG1_00001	37	0	HI.0747.001.Index_14.FaLH_03_R1_(paired)_trimmed_(paired)_contig_13	100	100	786	1511.05
FAVG1_00002	30	0	HI.0747.001.Index_14.FaLH_03_R1_(paired)_trimmed_(paired)_contig_13	100	100	588	1053.12
FAVG1_00003	53	0	HI.0747.001.Index_14.FaLH_03_R1_(paired)_trimmed_(paired)_contig_13	100	100	557	1080.88
FAVG1_00004	30	0	HI.0747.001.Index_14.FaLH_03_R1_(paired)_trimmed_(paired)_contig_13	100	100	595	1136.38
FAVG1_00005	15	0	HI.0747.001.Index_14.FaLH_03_R1_(paired)_trimmed_(paired)_contig_13	100	100	1251	2472.49
FAVG1_00006	29	8.6111e-165	HI.0747.001.Index_14.FaLH_03_R1_(paired)_trimmed_(paired)_contig_13	100	100	292	579.34
FAVG1_00007	76	0	HI.0747.001.Index_14.FaLH_03_R1_(paired)_trimmed_(paired)_contig_13	100	100	720	1404
FAVG1_00008	23	0	HI.0747.001.Index_14.FaLH_03_R1_(paired)_trimmed_(paired)_contig_13	100	100	876	1657.74
FAVG1_00009	24	0	HI.0747.001.Index_14.FaLH_03_R1_(paired)_trimmed_(paired)_contig_13	100	100	1969	3864.1
FAVG1_00010	16	0	HI.0747.001.Index_14.FaLH_03_R1_(paired)_trimmed_(paired)_contig_13	100	100	3143	6135.88
FAVG1_00011	37	7.58151e-102	HI.0747.001.Index_14.FaLH_03_R1_(paired)_trimmed_(paired)_contig_13	100	100	186	369.211
FAVG1_00012	30	0	HI.0747.001.Index_14.FaLH_03_R1_(paired)_trimmed_(paired)_contig_13	100	100	2692	5210.12
FAVG1_00013	17	0	HI.0747.001.Index_14.FaLH_03_R1_(paired)_trimmed_(paired)_contig_13	100	100	1404	2712.35
FAVG1_00014	26	0	HI.0747.001.Index_14.FaLH_03_R1_(paired)_trimmed_(paired)_contig_13	100	100	840	1618.09
FAVG1_00015	22	0	HI.0747.001.Index_14.FaLH_03_R1_(paired)_trimmed_(paired)_contig_13	100	100	2571	4978.18
FAVG1_00016	36	0	HI.0747.001.Index_14.FaLH_03_R1_(paired)_trimmed_(paired)_contig_13	100	100	927	1750.91
FAVG1_00017	27	0	HI.0747.001.Index_14.FaLH_03_R1_(paired)_trimmed_(paired)_contig_13	100	100	1001	1945.18
FAVG1_00018	18	0	HI.0747.001.Index_14.FaLH_03_R1_(paired)_trimmed_(paired)_contig_13	100	100	867	1695.41
FAVG1_00019	36	0	HI.0747.001.Index_14.FaLH_03_R1_(paired)_trimmed_(paired)_contig_13	100	100	622	1209.73
FAVG1_00020	27	0	HI.0747.001.Index_14.FaLH_03_R1_(paired)_trimmed_(paired)_contig_13	100	100	2460	4807.7
FAVG1_00021	41	0	HI.0747.001.Index_14.FaLH_03_R1_(paired)_trimmed_(paired)_contig_13	100	100	1845	3602.43
FAVG1_00022	24	0	HI.0747.001.Index_14.FaLH_03_R1_(paired)_trimmed_(paired)_contig_13	100	100	1133	2198.92
FAVG1_00023	27	0	HI.0747.001.Index_14.FaLH_03_R1_(paired)_trimmed_(paired)_contig_13	100	100	1207	2353.55
FAVG1_00024	24	0	HI.0747.001.Index_14.FaLH_03_R1_(paired)_trimmed_(paired)_contig_13	100	100	564	1110.61
FAVG1_00025	40	0	HI.0747.001.Index_14.FaLH_03_R1_(paired)_trimmed_(paired)_contig_13	100	100	1607	3130.63
FAVG1_00026	33	0	HI.0747.001.Index_14.FaLH_03_R1_(paired)_trimmed_(paired)_contig_13	100	100	1044	2000.69
FAVG1_00027	38	0	HI.0747.001.Index_14.FaLH_03_R1_(paired)_trimmed_(paired)_contig_13	100	100	2794	5428.18
FAVG1_00028	18	0	HI.0747.001.Index_14.FaLH_03_R1_(paired)_trimmed_(paired)_contig_13	100	100	1368	2680.64
FAVG1_00029	20	0	HI.0747.001.Index_14.FaLH_03_R1_(paired)_trimmed_(paired)_contig_13	100	100	880	1721.18
FAVG1_00030	19	0	HI.0747.001.Index_14.FaLH_03_R1_(paired)_trimmed_(paired)_contig_13	100	100	512	991.67
FAVG1_00031	18	0	HI.0747.001.Index_14.FaLH_03_R1_(paired)_trimmed_(paired)_contig_13	100	100	1578	3073.14
FAVG1_00032	29	1.17361e-91	HI.0747.001.Index_14.FaLH_03_R1_(paired)_trimmed_(paired)_contig_13	100	100	169	335.511
FAVG1_00033	21	0	HI.0747.001.Index_14.FaLH_03_R1_(paired)_trimmed_(paired)_contig_13	100	100	1024	2006.64
FAVG1_00034	12	0	HI.0747.001.Index_14.FaLH_03_R1_(paired)_trimmed_(paired)_contig_13	100	100	674	1296.95
FAVG1_00035	38	0	HI.0747.001.Index_14.FaLH_03_R1_(paired)_trimmed_(paired)_contig_13	100	100	619	1211.71
FAVG1_00036	24	0	HI.0747.001.Index_14.FaLH_03_R1_(paired)_trimmed_(paired)_contig_13	100	100	762	1487.26
FAVG1_00037	19	0	HI.0747.001.Index_14.FaLH_03_R1_(paired)_trimmed_(paired)_contig_13	100	100	2842	5547.12
FAVG1_00038	18	0	HI.0747.001.Index_14.FaLH_03_R1_(paired)_trimmed_(paired)_contig_13	100	100	352	682.423
FAVG1_00039	20	0	HI.0747.001.Index_14.FaLH_03_R1_(paired)_trimmed_(paired)_contig_13	100	100	3144	6106.14
FAVG1_00040	50	0	HI.0747.001.Index_14.FaLH_03_R1_(paired)_trimmed_(paired)_contig_13	100	100	1470	2874.91
FAVG1_00041	25	0	HI.0747.001.Index_14.FaLH_03_R1_(paired)_trimmed_(paired)_contig_13	100	100	888	1594.31
FAVG1_00042	15	0	HI.0747.001.Index_14.FaLH_03_R1_(paired)_trimmed_(paired)_contig_13	100	100	767	1441.66
FAVG1_00043	17	0	HI.0747.001.Index_14.FaLH_03_R1_(paired)_trimmed_(paired)_contig_13	100	100	690	1336.6
FAVG1_00044	43	0	HI.0747.001.Index_14.FaLH_03_R1_(paired)_trimmed_(paired)_contig_13	100	100	859	1687.48
FAVG1_00045	119	0	HI.0747.001.Index_14.FaLH_03_R1_(paired)_trimmed_(paired)_contig_13	100	100	648	1237.48
FAVG1_00046	16	0	HI.0747.001.Index_14.FaLH_03_R1_(paired)_trimmed_(paired)_contig_13	100	100	849	1570.52
FAVG1_00047	32	0	HI.0747.001.Index_14.FaLH_03_R1_(paired)_trimmed_(paired)_contig_13	100	100	819	1600.25
FAVG1_00048	25	0	HI.0747.001.Index_14.FaLH_03_R1_(paired)_trimmed_(paired)_contig_13	100	100	1830	3525.12
FAVG1_00049	9	0	HI.0747.001.Index_14.FaLH_03_R1_(paired)_trimmed_(paired)_contig_13	100	100	1788	3441.86
FAVG1_00050	16	9.69656e-121	HI.0747.001.Index_14.FaLH_03_R1_(paired)_trimmed_(paired)_contig_13	100	100	226	432.646
FAVG1_00051	39	0	HI.0747.001.Index_14.FaLH_03_R1_(paired)_trimmed_(paired)_contig_13	100	100	759	1497.17
FAVG1_00052	20	0	HI.0747.001.Index_14.FaLH_03_R1_(paired)_trimmed_(paired)_contig_13	100	100	1479	2861.03
FAVG1_00053	23	0	HI.0747.001.Index_14.FaLH_03_R1_(paired)_trimmed_(paired)_contig_13	100	100	2034	3905.73
FAVG1_00054	26	8.79644e-52	HI.0747.001.Index_14.FaLH_03_R1_(paired)_trimmed_(paired)_contig_13	100	100	102	202.693
FAVG1_00055	18	0	HI.0747.001.Index_14.FaLH_03_R1_(paired)_trimmed_(paired)_contig_13	100	100	1849	3610.36
FAVG1_00056	22	0	HI.0747.001.Index_14.FaLH_03_R1_(paired)_trimmed_(paired)_contig_13	100	100	972	1863.91
FAVG1_00057	30	0	HI.0747.001.Index_14.FaLH_03_R1_(paired)_trimmed_(paired)_contig_13	100	100	1770	3350.67
FAVG1_00058	11	0	HI.0747.001.Index_14.FaLH_03_R1_(paired)_trimmed_(paired)_contig_13	100	100	445	842.993
FAVG1_00059	36	0	HI.0747.001.Index_14.FaLH_03_R1_(paired)_trimmed_(paired)_contig_13	100	100	2436	4615.41
FAVG1_00060	35	0	HI.0747.001.Index_14.FaLH_03_R1_(paired)_trimmed_(paired)_contig_13	100	100	3195	6040.73
FAVG1_00061	35	0	HI.0747.001.Index_14.FaLH_03_R1_(paired)_trimmed_(paired)_contig_13	100	100	460	848.94
FAVG1_00062	29	0	HI.0747.001.Index_14.FaLH_03_R1_(paired)_trimmed_(paired)_contig_13	100	100	969	1889.68
FAVG1_00063	38	0	HI.0747.001.Index_14.FaLH_03_R1_(paired)_trimmed_(paired)_contig_13	100	100	368	706.211
FAVG1_00064	55	0	HI.0747.001.Index_14.FaLH_03_R1_(paired)_trimmed_(paired)_contig_13	100	100	941	1505.1
FAVG1_00065	48	0	HI.0747.001.Index_14.FaLH_03_R1_(paired)_trimmed_(paired)_contig_13	100	100	3392	6391.6
FAVG1_00066	28	0	HI.0747.001.Index_14.FaLH_03_R1_(paired)_trimmed_(paired)_contig_13	100	100	2130	4119.82
FAVG1_00067	29	0	HI.0747.001.Index_14.FaLH_03_R1_(paired)_trimmed_(paired)_contig_13	100	100	1008	1974.92
FAVG1_00068	37	0	HI.0747.001.Index_14.FaLH_03_R1_(paired)_trimmed_(paired)_contig_13	100	100	1685	3277.32
FAVG1_00069	18	0	HI.0747.001.Index_14.FaLH_03_R1_(paired)_trimmed_(paired)_contig_13	100	100	344	666.564
FAVG1_00070	27	0	HI.0747.001.Index_14.FaLH_03_R1_(paired)_trimmed_(paired)_contig_13	100	100	395	783.523
FAVG1_00071	18	1.44098e-123	HI.0747.001.Index_14.FaLH_03_R1_(paired)_trimmed_(paired)_contig_13	100	100	223	442.558
FAVG1_00072	25	0	HI.0747.001.Index_14.FaLH_03_R1_(paired)_trimmed_(paired)_contig_13	100	100	995	1949.15
FAVG1_00073	19	0	HI.0747.001.Index_14.FaLH_03_R1_(paired)_trimmed_(paired)_contig_13	100	100	1203	2353.55
FAVG1_00074	12	8.58664e-93	HI.0747.001.Index_14.FaLH_03_R1_(paired)_trimmed_(paired)_contig_13	100	100	171	339.475
FAVG1_00075	88	0	HI.0747.001.Index_14.FaLH_03_R1_(paired)_trimmed_(paired)_contig_13	100	100	524	1007.53
FAVG1_00076	19	0	HI.0747.001.Index_14.FaLH_03_R1_(paired)_trimmed_(paired)_contig_13	100	100	1548	2974.02
FAVG1_00077	6	0	HI.0747.001.Index_14.FaLH_03_R1_(paired)_trimmed_(paired)_contig_13	100	100	1164	2109.72
FAVG1_00078	23	3.76148e-76	HI.0747.001.Index_14.FaLH_03_R1_(paired)_trimmed_(paired)_contig_13	100	100	155	283.97
FAVG1_00079	28	0	HI.0747.001.Index_14.FaLH_03_R1_(paired)_trimmed_(paired)_contig_13	100	100	359	704.229
FAVG1_00080	32	0	HI.0747.001.Index_14.FaLH_03_R1_(paired)_trimmed_(paired)_contig_13	100	100	1079	2115.66
FAVG1_00081	31	0	HI.0747.001.Index_14.FaLH_03_R1_(paired)_trimmed_(paired)_contig_13	100	100	751	1449.59
FAVG1_00082	17	0	HI.0747.001.Index_14.FaLH_03_R1_(paired)_trimmed_(paired)_contig_13	100	100	442	868.764
FAVG1_00083	59	0	HI.0747.001.Index_14.FaLH_03_R1_(paired)_trimmed_(paired)_contig_13	100	100	564	1110.61
FAVG1_00084	21	0	HI.0747.001.Index_14.FaLH_03_R1_(paired)_trimmed_(paired)_contig_13	100	100	901	1762.81
FAVG1_00085	50	0	HI.0747.001.Index_14.FaLH_03_R1_(paired)_trimmed_(paired)_contig_13	100	100	406	789.47
FAVG1_00086	35	0	HI.0747.001.Index_14.FaLH_03_R1_(paired)_trimmed_(paired)_contig_13	100	100	834	1637.92
FAVG1_00087	20	0	HI.0747.001.Index_14.FaLH_03_R1_(paired)_trimmed_(paired)_contig_13	100	100	792	1538.8
FAVG1_00088	32	0	HI.0747.001.Index_14.FaLH_03_R1_(paired)_trimmed_(paired)_contig_13	100	100	540	1047.18
FAVG1_00089	20	0	HI.0747.001.Index_14.FaLH_03_R1_(paired)_trimmed_(paired)_contig_13	100	100	582	1098.72
FAVG1_00090	25	0	HI.0747.001.Index_14.FaLH_03_R1_(paired)_trimmed_(paired)_contig_13	100	100	3182	6205.26
FAVG1_00091	30	0	HI.0747.001.Index_14.FaLH_03_R1_(paired)_trimmed_(paired)_contig_13	100	100	2623	4930.61
FAVG1_00092	19	0	HI.0747.001.Index_14.FaLH_03_R1_(paired)_trimmed_(paired)_contig_13	100	100	341	660.617
FAVG1_00093	19	0	HI.0747.001.Index_14.FaLH_03_R1_(paired)_trimmed_(paired)_contig_13	100	100	1225	2214.78
FAVG1_00094	14	0	HI.0747.001.Index_14.FaLH_03_R1_(paired)_trimmed_(paired)_contig_13	100	100	808	1491.22
FAVG1_00095	2	0	HI.0747.001.Index_14.FaLH_03_R1_(paired)_trimmed_(paired)_contig_13	99	99	387	751.805
FAVG1_00096	28	0	HI.0747.001.Index_14.FaLH_03_R1_(paired)_trimmed_(paired)_contig_13	100	100	3230	6324.2
FAVG1_00097	13	0	HI.0747.001.Index_14.FaLH_03_R1_(paired)_trimmed_(paired)_contig_13	100	100	1104	2165.22
FAVG1_00098	10	0	HI.0747.001.Index_14.FaLH_03_R1_(paired)_trimmed_(paired)_contig_13	100	100	495	965.899
FAVG1_00099	21	0	HI.0747.001.Index_14.FaLH_03_R1_(paired)_trimmed_(paired)_contig_13	100	100	1259	2480.42
FAVG1_00100	28	0	HI.0747.001.Index_14.FaLH_03_R1_(paired)_trimmed_(paired)_contig_13	100	100	319	632.864
FAVG1_00101	15	0	HI.0747.001.Index_14.FaLH_03_R1_(paired)_trimmed_(paired)_contig_13	100	100	385	708.193
FAVG1_00102	50	0	HI.0747.001.Index_14.FaLH_03_R1_(paired)_trimmed_(paired)_contig_13	100	100	3528	6726.62
FAVG1_00103	28	0	HI.0747.001.Index_14.FaLH_03_R1_(paired)_trimmed_(paired)_contig_13	100	100	2388	4662.99
FAVG1_00104	27	0	HI.0747.001.Index_14.FaLH_03_R1_(paired)_trimmed_(paired)_contig_13	100	100	546	1011.49
FAVG1_00105	32	0	HI.0747.001.Index_14.FaLH_03_R1_(paired)_trimmed_(paired)_contig_13	100	100	3513	6782.13
FAVG1_00106	158	0	HI.0747.001.Index_14.FaLH_03_R1_(paired)_trimmed_(paired)_contig_13	100	100	360	656.652
FAVG1_00107	26	0	HI.0747.001.Index_14.FaLH_03_R1_(paired)_trimmed_(paired)_contig_13	100	100	917	1746.95
FAVG1_00108	12	0	HI.0747.001.Index_14.FaLH_03_R1_(paired)_trimmed_(paired)_contig_13	100	100	1425	2793.63
FAVG1_00109	21	9.39225e-112	HI.0747.001.Index_14.FaLH_03_R1_(paired)_trimmed_(paired)_contig_13	100	100	203	402.911
FAVG1_00110	23	0	HI.0747.001.Index_14.FaLH_03_R1_(paired)_trimmed_(paired)_contig_13	100	100	807	1568.53
FAVG1_00111	60	0	HI.0747.001.Index_14.FaLH_03_R1_(paired)_trimmed_(paired)_contig_13	100	100	1803	3487.45
FAVG1_00112	33	0	HI.0747.001.Index_14.FaLH_03_R1_(paired)_trimmed_(paired)_contig_13	100	100	1316	2496.28
FAVG1_00113	21	0	HI.0747.001.Index_14.FaLH_03_R1_(paired)_trimmed_(paired)_contig_13	100	100	1466	2815.44
FAVG1_00114	18	0	HI.0747.001.Index_14.FaLH_03_R1_(paired)_trimmed_(paired)_contig_13	100	100	849	1564.57
FAVG1_00115	35	0	HI.0747.001.Index_14.FaLH_03_R1_(paired)_trimmed_(paired)_contig_13	100	100	696	1332.63
FAVG1_00116	42	0	HI.0747.001.Index_14.FaLH_03_R1_(paired)_trimmed_(paired)_contig_13	100	100	823	1576.46
FAVG1_00117	27	0	HI.0747.001.Index_14.FaLH_03_R1_(paired)_trimmed_(paired)_contig_13	100	100	771	1394.09
FAVG1_00118	27	0	HI.0747.001.Index_14.FaLH_03_R1_(paired)_trimmed_(paired)_contig_13	100	100	977	1522.94
FAVG1_00119	46	0	HI.0747.001.Index_14.FaLH_03_R1_(paired)_trimmed_(paired)_contig_13	100	100	790	1384.18
FAVG1_00120	21	0	HI.0747.001.Index_14.FaLH_03_R1_(paired)_trimmed_(paired)_contig_13	100	100	655	1267.22
FAVG1_00121	10	0	HI.0747.001.Index_14.FaLH_03_R1_(paired)_trimmed_(paired)_contig_13	100	100	1404	2482.4
FAVG1_00122	31	0	HI.0747.001.Index_14.FaLH_03_R1_(paired)_trimmed_(paired)_contig_13	100	100	1637	3118.74
FAVG1_00123	42	0	HI.0747.001.Index_14.FaLH_03_R1_(paired)_trimmed_(paired)_contig_13	100	100	3712	6645.34
FAVG1_00124	33	0	HI.0747.001.Index_14.FaLH_03_R1_(paired)_trimmed_(paired)_contig_13	100	100	579	1092.77
FAVG1_00125	14	0	HI.0747.001.Index_14.FaLH_03_R1_(paired)_trimmed_(paired)_contig_13	100	100	1428	2767.86
FAVG1_00126	44	0	HI.0747.001.Index_14.FaLH_03_R1_(paired)_trimmed_(paired)_contig_13	100	100	365	716.123
FAVG1_00127	25	0	HI.0747.001.Index_14.FaLH_03_R1_(paired)_trimmed_(paired)_contig_13	100	100	1265	2198.92
FAVG1_00128	27	3.67724e-16	HI.0747.001.Index_14.FaLH_03_R1_(paired)_trimmed_(paired)_contig_13	100	100	248	87.7165
FAVG1_00129	29	0	HI.0747.001.Index_14.FaLH_03_R1_(paired)_trimmed_(paired)_contig_13	100	100	1057	2056.19
FAVG1_00130	9	0	HI.0747.001.Index_14.FaLH_03_R1_(paired)_trimmed_(paired)_contig_13	100	100	1030	1836.15
FAVG1_00131	21	0	HI.0747.001.Index_14.FaLH_03_R1_(paired)_trimmed_(paired)_contig_13	100	100	4681	9097.52
FAVG1_00132	36	0	HI.0747.001.Index_14.FaLH_03_R1_(paired)_trimmed_(paired)_contig_13	100	100	615	1172.06
FAVG1_00133	29	0	HI.0747.001.Index_14.FaLH_03_R1_(paired)_trimmed_(paired)_contig_13	100	100	1053	2008.62
FAVG1_00134	17	1.3336e-142	HI.0747.001.Index_14.FaLH_03_R1_(paired)_trimmed_(paired)_contig_13	100	100	327	505.993
FAVG1_00135	27	0	HI.0747.001.Index_14.FaLH_03_R1_(paired)_trimmed_(paired)_contig_13	100	100	777	1413.91
FAVG1_00136	29	0	HI.0747.001.Index_14.FaLH_03_R1_(paired)_trimmed_(paired)_contig_13	100	100	528	912.376
FAVG1_00137	10	0	HI.0747.001.Index_14.FaLH_03_R1_(paired)_trimmed_(paired)_contig_13	100	100	1497	2801.56
FAVG1_00138	38	0	HI.0747.001.Index_14.FaLH_03_R1_(paired)_trimmed_(paired)_contig_13	100	100	1001	1802.45
FAVG1_00139	16	0	HI.0747.001.Index_14.FaLH_03_R1_(paired)_trimmed_(paired)_contig_13	100	100	450	797.399
FAVG1_00140	48	0	HI.0747.001.Index_14.FaLH_03_R1_(paired)_trimmed_(paired)_contig_13	100	100	861	1524.92
FAVG1_00141	40	0	HI.0747.001.Index_14.FaLH_03_R1_(paired)_trimmed_(paired)_contig_13	100	100	3146	5761.21
FAVG1_00142	19	0	HI.0747.001.Index_14.FaLH_03_R1_(paired)_trimmed_(paired)_contig_13	100	100	757	1287.04
FAVG1_00143	22	0	HI.0747.001.Index_14.FaLH_03_R1_(paired)_trimmed_(paired)_contig_13	100	100	521	898.499
FAVG1_00144	20	0	HI.0747.001.Index_14.FaLH_03_R1_(paired)_trimmed_(paired)_contig_13	100	100	653	1176.03
FAVG1_00145	53	5.90537e-87	HI.0747.001.Index_14.FaLH_03_R1_(paired)_trimmed_(paired)_contig_13	100	100	209	319.652
FAVG1_00146	29	4.27164e-122	HI.0747.001.Index_14.FaLH_03_R1_(paired)_trimmed_(paired)_contig_13	100	100	288	436.611
FAVG1_00147	25	0	HI.0747.001.Index_14.FaLH_03_R1_(paired)_trimmed_(paired)_contig_13	100	100	516	880.658
FAVG1_00148	20	1.103e-116	HI.0747.001.Index_14.FaLH_03_R1_(paired)_trimmed_(paired)_contig_13	100	100	227	418.77
FAVG1_00149	16	0	HI.0747.001.Index_14.FaLH_03_R1_(paired)_trimmed_(paired)_contig_13	100	100	443	743.876
FAVG1_00150	14	0	HI.0747.001.Index_14.FaLH_03_R1_(paired)_trimmed_(paired)_contig_13	100	100	382	646.74
FAVG1_00151	13	0	HI.0747.001.Index_14.FaLH_03_R1_(paired)_trimmed_(paired)_contig_13	100	100	381	747.84
FAVG1_00152	14	0	HI.0747.001.Index_14.FaLH_03_R1_(paired)_trimmed_(paired)_contig_13	100	100	494	791.452
FAVG1_00153	6	0	HI.0747.001.Index_14.FaLH_03_R1_(paired)_trimmed_(paired)_contig_13	100	100	1199	1996.72
FAVG1_00154	14	8.97208e-164	HI.0747.001.Index_14.FaLH_03_R1_(paired)_trimmed_(paired)_contig_13	100	100	354	575.376
FAVG1_00155	14	0	HI.0747.001.Index_14.FaLH_03_R1_(paired)_trimmed_(paired)_contig_13	100	100	1649	2769.84
FAVG1_00156	16	0	HI.0747.001.Index_14.FaLH_03_R1_(paired)_trimmed_(paired)_contig_13	100	100	718	1193.87
FAVG1_00157	25	0	HI.0747.001.Index_14.FaLH_03_R1_(paired)_trimmed_(paired)_contig_13	100	100	656	1172.06
FAVG1_00158	51	0	HI.0747.001.Index_14.FaLH_03_R1_(paired)_trimmed_(paired)_contig_13	100	100	400	682.423
FAVG1_00159	94	0	HI.0747.001.Index_14.FaLH_03_R1_(paired)_trimmed_(paired)_contig_13	100	100	2100	3808.6
FAVG1_00160	44	0	HI.0747.001.Index_14.FaLH_03_R1_(paired)_trimmed_(paired)_contig_13	100	100	2264	4060.35
FAVG1_00161	30	0	HI.0747.001.Index_14.FaLH_03_R1_(paired)_trimmed_(paired)_contig_13	100	100	2753	4835.45
FAVG1_00162	37	0	HI.0747.001.Index_14.FaLH_03_R1_(paired)_trimmed_(paired)_contig_13	100	100	449	787.487
FAVG1_00163	31	0	HI.0747.001.Index_14.FaLH_03_R1_(paired)_trimmed_(paired)_contig_13	100	100	735	1283.08
FAVG1_00164	9	0	HI.0747.001.Index_14.FaLH_03_R1_(paired)_trimmed_(paired)_contig_13	100	100	3246	6102.18
FAVG1_00165	37	0	HI.0747.001.Index_14.FaLH_03_R1_(paired)_trimmed_(paired)_contig_13	100	100	943	1505.1
FAVG1_00166	308	0	HI.0747.001.Index_14.FaLH_03_R1_(paired)_trimmed_(paired)_contig_13	100	100	1170	2248.48
FAVG1_00167	27	0	HI.0747.001.Index_14.FaLH_03_R1_(paired)_trimmed_(paired)_contig_13	100	100	4084	7699.96
FAVG1_00168	15	0	HI.0747.001.Index_14.FaLH_03_R1_(paired)_trimmed_(paired)_contig_13	100	100	1941	3705.51
FAVG1_00169	34	0	HI.0747.001.Index_14.FaLH_03_R1_(paired)_trimmed_(paired)_contig_13	100	100	1054	1875.8
FAVG1_00170	21	0	HI.0747.001.Index_14.FaLH_03_R1_(paired)_trimmed_(paired)_contig_13	100	100	446	805.329
FAVG1_00171	18	0	HI.0747.001.Index_14.FaLH_03_R1_(paired)_trimmed_(paired)_contig_13	100	100	1543	2797.59
FAVG1_00172	23	0	HI.0747.001.Index_14.FaLH_03_R1_(paired)_trimmed_(paired)_contig_13	100	100	987	1647.83
FAVG1_00173	56	0	HI.0747.001.Index_14.FaLH_03_R1_(paired)_trimmed_(paired)_contig_13	100	100	1451	2436.81
FAVG1_00174	19	0	HI.0747.001.Index_14.FaLH_03_R1_(paired)_trimmed_(paired)_contig_13	100	100	1457	2730.19
FAVG1_00175	13	0	HI.0747.001.Index_14.FaLH_03_R1_(paired)_trimmed_(paired)_contig_13	100	100	3080	5757.25
FAVG1_00176	31	0	HI.0747.001.Index_14.FaLH_03_R1_(paired)_trimmed_(paired)_contig_13	100	100	430	797.399
FAVG1_00177	39	0	HI.0747.001.Index_14.FaLH_03_R1_(paired)_trimmed_(paired)_contig_13	100	100	574	1019.42
FAVG1_00178	50	0	HI.0747.001.Index_14.FaLH_03_R1_(paired)_trimmed_(paired)_contig_13	100	100	1892	3537.01
FAVG1_00179	14	0	HI.0747.001.Index_14.FaLH_03_R1_(paired)_trimmed_(paired)_contig_13	100	100	792	1380.21
FAVG1_00180	23	0	HI.0747.001.Index_14.FaLH_03_R1_(paired)_trimmed_(paired)_contig_13	100	100	1108	1927.34
FAVG1_00181	11	0	HI.0747.001.Index_14.FaLH_03_R1_(paired)_trimmed_(paired)_contig_13	100	100	1157	2119.63
FAVG1_00182	39	0	HI.0747.001.Index_14.FaLH_03_R1_(paired)_trimmed_(paired)_contig_13	100	100	453	819.205
FAVG1_00183	42	0	HI.0747.001.Index_14.FaLH_03_R1_(paired)_trimmed_(paired)_contig_13	100	100	3603	6714.73
FAVG1_00184	17	0	HI.0747.001.Index_14.FaLH_03_R1_(paired)_trimmed_(paired)_contig_13	100	100	2520	4425.11
FAVG1_00185	18	4.27504e-178	HI.0747.001.Index_14.FaLH_03_R1_(paired)_trimmed_(paired)_contig_13	100	100	354	622.952
FAVG1_00186	12	0	HI.0747.001.Index_14.FaLH_03_R1_(paired)_trimmed_(paired)_contig_13	100	100	458	757.752
FAVG1_00187	28	0	HI.0747.001.Index_14.FaLH_03_R1_(paired)_trimmed_(paired)_contig_13	100	100	960	1626.02
FAVG1_00188	29	0	HI.0747.001.Index_14.FaLH_03_R1_(paired)_trimmed_(paired)_contig_13	100	100	1064	1752.89
FAVG1_00189	18	0	HI.0747.001.Index_14.FaLH_03_R1_(paired)_trimmed_(paired)_contig_13	100	100	702	1233.52
FAVG1_00190	16	0	HI.0747.001.Index_14.FaLH_03_R1_(paired)_trimmed_(paired)_contig_13	100	100	972	1737.04
FAVG1_00191	34	0	HI.0747.001.Index_14.FaLH_03_R1_(paired)_trimmed_(paired)_contig_13	100	100	505	716.123
FAVG1_00192	14	0	HI.0747.001.Index_14.FaLH_03_R1_(paired)_trimmed_(paired)_contig_13	100	100	536	991.67
FAVG1_00193	27	0	HI.0747.001.Index_14.FaLH_03_R1_(paired)_trimmed_(paired)_contig_13	100	100	546	1043.21
FAVG1_00194	15	0	HI.0747.001.Index_14.FaLH_03_R1_(paired)_trimmed_(paired)_contig_13	100	100	1630	2843.19
FAVG1_00195	15	0	HI.0747.001.Index_14.FaLH_03_R1_(paired)_trimmed_(paired)_contig_13	100	100	851	1457.52
FAVG1_00196	31	0	HI.0747.001.Index_14.FaLH_03_R1_(paired)_trimmed_(paired)_contig_13	100	100	1005	1961.04
FAVG1_00197	27	0	HI.0747.001.Index_14.FaLH_03_R1_(paired)_trimmed_(paired)_contig_13	100	100	929	1659.72
FAVG1_00198	63	0	HI.0747.001.Index_14.FaLH_03_R1_(paired)_trimmed_(paired)_contig_13	100	100	1053	1953.11
FAVG1_00199	43	9.48238e-151	HI.0747.001.Index_14.FaLH_03_R1_(paired)_trimmed_(paired)_contig_13	100	100	345	533.746
FAVG1_00200	38	0	HI.0747.001.Index_14.FaLH_03_R1_(paired)_trimmed_(paired)_contig_13	100	100	428	650.705
FAVG1_00201	23	0	HI.0747.001.Index_14.FaLH_03_R1_(paired)_trimmed_(paired)_contig_13	100	100	2317	4070.27
FAVG1_00202	18	0	HI.0747.001.Index_14.FaLH_03_R1_(paired)_trimmed_(paired)_contig_13	100	100	494	979.776
FAVG1_00203	13	8.95012e-161	HI.0747.001.Index_14.FaLH_03_R1_(paired)_trimmed_(paired)_contig_13	100	100	285	565.464
FAVG1_00204	16	0	HI.0747.001.Index_14.FaLH_03_R1_(paired)_trimmed_(paired)_contig_13	100	100	552	1094.75
FAVG1_00205	10	0	HI.0747.001.Index_14.FaLH_03_R1_(paired)_trimmed_(paired)_contig_13	100	100	540	1070.96
FAVG1_00206	19	0	HI.0747.001.Index_14.FaLH_03_R1_(paired)_trimmed_(paired)_contig_13	100	100	968	1816.33
FAVG1_00207	23	0	HI.0747.001.Index_14.FaLH_03_R1_(paired)_trimmed_(paired)_contig_13	100	100	1494	2859.05
FAVG1_00208	65	1.14159e-150	HI.0747.001.Index_14.FaLH_03_R1_(paired)_trimmed_(paired)_contig_13	100	100	308	531.764
FAVG1_00209	55	0	HI.0747.001.Index_14.FaLH_03_R1_(paired)_trimmed_(paired)_contig_13	100	100	615	1084.84
FAVG1_00210	44	0	HI.0747.001.Index_14.FaLH_03_R1_(paired)_trimmed_(paired)_contig_13	100	100	726	1241.45
FAVG1_00211	20	0	HI.0747.001.Index_14.FaLH_03_R1_(paired)_trimmed_(paired)_contig_13	100	100	1269	1810.38
FAVG1_00212	15	7.74795e-84	HI.0747.001.Index_14.FaLH_03_R1_(paired)_trimmed_(paired)_contig_13	100	100	161	309.74
FAVG1_00213	21	0	HI.0747.001.Index_14.FaLH_03_R1_(paired)_trimmed_(paired)_contig_13	100	100	780	1411.93
FAVG1_00214	10	1.85605e-121	HI.0747.001.Index_14.FaLH_03_R1_(paired)_trimmed_(paired)_contig_13	100	100	315	434.628
FAVG1_00215	14	0	HI.0747.001.Index_14.FaLH_03_R1_(paired)_trimmed_(paired)_contig_13	100	100	1734	2763.89
FAVG1_00216	18	0	HI.0747.001.Index_14.FaLH_03_R1_(paired)_trimmed_(paired)_contig_13	100	100	1063	1639.9
FAVG1_00217	46	0	HI.0747.001.Index_14.FaLH_03_R1_(paired)_trimmed_(paired)_contig_13	100	100	1480	2775.79
FAVG1_00218	20	0	HI.0747.001.Index_14.FaLH_03_R1_(paired)_trimmed_(paired)_contig_13	100	100	555	1100.7
FAVG1_00219	13	0	HI.0747.001.Index_14.FaLH_03_R1_(paired)_trimmed_(paired)_contig_13	100	100	1545	2983.94
FAVG1_00220	35	1.84614e-164	HI.0747.001.Index_14.FaLH_03_R1_(paired)_trimmed_(paired)_contig_13	100	100	291	577.358
FAVG1_00221	31	0	HI.0747.001.Index_14.FaLH_03_R1_(paired)_trimmed_(paired)_contig_13	100	100	3228	6225.08
FAVG1_00222	18	0	HI.0747.001.Index_14.FaLH_03_R1_(paired)_trimmed_(paired)_contig_13	100	100	2100	4131.72
FAVG1_00223	25	0	HI.0747.001.Index_14.FaLH_03_R1_(paired)_trimmed_(paired)_contig_13	100	100	941	1723.16
FAVG1_00224	41	0	HI.0747.001.Index_14.FaLH_03_R1_(paired)_trimmed_(paired)_contig_13	100	100	1051	1929.32
FAVG1_00225	14	0	HI.0747.001.Index_14.FaLH_03_R1_(paired)_trimmed_(paired)_contig_13	100	100	1524	2831.29
FAVG1_00226	18	0	HI.0747.001.Index_14.FaLH_03_R1_(paired)_trimmed_(paired)_contig_13	100	100	2176	3806.61
FAVG1_00227	38	0	HI.0747.001.Index_14.FaLH_03_R1_(paired)_trimmed_(paired)_contig_13	100	100	1179	2226.68
FAVG1_00228	18	0	HI.0747.001.Index_14.FaLH_03_R1_(paired)_trimmed_(paired)_contig_13	100	100	611	1211.71
FAVG1_00229	36	3.10489e-101	HI.0747.001.Index_14.FaLH_03_R1_(paired)_trimmed_(paired)_contig_13	100	100	185	367.228
FAVG1_00230	13	0	HI.0747.001.Index_14.FaLH_03_R1_(paired)_trimmed_(paired)_contig_13	100	100	1458	2819.4
FAVG1_00231	23	0	HI.0747.001.Index_14.FaLH_03_R1_(paired)_trimmed_(paired)_contig_13	100	100	720	1411.93
FAVG1_00232	36	0	HI.0747.001.Index_14.FaLH_03_R1_(paired)_trimmed_(paired)_contig_13	100	100	948	1633.95
FAVG1_00233	10	0	HI.0747.001.Index_14.FaLH_03_R1_(paired)_trimmed_(paired)_contig_13	100	100	679	1164.13
FAVG1_00234	21	0	HI.0747.001.Index_14.FaLH_03_R1_(paired)_trimmed_(paired)_contig_13	100	100	602	1082.86
FAVG1_00235	30	0	HI.0747.001.Index_14.FaLH_03_R1_(paired)_trimmed_(paired)_contig_13	100	100	788	1562.59
FAVG1_00236	16	0	HI.0747.001.Index_14.FaLH_03_R1_(paired)_trimmed_(paired)_contig_13	100	100	1290	2145.4
FAVG1_00237	39	0	HI.0747.001.Index_14.FaLH_03_R1_(paired)_trimmed_(paired)_contig_13	100	100	366	726.034
FAVG1_00238	55	0	HI.0747.001.Index_14.FaLH_03_R1_(paired)_trimmed_(paired)_contig_13	100	100	1543	3051.34
FAVG1_00239	34	0	HI.0747.001.Index_14.FaLH_03_R1_(paired)_trimmed_(paired)_contig_13	100	100	2227	4375.55
FAVG1_00240	27	0	HI.0747.001.Index_14.FaLH_03_R1_(paired)_trimmed_(paired)_contig_13	100	100	376	745.858
FAVG1_00241	25	0	HI.0747.001.Index_14.FaLH_03_R1_(paired)_trimmed_(paired)_contig_13	100	100	1204	2387.25
FAVG1_00242	59	0	HI.0747.001.Index_14.FaLH_03_R1_(paired)_trimmed_(paired)_contig_13	100	100	2323	4581.71
FAVG1_00243	27	0	HI.0747.001.Index_14.FaLH_03_R1_(paired)_trimmed_(paired)_contig_13	100	100	936	1697.39
FAVG1_00244	21	0	HI.0747.001.Index_14.FaLH_03_R1_(paired)_trimmed_(paired)_contig_13	100	100	2069	3705.51
FAVG1_00245	33	0	HI.0747.001.Index_14.FaLH_03_R1_(paired)_trimmed_(paired)_contig_13	100	100	676	1245.41
FAVG1_00246	17	0	HI.0747.001.Index_14.FaLH_03_R1_(paired)_trimmed_(paired)_contig_13	100	100	4185	8098.41
FAVG1_00247	19	0	HI.0747.001.Index_14.FaLH_03_R1_(paired)_trimmed_(paired)_contig_13	100	100	1280	2537.91
FAVG1_00248	49	0	HI.0747.001.Index_14.FaLH_03_R1_(paired)_trimmed_(paired)_contig_13	100	100	448	841.011
FAVG1_00249	21	0	HI.0747.001.Index_14.FaLH_03_R1_(paired)_trimmed_(paired)_contig_13	100	100	4964	9539.58
FAVG1_00250	24	0	HI.0747.001.Index_14.FaLH_03_R1_(paired)_trimmed_(paired)_contig_13	100	100	1345	2642.97
FAVG1_00251	16	0	HI.0747.001.Index_14.FaLH_03_R1_(paired)_trimmed_(paired)_contig_13	100	100	1290	2296.06
FAVG1_00252	32	0	HI.0747.001.Index_14.FaLH_03_R1_(paired)_trimmed_(paired)_contig_13	100	100	1225	2254.43
FAVG1_00253	34	5.29409e-145	HI.0747.001.Index_14.FaLH_03_R1_(paired)_trimmed_(paired)_contig_13	100	100	315	513.923
FAVG1_00254	28	0	HI.0747.001.Index_14.FaLH_03_R1_(paired)_trimmed_(paired)_contig_13	100	100	446	844.976
FAVG1_00255	7	0	HI.0747.001.Index_14.FaLH_03_R1_(paired)_trimmed_(paired)_contig_13	100	100	1006	1653.78
FAVG1_00256	20	0	HI.0747.001.Index_14.FaLH_03_R1_(paired)_trimmed_(paired)_contig_13	100	100	383	720.087
FAVG1_00257	38	0	HI.0747.001.Index_14.FaLH_03_R1_(paired)_trimmed_(paired)_contig_13	100	100	1068	1919.41
FAVG1_00258	38	0	HI.0747.001.Index_14.FaLH_03_R1_(paired)_trimmed_(paired)_contig_13	100	100	1381	2405.09
FAVG1_00259	17	1.77003e-134	HI.0747.001.Index_14.FaLH_03_R1_(paired)_trimmed_(paired)_contig_13	100	100	281	478.24
FAVG1_00260	12	0	HI.0747.001.Index_14.FaLH_03_R1_(paired)_trimmed_(paired)_contig_13	100	100	962	1748.93
FAVG1_00261	42	0	HI.0747.001.Index_14.FaLH_03_R1_(paired)_trimmed_(paired)_contig_13	100	100	782	1407.96
FAVG1_00262	18	0	HI.0747.001.Index_14.FaLH_03_R1_(paired)_trimmed_(paired)_contig_13	100	100	816	1530.87
FAVG1_00263	72	0	HI.0747.001.Index_14.FaLH_03_R1_(paired)_trimmed_(paired)_contig_13	100	100	894	1316.78
FAVG1_00264	32	0	HI.0747.001.Index_14.FaLH_03_R1_(paired)_trimmed_(paired)_contig_13	100	100	891	1469.42
FAVG1_00265	32	0	HI.0747.001.Index_14.FaLH_03_R1_(paired)_trimmed_(paired)_contig_13	100	100	972	1546.73
FAVG1_00266	25	0	HI.0747.001.Index_14.FaLH_03_R1_(paired)_trimmed_(paired)_contig_13	100	100	2181	3590.54
FAVG1_00267	40	0	HI.0747.001.Index_14.FaLH_03_R1_(paired)_trimmed_(paired)_contig_13	100	100	664	1261.27
FAVG1_00268	20	0	HI.0747.001.Index_14.FaLH_03_R1_(paired)_trimmed_(paired)_contig_13	100	100	751	1370.3
FAVG1_00269	16	1.30455e-163	HI.0747.001.Index_14.FaLH_03_R1_(paired)_trimmed_(paired)_contig_13	100	100	330	575.376
FAVG1_00270	28	0	HI.0747.001.Index_14.FaLH_03_R1_(paired)_trimmed_(paired)_contig_13	100	100	915	1647.83
FAVG1_00271	33	0	HI.0747.001.Index_14.FaLH_03_R1_(paired)_trimmed_(paired)_contig_13	100	100	501	846.958
FAVG1_00272	15	1.89142e-177	HI.0747.001.Index_14.FaLH_03_R1_(paired)_trimmed_(paired)_contig_13	100	100	362	622.952
FAVG1_00273	39	0	HI.0747.001.Index_14.FaLH_03_R1_(paired)_trimmed_(paired)_contig_13	100	100	727	1330.65
FAVG1_00274	24	0	HI.0747.001.Index_14.FaLH_03_R1_(paired)_trimmed_(paired)_contig_13	100	100	1566	2629.09
FAVG1_00275	36	0	HI.0747.001.Index_14.FaLH_03_R1_(paired)_trimmed_(paired)_contig_13	100	100	1266	2105.75
FAVG1_00276	16	0	HI.0747.001.Index_14.FaLH_03_R1_(paired)_trimmed_(paired)_contig_13	100	100	984	1487.26
FAVG1_00277	34	0	HI.0747.001.Index_14.FaLH_03_R1_(paired)_trimmed_(paired)_contig_13	100	100	858	1471.4
FAVG1_00278	37	0	HI.0747.001.Index_14.FaLH_03_R1_(paired)_trimmed_(paired)_contig_13	100	100	1050	1907.52
FAVG1_00279	25	0	HI.0747.001.Index_14.FaLH_03_R1_(paired)_trimmed_(paired)_contig_13	100	100	1092	1959.06
FAVG1_00280	33	0	HI.0747.001.Index_14.FaLH_03_R1_(paired)_trimmed_(paired)_contig_13	100	100	600	1086.82
FAVG1_00281	11	2.56652e-99	HI.0747.001.Index_14.FaLH_03_R1_(paired)_trimmed_(paired)_contig_13	100	100	194	361.281
FAVG1_00282	36	0	HI.0747.001.Index_14.FaLH_03_R1_(paired)_trimmed_(paired)_contig_13	100	100	702	1281.09
FAVG1_00283	51	0	HI.0747.001.Index_14.FaLH_03_R1_(paired)_trimmed_(paired)_contig_13	100	100	1441	2460.59
FAVG1_00284	29	0	HI.0747.001.Index_14.FaLH_03_R1_(paired)_trimmed_(paired)_contig_13	100	100	1314	2224.69
FAVG1_00285	23	0	HI.0747.001.Index_14.FaLH_03_R1_(paired)_trimmed_(paired)_contig_13	100	100	588	1039.25
FAVG1_00286	22	0	HI.0747.001.Index_14.FaLH_03_R1_(paired)_trimmed_(paired)_contig_13	100	100	747	1330.65
FAVG1_00287	15	0	HI.0747.001.Index_14.FaLH_03_R1_(paired)_trimmed_(paired)_contig_13	100	100	1098	2129.54
FAVG1_00288	12	0	HI.0747.001.Index_14.FaLH_03_R1_(paired)_trimmed_(paired)_contig_13	100	100	1240	2206.85
FAVG1_00289	50	0	HI.0747.001.Index_14.FaLH_03_R1_(paired)_trimmed_(paired)_contig_13	100	100	1083	1980.86
FAVG1_00290	40	0	HI.0747.001.Index_14.FaLH_03_R1_(paired)_trimmed_(paired)_contig_13	100	100	607	1100.7
FAVG1_00291	27	0	HI.0747.001.Index_14.FaLH_03_R1_(paired)_trimmed_(paired)_contig_13	100	100	412	714.14
FAVG1_00292	25	0	HI.0747.001.Index_14.FaLH_03_R1_(paired)_trimmed_(paired)_contig_13	100	100	1005	1834.17
FAVG1_00293	31	0	HI.0747.001.Index_14.FaLH_03_R1_(paired)_trimmed_(paired)_contig_13	100	100	398	757.752
FAVG1_00294	50	0	HI.0747.001.Index_14.FaLH_03_R1_(paired)_trimmed_(paired)_contig_13	100	100	867	1402.02
FAVG1_00295	19	0	HI.0747.001.Index_14.FaLH_03_R1_(paired)_trimmed_(paired)_contig_13	100	100	414	702.246
FAVG1_00296	22	7.20156e-105	HI.0747.001.Index_14.FaLH_03_R1_(paired)_trimmed_(paired)_contig_13	100	100	243	379.123
FAVG1_00297	20	0	HI.0747.001.Index_14.FaLH_03_R1_(paired)_trimmed_(paired)_contig_13	100	100	456	825.152
FAVG1_00298	17	0	HI.0747.001.Index_14.FaLH_03_R1_(paired)_trimmed_(paired)_contig_13	100	100	788	1411.93
FAVG1_00299	47	0	HI.0747.001.Index_14.FaLH_03_R1_(paired)_trimmed_(paired)_contig_13	100	100	996	1760.82
FAVG1_00300	21	0	HI.0747.001.Index_14.FaLH_03_R1_(paired)_trimmed_(paired)_contig_13	100	100	472	872.729
FAVG1_00301	34	0	HI.0747.001.Index_14.FaLH_03_R1_(paired)_trimmed_(paired)_contig_13	100	100	852	1546.73
FAVG1_00302	20	0	HI.0747.001.Index_14.FaLH_03_R1_(paired)_trimmed_(paired)_contig_13	100	100	942	1852.01
FAVG1_00303	25	0	HI.0747.001.Index_14.FaLH_03_R1_(paired)_trimmed_(paired)_contig_13	100	100	1060	1746.95
FAVG1_00304	31	0	HI.0747.001.Index_14.FaLH_03_R1_(paired)_trimmed_(paired)_contig_13	100	100	786	1344.53
FAVG1_00305	20	0	HI.0747.001.Index_14.FaLH_03_R1_(paired)_trimmed_(paired)_contig_13	100	100	1499	2746.05
FAVG1_00306	10	0	HI.0747.001.Index_14.FaLH_03_R1_(paired)_trimmed_(paired)_contig_13	100	100	613	1001.58
FAVG1_00307	13	0	HI.0747.001.Index_14.FaLH_03_R1_(paired)_trimmed_(paired)_contig_13	100	100	617	1128.45
FAVG1_00308	39	0.0358552	HI.0747.001.Index_14.FaLH_03_R1_(paired)_trimmed_(paired)_contig_11	100	100	22	40.14
FAVG1_00309	20	3.11418e-40	HI.0747.001.Index_14.FaLH_03_R1_(paired)_trimmed_(paired)_contig_13	100	100	222	167.011
FAVG1_00310	12	0.326974	HI.0747.001.Index_14.FaLH_03_R1_(paired)_trimmed_(paired)_contig_13	100	100	22	36.1753
FAVG1_00311	30	1.13436e-14	HI.0747.001.Index_14.FaLH_03_R1_(paired)_trimmed_(paired)_contig_13	100	100	126	79.787
FAVG1_00312	12	0	HI.0747.001.Index_14.FaLH_03_R1_(paired)_trimmed_(paired)_contig_13	100	100	895	971.846
FAVG1_00313	37	0.604406	HI.0747.001.Index_14.FaLH_03_R1_(paired)_trimmed_(paired)_contig_4	100	100	26	36.1753
FAVG1_00314	109	9.77815e-17	HI.0747.001.Index_14.FaLH_03_R1_(paired)_trimmed_(paired)_contig_16	100	100	94	89.6988
FAVG1_00315	9	5.06189e-05	HI.0747.001.Index_14.FaLH_03_R1_(paired)_trimmed_(paired)_contig_13	100	100	101	50.0517
FAVG1_00316	21	2.39813e-20	HI.0747.001.Index_14.FaLH_03_R1_(paired)_trimmed_(paired)_contig_13	100	100	115	101.593
FAVG1_00317	40	5.48495e-12	HI.0747.001.Index_14.FaLH_03_R1_(paired)_trimmed_(paired)_contig_13	100	100	73	73.84
FAVG1_00318	42	0	HI.0747.001.Index_14.FaLH_03_R1_(paired)_trimmed_(paired)_contig_9	100	100	699	846.958
FAVG1_00319	22	1.73491e-42	HI.0747.001.Index_14.FaLH_03_R1_(paired)_trimmed_(paired)_contig_13	100	100	164	174.94
FAVG1_00320	24	6.54806e-29	HI.0747.001.Index_14.FaLH_03_R1_(paired)_trimmed_(paired)_contig_13	100	100	143	129.346
FAVG1_00321	11	0.0463261	HI.0747.001.Index_14.FaLH_03_R1_(paired)_trimmed_(paired)_contig_3	100	100	21	40.14
FAVG1_00322	19	3.16331e-78	HI.0747.001.Index_14.FaLH_03_R1_(paired)_trimmed_(paired)_contig_9	100	100	479	293.881
FAVG1_00323	50	0	HI.0747.001.Index_14.FaLH_03_R1_(paired)_trimmed_(paired)_contig_9	100	100	716	1181.98
FAVG1_00324	25	7.51469e-54	HI.0747.001.Index_14.FaLH_03_R1_(paired)_trimmed_(paired)_contig_9	100	100	387	212.605
FAVG1_00325	29	0	HI.0747.001.Index_14.FaLH_03_R1_(paired)_trimmed_(paired)_contig_9	100	100	2247	3687.67
FAVG1_00326	48	0	HI.0747.001.Index_14.FaLH_03_R1_(paired)_trimmed_(paired)_contig_9	100	100	1309	2079.98
FAVG1_00327	46	5.60493e-52	HI.0747.001.Index_14.FaLH_03_R1_(paired)_trimmed_(paired)_contig_9	100	100	462	206.658
FAVG1_00328	29	0	HI.0747.001.Index_14.FaLH_03_R1_(paired)_trimmed_(paired)_contig_9	100	100	1146	2145.4
FAVG1_00329	19	0	HI.0747.001.Index_14.FaLH_03_R1_(paired)_trimmed_(paired)_contig_9	100	100	1191	1606.2
FAVG1_00330	23	0	HI.0747.001.Index_14.FaLH_03_R1_(paired)_trimmed_(paired)_contig_9	100	100	366	654.67
FAVG1_00331	36	0	HI.0747.001.Index_14.FaLH_03_R1_(paired)_trimmed_(paired)_contig_9	100	100	516	928.235
FAVG1_00332	31	0	HI.0747.001.Index_14.FaLH_03_R1_(paired)_trimmed_(paired)_contig_9	100	100	619	989.688
FAVG1_00333	17	0	HI.0747.001.Index_14.FaLH_03_R1_(paired)_trimmed_(paired)_contig_9	100	100	762	1233.52
FAVG1_00334	19	0	HI.0747.001.Index_14.FaLH_03_R1_(paired)_trimmed_(paired)_contig_9	100	100	588	961.935
FAVG1_00335	20	2.72145e-128	HI.0747.001.Index_14.FaLH_03_R1_(paired)_trimmed_(paired)_contig_9	100	100	299	458.417
FAVG1_00336	29	0	HI.0747.001.Index_14.FaLH_03_R1_(paired)_trimmed_(paired)_contig_9	100	100	741	1106.65
FAVG1_00337	15	3.31014e-130	HI.0747.001.Index_14.FaLH_03_R1_(paired)_trimmed_(paired)_contig_9	100	100	486	464.364
FAVG1_00338	21	2.75111e-176	HI.0747.001.Index_14.FaLH_03_R1_(paired)_trimmed_(paired)_contig_9	100	100	376	618.987
FAVG1_00339	17	0	HI.0747.001.Index_14.FaLH_03_R1_(paired)_trimmed_(paired)_contig_9	100	100	1470	2391.21
FAVG1_00340	21	0	HI.0747.001.Index_14.FaLH_03_R1_(paired)_trimmed_(paired)_contig_9	100	100	2073	3229.75
FAVG1_00341	22	0	HI.0747.001.Index_14.FaLH_03_R1_(paired)_trimmed_(paired)_contig_9	100	100	1578	2323.81
FAVG1_00342	24	0	HI.0747.001.Index_14.FaLH_03_R1_(paired)_trimmed_(paired)_contig_9	100	100	728	1277.13
FAVG1_00343	22	0	HI.0747.001.Index_14.FaLH_03_R1_(paired)_trimmed_(paired)_contig_9	100	100	814	1193.87
FAVG1_00344	20	0	HI.0747.001.Index_14.FaLH_03_R1_(paired)_trimmed_(paired)_contig_9	100	100	707	1035.28
FAVG1_00345	36	0	HI.0747.001.Index_14.FaLH_03_R1_(paired)_trimmed_(paired)_contig_9	100	100	511	854.887
FAVG1_00346	26	0	HI.0747.001.Index_14.FaLH_03_R1_(paired)_trimmed_(paired)_contig_9	100	100	876	1404
FAVG1_00347	19	0	HI.0747.001.Index_14.FaLH_03_R1_(paired)_trimmed_(paired)_contig_9	100	100	694	1090.79
FAVG1_00348	13	0	HI.0747.001.Index_14.FaLH_03_R1_(paired)_trimmed_(paired)_contig_9	100	100	495	751.805
FAVG1_00349	38	0	HI.0747.001.Index_14.FaLH_03_R1_(paired)_trimmed_(paired)_contig_9	100	100	1038	1725.14
FAVG1_00350	6	0	HI.0747.001.Index_14.FaLH_03_R1_(paired)_trimmed_(paired)_contig_9	100	100	1341	2072.05
FAVG1_00351	25	0	HI.0747.001.Index_14.FaLH_03_R1_(paired)_trimmed_(paired)_contig_9	100	100	1369	2222.71
FAVG1_00352	12	2.00502e-103	HI.0747.001.Index_14.FaLH_03_R1_(paired)_trimmed_(paired)_contig_9	100	100	229	375.158
FAVG1_00353	65	0	HI.0747.001.Index_14.FaLH_03_R1_(paired)_trimmed_(paired)_contig_9	100	100	3729	6409.44
FAVG1_00354	13	6.30677e-35	HI.0747.001.Index_14.FaLH_03_R1_(paired)_trimmed_(paired)_contig_9	100	100	263	149.169
FAVG1_00355	27	5.08403e-75	HI.0747.001.Index_14.FaLH_03_R1_(paired)_trimmed_(paired)_contig_9	100	100	249	280.005
FAVG1_00356	26	0	HI.0747.001.Index_14.FaLH_03_R1_(paired)_trimmed_(paired)_contig_9	100	100	648	1156.21
FAVG1_00357	46	0	HI.0747.001.Index_14.FaLH_03_R1_(paired)_trimmed_(paired)_contig_9	100	100	544	999.599
FAVG1_00358	20	5.13875e-05	HI.0747.001.Index_14.FaLH_03_R1_(paired)_trimmed_(paired)_contig_3	100	100	41	50.0517
FAVG1_00359	33	0	HI.0747.001.Index_14.FaLH_03_R1_(paired)_trimmed_(paired)_contig_9	100	100	632	896.517
FAVG1_00360	19	0	HI.0747.001.Index_14.FaLH_03_R1_(paired)_trimmed_(paired)_contig_9	100	100	643	728.017
FAVG1_00361	33	6.3465e-154	HI.0747.001.Index_14.FaLH_03_R1_(paired)_trimmed_(paired)_contig_9	100	100	286	543.658
FAVG1_00362	44	0	HI.0747.001.Index_14.FaLH_03_R1_(paired)_trimmed_(paired)_contig_9	100	100	765	1382.19
FAVG1_00363	16	0.00177557	HI.0747.001.Index_14.FaLH_03_R1_(paired)_trimmed_(paired)_contig_9	100	100	57	42.1223
FAVG1_00364	19	0	HI.0747.001.Index_14.FaLH_03_R1_(paired)_trimmed_(paired)_contig_9	100	100	3762	5471.79
FAVG1_00365	54	2.36539e-151	HI.0747.001.Index_14.FaLH_03_R1_(paired)_trimmed_(paired)_contig_9	100	100	366	535.728
FAVG1_00366	17	0	HI.0747.001.Index_14.FaLH_03_R1_(paired)_trimmed_(paired)_contig_9	100	100	692	1063.03
FAVG1_00367	11	0	HI.0747.001.Index_14.FaLH_03_R1_(paired)_trimmed_(paired)_contig_9	100	100	879	1221.62
FAVG1_00368	20	0	HI.0747.001.Index_14.FaLH_03_R1_(paired)_trimmed_(paired)_contig_9	100	100	899	1283.08
FAVG1_00369	49	0	HI.0747.001.Index_14.FaLH_03_R1_(paired)_trimmed_(paired)_contig_9	100	100	1669	2436.81
FAVG1_00370	40	0	HI.0747.001.Index_14.FaLH_03_R1_(paired)_trimmed_(paired)_contig_9	100	100	509	819.205
FAVG1_00371	38	0	HI.0747.001.Index_14.FaLH_03_R1_(paired)_trimmed_(paired)_contig_9	100	100	1098	1661.71
FAVG1_00372	15	0	HI.0747.001.Index_14.FaLH_03_R1_(paired)_trimmed_(paired)_contig_9	100	100	1341	2024.48
FAVG1_00373	15	3.31137e-115	HI.0747.001.Index_14.FaLH_03_R1_(paired)_trimmed_(paired)_contig_9	100	100	248	414.805
FAVG1_00374	44	0	HI.0747.001.Index_14.FaLH_03_R1_(paired)_trimmed_(paired)_contig_9	100	100	362	678.458
FAVG1_00375	16	0	HI.0747.001.Index_14.FaLH_03_R1_(paired)_trimmed_(paired)_contig_9	100	100	627	942.111
FAVG1_00376	149	9.23785e-151	HI.0747.001.Index_14.FaLH_03_R1_(paired)_trimmed_(paired)_contig_9	100	100	405	533.746
FAVG1_00377	35	1.54876e-07	HI.0747.001.Index_14.FaLH_03_R1_(paired)_trimmed_(paired)_contig_9	100	100	66	59.9635
FAVG1_00378	12	0	HI.0747.001.Index_14.FaLH_03_R1_(paired)_trimmed_(paired)_contig_9	100	100	576	888.588
FAVG1_00379	22	0	HI.0747.001.Index_14.FaLH_03_R1_(paired)_trimmed_(paired)_contig_9	100	100	966	1511.05
FAVG1_00380	43	0	HI.0747.001.Index_14.FaLH_03_R1_(paired)_trimmed_(paired)_contig_9	100	100	1334	1859.94
FAVG1_00381	25	0	HI.0747.001.Index_14.FaLH_03_R1_(paired)_trimmed_(paired)_contig_9	100	100	1037	1834.17
FAVG1_00382	29	0	HI.0747.001.Index_14.FaLH_03_R1_(paired)_trimmed_(paired)_contig_9	100	100	419	656.652
FAVG1_00383	26	0	HI.0747.001.Index_14.FaLH_03_R1_(paired)_trimmed_(paired)_contig_9	100	100	738	1201.8
FAVG1_00384	13	0	HI.0747.001.Index_14.FaLH_03_R1_(paired)_trimmed_(paired)_contig_9	100	100	548	856.87
FAVG1_00385	30	0	HI.0747.001.Index_14.FaLH_03_R1_(paired)_trimmed_(paired)_contig_9	100	100	1053	1762.81
FAVG1_00386	16	1.83647e-152	HI.0747.001.Index_14.FaLH_03_R1_(paired)_trimmed_(paired)_contig_9	100	100	363	539.693
FAVG1_00387	19	0	HI.0747.001.Index_14.FaLH_03_R1_(paired)_trimmed_(paired)_contig_9	100	100	712	1126.47
FAVG1_00388	13	3.88678e-123	HI.0747.001.Index_14.FaLH_03_R1_(paired)_trimmed_(paired)_contig_9	100	100	246	440.575
FAVG1_00389	24	0	HI.0747.001.Index_14.FaLH_03_R1_(paired)_trimmed_(paired)_contig_9	100	100	1385	2119.63
FAVG1_00390	24	0	HI.0747.001.Index_14.FaLH_03_R1_(paired)_trimmed_(paired)_contig_9	100	100	672	785.505
FAVG1_00391	17	0	HI.0747.001.Index_14.FaLH_03_R1_(paired)_trimmed_(paired)_contig_9	100	100	495	720.087
FAVG1_00392	38	0	HI.0747.001.Index_14.FaLH_03_R1_(paired)_trimmed_(paired)_contig_9	100	100	933	1628.01
FAVG1_00393	17	0	HI.0747.001.Index_14.FaLH_03_R1_(paired)_trimmed_(paired)_contig_9	100	100	702	1257.31
FAVG1_00394	23	1.65616e-65	HI.0747.001.Index_14.FaLH_03_R1_(paired)_trimmed_(paired)_contig_9	100	100	145	248.287
FAVG1_00395	23	0	HI.0747.001.Index_14.FaLH_03_R1_(paired)_trimmed_(paired)_contig_9	100	100	691	825.152
FAVG1_00396	18	0	HI.0747.001.Index_14.FaLH_03_R1_(paired)_trimmed_(paired)_contig_9	100	100	2221	4070.27
FAVG1_00397	23	0	HI.0747.001.Index_14.FaLH_03_R1_(paired)_trimmed_(paired)_contig_9	100	100	382	702.246
FAVG1_00398	35	0	HI.0747.001.Index_14.FaLH_03_R1_(paired)_trimmed_(paired)_contig_9	100	100	626	1043.21
FAVG1_00399	31	0	HI.0747.001.Index_14.FaLH_03_R1_(paired)_trimmed_(paired)_contig_9	100	100	465	731.982
FAVG1_00400	16	0	HI.0747.001.Index_14.FaLH_03_R1_(paired)_trimmed_(paired)_contig_9	100	100	635	1061.05
FAVG1_00401	12	0	HI.0747.001.Index_14.FaLH_03_R1_(paired)_trimmed_(paired)_contig_9	100	100	1695	2876.89
FAVG1_00402	28	5.74557e-136	HI.0747.001.Index_14.FaLH_03_R1_(paired)_trimmed_(paired)_contig_9	100	100	328	484.187
FAVG1_00403	44	0	HI.0747.001.Index_14.FaLH_03_R1_(paired)_trimmed_(paired)_contig_9	100	100	2365	3388.34
FAVG1_00404	23	0	HI.0747.001.Index_14.FaLH_03_R1_(paired)_trimmed_(paired)_contig_9	100	100	690	995.635
FAVG1_00405	17	0	HI.0747.001.Index_14.FaLH_03_R1_(paired)_trimmed_(paired)_contig_9	100	100	1229	1231.53
FAVG1_00406	28	0	HI.0747.001.Index_14.FaLH_03_R1_(paired)_trimmed_(paired)_contig_9	100	100	438	789.47
FAVG1_00407	30	0	HI.0747.001.Index_14.FaLH_03_R1_(paired)_trimmed_(paired)_contig_9	100	100	644	1158.19
FAVG1_00408	59	4.77826e-98	HI.0747.001.Index_14.FaLH_03_R1_(paired)_trimmed_(paired)_contig_9	100	100	224	357.317
FAVG1_00409	8	0	HI.0747.001.Index_14.FaLH_03_R1_(paired)_trimmed_(paired)_contig_9	100	100	1584	2347.6
FAVG1_00410	16	0.0781523	HI.0747.001.Index_14.FaLH_03_R1_(paired)_trimmed_(paired)_contig_13	100	100	24	38.1576
FAVG1_00411	33	5.87074e-93	HI.0747.001.Index_14.FaLH_03_R1_(paired)_trimmed_(paired)_contig_9	100	100	215	339.475
FAVG1_00412	18	0.00447907	HI.0747.001.Index_14.FaLH_03_R1_(paired)_trimmed_(paired)_contig_4	100	100	21	42.1223
FAVG1_00413	29	1.20298e-08	HI.0747.001.Index_14.FaLH_03_R1_(paired)_trimmed_(paired)_contig_16	100	100	107	61.9459
FAVG1_00414	9	0.163409	HI.0747.001.Index_14.FaLH_03_R1_(paired)_trimmed_(paired)_contig_4	100	100	19	38.1576
FAVG1_00415	8	0	HI.0747.001.Index_14.FaLH_03_R1_(paired)_trimmed_(paired)_contig_9	100	100	1482	2121.61
FAVG1_00416	15	0	HI.0747.001.Index_14.FaLH_03_R1_(paired)_trimmed_(paired)_contig_9	100	100	605	803.346
FAVG1_00417	24	0	HI.0747.001.Index_14.FaLH_03_R1_(paired)_trimmed_(paired)_contig_9	100	100	1060	1602.23
FAVG1_00418	31	1.93076e-62	HI.0747.001.Index_14.FaLH_03_R1_(paired)_trimmed_(paired)_contig_9	100	100	264	238.375
FAVG1_00419	39	0	HI.0747.001.Index_14.FaLH_03_R1_(paired)_trimmed_(paired)_contig_9	100	100	1074	1852.01
FAVG1_00420	30	0	HI.0747.001.Index_14.FaLH_03_R1_(paired)_trimmed_(paired)_contig_9	100	100	2133	3745.16
FAVG1_00421	31	0	HI.0747.001.Index_14.FaLH_03_R1_(paired)_trimmed_(paired)_contig_9	100	100	501	779.558
FAVG1_00422	22	0	HI.0747.001.Index_14.FaLH_03_R1_(paired)_trimmed_(paired)_contig_9	100	100	1039	1584.39
FAVG1_00423	12	0	HI.0747.001.Index_14.FaLH_03_R1_(paired)_trimmed_(paired)_contig_9	100	100	596	967.882
FAVG1_00424	28	0	HI.0747.001.Index_14.FaLH_03_R1_(paired)_trimmed_(paired)_contig_9	100	100	512	842.993
FAVG1_00425	19	0	HI.0747.001.Index_14.FaLH_03_R1_(paired)_trimmed_(paired)_contig_9	100	100	1670	2819.4
FAVG1_00426	42	0	HI.0747.001.Index_14.FaLH_03_R1_(paired)_trimmed_(paired)_contig_9	100	100	682	1178.01
FAVG1_00427	31	0	HI.0747.001.Index_14.FaLH_03_R1_(paired)_trimmed_(paired)_contig_9	100	100	429	731.982
FAVG1_00428	14	0	HI.0747.001.Index_14.FaLH_03_R1_(paired)_trimmed_(paired)_contig_9	100	100	1076	1982.85
FAVG1_00429	7	0	HI.0747.001.Index_14.FaLH_03_R1_(paired)_trimmed_(paired)_contig_9	100	100	1356	2609.27
FAVG1_00430	30	0	HI.0747.001.Index_14.FaLH_03_R1_(paired)_trimmed_(paired)_contig_9	100	100	1223	1988.79
FAVG1_00431	30	0	HI.0747.001.Index_14.FaLH_03_R1_(paired)_trimmed_(paired)_contig_9	100	100	453	837.046
FAVG1_00432	15	0	HI.0747.001.Index_14.FaLH_03_R1_(paired)_trimmed_(paired)_contig_9	100	100	1026	2026.46
FAVG1_00433	29	0	HI.0747.001.Index_14.FaLH_03_R1_(paired)_trimmed_(paired)_contig_9	100	100	709	1279.11
FAVG1_00434	13	1.51169e-113	HI.0747.001.Index_14.FaLH_03_R1_(paired)_trimmed_(paired)_contig_9	100	100	230	408.858
FAVG1_00435	20	0	HI.0747.001.Index_14.FaLH_03_R1_(paired)_trimmed_(paired)_contig_9	100	100	725	1215.68
FAVG1_00436	18	0	HI.0747.001.Index_14.FaLH_03_R1_(paired)_trimmed_(paired)_contig_9	100	100	543	975.811
FAVG1_00437	12	0	HI.0747.001.Index_14.FaLH_03_R1_(paired)_trimmed_(paired)_contig_9	100	100	1808	3140.54
FAVG1_00438	55	1.42742e-115	HI.0747.001.Index_14.FaLH_03_R1_(paired)_trimmed_(paired)_contig_9	100	100	217	414.805
FAVG1_00439	36	0	HI.0747.001.Index_14.FaLH_03_R1_(paired)_trimmed_(paired)_contig_9	100	100	1681	3309.04
FAVG1_00440	8	0	HI.0747.001.Index_14.FaLH_03_R1_(paired)_trimmed_(paired)_contig_9	100	100	1485	2944.29
FAVG1_00441	30	0	HI.0747.001.Index_14.FaLH_03_R1_(paired)_trimmed_(paired)_contig_9	100	100	1056	2093.86
FAVG1_00442	34	0	HI.0747.001.Index_14.FaLH_03_R1_(paired)_trimmed_(paired)_contig_9	100	100	787	1298.93
FAVG1_00443	8	0	HI.0747.001.Index_14.FaLH_03_R1_(paired)_trimmed_(paired)_contig_9	100	100	486	781.54
FAVG1_00444	26	1.64386e-118	HI.0747.001.Index_14.FaLH_03_R1_(paired)_trimmed_(paired)_contig_9	100	100	278	424.717
FAVG1_00445	14	0	HI.0747.001.Index_14.FaLH_03_R1_(paired)_trimmed_(paired)_contig_9	100	100	1336	2016.55
FAVG1_00446	21	0	HI.0747.001.Index_14.FaLH_03_R1_(paired)_trimmed_(paired)_contig_9	100	100	1791	2964.11
FAVG1_00447	43	0	HI.0747.001.Index_14.FaLH_03_R1_(paired)_trimmed_(paired)_contig_9	100	100	1650	3025.57
FAVG1_00448	13	0	HI.0747.001.Index_14.FaLH_03_R1_(paired)_trimmed_(paired)_contig_9	100	100	1521	2531.96
FAVG1_00449	20	0	HI.0747.001.Index_14.FaLH_03_R1_(paired)_trimmed_(paired)_contig_9	100	100	405	678.458
FAVG1_00450	8	0	HI.0747.001.Index_14.FaLH_03_R1_(paired)_trimmed_(paired)_contig_9	100	100	1489	2468.52
FAVG1_00451	41	1.59081e-149	HI.0747.001.Index_14.FaLH_03_R1_(paired)_trimmed_(paired)_contig_9	100	100	367	529.781
FAVG1_00452	15	0	HI.0747.001.Index_14.FaLH_03_R1_(paired)_trimmed_(paired)_contig_9	100	100	1168	1776.68
FAVG1_00453	22	0	HI.0747.001.Index_14.FaLH_03_R1_(paired)_trimmed_(paired)_contig_9	100	100	1061	1643.86
FAVG1_00454	8	5.52671e-119	HI.0747.001.Index_14.FaLH_03_R1_(paired)_trimmed_(paired)_contig_9	100	100	227	426.699
FAVG1_00455	13	0	HI.0747.001.Index_14.FaLH_03_R1_(paired)_trimmed_(paired)_contig_9	100	100	1250	2169.19
FAVG1_00456	17	0	HI.0747.001.Index_14.FaLH_03_R1_(paired)_trimmed_(paired)_contig_9	100	100	777	1247.39
FAVG1_00457	31	0	HI.0747.001.Index_14.FaLH_03_R1_(paired)_trimmed_(paired)_contig_9	100	100	748	1055.11
FAVG1_00458	25	5.00241e-142	HI.0747.001.Index_14.FaLH_03_R1_(paired)_trimmed_(paired)_contig_9	100	100	377	504.011
FAVG1_00459	28	0	HI.0747.001.Index_14.FaLH_03_R1_(paired)_trimmed_(paired)_contig_9	100	100	494	844.976
FAVG1_00460	10	0	HI.0747.001.Index_14.FaLH_03_R1_(paired)_trimmed_(paired)_contig_9	100	100	810	1431.75
FAVG1_00461	10	0	HI.0747.001.Index_14.FaLH_03_R1_(paired)_trimmed_(paired)_contig_9	100	100	733	1271.18
FAVG1_00462	28	0	HI.0747.001.Index_14.FaLH_03_R1_(paired)_trimmed_(paired)_contig_9	100	100	885	1477.35
FAVG1_00463	16	0	HI.0747.001.Index_14.FaLH_03_R1_(paired)_trimmed_(paired)_contig_9	100	100	1015	1838.14
FAVG1_00464	34	0	HI.0747.001.Index_14.FaLH_03_R1_(paired)_trimmed_(paired)_contig_9	100	100	953	1731.09
FAVG1_00465	14	0	HI.0747.001.Index_14.FaLH_03_R1_(paired)_trimmed_(paired)_contig_9	100	100	1278	2272.27
FAVG1_00466	18	0	HI.0747.001.Index_14.FaLH_03_R1_(paired)_trimmed_(paired)_contig_9	100	100	960	1620.08
FAVG1_00467	17	0	HI.0747.001.Index_14.FaLH_03_R1_(paired)_trimmed_(paired)_contig_9	100	100	1509	2825.35
FAVG1_00468	33	0	HI.0747.001.Index_14.FaLH_03_R1_(paired)_trimmed_(paired)_contig_9	100	100	859	1631.97
FAVG1_00469	26	1.74813e-145	HI.0747.001.Index_14.FaLH_03_R1_(paired)_trimmed_(paired)_contig_9	100	100	276	515.905
FAVG1_00470	10	0	HI.0747.001.Index_14.FaLH_03_R1_(paired)_trimmed_(paired)_contig_9	100	100	1108	1744.96
FAVG1_00471	31	6.2572e-34	HI.0747.001.Index_14.FaLH_03_R1_(paired)_trimmed_(paired)_contig_9	100	100	241	145.205
FAVG1_00472	19	0	HI.0747.001.Index_14.FaLH_03_R1_(paired)_trimmed_(paired)_contig_9	100	100	651	886.605
FAVG1_00473	17	0	HI.0747.001.Index_14.FaLH_03_R1_(paired)_trimmed_(paired)_contig_9	100	100	644	944.093
FAVG1_00474	34	0	HI.0747.001.Index_14.FaLH_03_R1_(paired)_trimmed_(paired)_contig_9	100	100	945	1731.09
FAVG1_00475	14	0	HI.0747.001.Index_14.FaLH_03_R1_(paired)_trimmed_(paired)_contig_9	100	100	1716	2855.08
FAVG1_00476	25	0	HI.0747.001.Index_14.FaLH_03_R1_(paired)_trimmed_(paired)_contig_9	100	100	649	1136.38
FAVG1_00477	21	2.99055e-165	HI.0747.001.Index_14.FaLH_03_R1_(paired)_trimmed_(paired)_contig_9	100	100	337	581.323
FAVG1_00478	18	0	HI.0747.001.Index_14.FaLH_03_R1_(paired)_trimmed_(paired)_contig_9	100	100	609	985.723
FAVG1_00479	52	0	HI.0747.001.Index_14.FaLH_03_R1_(paired)_trimmed_(paired)_contig_9	100	100	398	678.458
FAVG1_00480	16	0	HI.0747.001.Index_14.FaLH_03_R1_(paired)_trimmed_(paired)_contig_9	100	100	545	961.935
FAVG1_00481	76	0	HI.0747.001.Index_14.FaLH_03_R1_(paired)_trimmed_(paired)_contig_9	100	100	1054	1723.16
FAVG1_00482	20	0	HI.0747.001.Index_14.FaLH_03_R1_(paired)_trimmed_(paired)_contig_9	100	100	427	735.946
FAVG1_00483	21	0	HI.0747.001.Index_14.FaLH_03_R1_(paired)_trimmed_(paired)_contig_9	100	100	1102	1788.58
FAVG1_00484	14	0	HI.0747.001.Index_14.FaLH_03_R1_(paired)_trimmed_(paired)_contig_9	100	100	476	833.082
FAVG1_00485	17	0	HI.0747.001.Index_14.FaLH_03_R1_(paired)_trimmed_(paired)_contig_9	100	100	875	1505.1
FAVG1_00486	13	0	HI.0747.001.Index_14.FaLH_03_R1_(paired)_trimmed_(paired)_contig_9	100	100	1539	2551.78
FAVG1_00487	31	1.09391e-161	HI.0747.001.Index_14.FaLH_03_R1_(paired)_trimmed_(paired)_contig_9	100	100	303	569.428
FAVG1_00488	8	0	HI.0747.001.Index_14.FaLH_03_R1_(paired)_trimmed_(paired)_contig_9	100	100	930	803.346
FAVG1_00489	26	1.21173e-106	HI.0747.001.Index_14.FaLH_03_R1_(paired)_trimmed_(paired)_contig_9	100	100	467	387.052
FAVG1_00490	22	0	HI.0747.001.Index_14.FaLH_03_R1_(paired)_trimmed_(paired)_contig_9	100	100	770	1352.46
FAVG1_00491	14	0	HI.0747.001.Index_14.FaLH_03_R1_(paired)_trimmed_(paired)_contig_9	100	100	906	1645.85
FAVG1_00492	21	0	HI.0747.001.Index_14.FaLH_03_R1_(paired)_trimmed_(paired)_contig_9	100	100	2027	3606.39
FAVG1_00493	21	0	HI.0747.001.Index_14.FaLH_03_R1_(paired)_trimmed_(paired)_contig_9	100	100	1979	3701.55
FAVG1_00494	16	0	HI.0747.001.Index_14.FaLH_03_R1_(paired)_trimmed_(paired)_contig_9	100	100	1405	2563.68
FAVG1_00495	23	0	HI.0747.001.Index_14.FaLH_03_R1_(paired)_trimmed_(paired)_contig_9	100	100	480	825.152
FAVG1_00496	13	0	HI.0747.001.Index_14.FaLH_03_R1_(paired)_trimmed_(paired)_contig_9	100	100	1447	2430.86
FAVG1_00497	48	0	HI.0747.001.Index_14.FaLH_03_R1_(paired)_trimmed_(paired)_contig_9	100	100	2624	4797.79
FAVG1_00498	40	0	HI.0747.001.Index_14.FaLH_03_R1_(paired)_trimmed_(paired)_contig_9	100	100	1033	1961.04
FAVG1_00499	25	0	HI.0747.001.Index_14.FaLH_03_R1_(paired)_trimmed_(paired)_contig_9	100	100	2491	4550
FAVG1_00500	21	0	HI.0747.001.Index_14.FaLH_03_R1_(paired)_trimmed_(paired)_contig_9	100	100	1682	3033.49
FAVG1_00501	34	8.11573e-84	HI.0747.001.Index_14.FaLH_03_R1_(paired)_trimmed_(paired)_contig_9	100	100	164	309.74
FAVG1_00502	23	5.90903e-84	HI.0747.001.Index_14.FaLH_03_R1_(paired)_trimmed_(paired)_contig_9	100	100	164	309.74
FAVG1_00503	43	0	HI.0747.001.Index_14.FaLH_03_R1_(paired)_trimmed_(paired)_contig_9	100	100	2418	4730.39
FAVG1_00504	45	0	HI.0747.001.Index_14.FaLH_03_R1_(paired)_trimmed_(paired)_contig_9	100	100	805	1469.42
FAVG1_00505	21	0	HI.0747.001.Index_14.FaLH_03_R1_(paired)_trimmed_(paired)_contig_9	100	100	1462	2533.94
FAVG1_00506	27	0	HI.0747.001.Index_14.FaLH_03_R1_(paired)_trimmed_(paired)_contig_9	100	100	1119	1996.72
FAVG1_00507	37	0	HI.0747.001.Index_14.FaLH_03_R1_(paired)_trimmed_(paired)_contig_9	100	100	751	1362.37
FAVG1_00508	15	0	HI.0747.001.Index_14.FaLH_03_R1_(paired)_trimmed_(paired)_contig_9	100	100	1387	2393.19
FAVG1_00509	40	0	HI.0747.001.Index_14.FaLH_03_R1_(paired)_trimmed_(paired)_contig_9	100	100	479	839.029
FAVG1_00510	36	0	HI.0747.001.Index_14.FaLH_03_R1_(paired)_trimmed_(paired)_contig_9	100	100	763	1386.16
FAVG1_00511	15	0	HI.0747.001.Index_14.FaLH_03_R1_(paired)_trimmed_(paired)_contig_9	100	100	721	1306.86
FAVG1_00512	29	0	HI.0747.001.Index_14.FaLH_03_R1_(paired)_trimmed_(paired)_contig_9	100	100	754	1368.32
FAVG1_00513	24	9.9309e-168	HI.0747.001.Index_14.FaLH_03_R1_(paired)_trimmed_(paired)_contig_9	100	100	313	589.252
FAVG1_00514	66	0	HI.0747.001.Index_14.FaLH_03_R1_(paired)_trimmed_(paired)_contig_9	100	100	1336	2474.47
FAVG1_00515	10	0	HI.0747.001.Index_14.FaLH_03_R1_(paired)_trimmed_(paired)_contig_9	100	100	833	1437.7
FAVG1_00516	15	0	HI.0747.001.Index_14.FaLH_03_R1_(paired)_trimmed_(paired)_contig_9	100	100	404	769.646
FAVG1_00517	35	0	HI.0747.001.Index_14.FaLH_03_R1_(paired)_trimmed_(paired)_contig_9	100	100	1215	2099.81
FAVG1_00518	50	0	HI.0747.001.Index_14.FaLH_03_R1_(paired)_trimmed_(paired)_contig_9	100	100	1595	2692.53
FAVG1_00519	27	0	HI.0747.001.Index_14.FaLH_03_R1_(paired)_trimmed_(paired)_contig_9	100	100	1615	2670.72
FAVG1_00520	24	0	HI.0747.001.Index_14.FaLH_03_R1_(paired)_trimmed_(paired)_contig_9	100	100	1026	1082.86
FAVG1_00521	43	0	HI.0747.001.Index_14.FaLH_03_R1_(paired)_trimmed_(paired)_contig_9	100	100	461	890.57
FAVG1_00522	29	8.62435e-74	HI.0747.001.Index_14.FaLH_03_R1_(paired)_trimmed_(paired)_contig_9	100	100	374	278.022
FAVG1_00523	12	0	HI.0747.001.Index_14.FaLH_03_R1_(paired)_trimmed_(paired)_contig_9	100	100	1553	2698.48
FAVG1_00524	51	0	HI.0747.001.Index_14.FaLH_03_R1_(paired)_trimmed_(paired)_contig_9	100	100	1527	2797.59
FAVG1_00525	33	0	HI.0747.001.Index_14.FaLH_03_R1_(paired)_trimmed_(paired)_contig_9	100	100	360	658.634
FAVG1_00526	21	0	HI.0747.001.Index_14.FaLH_03_R1_(paired)_trimmed_(paired)_contig_9	100	100	2090	3889.87
FAVG1_00527	30	0	HI.0747.001.Index_14.FaLH_03_R1_(paired)_trimmed_(paired)_contig_9	100	100	430	757.752
FAVG1_00528	14	0	HI.0747.001.Index_14.FaLH_03_R1_(paired)_trimmed_(paired)_contig_9	100	100	1638	2763.89
FAVG1_00529	21	0	HI.0747.001.Index_14.FaLH_03_R1_(paired)_trimmed_(paired)_contig_9	100	100	428	745.858
FAVG1_00530	37	0	HI.0747.001.Index_14.FaLH_03_R1_(paired)_trimmed_(paired)_contig_9	100	100	578	1027.35
FAVG1_00531	29	0	HI.0747.001.Index_14.FaLH_03_R1_(paired)_trimmed_(paired)_contig_9	100	100	2431	4407.27
FAVG1_00532	22	0	HI.0747.001.Index_14.FaLH_03_R1_(paired)_trimmed_(paired)_contig_9	100	100	822	1582.41
FAVG1_00533	12	0	HI.0747.001.Index_14.FaLH_03_R1_(paired)_trimmed_(paired)_contig_9	100	100	1530	2962.13
FAVG1_00534	11	0	HI.0747.001.Index_14.FaLH_03_R1_(paired)_trimmed_(paired)_contig_9	100	100	363	704.229
FAVG1_00535	30	0	HI.0747.001.Index_14.FaLH_03_R1_(paired)_trimmed_(paired)_contig_9	100	100	979	1885.71
FAVG1_00536	26	0	HI.0747.001.Index_14.FaLH_03_R1_(paired)_trimmed_(paired)_contig_9	100	100	1293	2405.09
FAVG1_00537	12	0	HI.0747.001.Index_14.FaLH_03_R1_(paired)_trimmed_(paired)_contig_9	100	100	1207	2290.11
FAVG1_00538	16	0	HI.0747.001.Index_14.FaLH_03_R1_(paired)_trimmed_(paired)_contig_9	100	100	2039	3979.08
FAVG1_00539	18	0	HI.0747.001.Index_14.FaLH_03_R1_(paired)_trimmed_(paired)_contig_9	100	100	699	1306.86
FAVG1_00540	38	0	HI.0747.001.Index_14.FaLH_03_R1_(paired)_trimmed_(paired)_contig_9	100	100	1485	2603.32
FAVG1_00541	32	0	HI.0747.001.Index_14.FaLH_03_R1_(paired)_trimmed_(paired)_contig_9	100	100	2315	4209.03
FAVG1_00542	30	0	HI.0747.001.Index_14.FaLH_03_R1_(paired)_trimmed_(paired)_contig_9	100	100	864	1515.01
FAVG1_00543	16	0	HI.0747.001.Index_14.FaLH_03_R1_(paired)_trimmed_(paired)_contig_9	100	100	1734	2874.91
FAVG1_00544	35	0	HI.0747.001.Index_14.FaLH_03_R1_(paired)_trimmed_(paired)_contig_9	100	100	457	771.629
FAVG1_00545	41	0	HI.0747.001.Index_14.FaLH_03_R1_(paired)_trimmed_(paired)_contig_9	100	100	667	1283.08
FAVG1_00546	14	0	HI.0747.001.Index_14.FaLH_03_R1_(paired)_trimmed_(paired)_contig_9	100	100	1344	2284.16
FAVG1_00547	29	0	HI.0747.001.Index_14.FaLH_03_R1_(paired)_trimmed_(paired)_contig_9	100	100	2637	4433.04
FAVG1_00548	28	0	HI.0747.001.Index_14.FaLH_03_R1_(paired)_trimmed_(paired)_contig_9	100	100	463	902.464
FAVG1_00549	27	0	HI.0747.001.Index_14.FaLH_03_R1_(paired)_trimmed_(paired)_contig_9	100	100	1014	1994.74
FAVG1_00550	20	0	HI.0747.001.Index_14.FaLH_03_R1_(paired)_trimmed_(paired)_contig_9	100	100	699	1354.44
FAVG1_00551	20	0	HI.0747.001.Index_14.FaLH_03_R1_(paired)_trimmed_(paired)_contig_9	100	100	359	672.511
FAVG1_00552	21	0	HI.0747.001.Index_14.FaLH_03_R1_(paired)_trimmed_(paired)_contig_9	100	100	637	1104.66
FAVG1_00553	33	0	HI.0747.001.Index_14.FaLH_03_R1_(paired)_trimmed_(paired)_contig_9	100	100	455	854.887
FAVG1_00554	29	0	HI.0747.001.Index_14.FaLH_03_R1_(paired)_trimmed_(paired)_contig_9	100	100	1776	3394.28
FAVG1_00555	12	0	HI.0747.001.Index_14.FaLH_03_R1_(paired)_trimmed_(paired)_contig_9	100	100	1094	2145.4
FAVG1_00556	14	1.45614e-110	HI.0747.001.Index_14.FaLH_03_R1_(paired)_trimmed_(paired)_contig_9	100	100	209	398.946
FAVG1_00557	18	3.69068e-117	HI.0747.001.Index_14.FaLH_03_R1_(paired)_trimmed_(paired)_contig_9	100	100	216	420.752
FAVG1_00558	11	0	HI.0747.001.Index_14.FaLH_03_R1_(paired)_trimmed_(paired)_contig_9	100	100	555	1053.12
FAVG1_00559	25	0	HI.0747.001.Index_14.FaLH_03_R1_(paired)_trimmed_(paired)_contig_9	100	100	372	698.282
FAVG1_00560	25	0	HI.0747.001.Index_14.FaLH_03_R1_(paired)_trimmed_(paired)_contig_9	100	100	916	1768.75
FAVG1_00561	45	0	HI.0747.001.Index_14.FaLH_03_R1_(paired)_trimmed_(paired)_contig_9	100	100	437	842.993
FAVG1_00562	19	0	HI.0747.001.Index_14.FaLH_03_R1_(paired)_trimmed_(paired)_contig_9	100	100	1020	1919.41
FAVG1_00563	14	0	HI.0747.001.Index_14.FaLH_03_R1_(paired)_trimmed_(paired)_contig_9	100	100	1857	3531.07
FAVG1_00564	26	0	HI.0747.001.Index_14.FaLH_03_R1_(paired)_trimmed_(paired)_contig_9	100	100	481	890.57
FAVG1_00565	8	0	HI.0747.001.Index_14.FaLH_03_R1_(paired)_trimmed_(paired)_contig_9	100	100	1189	2254.43
FAVG1_00566	38	0	HI.0747.001.Index_14.FaLH_03_R1_(paired)_trimmed_(paired)_contig_9	100	100	1648	3188.12
FAVG1_00567	26	4.04132e-174	HI.0747.001.Index_14.FaLH_03_R1_(paired)_trimmed_(paired)_contig_9	100	100	320	611.058
FAVG1_00568	47	0	HI.0747.001.Index_14.FaLH_03_R1_(paired)_trimmed_(paired)_contig_9	100	100	570	1114.58
FAVG1_00569	35	0	HI.0747.001.Index_14.FaLH_03_R1_(paired)_trimmed_(paired)_contig_9	100	100	1029	1984.83
FAVG1_00570	42	0	HI.0747.001.Index_14.FaLH_03_R1_(paired)_trimmed_(paired)_contig_9	100	100	1161	2230.64
FAVG1_00571	18	8.39393e-50	HI.0747.001.Index_14.FaLH_03_R1_(paired)_trimmed_(paired)_contig_9	100	100	99	196.746
FAVG1_00572	31	5.24545e-100	HI.0747.001.Index_14.FaLH_03_R1_(paired)_trimmed_(paired)_contig_9	100	100	183	363.264
FAVG1_00573	26	0	HI.0747.001.Index_14.FaLH_03_R1_(paired)_trimmed_(paired)_contig_9	100	100	1286	2510.15
FAVG1_00574	36	1.58394e-81	HI.0747.001.Index_14.FaLH_03_R1_(paired)_trimmed_(paired)_contig_9	100	100	164	301.811
FAVG1_00575	38	7.35258e-88	HI.0747.001.Index_14.FaLH_03_R1_(paired)_trimmed_(paired)_contig_9	100	100	167	323.617
FAVG1_00576	26	0	HI.0747.001.Index_14.FaLH_03_R1_(paired)_trimmed_(paired)_contig_9	100	100	884	1731.09
FAVG1_00577	36	0	HI.0747.001.Index_14.FaLH_03_R1_(paired)_trimmed_(paired)_contig_9	100	100	643	1243.43
FAVG1_00578	71	0	HI.0747.001.Index_14.FaLH_03_R1_(paired)_trimmed_(paired)_contig_9	100	100	1902	3622.25
FAVG1_00579	31	0	HI.0747.001.Index_14.FaLH_03_R1_(paired)_trimmed_(paired)_contig_9	100	100	1080	2117.65
FAVG1_00580	23	0	HI.0747.001.Index_14.FaLH_03_R1_(paired)_trimmed_(paired)_contig_9	100	100	439	862.817
FAVG1_00581	19	0	HI.0747.001.Index_14.FaLH_03_R1_(paired)_trimmed_(paired)_contig_9	100	100	960	1879.76
FAVG1_00582	37	0	HI.0747.001.Index_14.FaLH_03_R1_(paired)_trimmed_(paired)_contig_9	100	100	788	1522.94
FAVG1_00583	15	0	HI.0747.001.Index_14.FaLH_03_R1_(paired)_trimmed_(paired)_contig_9	100	100	393	755.77
FAVG1_00584	40	1.36893e-98	HI.0747.001.Index_14.FaLH_03_R1_(paired)_trimmed_(paired)_contig_9	100	100	181	359.299
FAVG1_00585	61	0	HI.0747.001.Index_14.FaLH_03_R1_(paired)_trimmed_(paired)_contig_9	100	100	507	997.617
FAVG1_00586	25	4.64018e-170	HI.0747.001.Index_14.FaLH_03_R1_(paired)_trimmed_(paired)_contig_9	100	100	317	597.181
FAVG1_00587	30	0	HI.0747.001.Index_14.FaLH_03_R1_(paired)_trimmed_(paired)_contig_9	100	100	2394	4571.8
FAVG1_00588	33	0	HI.0747.001.Index_14.FaLH_03_R1_(paired)_trimmed_(paired)_contig_9	100	100	457	898.499
FAVG1_00589	18	5.64078e-88	HI.0747.001.Index_14.FaLH_03_R1_(paired)_trimmed_(paired)_contig_9	100	100	163	323.617
FAVG1_00590	53	0	HI.0747.001.Index_14.FaLH_03_R1_(paired)_trimmed_(paired)_contig_9	100	100	888	1681.53
FAVG1_00591	31	0	HI.0747.001.Index_14.FaLH_03_R1_(paired)_trimmed_(paired)_contig_9	100	100	2641	5116.95
FAVG1_00592	95	0	HI.0747.001.Index_14.FaLH_03_R1_(paired)_trimmed_(paired)_contig_9	100	100	2355	4411.23
FAVG1_00593	25	0	HI.0747.001.Index_14.FaLH_03_R1_(paired)_trimmed_(paired)_contig_9	100	100	1010	1852.01
FAVG1_00594	18	0	HI.0747.001.Index_14.FaLH_03_R1_(paired)_trimmed_(paired)_contig_9	100	100	1296	2395.18
FAVG1_00595	12	0	HI.0747.001.Index_14.FaLH_03_R1_(paired)_trimmed_(paired)_contig_9	100	100	2442	4754.18
FAVG1_00596	31	0	HI.0747.001.Index_14.FaLH_03_R1_(paired)_trimmed_(paired)_contig_9	100	100	939	1816.33
FAVG1_00597	42	0	HI.0747.001.Index_14.FaLH_03_R1_(paired)_trimmed_(paired)_contig_9	100	100	734	1415.89
FAVG1_00598	18	0	HI.0747.001.Index_14.FaLH_03_R1_(paired)_trimmed_(paired)_contig_9	100	100	1881	3665.87
FAVG1_00599	28	0	HI.0747.001.Index_14.FaLH_03_R1_(paired)_trimmed_(paired)_contig_9	100	100	1939	3741.19
FAVG1_00600	12	0	HI.0747.001.Index_14.FaLH_03_R1_(paired)_trimmed_(paired)_contig_9	100	100	1230	2399.14
FAVG1_00601	44	0	HI.0747.001.Index_14.FaLH_03_R1_(paired)_trimmed_(paired)_contig_9	100	100	721	1398.05
FAVG1_00602	26	5.17904e-89	HI.0747.001.Index_14.FaLH_03_R1_(paired)_trimmed_(paired)_contig_9	100	100	165	327.581
FAVG1_00603	14	0	HI.0747.001.Index_14.FaLH_03_R1_(paired)_trimmed_(paired)_contig_9	100	100	1173	2246.5
FAVG1_00604	32	0	HI.0747.001.Index_14.FaLH_03_R1_(paired)_trimmed_(paired)_contig_9	100	100	972	1840.12
FAVG1_00605	25	0	HI.0747.001.Index_14.FaLH_03_R1_(paired)_trimmed_(paired)_contig_9	100	100	2511	4819.6
FAVG1_00606	25	0	HI.0747.001.Index_14.FaLH_03_R1_(paired)_trimmed_(paired)_contig_9	100	100	396	785.505
FAVG1_00607	39	0	HI.0747.001.Index_14.FaLH_03_R1_(paired)_trimmed_(paired)_contig_9	100	100	1687	3320.94
FAVG1_00608	19	0	HI.0747.001.Index_14.FaLH_03_R1_(paired)_trimmed_(paired)_contig_9	100	100	767	1481.31
FAVG1_00609	47	0	HI.0747.001.Index_14.FaLH_03_R1_(paired)_trimmed_(paired)_contig_9	100	100	1260	2458.61
FAVG1_00610	40	0	HI.0747.001.Index_14.FaLH_03_R1_(paired)_trimmed_(paired)_contig_9	100	100	1374	2692.53
FAVG1_00611	16	0	HI.0747.001.Index_14.FaLH_03_R1_(paired)_trimmed_(paired)_contig_9	100	100	564	1094.75
FAVG1_00612	41	0	HI.0747.001.Index_14.FaLH_03_R1_(paired)_trimmed_(paired)_contig_9	100	100	717	1358.41
FAVG1_00613	23	0	HI.0747.001.Index_14.FaLH_03_R1_(paired)_trimmed_(paired)_contig_9	100	100	621	1183.96
FAVG1_00614	19	8.60031e-61	HI.0747.001.Index_14.FaLH_03_R1_(paired)_trimmed_(paired)_contig_9	100	100	121	232.428
FAVG1_00615	27	0	HI.0747.001.Index_14.FaLH_03_R1_(paired)_trimmed_(paired)_contig_9	100	100	7110	13080.1
FAVG1_00616	30	0	HI.0747.001.Index_14.FaLH_03_R1_(paired)_trimmed_(paired)_contig_9	100	100	640	1213.69
FAVG1_00617	11	0	HI.0747.001.Index_14.FaLH_03_R1_(paired)_trimmed_(paired)_contig_9	100	100	1308	2403.11
FAVG1_00618	24	0	HI.0747.001.Index_14.FaLH_03_R1_(paired)_trimmed_(paired)_contig_9	100	100	3480	6736.53
FAVG1_00619	20	2.93586e-90	HI.0747.001.Index_14.FaLH_03_R1_(paired)_trimmed_(paired)_contig_9	100	100	167	331.546
FAVG1_00620	52	0	HI.0747.001.Index_14.FaLH_03_R1_(paired)_trimmed_(paired)_contig_9	100	100	627	1219.64
FAVG1_00621	16	0	HI.0747.001.Index_14.FaLH_03_R1_(paired)_trimmed_(paired)_contig_9	100	100	376	729.999
FAVG1_00622	43	0	HI.0747.001.Index_14.FaLH_03_R1_(paired)_trimmed_(paired)_contig_9	100	100	1262	2486.36
FAVG1_00623	19	0	HI.0747.001.Index_14.FaLH_03_R1_(paired)_trimmed_(paired)_contig_9	100	100	432	809.293
FAVG1_00624	41	0	HI.0747.001.Index_14.FaLH_03_R1_(paired)_trimmed_(paired)_contig_9	100	100	1008	1788.58
FAVG1_00625	28	0	HI.0747.001.Index_14.FaLH_03_R1_(paired)_trimmed_(paired)_contig_9	100	100	1472	2815.44
FAVG1_00626	23	0	HI.0747.001.Index_14.FaLH_03_R1_(paired)_trimmed_(paired)_contig_9	100	100	1599	3083.05
FAVG1_00627	21	0	HI.0747.001.Index_14.FaLH_03_R1_(paired)_trimmed_(paired)_contig_9	100	100	561	1001.58
FAVG1_00628	14	0	HI.0747.001.Index_14.FaLH_03_R1_(paired)_trimmed_(paired)_contig_9	100	100	486	884.623
FAVG1_00629	30	0	HI.0747.001.Index_14.FaLH_03_R1_(paired)_trimmed_(paired)_contig_9	100	100	1960	3568.73
FAVG1_00630	19	0	HI.0747.001.Index_14.FaLH_03_R1_(paired)_trimmed_(paired)_contig_9	100	100	480	904.446
FAVG1_00631	40	0	HI.0747.001.Index_14.FaLH_03_R1_(paired)_trimmed_(paired)_contig_9	100	100	829	1532.85
FAVG1_00632	64	0	HI.0747.001.Index_14.FaLH_03_R1_(paired)_trimmed_(paired)_contig_9	100	100	674	1122.51
FAVG1_00633	20	0	HI.0747.001.Index_14.FaLH_03_R1_(paired)_trimmed_(paired)_contig_9	100	100	1818	3437.89
FAVG1_00634	31	6.48326e-119	HI.0747.001.Index_14.FaLH_03_R1_(paired)_trimmed_(paired)_contig_9	100	100	235	426.699
FAVG1_00635	31	0	HI.0747.001.Index_14.FaLH_03_R1_(paired)_trimmed_(paired)_contig_9	100	100	4407	7997.31
FAVG1_00636	25	0	HI.0747.001.Index_14.FaLH_03_R1_(paired)_trimmed_(paired)_contig_9	100	100	1932	3426
FAVG1_00637	10	0	HI.0747.001.Index_14.FaLH_03_R1_(paired)_trimmed_(paired)_contig_9	100	100	1571	2876.89
FAVG1_00638	22	0	HI.0747.001.Index_14.FaLH_03_R1_(paired)_trimmed_(paired)_contig_9	100	100	1100	2101.79
FAVG1_00639	19	0	HI.0747.001.Index_14.FaLH_03_R1_(paired)_trimmed_(paired)_contig_9	100	100	1244	2371.39
FAVG1_00640	21	2.18176e-168	HI.0747.001.Index_14.FaLH_03_R1_(paired)_trimmed_(paired)_contig_9	100	100	330	591.234
FAVG1_00641	22	0	HI.0747.001.Index_14.FaLH_03_R1_(paired)_trimmed_(paired)_contig_9	100	100	928	1768.75
FAVG1_00642	29	0	HI.0747.001.Index_14.FaLH_03_R1_(paired)_trimmed_(paired)_contig_9	100	100	1164	1959.06
FAVG1_00643	17	0	HI.0747.001.Index_14.FaLH_03_R1_(paired)_trimmed_(paired)_contig_9	100	100	567	981.758
FAVG1_00644	34	0	HI.0747.001.Index_14.FaLH_03_R1_(paired)_trimmed_(paired)_contig_9	100	100	3120	5781.04
FAVG1_00645	17	0	HI.0747.001.Index_14.FaLH_03_R1_(paired)_trimmed_(paired)_contig_9	100	100	1039	2012.58
FAVG1_00646	86	0	HI.0747.001.Index_14.FaLH_03_R1_(paired)_trimmed_(paired)_contig_9	100	100	658	1265.23
FAVG1_00647	10	0	HI.0747.001.Index_14.FaLH_03_R1_(paired)_trimmed_(paired)_contig_9	100	100	1641	2976.01
FAVG1_00648	27	0	HI.0747.001.Index_14.FaLH_03_R1_(paired)_trimmed_(paired)_contig_9	100	100	624	1134.4
FAVG1_00649	20	0	HI.0747.001.Index_14.FaLH_03_R1_(paired)_trimmed_(paired)_contig_9	100	100	917	1723.16
FAVG1_00650	21	1.67727e-163	HI.0747.001.Index_14.FaLH_03_R1_(paired)_trimmed_(paired)_contig_9	100	100	290	575.376
FAVG1_00651	51	0	HI.0747.001.Index_14.FaLH_03_R1_(paired)_trimmed_(paired)_contig_9	100	100	9144	17199.4
FAVG1_00652	23	3.27042e-110	HI.0747.001.Index_14.FaLH_03_R1_(paired)_trimmed_(paired)_contig_9	100	100	208	396.964
FAVG1_00653	25	0	HI.0747.001.Index_14.FaLH_03_R1_(paired)_trimmed_(paired)_contig_9	100	100	1081	2000.69
FAVG1_00654	22	0	HI.0747.001.Index_14.FaLH_03_R1_(paired)_trimmed_(paired)_contig_9	100	100	911	1592.32
FAVG1_00655	26	0	HI.0747.001.Index_14.FaLH_03_R1_(paired)_trimmed_(paired)_contig_9	100	100	1809	3435.91
FAVG1_00656	13	9.06232e-112	HI.0747.001.Index_14.FaLH_03_R1_(paired)_trimmed_(paired)_contig_9	100	100	286	402.911
FAVG1_00657	24	0	HI.0747.001.Index_14.FaLH_03_R1_(paired)_trimmed_(paired)_contig_9	100	100	447	831.099
FAVG1_00658	20	0	HI.0747.001.Index_14.FaLH_03_R1_(paired)_trimmed_(paired)_contig_9	100	100	669	1128.45
FAVG1_00659	93	0	HI.0747.001.Index_14.FaLH_03_R1_(paired)_trimmed_(paired)_contig_9	100	100	1209	2078
FAVG1_00660	35	0	HI.0747.001.Index_14.FaLH_03_R1_(paired)_trimmed_(paired)_contig_9	100	100	991	1814.35
FAVG1_00661	50	0	HI.0747.001.Index_14.FaLH_03_R1_(paired)_trimmed_(paired)_contig_9	100	100	2535	4930.61
FAVG1_00662	20	0	HI.0747.001.Index_14.FaLH_03_R1_(paired)_trimmed_(paired)_contig_9	100	100	1420	2633.06
FAVG1_00663	14	0	HI.0747.001.Index_14.FaLH_03_R1_(paired)_trimmed_(paired)_contig_9	100	100	1135	2020.51
FAVG1_00664	63	0	HI.0747.001.Index_14.FaLH_03_R1_(paired)_trimmed_(paired)_contig_9	100	100	360	666.564
FAVG1_00665	48	0	HI.0747.001.Index_14.FaLH_03_R1_(paired)_trimmed_(paired)_contig_9	100	100	1032	1927.34
FAVG1_00666	27	0	HI.0747.001.Index_14.FaLH_03_R1_(paired)_trimmed_(paired)_contig_9	100	100	1362	2416.98
FAVG1_00667	32	0	HI.0747.001.Index_14.FaLH_03_R1_(paired)_trimmed_(paired)_contig_9	100	100	646	1122.51
FAVG1_00668	30	1.5614e-104	HI.0747.001.Index_14.FaLH_03_R1_(paired)_trimmed_(paired)_contig_9	100	100	215	379.123
FAVG1_00669	73	0	HI.0747.001.Index_14.FaLH_03_R1_(paired)_trimmed_(paired)_contig_9	100	100	447	823.17
FAVG1_00670	46	0	HI.0747.001.Index_14.FaLH_03_R1_(paired)_trimmed_(paired)_contig_9	100	100	571	934.182
FAVG1_00671	14	0	HI.0747.001.Index_14.FaLH_03_R1_(paired)_trimmed_(paired)_contig_9	100	100	1422	2613.24
FAVG1_00672	10	0	HI.0747.001.Index_14.FaLH_03_R1_(paired)_trimmed_(paired)_contig_9	100	100	1461	2635.04
FAVG1_00673	34	0	HI.0747.001.Index_14.FaLH_03_R1_(paired)_trimmed_(paired)_contig_9	100	100	533	954.005
FAVG1_00674	26	0	HI.0747.001.Index_14.FaLH_03_R1_(paired)_trimmed_(paired)_contig_9	100	100	822	1471.4
FAVG1_00675	22	0	HI.0747.001.Index_14.FaLH_03_R1_(paired)_trimmed_(paired)_contig_9	100	100	1641	2880.85
FAVG1_00676	34	0	HI.0747.001.Index_14.FaLH_03_R1_(paired)_trimmed_(paired)_contig_9	100	100	2458	4444.93
FAVG1_00677	53	0	HI.0747.001.Index_14.FaLH_03_R1_(paired)_trimmed_(paired)_contig_9	100	100	4391	8070.66
FAVG1_00678	23	0	HI.0747.001.Index_14.FaLH_03_R1_(paired)_trimmed_(paired)_contig_9	100	100	746	1439.68
FAVG1_00679	38	0	HI.0747.001.Index_14.FaLH_03_R1_(paired)_trimmed_(paired)_contig_9	100	100	444	856.87
FAVG1_00680	39	1.4491e-154	HI.0747.001.Index_14.FaLH_03_R1_(paired)_trimmed_(paired)_contig_9	100	100	279	545.64
FAVG1_00681	20	0	HI.0747.001.Index_14.FaLH_03_R1_(paired)_trimmed_(paired)_contig_9	100	100	1166	2216.76
FAVG1_00682	26	0	HI.0747.001.Index_14.FaLH_03_R1_(paired)_trimmed_(paired)_contig_9	100	100	2047	3749.12
FAVG1_00683	22	0	HI.0747.001.Index_14.FaLH_03_R1_(paired)_trimmed_(paired)_contig_9	100	100	484	904.446
FAVG1_00684	30	0	HI.0747.001.Index_14.FaLH_03_R1_(paired)_trimmed_(paired)_contig_9	100	100	479	926.252
FAVG1_00685	18	6.53059e-169	HI.0747.001.Index_14.FaLH_03_R1_(paired)_trimmed_(paired)_contig_9	100	100	311	593.217
FAVG1_00686	17	1.01104e-95	HI.0747.001.Index_14.FaLH_03_R1_(paired)_trimmed_(paired)_contig_9	100	100	176	349.387
FAVG1_00687	37	0	HI.0747.001.Index_14.FaLH_03_R1_(paired)_trimmed_(paired)_contig_9	100	100	3119	6104.16
FAVG1_00688	43	0	HI.0747.001.Index_14.FaLH_03_R1_(paired)_trimmed_(paired)_contig_9	100	100	2476	4758.14
FAVG1_00689	20	0	HI.0747.001.Index_14.FaLH_03_R1_(paired)_trimmed_(paired)_contig_9	100	100	1947	3772.91
FAVG1_00690	46	0	HI.0747.001.Index_14.FaLH_03_R1_(paired)_trimmed_(paired)_contig_9	100	100	876	1562.59
FAVG1_00691	7	2.16956e-164	HI.0747.001.Index_14.FaLH_03_R1_(paired)_trimmed_(paired)_contig_9	100	100	339	577.358
FAVG1_00692	23	0	HI.0747.001.Index_14.FaLH_03_R1_(paired)_trimmed_(paired)_contig_9	100	100	1182	2018.53
FAVG1_00693	28	0	HI.0747.001.Index_14.FaLH_03_R1_(paired)_trimmed_(paired)_contig_9	100	100	2745	5053.51
FAVG1_00694	12	0	HI.0747.001.Index_14.FaLH_03_R1_(paired)_trimmed_(paired)_contig_9	100	100	1788	3370.49
FAVG1_00695	27	0	HI.0747.001.Index_14.FaLH_03_R1_(paired)_trimmed_(paired)_contig_9	100	100	584	1031.32
FAVG1_00696	31	0	HI.0747.001.Index_14.FaLH_03_R1_(paired)_trimmed_(paired)_contig_9	100	100	635	1203.78
FAVG1_00697	42	0	HI.0747.001.Index_14.FaLH_03_R1_(paired)_trimmed_(paired)_contig_9	100	100	1007	1909.5
FAVG1_00698	19	0	HI.0747.001.Index_14.FaLH_03_R1_(paired)_trimmed_(paired)_contig_9	100	100	1590	2970.06
FAVG1_00699	66	0	HI.0747.001.Index_14.FaLH_03_R1_(paired)_trimmed_(paired)_contig_9	100	100	840	1633.95
FAVG1_00700	58	0	HI.0747.001.Index_14.FaLH_03_R1_(paired)_trimmed_(paired)_contig_9	100	100	3064	5670.03
FAVG1_00701	29	0	HI.0747.001.Index_14.FaLH_03_R1_(paired)_trimmed_(paired)_contig_9	100	100	972	1538.8
FAVG1_00702	23	0	HI.0747.001.Index_14.FaLH_03_R1_(paired)_trimmed_(paired)_contig_9	100	100	849	1358.41
FAVG1_00703	22	0	HI.0747.001.Index_14.FaLH_03_R1_(paired)_trimmed_(paired)_contig_9	100	100	1277	2278.22
FAVG1_00704	13	0.00338161	HI.0747.001.Index_14.FaLH_03_R1_(paired)_trimmed_(paired)_contig_6	100	100	25	42.1223
FAVG1_00705	28	0	HI.0747.001.Index_14.FaLH_03_R1_(paired)_trimmed_(paired)_contig_9	100	100	1043	1443.65
FAVG1_00706	17	0	HI.0747.001.Index_14.FaLH_03_R1_(paired)_trimmed_(paired)_contig_9	100	100	771	1211.71
FAVG1_00707	47	0	HI.0747.001.Index_14.FaLH_03_R1_(paired)_trimmed_(paired)_contig_9	100	100	457	793.435
FAVG1_00708	29	0	HI.0747.001.Index_14.FaLH_03_R1_(paired)_trimmed_(paired)_contig_9	100	100	579	1061.05
FAVG1_00709	28	0	HI.0747.001.Index_14.FaLH_03_R1_(paired)_trimmed_(paired)_contig_9	100	100	730	1304.88
FAVG1_00710	18	0	HI.0747.001.Index_14.FaLH_03_R1_(paired)_trimmed_(paired)_contig_9	100	100	818	888.588
FAVG1_00711	29	0	HI.0747.001.Index_14.FaLH_03_R1_(paired)_trimmed_(paired)_contig_9	100	100	1037	1628.01
FAVG1_00712	10	0	HI.0747.001.Index_14.FaLH_03_R1_(paired)_trimmed_(paired)_contig_9	100	100	1190	2058.18
FAVG1_00713	44	0	HI.0747.001.Index_14.FaLH_03_R1_(paired)_trimmed_(paired)_contig_9	100	100	919	1505.1
FAVG1_00714	37	0	HI.0747.001.Index_14.FaLH_03_R1_(paired)_trimmed_(paired)_contig_9	100	100	2941	5679.94
FAVG1_00715	13	0	HI.0747.001.Index_14.FaLH_03_R1_(paired)_trimmed_(paired)_contig_9	100	100	860	1546.73
FAVG1_00716	35	0	HI.0747.001.Index_14.FaLH_03_R1_(paired)_trimmed_(paired)_contig_9	100	100	806	1479.33
FAVG1_00717	25	0	HI.0747.001.Index_14.FaLH_03_R1_(paired)_trimmed_(paired)_contig_9	100	100	1256	2181.08
FAVG1_00718	14	0	HI.0747.001.Index_14.FaLH_03_R1_(paired)_trimmed_(paired)_contig_9	100	100	530	884.623
FAVG1_00719	23	0	HI.0747.001.Index_14.FaLH_03_R1_(paired)_trimmed_(paired)_contig_9	100	100	706	1122.51
FAVG1_00720	76	0	HI.0747.001.Index_14.FaLH_03_R1_(paired)_trimmed_(paired)_contig_9	100	100	1684	2918.52
FAVG1_00721	9	0	HI.0747.001.Index_14.FaLH_03_R1_(paired)_trimmed_(paired)_contig_9	100	100	775	1489.24
FAVG1_00722	23	0	HI.0747.001.Index_14.FaLH_03_R1_(paired)_trimmed_(paired)_contig_9	100	100	886	1661.71
FAVG1_00723	21	0	HI.0747.001.Index_14.FaLH_03_R1_(paired)_trimmed_(paired)_contig_9	100	100	474	710.176
FAVG1_00724	23	0	HI.0747.001.Index_14.FaLH_03_R1_(paired)_trimmed_(paired)_contig_9	100	100	888	1025.37
FAVG1_00725	23	0	HI.0747.001.Index_14.FaLH_03_R1_(paired)_trimmed_(paired)_contig_9	100	100	557	890.57
FAVG1_00726	28	0	HI.0747.001.Index_14.FaLH_03_R1_(paired)_trimmed_(paired)_contig_9	100	100	508	880.658
FAVG1_00727	25	0	HI.0747.001.Index_14.FaLH_03_R1_(paired)_trimmed_(paired)_contig_9	100	100	1545	2674.69
FAVG1_00728	33	0	HI.0747.001.Index_14.FaLH_03_R1_(paired)_trimmed_(paired)_contig_9	100	100	725	1207.75
FAVG1_00729	23	1.21609e-95	HI.0747.001.Index_14.FaLH_03_R1_(paired)_trimmed_(paired)_contig_9	100	100	208	349.387
FAVG1_00730	18	0	HI.0747.001.Index_14.FaLH_03_R1_(paired)_trimmed_(paired)_contig_9	100	100	639	1068.98
FAVG1_00731	16	0	HI.0747.001.Index_14.FaLH_03_R1_(paired)_trimmed_(paired)_contig_9	100	100	1770	2811.47
FAVG1_00732	8	1.09498e-107	HI.0747.001.Index_14.FaLH_03_R1_(paired)_trimmed_(paired)_contig_9	100	100	200	389.034
FAVG1_00733	12	0	HI.0747.001.Index_14.FaLH_03_R1_(paired)_trimmed_(paired)_contig_9	100	100	1734	3041.42
FAVG1_00734	17	0	HI.0747.001.Index_14.FaLH_03_R1_(paired)_trimmed_(paired)_contig_9	100	100	601	993.652
FAVG1_00735	48	0	HI.0747.001.Index_14.FaLH_03_R1_(paired)_trimmed_(paired)_contig_9	100	100	1462	2526.01
FAVG1_00736	39	0	HI.0747.001.Index_14.FaLH_03_R1_(paired)_trimmed_(paired)_contig_9	100	100	720	1158.19
FAVG1_00737	14	0	HI.0747.001.Index_14.FaLH_03_R1_(paired)_trimmed_(paired)_contig_9	100	100	590	979.776
FAVG1_00738	32	0	HI.0747.001.Index_14.FaLH_03_R1_(paired)_trimmed_(paired)_contig_9	100	100	589	1152.24
FAVG1_00739	16	0	HI.0747.001.Index_14.FaLH_03_R1_(paired)_trimmed_(paired)_contig_9	100	100	1734	3176.22
FAVG1_00740	22	0	HI.0747.001.Index_14.FaLH_03_R1_(paired)_trimmed_(paired)_contig_9	100	100	1353	2389.23
FAVG1_00741	18	0	HI.0747.001.Index_14.FaLH_03_R1_(paired)_trimmed_(paired)_contig_9	100	100	1500	2720.28
FAVG1_00742	10	0	HI.0747.001.Index_14.FaLH_03_R1_(paired)_trimmed_(paired)_contig_9	100	100	1389	2516.1
FAVG1_00743	16	0	HI.0747.001.Index_14.FaLH_03_R1_(paired)_trimmed_(paired)_contig_9	100	100	697	1215.68
FAVG1_00744	19	0	HI.0747.001.Index_14.FaLH_03_R1_(paired)_trimmed_(paired)_contig_9	100	100	2412	4504.4
FAVG1_00745	18	0	HI.0747.001.Index_14.FaLH_03_R1_(paired)_trimmed_(paired)_contig_9	100	100	2403	4240.75
FAVG1_00746	13	0	HI.0747.001.Index_14.FaLH_03_R1_(paired)_trimmed_(paired)_contig_9	100	100	729	1271.18
FAVG1_00747	34	0	HI.0747.001.Index_14.FaLH_03_R1_(paired)_trimmed_(paired)_contig_9	100	100	1035	1742.98
FAVG1_00748	26	0	HI.0747.001.Index_14.FaLH_03_R1_(paired)_trimmed_(paired)_contig_9	100	100	413	684.405
FAVG1_00749	22	0	HI.0747.001.Index_14.FaLH_03_R1_(paired)_trimmed_(paired)_contig_9	100	100	430	733.964
FAVG1_00750	10	0	HI.0747.001.Index_14.FaLH_03_R1_(paired)_trimmed_(paired)_contig_9	100	100	702	1148.28
FAVG1_00751	41	0	HI.0747.001.Index_14.FaLH_03_R1_(paired)_trimmed_(paired)_contig_9	100	100	1142	2002.67
FAVG1_00752	20	0	HI.0747.001.Index_14.FaLH_03_R1_(paired)_trimmed_(paired)_contig_9	100	100	1718	3025.57
FAVG1_00753	19	0	HI.0747.001.Index_14.FaLH_03_R1_(paired)_trimmed_(paired)_contig_9	100	100	1317	2389.23
FAVG1_00754	38	0	HI.0747.001.Index_14.FaLH_03_R1_(paired)_trimmed_(paired)_contig_9	100	100	816	1538.8
FAVG1_00755	17	0	HI.0747.001.Index_14.FaLH_03_R1_(paired)_trimmed_(paired)_contig_9	100	100	550	1027.35
FAVG1_00756	67	0	HI.0747.001.Index_14.FaLH_03_R1_(paired)_trimmed_(paired)_contig_9	100	100	410	773.611
FAVG1_00757	29	0	HI.0747.001.Index_14.FaLH_03_R1_(paired)_trimmed_(paired)_contig_9	100	100	1269	2270.29
FAVG1_00758	26	0	HI.0747.001.Index_14.FaLH_03_R1_(paired)_trimmed_(paired)_contig_9	100	100	399	728.017
FAVG1_00759	18	0	HI.0747.001.Index_14.FaLH_03_R1_(paired)_trimmed_(paired)_contig_9	100	100	2436	4544.05
FAVG1_00760	14	0	HI.0747.001.Index_14.FaLH_03_R1_(paired)_trimmed_(paired)_contig_9	100	100	1119	2123.59
FAVG1_00761	28	0	HI.0747.001.Index_14.FaLH_03_R1_(paired)_trimmed_(paired)_contig_9	100	100	738	1328.67
FAVG1_00762	22	0	HI.0747.001.Index_14.FaLH_03_R1_(paired)_trimmed_(paired)_contig_9	100	100	1833	3051.34
FAVG1_00763	27	0	HI.0747.001.Index_14.FaLH_03_R1_(paired)_trimmed_(paired)_contig_9	100	100	884	1633.95
FAVG1_00764	14	0	HI.0747.001.Index_14.FaLH_03_R1_(paired)_trimmed_(paired)_contig_9	100	100	477	922.288
FAVG1_00765	17	0	HI.0747.001.Index_14.FaLH_03_R1_(paired)_trimmed_(paired)_contig_9	100	100	475	783.523
FAVG1_00766	15	0	HI.0747.001.Index_14.FaLH_03_R1_(paired)_trimmed_(paired)_contig_9	100	100	1224	2244.52
FAVG1_00767	26	0	HI.0747.001.Index_14.FaLH_03_R1_(paired)_trimmed_(paired)_contig_9	100	100	2217	3951.32
FAVG1_00768	45	0	HI.0747.001.Index_14.FaLH_03_R1_(paired)_trimmed_(paired)_contig_9	100	100	810	1566.55
FAVG1_00769	35	0	HI.0747.001.Index_14.FaLH_03_R1_(paired)_trimmed_(paired)_contig_9	100	100	942	1820.29
FAVG1_00770	37	0	HI.0747.001.Index_14.FaLH_03_R1_(paired)_trimmed_(paired)_contig_9	100	100	1095	2076.02
FAVG1_00771	60	4.74841e-139	HI.0747.001.Index_14.FaLH_03_R1_(paired)_trimmed_(paired)_contig_9	100	100	261	494.099
FAVG1_00772	27	0	HI.0747.001.Index_14.FaLH_03_R1_(paired)_trimmed_(paired)_contig_9	100	100	486	860.835
FAVG1_00773	22	0	HI.0747.001.Index_14.FaLH_03_R1_(paired)_trimmed_(paired)_contig_9	100	100	409	803.346
FAVG1_00774	14	0	HI.0747.001.Index_14.FaLH_03_R1_(paired)_trimmed_(paired)_contig_9	100	100	867	1552.68
FAVG1_00775	30	0	HI.0747.001.Index_14.FaLH_03_R1_(paired)_trimmed_(paired)_contig_9	100	100	571	1116.56
FAVG1_00776	32	0	HI.0747.001.Index_14.FaLH_03_R1_(paired)_trimmed_(paired)_contig_9	100	100	902	1709.28
FAVG1_00777	23	0	HI.0747.001.Index_14.FaLH_03_R1_(paired)_trimmed_(paired)_contig_9	100	100	1459	2654.86
FAVG1_00778	33	0	HI.0747.001.Index_14.FaLH_03_R1_(paired)_trimmed_(paired)_contig_9	100	100	893	1739.02
FAVG1_00779	24	0	HI.0747.001.Index_14.FaLH_03_R1_(paired)_trimmed_(paired)_contig_9	100	100	501	977.793
FAVG1_00780	16	0	HI.0747.001.Index_14.FaLH_03_R1_(paired)_trimmed_(paired)_contig_9	100	100	908	1647.83
FAVG1_00781	17	0	HI.0747.001.Index_14.FaLH_03_R1_(paired)_trimmed_(paired)_contig_9	100	100	1188	2300.02
FAVG1_00782	18	0	HI.0747.001.Index_14.FaLH_03_R1_(paired)_trimmed_(paired)_contig_9	100	100	825	1580.43
FAVG1_00783	33	3.35883e-144	HI.0747.001.Index_14.FaLH_03_R1_(paired)_trimmed_(paired)_contig_9	100	100	273	509.958
FAVG1_00784	56	0	HI.0747.001.Index_14.FaLH_03_R1_(paired)_trimmed_(paired)_contig_9	100	100	3377	6623.54
FAVG1_00785	27	0	HI.0747.001.Index_14.FaLH_03_R1_(paired)_trimmed_(paired)_contig_9	100	100	964	1879.76
FAVG1_00786	16	3.57676e-163	HI.0747.001.Index_14.FaLH_03_R1_(paired)_trimmed_(paired)_contig_9	100	100	301	573.393
FAVG1_00787	88	0	HI.0747.001.Index_14.FaLH_03_R1_(paired)_trimmed_(paired)_contig_9	100	100	434	837.046
FAVG1_00788	21	0	HI.0747.001.Index_14.FaLH_03_R1_(paired)_trimmed_(paired)_contig_9	100	100	2385	4593.61
FAVG1_00789	23	0	HI.0747.001.Index_14.FaLH_03_R1_(paired)_trimmed_(paired)_contig_9	100	100	3197	6242.93
FAVG1_00790	32	0	HI.0747.001.Index_14.FaLH_03_R1_(paired)_trimmed_(paired)_contig_9	100	100	813	1612.15
FAVG1_00791	33	0	HI.0747.001.Index_14.FaLH_03_R1_(paired)_trimmed_(paired)_contig_9	100	100	1244	2442.75
FAVG1_00792	34	0	HI.0747.001.Index_14.FaLH_03_R1_(paired)_trimmed_(paired)_contig_9	100	100	693	1318.76
FAVG1_00793	28	0	HI.0747.001.Index_14.FaLH_03_R1_(paired)_trimmed_(paired)_contig_9	100	100	3510	6554.16
FAVG1_00794	38	0	HI.0747.001.Index_14.FaLH_03_R1_(paired)_trimmed_(paired)_contig_9	100	100	2538	4809.68
FAVG1_00795	25	0	HI.0747.001.Index_14.FaLH_03_R1_(paired)_trimmed_(paired)_contig_9	100	100	1406	2494.29
FAVG1_00796	10	0	HI.0747.001.Index_14.FaLH_03_R1_(paired)_trimmed_(paired)_contig_9	100	100	2124	3917.62
FAVG1_00797	75	2.04258e-62	HI.0747.001.Index_14.FaLH_03_R1_(paired)_trimmed_(paired)_contig_9	100	100	124	238.375
FAVG1_00798	13	0	HI.0747.001.Index_14.FaLH_03_R1_(paired)_trimmed_(paired)_contig_9	100	100	798	1550.69
FAVG1_00799	12	0	HI.0747.001.Index_14.FaLH_03_R1_(paired)_trimmed_(paired)_contig_9	100	100	885	1651.79
FAVG1_00800	29	0	HI.0747.001.Index_14.FaLH_03_R1_(paired)_trimmed_(paired)_contig_9	100	100	2192	4306.17
FAVG1_00801	36	2.01785e-118	HI.0747.001.Index_14.FaLH_03_R1_(paired)_trimmed_(paired)_contig_9	100	100	239	426.699
FAVG1_00802	25	0.509312	HI.0747.001.Index_14.FaLH_03_R1_(paired)_trimmed_(paired)_contig_5	100	100	21	38.1576
FAVG1_00803	8	2.29672e-32	HI.0747.001.Index_14.FaLH_03_R1_(paired)_trimmed_(paired)_contig_9	100	100	150	139.258
FAVG1_00804	15	1.20799e-169	HI.0747.001.Index_14.FaLH_03_R1_(paired)_trimmed_(paired)_contig_9	100	100	308	595.199
FAVG1_00805	15	0	HI.0747.001.Index_14.FaLH_03_R1_(paired)_trimmed_(paired)_contig_9	100	100	922	1820.29
FAVG1_00806	22	0	HI.0747.001.Index_14.FaLH_03_R1_(paired)_trimmed_(paired)_contig_9	100	100	591	1140.35
FAVG1_00807	20	0	HI.0747.001.Index_14.FaLH_03_R1_(paired)_trimmed_(paired)_contig_9	100	100	3420	6653.27
FAVG1_00808	28	0	HI.0747.001.Index_14.FaLH_03_R1_(paired)_trimmed_(paired)_contig_9	100	100	609	1176.03
FAVG1_00809	21	1.05941e-161	HI.0747.001.Index_14.FaLH_03_R1_(paired)_trimmed_(paired)_contig_9	100	100	298	569.428
FAVG1_00810	49	4.23985e-48	HI.0747.001.Index_14.FaLH_03_R1_(paired)_trimmed_(paired)_contig_9	100	100	96	190.799
FAVG1_00811	21	0	HI.0747.001.Index_14.FaLH_03_R1_(paired)_trimmed_(paired)_contig_9	100	100	2587	5001.97
FAVG1_00812	19	0	HI.0747.001.Index_14.FaLH_03_R1_(paired)_trimmed_(paired)_contig_9	100	100	2030	3953.31
FAVG1_00813	41	0	HI.0747.001.Index_14.FaLH_03_R1_(paired)_trimmed_(paired)_contig_9	100	100	1266	2494.29
FAVG1_00814	28	0	HI.0747.001.Index_14.FaLH_03_R1_(paired)_trimmed_(paired)_contig_9	100	100	1122	2185.05
FAVG1_00815	48	0	HI.0747.001.Index_14.FaLH_03_R1_(paired)_trimmed_(paired)_contig_9	100	100	927	1814.35
FAVG1_00816	34	0	HI.0747.001.Index_14.FaLH_03_R1_(paired)_trimmed_(paired)_contig_9	100	100	789	1548.71
FAVG1_00817	40	0	HI.0747.001.Index_14.FaLH_03_R1_(paired)_trimmed_(paired)_contig_9	100	100	580	1102.68
FAVG1_00818	17	0	HI.0747.001.Index_14.FaLH_03_R1_(paired)_trimmed_(paired)_contig_9	100	100	587	1005.55
FAVG1_00819	29	0	HI.0747.001.Index_14.FaLH_03_R1_(paired)_trimmed_(paired)_contig_9	100	100	858	1629.99
FAVG1_00820	23	0	HI.0747.001.Index_14.FaLH_03_R1_(paired)_trimmed_(paired)_contig_9	100	100	2270	4397.35
FAVG1_00821	21	0	HI.0747.001.Index_14.FaLH_03_R1_(paired)_trimmed_(paired)_contig_9	100	100	2532	4964.31
FAVG1_00822	26	0	HI.0747.001.Index_14.FaLH_03_R1_(paired)_trimmed_(paired)_contig_9	100	100	472	928.235
FAVG1_00823	19	0	HI.0747.001.Index_14.FaLH_03_R1_(paired)_trimmed_(paired)_contig_9	100	100	463	902.464
FAVG1_00824	23	0	HI.0747.001.Index_14.FaLH_03_R1_(paired)_trimmed_(paired)_contig_9	100	100	977	1913.46
FAVG1_00825	22	0	HI.0747.001.Index_14.FaLH_03_R1_(paired)_trimmed_(paired)_contig_9	100	100	714	1400.03
FAVG1_00826	18	0	HI.0747.001.Index_14.FaLH_03_R1_(paired)_trimmed_(paired)_contig_9	100	100	639	1259.29
FAVG1_00827	31	0	HI.0747.001.Index_14.FaLH_03_R1_(paired)_trimmed_(paired)_contig_9	100	100	554	1082.86
FAVG1_00828	21	0	HI.0747.001.Index_14.FaLH_03_R1_(paired)_trimmed_(paired)_contig_9	100	100	1729	3356.62
FAVG1_00829	40	0	HI.0747.001.Index_14.FaLH_03_R1_(paired)_trimmed_(paired)_contig_9	100	100	2978	5848.44
FAVG1_00830	13	0	HI.0747.001.Index_14.FaLH_03_R1_(paired)_trimmed_(paired)_contig_9	100	100	450	860.835
FAVG1_00831	20	0	HI.0747.001.Index_14.FaLH_03_R1_(paired)_trimmed_(paired)_contig_9	100	100	714	1407.96
FAVG1_00832	27	0	HI.0747.001.Index_14.FaLH_03_R1_(paired)_trimmed_(paired)_contig_9	100	100	1023	1972.94
FAVG1_00833	13	0	HI.0747.001.Index_14.FaLH_03_R1_(paired)_trimmed_(paired)_contig_9	100	100	1452	2759.93
FAVG1_00834	65	0	HI.0747.001.Index_14.FaLH_03_R1_(paired)_trimmed_(paired)_contig_9	100	100	776	1538.8
FAVG1_00835	9	0	HI.0747.001.Index_14.FaLH_03_R1_(paired)_trimmed_(paired)_contig_9	100	100	1181	2317.86
FAVG1_00836	19	0	HI.0747.001.Index_14.FaLH_03_R1_(paired)_trimmed_(paired)_contig_9	100	100	1862	3636.13
FAVG1_00837	38	0	HI.0747.001.Index_14.FaLH_03_R1_(paired)_trimmed_(paired)_contig_9	100	100	1145	2214.78
FAVG1_00838	12	0	HI.0747.001.Index_14.FaLH_03_R1_(paired)_trimmed_(paired)_contig_9	100	100	1004	1935.27
FAVG1_00839	28	0	HI.0747.001.Index_14.FaLH_03_R1_(paired)_trimmed_(paired)_contig_9	100	100	975	1869.85
FAVG1_00840	30	0	HI.0747.001.Index_14.FaLH_03_R1_(paired)_trimmed_(paired)_contig_9	100	100	679	1291.01
FAVG1_00841	24	2.66178e-114	HI.0747.001.Index_14.FaLH_03_R1_(paired)_trimmed_(paired)_contig_9	100	100	211	410.84
FAVG1_00842	24	0	HI.0747.001.Index_14.FaLH_03_R1_(paired)_trimmed_(paired)_contig_9	100	100	1203	2282.18
FAVG1_00843	25	0	HI.0747.001.Index_14.FaLH_03_R1_(paired)_trimmed_(paired)_contig_9	100	100	760	1455.54
FAVG1_00844	29	0	HI.0747.001.Index_14.FaLH_03_R1_(paired)_trimmed_(paired)_contig_9	100	100	2003	3891.85
FAVG1_00845	15	1.35833e-73	HI.0747.001.Index_14.FaLH_03_R1_(paired)_trimmed_(paired)_contig_9	100	100	139	276.04
FAVG1_00846	44	0	HI.0747.001.Index_14.FaLH_03_R1_(paired)_trimmed_(paired)_contig_9	100	100	564	1118.54
FAVG1_00847	11	0	HI.0747.001.Index_14.FaLH_03_R1_(paired)_trimmed_(paired)_contig_9	100	100	849	1659.72
FAVG1_00848	31	0	HI.0747.001.Index_14.FaLH_03_R1_(paired)_trimmed_(paired)_contig_9	100	100	492	944.093
FAVG1_00849	27	0	HI.0747.001.Index_14.FaLH_03_R1_(paired)_trimmed_(paired)_contig_9	100	100	657	1294.97
FAVG1_00850	24	0	HI.0747.001.Index_14.FaLH_03_R1_(paired)_trimmed_(paired)_contig_9	100	100	2246	4389.42
FAVG1_00851	12	0	HI.0747.001.Index_14.FaLH_03_R1_(paired)_trimmed_(paired)_contig_9	100	100	385	755.77
FAVG1_00852	30	0	HI.0747.001.Index_14.FaLH_03_R1_(paired)_trimmed_(paired)_contig_9	100	100	1002	1923.38
FAVG1_00853	43	0	HI.0747.001.Index_14.FaLH_03_R1_(paired)_trimmed_(paired)_contig_9	100	100	636	1237.48
FAVG1_00854	18	0	HI.0747.001.Index_14.FaLH_03_R1_(paired)_trimmed_(paired)_contig_9	100	100	1203	2345.62
FAVG1_00855	55	0	HI.0747.001.Index_14.FaLH_03_R1_(paired)_trimmed_(paired)_contig_9	100	100	1629	3221.82
FAVG1_00856	11	0	HI.0747.001.Index_14.FaLH_03_R1_(paired)_trimmed_(paired)_contig_9	100	100	1410	2748.04
FAVG1_00857	36	0	HI.0747.001.Index_14.FaLH_03_R1_(paired)_trimmed_(paired)_contig_9	100	100	548	1039.25
FAVG1_00858	38	0	HI.0747.001.Index_14.FaLH_03_R1_(paired)_trimmed_(paired)_contig_9	100	100	4001	7773.3
FAVG1_00859	41	0	HI.0747.001.Index_14.FaLH_03_R1_(paired)_trimmed_(paired)_contig_9	100	100	799	1544.75
FAVG1_00860	24	0	HI.0747.001.Index_14.FaLH_03_R1_(paired)_trimmed_(paired)_contig_9	100	100	635	1227.57
FAVG1_00861	26	0	HI.0747.001.Index_14.FaLH_03_R1_(paired)_trimmed_(paired)_contig_9	100	100	988	1919.41
FAVG1_00862	18	0	HI.0747.001.Index_14.FaLH_03_R1_(paired)_trimmed_(paired)_contig_9	100	100	652	1269.2
FAVG1_00863	36	1.74263e-126	HI.0747.001.Index_14.FaLH_03_R1_(paired)_trimmed_(paired)_contig_9	100	100	232	452.47
FAVG1_00864	25	0	HI.0747.001.Index_14.FaLH_03_R1_(paired)_trimmed_(paired)_contig_9	100	100	339	664.581
FAVG1_00865	25	0	HI.0747.001.Index_14.FaLH_03_R1_(paired)_trimmed_(paired)_contig_9	100	100	368	714.14
FAVG1_00866	33	2.8239e-172	HI.0747.001.Index_14.FaLH_03_R1_(paired)_trimmed_(paired)_contig_9	100	100	317	605.111
FAVG1_00867	19	0	HI.0747.001.Index_14.FaLH_03_R1_(paired)_trimmed_(paired)_contig_9	100	100	1361	2658.83
FAVG1_00868	29	0	HI.0747.001.Index_14.FaLH_03_R1_(paired)_trimmed_(paired)_contig_9	100	100	357	700.264
FAVG1_00869	41	0	HI.0747.001.Index_14.FaLH_03_R1_(paired)_trimmed_(paired)_contig_9	100	100	428	848.94
FAVG1_00870	42	0	HI.0747.001.Index_14.FaLH_03_R1_(paired)_trimmed_(paired)_contig_9	100	100	668	1300.92
FAVG1_00871	19	0	HI.0747.001.Index_14.FaLH_03_R1_(paired)_trimmed_(paired)_contig_9	100	100	2835	5438.09
FAVG1_00872	48	0	HI.0747.001.Index_14.FaLH_03_R1_(paired)_trimmed_(paired)_contig_9	100	100	5260	10340.5
FAVG1_00873	51	0	HI.0747.001.Index_14.FaLH_03_R1_(paired)_trimmed_(paired)_contig_9	100	100	2024	3965.2
FAVG1_00874	30	0	HI.0747.001.Index_14.FaLH_03_R1_(paired)_trimmed_(paired)_contig_9	100	100	3234	6340.06
FAVG1_00875	28	0	HI.0747.001.Index_14.FaLH_03_R1_(paired)_trimmed_(paired)_contig_9	100	100	405	795.417
FAVG1_00876	33	0	HI.0747.001.Index_14.FaLH_03_R1_(paired)_trimmed_(paired)_contig_9	100	100	826	1606.2
FAVG1_00877	15	5.41137e-116	HI.0747.001.Index_14.FaLH_03_R1_(paired)_trimmed_(paired)_contig_9	100	100	218	416.787
FAVG1_00878	17	0	HI.0747.001.Index_14.FaLH_03_R1_(paired)_trimmed_(paired)_contig_9	100	100	694	1304.88
FAVG1_00879	42	0	HI.0747.001.Index_14.FaLH_03_R1_(paired)_trimmed_(paired)_contig_9	100	100	982	1907.52
FAVG1_00880	25	0	HI.0747.001.Index_14.FaLH_03_R1_(paired)_trimmed_(paired)_contig_9	100	100	819	1608.18
FAVG1_00881	27	0	HI.0747.001.Index_14.FaLH_03_R1_(paired)_trimmed_(paired)_contig_9	100	100	1088	2141.44
FAVG1_00882	21	0	HI.0747.001.Index_14.FaLH_03_R1_(paired)_trimmed_(paired)_contig_9	100	100	2321	4569.82
FAVG1_00883	54	0	HI.0747.001.Index_14.FaLH_03_R1_(paired)_trimmed_(paired)_contig_9	100	100	627	1227.57
FAVG1_00884	28	0	HI.0747.001.Index_14.FaLH_03_R1_(paired)_trimmed_(paired)_contig_9	100	100	592	1126.47
FAVG1_00885	52	0	HI.0747.001.Index_14.FaLH_03_R1_(paired)_trimmed_(paired)_contig_9	100	100	1679	3245.61
FAVG1_00886	32	0	HI.0747.001.Index_14.FaLH_03_R1_(paired)_trimmed_(paired)_contig_9	100	100	1956	3790.75
FAVG1_00887	39	0	HI.0747.001.Index_14.FaLH_03_R1_(paired)_trimmed_(paired)_contig_9	100	100	413	803.346
FAVG1_00888	8	0	HI.0747.001.Index_14.FaLH_03_R1_(paired)_trimmed_(paired)_contig_9	100	100	435	846.958
FAVG1_00889	47	0	HI.0747.001.Index_14.FaLH_03_R1_(paired)_trimmed_(paired)_contig_9	100	100	633	1231.53
FAVG1_00890	29	0	HI.0747.001.Index_14.FaLH_03_R1_(paired)_trimmed_(paired)_contig_9	100	100	1414	2664.78
FAVG1_00891	19	0	HI.0747.001.Index_14.FaLH_03_R1_(paired)_trimmed_(paired)_contig_9	100	100	1250	2454.65
FAVG1_00892	31	0	HI.0747.001.Index_14.FaLH_03_R1_(paired)_trimmed_(paired)_contig_9	100	100	720	1427.79
FAVG1_00893	22	0	HI.0747.001.Index_14.FaLH_03_R1_(paired)_trimmed_(paired)_contig_9	100	100	1871	3646.04
FAVG1_00894	28	0	HI.0747.001.Index_14.FaLH_03_R1_(paired)_trimmed_(paired)_contig_9	100	100	555	1092.77
FAVG1_00895	29	0	HI.0747.001.Index_14.FaLH_03_R1_(paired)_trimmed_(paired)_contig_9	100	100	835	1639.9
FAVG1_00896	34	0	HI.0747.001.Index_14.FaLH_03_R1_(paired)_trimmed_(paired)_contig_9	100	100	554	1074.93
FAVG1_00897	25	0	HI.0747.001.Index_14.FaLH_03_R1_(paired)_trimmed_(paired)_contig_9	100	100	1642	3144.51
FAVG1_00898	35	0	HI.0747.001.Index_14.FaLH_03_R1_(paired)_trimmed_(paired)_contig_9	100	100	2549	4918.71
FAVG1_00899	13	0	HI.0747.001.Index_14.FaLH_03_R1_(paired)_trimmed_(paired)_contig_9	100	100	599	1164.13
FAVG1_00900	17	0	HI.0747.001.Index_14.FaLH_03_R1_(paired)_trimmed_(paired)_contig_9	100	100	576	1118.54
FAVG1_00901	151	0	HI.0747.001.Index_14.FaLH_03_R1_(paired)_trimmed_(paired)_contig_9	100	100	3615	6984.33
FAVG1_00902	28	4.09794e-126	HI.0747.001.Index_14.FaLH_03_R1_(paired)_trimmed_(paired)_contig_9	100	100	227	450.487
FAVG1_00903	23	0	HI.0747.001.Index_14.FaLH_03_R1_(paired)_trimmed_(paired)_contig_9	100	100	566	1106.65
FAVG1_00904	19	0	HI.0747.001.Index_14.FaLH_03_R1_(paired)_trimmed_(paired)_contig_9	100	100	704	1388.14
FAVG1_00905	11	0	HI.0747.001.Index_14.FaLH_03_R1_(paired)_trimmed_(paired)_contig_9	100	100	725	1413.91
FAVG1_00906	17	0	HI.0747.001.Index_14.FaLH_03_R1_(paired)_trimmed_(paired)_contig_9	100	100	2499	4851.31
FAVG1_00907	15	0	HI.0747.001.Index_14.FaLH_03_R1_(paired)_trimmed_(paired)_contig_9	100	100	1440	2807.51
FAVG1_00908	16	0	HI.0747.001.Index_14.FaLH_03_R1_(paired)_trimmed_(paired)_contig_9	100	100	1018	2010.6
FAVG1_00909	40	0	HI.0747.001.Index_14.FaLH_03_R1_(paired)_trimmed_(paired)_contig_9	100	100	1846	3620.27
FAVG1_00910	35	0	HI.0747.001.Index_14.FaLH_03_R1_(paired)_trimmed_(paired)_contig_9	100	100	723	1394.09
FAVG1_00911	16	0	HI.0747.001.Index_14.FaLH_03_R1_(paired)_trimmed_(paired)_contig_9	100	100	1084	2117.65
FAVG1_00912	21	0	HI.0747.001.Index_14.FaLH_03_R1_(paired)_trimmed_(paired)_contig_9	100	100	5421	10572.4
FAVG1_00913	19	0	HI.0747.001.Index_14.FaLH_03_R1_(paired)_trimmed_(paired)_contig_9	100	100	534	1043.21
FAVG1_00914	27	0	HI.0747.001.Index_14.FaLH_03_R1_(paired)_trimmed_(paired)_contig_9	100	100	750	1463.47
FAVG1_00915	13	0	HI.0747.001.Index_14.FaLH_03_R1_(paired)_trimmed_(paired)_contig_9	100	100	364	714.14
FAVG1_00916	32	0	HI.0747.001.Index_14.FaLH_03_R1_(paired)_trimmed_(paired)_contig_9	100	100	2184	4274.45
FAVG1_00917	18	0	HI.0747.001.Index_14.FaLH_03_R1_(paired)_trimmed_(paired)_contig_9	100	100	884	1729.11
FAVG1_00918	19	0	HI.0747.001.Index_14.FaLH_03_R1_(paired)_trimmed_(paired)_contig_9	100	100	1125	2206.85
FAVG1_00919	23	0	HI.0747.001.Index_14.FaLH_03_R1_(paired)_trimmed_(paired)_contig_9	100	100	1550	3017.64
FAVG1_00920	21	0	HI.0747.001.Index_14.FaLH_03_R1_(paired)_trimmed_(paired)_contig_9	100	100	708	1388.14
FAVG1_00921	34	0	HI.0747.001.Index_14.FaLH_03_R1_(paired)_trimmed_(paired)_contig_9	100	100	1429	2793.63
FAVG1_00922	46	0	HI.0747.001.Index_14.FaLH_03_R1_(paired)_trimmed_(paired)_contig_9	100	100	539	1061.05
FAVG1_00923	30	0	HI.0747.001.Index_14.FaLH_03_R1_(paired)_trimmed_(paired)_contig_9	100	100	897	1746.95
FAVG1_00924	36	0	HI.0747.001.Index_14.FaLH_03_R1_(paired)_trimmed_(paired)_contig_9	100	100	2974	5800.86
FAVG1_00925	31	0	HI.0747.001.Index_14.FaLH_03_R1_(paired)_trimmed_(paired)_contig_9	100	100	1587	3090.98
FAVG1_00926	27	0	HI.0747.001.Index_14.FaLH_03_R1_(paired)_trimmed_(paired)_contig_9	100	100	736	1398.05
FAVG1_00927	39	0	HI.0747.001.Index_14.FaLH_03_R1_(paired)_trimmed_(paired)_contig_9	100	100	756	1467.43
FAVG1_00928	30	0	HI.0747.001.Index_14.FaLH_03_R1_(paired)_trimmed_(paired)_contig_9	100	100	994	1963.02
FAVG1_00929	16	2.29935e-137	HI.0747.001.Index_14.FaLH_03_R1_(paired)_trimmed_(paired)_contig_9	100	100	254	488.152
FAVG1_00930	34	0	HI.0747.001.Index_14.FaLH_03_R1_(paired)_trimmed_(paired)_contig_9	100	100	992	1903.55
FAVG1_00931	22	0	HI.0747.001.Index_14.FaLH_03_R1_(paired)_trimmed_(paired)_contig_9	100	100	344	666.564
FAVG1_00932	4	0	HI.0747.001.Index_14.FaLH_03_R1_(paired)_trimmed_(paired)_contig_9	100	100	1323	2504.21
FAVG1_00933	71	0	HI.0747.001.Index_14.FaLH_03_R1_(paired)_trimmed_(paired)_contig_9	100	100	2849	5459.9
FAVG1_00934	18	0	HI.0747.001.Index_14.FaLH_03_R1_(paired)_trimmed_(paired)_contig_9	100	100	1317	2595.39
FAVG1_00935	17	0	HI.0747.001.Index_14.FaLH_03_R1_(paired)_trimmed_(paired)_contig_9	100	100	1859	3661.9
FAVG1_00936	18	0	HI.0747.001.Index_14.FaLH_03_R1_(paired)_trimmed_(paired)_contig_9	100	100	1993	3856.17
FAVG1_00937	19	0	HI.0747.001.Index_14.FaLH_03_R1_(paired)_trimmed_(paired)_contig_9	100	100	831	1568.53
FAVG1_00938	26	8.97329e-119	HI.0747.001.Index_14.FaLH_03_R1_(paired)_trimmed_(paired)_contig_9	100	100	215	426.699
FAVG1_00939	23	0	HI.0747.001.Index_14.FaLH_03_R1_(paired)_trimmed_(paired)_contig_9	100	100	1825	3578.64
FAVG1_00940	11	0	HI.0747.001.Index_14.FaLH_03_R1_(paired)_trimmed_(paired)_contig_9	100	100	794	1469.42
FAVG1_00941	8	0	HI.0747.001.Index_14.FaLH_03_R1_(paired)_trimmed_(paired)_contig_9	100	100	1006	1963.02
FAVG1_00942	11	0	HI.0747.001.Index_14.FaLH_03_R1_(paired)_trimmed_(paired)_contig_9	100	100	944	1840.12
FAVG1_00943	10	0	HI.0747.001.Index_14.FaLH_03_R1_(paired)_trimmed_(paired)_contig_9	100	100	1239	2416.98
FAVG1_00944	38	0	HI.0747.001.Index_14.FaLH_03_R1_(paired)_trimmed_(paired)_contig_9	100	100	1072	2030.42
FAVG1_00945	29	0	HI.0747.001.Index_14.FaLH_03_R1_(paired)_trimmed_(paired)_contig_9	100	100	954	1867.87
FAVG1_00946	19	0	HI.0747.001.Index_14.FaLH_03_R1_(paired)_trimmed_(paired)_contig_9	100	100	345	676.476
FAVG1_00947	15	0	HI.0747.001.Index_14.FaLH_03_R1_(paired)_trimmed_(paired)_contig_9	100	100	357	700.264
FAVG1_00948	20	0	HI.0747.001.Index_14.FaLH_03_R1_(paired)_trimmed_(paired)_contig_9	100	100	633	1231.53
FAVG1_00949	6	0	HI.0747.001.Index_14.FaLH_03_R1_(paired)_trimmed_(paired)_contig_9	100	100	1713	3261.47
FAVG1_00950	13	7.99901e-162	HI.0747.001.Index_14.FaLH_03_R1_(paired)_trimmed_(paired)_contig_9	100	100	295	569.428
FAVG1_00951	13	0	HI.0747.001.Index_14.FaLH_03_R1_(paired)_trimmed_(paired)_contig_9	100	100	1719	3313.01
FAVG1_00952	13	7.44161e-175	HI.0747.001.Index_14.FaLH_03_R1_(paired)_trimmed_(paired)_contig_9	100	100	317	613.04
FAVG1_00953	47	0	HI.0747.001.Index_14.FaLH_03_R1_(paired)_trimmed_(paired)_contig_9	100	100	593	1160.17
FAVG1_00954	31	0	HI.0747.001.Index_14.FaLH_03_R1_(paired)_trimmed_(paired)_contig_9	100	100	529	979.776
FAVG1_00955	20	0	HI.0747.001.Index_14.FaLH_03_R1_(paired)_trimmed_(paired)_contig_9	100	100	1189	2325.79
FAVG1_00956	40	0	HI.0747.001.Index_14.FaLH_03_R1_(paired)_trimmed_(paired)_contig_9	100	100	830	1637.92
FAVG1_00957	9	0	HI.0747.001.Index_14.FaLH_03_R1_(paired)_trimmed_(paired)_contig_9	100	100	372	722.07
FAVG1_00958	17	0	HI.0747.001.Index_14.FaLH_03_R1_(paired)_trimmed_(paired)_contig_9	100	100	1154	2256.41
FAVG1_00959	9	0	HI.0747.001.Index_14.FaLH_03_R1_(paired)_trimmed_(paired)_contig_9	100	100	1293	2500.24
FAVG1_00960	14	0	HI.0747.001.Index_14.FaLH_03_R1_(paired)_trimmed_(paired)_contig_9	100	100	516	1007.53
FAVG1_00961	14	0	HI.0747.001.Index_14.FaLH_03_R1_(paired)_trimmed_(paired)_contig_9	100	100	1911	3709.48
FAVG1_00962	48	0	HI.0747.001.Index_14.FaLH_03_R1_(paired)_trimmed_(paired)_contig_9	100	100	3391	6651.29
FAVG1_00963	36	0	HI.0747.001.Index_14.FaLH_03_R1_(paired)_trimmed_(paired)_contig_9	100	100	837	1618.09
FAVG1_00964	11	5.36824e-128	HI.0747.001.Index_14.FaLH_03_R1_(paired)_trimmed_(paired)_contig_9	100	100	230	456.434
FAVG1_00965	25	0	HI.0747.001.Index_14.FaLH_03_R1_(paired)_trimmed_(paired)_contig_9	100	100	534	1051.14
FAVG1_00966	33	0	HI.0747.001.Index_14.FaLH_03_R1_(paired)_trimmed_(paired)_contig_9	100	100	444	864.799
FAVG1_00967	25	0	HI.0747.001.Index_14.FaLH_03_R1_(paired)_trimmed_(paired)_contig_9	100	100	450	868.764
FAVG1_00968	13	0	HI.0747.001.Index_14.FaLH_03_R1_(paired)_trimmed_(paired)_contig_9	100	100	1749	3404.19
FAVG1_00969	33	8.56544e-161	HI.0747.001.Index_14.FaLH_03_R1_(paired)_trimmed_(paired)_contig_9	100	100	289	565.464
FAVG1_00970	32	0	HI.0747.001.Index_14.FaLH_03_R1_(paired)_trimmed_(paired)_contig_9	100	100	505	930.217
FAVG1_00971	16	0	HI.0747.001.Index_14.FaLH_03_R1_(paired)_trimmed_(paired)_contig_9	100	100	858	1677.56
FAVG1_00972	18	0	HI.0747.001.Index_14.FaLH_03_R1_(paired)_trimmed_(paired)_contig_9	100	100	805	1564.57
FAVG1_00973	35	0	HI.0747.001.Index_14.FaLH_03_R1_(paired)_trimmed_(paired)_contig_9	100	100	911	1790.56
FAVG1_00974	27	0	HI.0747.001.Index_14.FaLH_03_R1_(paired)_trimmed_(paired)_contig_9	100	100	702	1360.39
FAVG1_00975	22	0	HI.0747.001.Index_14.FaLH_03_R1_(paired)_trimmed_(paired)_contig_9	100	100	468	904.446
FAVG1_00976	27	0	HI.0747.001.Index_14.FaLH_03_R1_(paired)_trimmed_(paired)_contig_9	100	100	1300	2529.98
FAVG1_00977	60	0	HI.0747.001.Index_14.FaLH_03_R1_(paired)_trimmed_(paired)_contig_9	100	100	978	1869.85
FAVG1_00978	21	0	HI.0747.001.Index_14.FaLH_03_R1_(paired)_trimmed_(paired)_contig_9	100	100	833	1643.86
FAVG1_00979	26	0	HI.0747.001.Index_14.FaLH_03_R1_(paired)_trimmed_(paired)_contig_9	100	100	691	1322.72
FAVG1_00980	23	0	HI.0747.001.Index_14.FaLH_03_R1_(paired)_trimmed_(paired)_contig_9	100	100	624	1237.48
FAVG1_00981	24	0	HI.0747.001.Index_14.FaLH_03_R1_(paired)_trimmed_(paired)_contig_9	100	100	2434	4722.46
FAVG1_00982	19	0	HI.0747.001.Index_14.FaLH_03_R1_(paired)_trimmed_(paired)_contig_9	100	100	1652	3196.05
FAVG1_00983	22	0	HI.0747.001.Index_14.FaLH_03_R1_(paired)_trimmed_(paired)_contig_9	100	100	1185	2309.94
FAVG1_00984	39	0	HI.0747.001.Index_14.FaLH_03_R1_(paired)_trimmed_(paired)_contig_9	100	100	1878	3612.34
FAVG1_00985	33	1.77442e-166	HI.0747.001.Index_14.FaLH_03_R1_(paired)_trimmed_(paired)_contig_9	100	100	307	585.287
FAVG1_00986	22	0	HI.0747.001.Index_14.FaLH_03_R1_(paired)_trimmed_(paired)_contig_9	100	100	1163	2274.25
FAVG1_00987	36	0	HI.0747.001.Index_14.FaLH_03_R1_(paired)_trimmed_(paired)_contig_9	100	100	569	1096.73
FAVG1_00988	30	0	HI.0747.001.Index_14.FaLH_03_R1_(paired)_trimmed_(paired)_contig_9	100	100	539	1053.12
FAVG1_00989	24	7.71229e-109	HI.0747.001.Index_14.FaLH_03_R1_(paired)_trimmed_(paired)_contig_9	100	100	202	392.999
FAVG1_00990	33	0	HI.0747.001.Index_14.FaLH_03_R1_(paired)_trimmed_(paired)_contig_9	100	100	977	1897.61
FAVG1_00991	21	0	HI.0747.001.Index_14.FaLH_03_R1_(paired)_trimmed_(paired)_contig_9	100	100	354	686.387
FAVG1_00992	21	0	HI.0747.001.Index_14.FaLH_03_R1_(paired)_trimmed_(paired)_contig_9	100	100	2552	4877.08
FAVG1_00993	11	0	HI.0747.001.Index_14.FaLH_03_R1_(paired)_trimmed_(paired)_contig_9	100	100	1587	3051.34
FAVG1_00994	40	0	HI.0747.001.Index_14.FaLH_03_R1_(paired)_trimmed_(paired)_contig_9	100	100	548	926.252
FAVG1_00995	20	3.55819e-136	HI.0747.001.Index_14.FaLH_03_R1_(paired)_trimmed_(paired)_contig_9	100	100	437	486.17
FAVG1_00996	41	0	HI.0747.001.Index_14.FaLH_03_R1_(paired)_trimmed_(paired)_contig_9	100	100	1471	2868.96
FAVG1_00997	12	0	HI.0747.001.Index_14.FaLH_03_R1_(paired)_trimmed_(paired)_contig_9	100	100	556	1063.03
FAVG1_00998	5	0	HI.0747.001.Index_14.FaLH_03_R1_(paired)_trimmed_(paired)_contig_9	100	100	1443	2805.52
FAVG1_00999	21	0	HI.0747.001.Index_14.FaLH_03_R1_(paired)_trimmed_(paired)_contig_9	100	100	458	892.552
FAVG1_01000	18	1.83158e-153	HI.0747.001.Index_14.FaLH_03_R1_(paired)_trimmed_(paired)_contig_9	100	100	273	541.676
FAVG1_01001	26	0	HI.0747.001.Index_14.FaLH_03_R1_(paired)_trimmed_(paired)_contig_9	100	100	558	850.923
FAVG1_01002	24	6.31364e-130	HI.0747.001.Index_14.FaLH_03_R1_(paired)_trimmed_(paired)_contig_9	100	100	510	464.364
FAVG1_01003	46	0	HI.0747.001.Index_14.FaLH_03_R1_(paired)_trimmed_(paired)_contig_9	100	100	405	716.123
FAVG1_01004	18	0	HI.0747.001.Index_14.FaLH_03_R1_(paired)_trimmed_(paired)_contig_9	100	100	491	965.899
FAVG1_01005	16	0	HI.0747.001.Index_14.FaLH_03_R1_(paired)_trimmed_(paired)_contig_9	100	100	1114	2169.19
FAVG1_01006	66	0	HI.0747.001.Index_14.FaLH_03_R1_(paired)_trimmed_(paired)_contig_9	100	100	2179	4264.54
FAVG1_01007	17	1.13269e-115	HI.0747.001.Index_14.FaLH_03_R1_(paired)_trimmed_(paired)_contig_9	100	100	213	414.805
FAVG1_01008	16	0	HI.0747.001.Index_14.FaLH_03_R1_(paired)_trimmed_(paired)_contig_9	100	100	1111	2179.1
FAVG1_01009	36	0	HI.0747.001.Index_14.FaLH_03_R1_(paired)_trimmed_(paired)_contig_9	100	100	2084	4052.42
FAVG1_01010	53	0	HI.0747.001.Index_14.FaLH_03_R1_(paired)_trimmed_(paired)_contig_9	100	100	871	1703.34
FAVG1_01011	23	0	HI.0747.001.Index_14.FaLH_03_R1_(paired)_trimmed_(paired)_contig_9	100	100	804	1554.66
FAVG1_01012	10	0	HI.0747.001.Index_14.FaLH_03_R1_(paired)_trimmed_(paired)_contig_9	100	100	1302	2436.81
FAVG1_01013	23	0	HI.0747.001.Index_14.FaLH_03_R1_(paired)_trimmed_(paired)_contig_9	100	100	910	1756.86
FAVG1_01014	26	0	HI.0747.001.Index_14.FaLH_03_R1_(paired)_trimmed_(paired)_contig_9	100	100	1338	2597.38
FAVG1_01015	29	0	HI.0747.001.Index_14.FaLH_03_R1_(paired)_trimmed_(paired)_contig_9	100	100	2596	5051.53
FAVG1_01016	102	0	HI.0747.001.Index_14.FaLH_03_R1_(paired)_trimmed_(paired)_contig_9	100	100	3960	7690.04
FAVG1_01017	8	0	HI.0747.001.Index_14.FaLH_03_R1_(paired)_trimmed_(paired)_contig_9	100	100	1082	2066.11
FAVG1_01018	31	0	HI.0747.001.Index_14.FaLH_03_R1_(paired)_trimmed_(paired)_contig_9	100	100	813	1596.29
FAVG1_01019	17	0	HI.0747.001.Index_14.FaLH_03_R1_(paired)_trimmed_(paired)_contig_9	100	100	1662	3255.52
FAVG1_01020	15	0	HI.0747.001.Index_14.FaLH_03_R1_(paired)_trimmed_(paired)_contig_9	100	100	555	1084.84
FAVG1_01021	8	0	HI.0747.001.Index_14.FaLH_03_R1_(paired)_trimmed_(paired)_contig_9	100	100	411	799.382
FAVG1_01022	23	0	HI.0747.001.Index_14.FaLH_03_R1_(paired)_trimmed_(paired)_contig_9	100	100	1651	3130.63
FAVG1_01023	29	0	HI.0747.001.Index_14.FaLH_03_R1_(paired)_trimmed_(paired)_contig_9	100	100	512	999.599
FAVG1_01024	37	0	HI.0747.001.Index_14.FaLH_03_R1_(paired)_trimmed_(paired)_contig_9	100	100	856	1681.53
FAVG1_01025	15	0	HI.0747.001.Index_14.FaLH_03_R1_(paired)_trimmed_(paired)_contig_9	100	100	876	1649.81
FAVG1_01026	25	0	HI.0747.001.Index_14.FaLH_03_R1_(paired)_trimmed_(paired)_contig_9	100	100	2868	5566.94
FAVG1_01027	15	0	HI.0747.001.Index_14.FaLH_03_R1_(paired)_trimmed_(paired)_contig_9	100	100	961	1873.82
FAVG1_01028	28	0	HI.0747.001.Index_14.FaLH_03_R1_(paired)_trimmed_(paired)_contig_9	100	100	1888	3626.22
FAVG1_01029	13	0	HI.0747.001.Index_14.FaLH_03_R1_(paired)_trimmed_(paired)_contig_9	100	100	2280	4433.04
FAVG1_01030	37	0	HI.0747.001.Index_14.FaLH_03_R1_(paired)_trimmed_(paired)_contig_9	100	100	654	1233.52
FAVG1_01031	48	0	HI.0747.001.Index_14.FaLH_03_R1_(paired)_trimmed_(paired)_contig_9	100	100	2136	4139.65
FAVG1_01032	38	0	HI.0747.001.Index_14.FaLH_03_R1_(paired)_trimmed_(paired)_contig_9	100	100	995	1933.29
FAVG1_01033	22	4.24041e-154	HI.0747.001.Index_14.FaLH_03_R1_(paired)_trimmed_(paired)_contig_9	100	100	278	543.658
FAVG1_01034	36	0	HI.0747.001.Index_14.FaLH_03_R1_(paired)_trimmed_(paired)_contig_9	100	100	913	1802.45
FAVG1_01035	26	0	HI.0747.001.Index_14.FaLH_03_R1_(paired)_trimmed_(paired)_contig_9	100	100	789	1532.85
FAVG1_01036	22	0	HI.0747.001.Index_14.FaLH_03_R1_(paired)_trimmed_(paired)_contig_9	100	100	762	1439.68
FAVG1_01037	24	0	HI.0747.001.Index_14.FaLH_03_R1_(paired)_trimmed_(paired)_contig_9	100	100	482	948.058
FAVG1_01038	61	0	HI.0747.001.Index_14.FaLH_03_R1_(paired)_trimmed_(paired)_contig_9	100	100	1609	3118.74
FAVG1_01039	20	0	HI.0747.001.Index_14.FaLH_03_R1_(paired)_trimmed_(paired)_contig_9	100	100	779	1536.82
FAVG1_01040	22	0	HI.0747.001.Index_14.FaLH_03_R1_(paired)_trimmed_(paired)_contig_9	100	100	2700	5241.84
FAVG1_01041	25	0	HI.0747.001.Index_14.FaLH_03_R1_(paired)_trimmed_(paired)_contig_9	100	100	2586	5047.57
FAVG1_01042	12	0	HI.0747.001.Index_14.FaLH_03_R1_(paired)_trimmed_(paired)_contig_9	100	100	844	1546.73
FAVG1_01043	16	0	HI.0747.001.Index_14.FaLH_03_R1_(paired)_trimmed_(paired)_contig_9	100	100	467	894.535
FAVG1_01044	50	0	HI.0747.001.Index_14.FaLH_03_R1_(paired)_trimmed_(paired)_contig_9	100	100	2481	4686.78
FAVG1_01045	17	0	HI.0747.001.Index_14.FaLH_03_R1_(paired)_trimmed_(paired)_contig_9	100	100	1684	3203.98
FAVG1_01046	25	1.29534e-176	HI.0747.001.Index_14.FaLH_03_R1_(paired)_trimmed_(paired)_contig_9	100	100	316	618.987
FAVG1_01047	11	0	HI.0747.001.Index_14.FaLH_03_R1_(paired)_trimmed_(paired)_contig_9	100	100	1845	3554.85
FAVG1_01048	24	0	HI.0747.001.Index_14.FaLH_03_R1_(paired)_trimmed_(paired)_contig_9	100	100	888	1744.96
FAVG1_01049	47	0	HI.0747.001.Index_14.FaLH_03_R1_(paired)_trimmed_(paired)_contig_9	100	100	348	636.829
FAVG1_01050	44	0	HI.0747.001.Index_14.FaLH_03_R1_(paired)_trimmed_(paired)_contig_9	100	100	1095	2123.59
FAVG1_01051	25	0	HI.0747.001.Index_14.FaLH_03_R1_(paired)_trimmed_(paired)_contig_9	100	100	2006	3937.45
FAVG1_01052	34	5.24367e-145	HI.0747.001.Index_14.FaLH_03_R1_(paired)_trimmed_(paired)_contig_9	100	100	259	513.923
FAVG1_01053	21	0	HI.0747.001.Index_14.FaLH_03_R1_(paired)_trimmed_(paired)_contig_9	100	100	732	1443.65
FAVG1_01054	62	0	HI.0747.001.Index_14.FaLH_03_R1_(paired)_trimmed_(paired)_contig_9	100	100	2286	4500.44
FAVG1_01055	43	0	HI.0747.001.Index_14.FaLH_03_R1_(paired)_trimmed_(paired)_contig_9	100	100	598	1178.01
FAVG1_01056	34	0	HI.0747.001.Index_14.FaLH_03_R1_(paired)_trimmed_(paired)_contig_9	100	100	2533	4942.5
FAVG1_01057	18	0	HI.0747.001.Index_14.FaLH_03_R1_(paired)_trimmed_(paired)_contig_9	100	100	2403	4526.21
FAVG1_01058	42	0	HI.0747.001.Index_14.FaLH_03_R1_(paired)_trimmed_(paired)_contig_9	100	100	896	1744.96
FAVG1_01059	35	2.4128e-154	HI.0747.001.Index_14.FaLH_03_R1_(paired)_trimmed_(paired)_contig_9	100	100	335	545.64
FAVG1_01060	21	0	HI.0747.001.Index_14.FaLH_03_R1_(paired)_trimmed_(paired)_contig_9	100	100	926	1804.44
FAVG1_01061	18	0	HI.0747.001.Index_14.FaLH_03_R1_(paired)_trimmed_(paired)_contig_9	100	100	495	942.111
FAVG1_01062	12	0	HI.0747.001.Index_14.FaLH_03_R1_(paired)_trimmed_(paired)_contig_9	100	100	1598	2914.55
FAVG1_01063	32	1.43483e-154	HI.0747.001.Index_14.FaLH_03_R1_(paired)_trimmed_(paired)_contig_9	100	100	311	545.64
FAVG1_01064	41	1.30839e-140	HI.0747.001.Index_14.FaLH_03_R1_(paired)_trimmed_(paired)_contig_9	100	100	279	498.064
FAVG1_01065	29	0	HI.0747.001.Index_14.FaLH_03_R1_(paired)_trimmed_(paired)_contig_9	100	100	613	1207.75
FAVG1_01066	47	0	HI.0747.001.Index_14.FaLH_03_R1_(paired)_trimmed_(paired)_contig_9	100	100	1789	3467.63
FAVG1_01067	21	1.74912e-74	HI.0747.001.Index_14.FaLH_03_R1_(paired)_trimmed_(paired)_contig_9	100	100	144	278.022
FAVG1_01068	9	0	HI.0747.001.Index_14.FaLH_03_R1_(paired)_trimmed_(paired)_contig_9	100	100	709	1366.33
FAVG1_01069	66	0	HI.0747.001.Index_14.FaLH_03_R1_(paired)_trimmed_(paired)_contig_9	100	100	638	1257.31
FAVG1_01070	47	0	HI.0747.001.Index_14.FaLH_03_R1_(paired)_trimmed_(paired)_contig_9	100	100	2373	4609.47
FAVG1_01071	45	0	HI.0747.001.Index_14.FaLH_03_R1_(paired)_trimmed_(paired)_contig_9	100	100	1529	2991.87
FAVG1_01072	12	0	HI.0747.001.Index_14.FaLH_03_R1_(paired)_trimmed_(paired)_contig_9	100	100	1750	3247.59
FAVG1_01073	38	0	HI.0747.001.Index_14.FaLH_03_R1_(paired)_trimmed_(paired)_contig_9	100	100	1111	2163.24
FAVG1_01074	19	1.84614e-164	HI.0747.001.Index_14.FaLH_03_R1_(paired)_trimmed_(paired)_contig_9	100	100	291	577.358
FAVG1_01075	22	0	HI.0747.001.Index_14.FaLH_03_R1_(paired)_trimmed_(paired)_contig_9	100	100	841	1564.57
FAVG1_01076	35	3.73749e-85	HI.0747.001.Index_14.FaLH_03_R1_(paired)_trimmed_(paired)_contig_9	100	100	158	313.705
FAVG1_01077	29	0	HI.0747.001.Index_14.FaLH_03_R1_(paired)_trimmed_(paired)_contig_9	100	100	535	1045.19
FAVG1_01078	21	0	HI.0747.001.Index_14.FaLH_03_R1_(paired)_trimmed_(paired)_contig_9	100	100	714	1392.11
FAVG1_01079	16	0	HI.0747.001.Index_14.FaLH_03_R1_(paired)_trimmed_(paired)_contig_9	100	100	481	938.146
FAVG1_01080	20	0	HI.0747.001.Index_14.FaLH_03_R1_(paired)_trimmed_(paired)_contig_9	100	100	5260	10247.3
FAVG1_01081	9	2.09896e-121	HI.0747.001.Index_14.FaLH_03_R1_(paired)_trimmed_(paired)_contig_9	100	100	219	434.628
FAVG1_01082	25	0	HI.0747.001.Index_14.FaLH_03_R1_(paired)_trimmed_(paired)_contig_9	100	100	805	1596.29
FAVG1_01083	14	0	HI.0747.001.Index_14.FaLH_03_R1_(paired)_trimmed_(paired)_contig_9	100	100	1667	3257.5
FAVG1_01084	38	0	HI.0747.001.Index_14.FaLH_03_R1_(paired)_trimmed_(paired)_contig_9	100	100	3285	6353.94
FAVG1_01085	27	2.50231e-115	HI.0747.001.Index_14.FaLH_03_R1_(paired)_trimmed_(paired)_contig_9	100	100	213	414.805
FAVG1_01086	20	0	HI.0747.001.Index_14.FaLH_03_R1_(paired)_trimmed_(paired)_contig_9	100	100	1475	2884.82
FAVG1_01087	30	0	HI.0747.001.Index_14.FaLH_03_R1_(paired)_trimmed_(paired)_contig_9	100	100	1035	2020.51
FAVG1_01088	30	0	HI.0747.001.Index_14.FaLH_03_R1_(paired)_trimmed_(paired)_contig_9	100	100	502	971.846
FAVG1_01089	18	0	HI.0747.001.Index_14.FaLH_03_R1_(paired)_trimmed_(paired)_contig_9	100	100	811	1584.39
FAVG1_01090	14	0	HI.0747.001.Index_14.FaLH_03_R1_(paired)_trimmed_(paired)_contig_9	100	100	744	1443.65
FAVG1_01091	31	0	HI.0747.001.Index_14.FaLH_03_R1_(paired)_trimmed_(paired)_contig_9	100	100	608	1181.98
FAVG1_01092	28	7.23365e-155	HI.0747.001.Index_14.FaLH_03_R1_(paired)_trimmed_(paired)_contig_9	100	100	279	545.64
FAVG1_01093	37	0	HI.0747.001.Index_14.FaLH_03_R1_(paired)_trimmed_(paired)_contig_9	100	100	394	765.682
FAVG1_01094	26	1.83731e-162	HI.0747.001.Index_14.FaLH_03_R1_(paired)_trimmed_(paired)_contig_9	100	100	300	571.411
FAVG1_01095	23	0	HI.0747.001.Index_14.FaLH_03_R1_(paired)_trimmed_(paired)_contig_9	100	100	1014	1970.95
FAVG1_01096	22	2.27693e-115	HI.0747.001.Index_14.FaLH_03_R1_(paired)_trimmed_(paired)_contig_9	100	100	213	414.805
FAVG1_01097	13	0	HI.0747.001.Index_14.FaLH_03_R1_(paired)_trimmed_(paired)_contig_9	100	100	722	1423.82
FAVG1_01098	24	0	HI.0747.001.Index_14.FaLH_03_R1_(paired)_trimmed_(paired)_contig_9	100	100	2151	4098.02
FAVG1_01099	33	0	HI.0747.001.Index_14.FaLH_03_R1_(paired)_trimmed_(paired)_contig_9	100	100	2068	4012.78
FAVG1_01100	33	0	HI.0747.001.Index_14.FaLH_03_R1_(paired)_trimmed_(paired)_contig_9	100	100	624	1197.83
FAVG1_01101	10	0	HI.0747.001.Index_14.FaLH_03_R1_(paired)_trimmed_(paired)_contig_9	100	100	1098	2050.25
FAVG1_01102	32	0	HI.0747.001.Index_14.FaLH_03_R1_(paired)_trimmed_(paired)_contig_9	100	100	621	1183.96
FAVG1_01103	32	0	HI.0747.001.Index_14.FaLH_03_R1_(paired)_trimmed_(paired)_contig_9	100	100	568	1102.68
FAVG1_01104	15	0	HI.0747.001.Index_14.FaLH_03_R1_(paired)_trimmed_(paired)_contig_9	100	100	1332	2585.48
FAVG1_01105	16	0	HI.0747.001.Index_14.FaLH_03_R1_(paired)_trimmed_(paired)_contig_9	100	100	2637	5037.65
FAVG1_01106	23	0	HI.0747.001.Index_14.FaLH_03_R1_(paired)_trimmed_(paired)_contig_9	100	100	2219	4335.9
FAVG1_01107	38	0	HI.0747.001.Index_14.FaLH_03_R1_(paired)_trimmed_(paired)_contig_9	100	100	1791	3503.31
FAVG1_01108	40	0	HI.0747.001.Index_14.FaLH_03_R1_(paired)_trimmed_(paired)_contig_9	100	100	858	1626.02
FAVG1_01109	22	0	HI.0747.001.Index_14.FaLH_03_R1_(paired)_trimmed_(paired)_contig_9	100	100	1094	2105.75
FAVG1_01110	15	0	HI.0747.001.Index_14.FaLH_03_R1_(paired)_trimmed_(paired)_contig_9	100	100	1476	2791.65
FAVG1_01111	24	0	HI.0747.001.Index_14.FaLH_03_R1_(paired)_trimmed_(paired)_contig_9	100	100	1722	3311.02
FAVG1_01112	15	0	HI.0747.001.Index_14.FaLH_03_R1_(paired)_trimmed_(paired)_contig_9	100	100	743	1433.73
FAVG1_01113	18	1.61109e-97	HI.0747.001.Index_14.FaLH_03_R1_(paired)_trimmed_(paired)_contig_9	100	100	183	355.334
FAVG1_01114	20	0	HI.0747.001.Index_14.FaLH_03_R1_(paired)_trimmed_(paired)_contig_9	100	100	1195	2313.9
FAVG1_01115	14	0	HI.0747.001.Index_14.FaLH_03_R1_(paired)_trimmed_(paired)_contig_9	100	100	865	1675.58
FAVG1_01116	44	0	HI.0747.001.Index_14.FaLH_03_R1_(paired)_trimmed_(paired)_contig_9	100	100	884	1729.11
FAVG1_01117	29	0	HI.0747.001.Index_14.FaLH_03_R1_(paired)_trimmed_(paired)_contig_9	100	100	1272	2506.19
FAVG1_01118	39	0	HI.0747.001.Index_14.FaLH_03_R1_(paired)_trimmed_(paired)_contig_9	100	100	612	1174.05
FAVG1_01119	14	0	HI.0747.001.Index_14.FaLH_03_R1_(paired)_trimmed_(paired)_contig_9	100	100	1983	3852.21
FAVG1_01120	20	0	HI.0747.001.Index_14.FaLH_03_R1_(paired)_trimmed_(paired)_contig_9	100	100	1899	3701.55
FAVG1_01121	11	0	HI.0747.001.Index_14.FaLH_03_R1_(paired)_trimmed_(paired)_contig_9	100	100	433	858.852
FAVG1_01122	51	0	HI.0747.001.Index_14.FaLH_03_R1_(paired)_trimmed_(paired)_contig_9	100	100	1319	2448.7
FAVG1_01123	20	0	HI.0747.001.Index_14.FaLH_03_R1_(paired)_trimmed_(paired)_contig_9	100	100	340	658.634
FAVG1_01124	22	0	HI.0747.001.Index_14.FaLH_03_R1_(paired)_trimmed_(paired)_contig_9	100	100	461	898.499
FAVG1_01125	32	0	HI.0747.001.Index_14.FaLH_03_R1_(paired)_trimmed_(paired)_contig_9	100	100	547	1068.98
FAVG1_01126	18	0	HI.0747.001.Index_14.FaLH_03_R1_(paired)_trimmed_(paired)_contig_9	100	100	1665	3253.54
FAVG1_01127	28	0	HI.0747.001.Index_14.FaLH_03_R1_(paired)_trimmed_(paired)_contig_9	100	100	669	1263.25
FAVG1_01128	29	4.92364e-179	HI.0747.001.Index_14.FaLH_03_R1_(paired)_trimmed_(paired)_contig_9	100	100	320	626.917
FAVG1_01129	22	0	HI.0747.001.Index_14.FaLH_03_R1_(paired)_trimmed_(paired)_contig_9	100	100	1311	2520.06
FAVG1_01130	33	0	HI.0747.001.Index_14.FaLH_03_R1_(paired)_trimmed_(paired)_contig_9	100	100	688	1316.78
FAVG1_01131	25	0	HI.0747.001.Index_14.FaLH_03_R1_(paired)_trimmed_(paired)_contig_9	100	100	552	1055.11
FAVG1_01132	21	0	HI.0747.001.Index_14.FaLH_03_R1_(paired)_trimmed_(paired)_contig_9	100	100	1199	2284.16
FAVG1_01133	17	0	HI.0747.001.Index_14.FaLH_03_R1_(paired)_trimmed_(paired)_contig_9	100	100	973	1857.96
FAVG1_01134	26	0	HI.0747.001.Index_14.FaLH_03_R1_(paired)_trimmed_(paired)_contig_9	100	100	440	856.87
FAVG1_01135	29	0	HI.0747.001.Index_14.FaLH_03_R1_(paired)_trimmed_(paired)_contig_9	100	100	498	979.776
FAVG1_01136	24	5.00097e-176	HI.0747.001.Index_14.FaLH_03_R1_(paired)_trimmed_(paired)_contig_9	100	100	323	617.005
FAVG1_01137	26	2.08277e-150	HI.0747.001.Index_14.FaLH_03_R1_(paired)_trimmed_(paired)_contig_9	100	100	272	531.764
FAVG1_01138	13	0	HI.0747.001.Index_14.FaLH_03_R1_(paired)_trimmed_(paired)_contig_9	100	100	3132	6066.5
FAVG1_01139	40	0	HI.0747.001.Index_14.FaLH_03_R1_(paired)_trimmed_(paired)_contig_9	100	100	807	1592.32
FAVG1_01140	18	0	HI.0747.001.Index_14.FaLH_03_R1_(paired)_trimmed_(paired)_contig_9	100	100	624	1205.76
FAVG1_01141	59	0	HI.0747.001.Index_14.FaLH_03_R1_(paired)_trimmed_(paired)_contig_9	100	100	981	1913.46
FAVG1_01142	43	0	HI.0747.001.Index_14.FaLH_03_R1_(paired)_trimmed_(paired)_contig_9	100	100	649	1279.11
FAVG1_01143	14	0	HI.0747.001.Index_14.FaLH_03_R1_(paired)_trimmed_(paired)_contig_9	100	100	2106	4088.11
FAVG1_01144	23	0	HI.0747.001.Index_14.FaLH_03_R1_(paired)_trimmed_(paired)_contig_9	100	100	1193	2325.79
FAVG1_01145	19	0	HI.0747.001.Index_14.FaLH_03_R1_(paired)_trimmed_(paired)_contig_9	100	100	669	1302.9
FAVG1_01146	16	0	HI.0747.001.Index_14.FaLH_03_R1_(paired)_trimmed_(paired)_contig_9	100	100	1270	2438.79
FAVG1_01147	30	2.47813e-143	HI.0747.001.Index_14.FaLH_03_R1_(paired)_trimmed_(paired)_contig_9	100	100	260	507.976
FAVG1_01148	18	0	HI.0747.001.Index_14.FaLH_03_R1_(paired)_trimmed_(paired)_contig_9	100	100	575	1068.98
FAVG1_01149	41	0	HI.0747.001.Index_14.FaLH_03_R1_(paired)_trimmed_(paired)_contig_9	100	100	984	1935.27
FAVG1_01150	134	0	HI.0747.001.Index_14.FaLH_03_R1_(paired)_trimmed_(paired)_contig_9	100	100	671	1306.86
FAVG1_01151	22	0	HI.0747.001.Index_14.FaLH_03_R1_(paired)_trimmed_(paired)_contig_9	100	100	1440	2831.29
FAVG1_01152	14	0	HI.0747.001.Index_14.FaLH_03_R1_(paired)_trimmed_(paired)_contig_9	100	100	876	1689.46
FAVG1_01153	21	0	HI.0747.001.Index_14.FaLH_03_R1_(paired)_trimmed_(paired)_contig_9	100	100	1040	2030.42
FAVG1_01154	16	0	HI.0747.001.Index_14.FaLH_03_R1_(paired)_trimmed_(paired)_contig_9	100	100	864	1681.53
FAVG1_01155	26	0	HI.0747.001.Index_14.FaLH_03_R1_(paired)_trimmed_(paired)_contig_9	100	100	698	1376.25
FAVG1_01156	35	2.13015e-159	HI.0747.001.Index_14.FaLH_03_R1_(paired)_trimmed_(paired)_contig_9	100	100	283	561.499
FAVG1_01157	54	0	HI.0747.001.Index_14.FaLH_03_R1_(paired)_trimmed_(paired)_contig_9	100	100	2509	4926.64
FAVG1_01158	11	0	HI.0747.001.Index_14.FaLH_03_R1_(paired)_trimmed_(paired)_contig_9	100	100	1239	2416.98
FAVG1_01159	21	0	HI.0747.001.Index_14.FaLH_03_R1_(paired)_trimmed_(paired)_contig_9	100	100	603	1172.06
FAVG1_01160	23	0	HI.0747.001.Index_14.FaLH_03_R1_(paired)_trimmed_(paired)_contig_9	100	100	804	1522.94
FAVG1_01161	66	0	HI.0747.001.Index_14.FaLH_03_R1_(paired)_trimmed_(paired)_contig_9	100	100	3124	5997.11
FAVG1_01162	45	0	HI.0747.001.Index_14.FaLH_03_R1_(paired)_trimmed_(paired)_contig_9	100	100	912	1729.11
FAVG1_01163	25	0	HI.0747.001.Index_14.FaLH_03_R1_(paired)_trimmed_(paired)_contig_9	100	100	498	971.846
FAVG1_01164	19	0	HI.0747.001.Index_14.FaLH_03_R1_(paired)_trimmed_(paired)_contig_9	100	100	1929	3314.99
FAVG1_01165	36	2.23164e-101	HI.0747.001.Index_14.FaLH_03_R1_(paired)_trimmed_(paired)_contig_9	100	100	201	367.228
FAVG1_01166	23	0	HI.0747.001.Index_14.FaLH_03_R1_(paired)_trimmed_(paired)_contig_9	100	100	409	771.629
FAVG1_01167	21	0	HI.0747.001.Index_14.FaLH_03_R1_(paired)_trimmed_(paired)_contig_9	100	100	788	1515.01
FAVG1_01168	70	0	HI.0747.001.Index_14.FaLH_03_R1_(paired)_trimmed_(paired)_contig_9	100	100	423	815.24
FAVG1_01169	19	0	HI.0747.001.Index_14.FaLH_03_R1_(paired)_trimmed_(paired)_contig_9	100	100	1627	3130.63
FAVG1_01170	12	0	HI.0747.001.Index_14.FaLH_03_R1_(paired)_trimmed_(paired)_contig_9	100	100	577	1088.81
FAVG1_01171	53	0	HI.0747.001.Index_14.FaLH_03_R1_(paired)_trimmed_(paired)_contig_9	100	100	465	914.358
FAVG1_01172	36	0	HI.0747.001.Index_14.FaLH_03_R1_(paired)_trimmed_(paired)_contig_9	100	100	1000	1919.41
FAVG1_01173	12	0	HI.0747.001.Index_14.FaLH_03_R1_(paired)_trimmed_(paired)_contig_9	100	100	1251	2456.63
FAVG1_01174	13	0	HI.0747.001.Index_14.FaLH_03_R1_(paired)_trimmed_(paired)_contig_9	100	100	1260	2434.82
FAVG1_01175	39	0	HI.0747.001.Index_14.FaLH_03_R1_(paired)_trimmed_(paired)_contig_9	100	100	4104	8009.2
FAVG1_01176	17	2.00347e-128	HI.0747.001.Index_14.FaLH_03_R1_(paired)_trimmed_(paired)_contig_9	100	100	235	458.417
FAVG1_01177	30	0	HI.0747.001.Index_14.FaLH_03_R1_(paired)_trimmed_(paired)_contig_9	100	100	1678	3303.09
FAVG1_01178	29	0	HI.0747.001.Index_14.FaLH_03_R1_(paired)_trimmed_(paired)_contig_9	100	100	2742	5340.95
FAVG1_01179	32	3.77947e-115	HI.0747.001.Index_14.FaLH_03_R1_(paired)_trimmed_(paired)_contig_9	100	100	209	414.805
FAVG1_01180	40	0	HI.0747.001.Index_14.FaLH_03_R1_(paired)_trimmed_(paired)_contig_9	100	100	551	1084.84
FAVG1_01181	40	0	HI.0747.001.Index_14.FaLH_03_R1_(paired)_trimmed_(paired)_contig_9	100	100	1080	2085.93
FAVG1_01182	24	0	HI.0747.001.Index_14.FaLH_03_R1_(paired)_trimmed_(paired)_contig_9	100	100	846	1614.13
FAVG1_01183	63	0	HI.0747.001.Index_14.FaLH_03_R1_(paired)_trimmed_(paired)_contig_9	100	100	665	1287.04
FAVG1_01184	53	0	HI.0747.001.Index_14.FaLH_03_R1_(paired)_trimmed_(paired)_contig_9	100	100	500	975.811
FAVG1_01185	102	0	HI.0747.001.Index_14.FaLH_03_R1_(paired)_trimmed_(paired)_contig_9	100	100	6502	12267.3
FAVG1_01186	21	0	HI.0747.001.Index_14.FaLH_03_R1_(paired)_trimmed_(paired)_contig_9	100	100	968	1855.98
FAVG1_01187	34	4.85813e-110	HI.0747.001.Index_14.FaLH_03_R1_(paired)_trimmed_(paired)_contig_9	100	100	200	396.964
FAVG1_01188	24	0	HI.0747.001.Index_14.FaLH_03_R1_(paired)_trimmed_(paired)_contig_9	100	100	869	1683.51
FAVG1_01189	25	0	HI.0747.001.Index_14.FaLH_03_R1_(paired)_trimmed_(paired)_contig_9	100	100	5041	9811.16
FAVG1_01190	24	0	HI.0747.001.Index_14.FaLH_03_R1_(paired)_trimmed_(paired)_contig_9	100	100	423	791.452
FAVG1_01191	27	4.69994e-81	HI.0747.001.Index_14.FaLH_03_R1_(paired)_trimmed_(paired)_contig_9	100	100	151	299.828
FAVG1_01192	30	0	HI.0747.001.Index_14.FaLH_03_R1_(paired)_trimmed_(paired)_contig_9	100	100	494	948.058
FAVG1_01193	24	0	HI.0747.001.Index_14.FaLH_03_R1_(paired)_trimmed_(paired)_contig_9	100	100	662	1296.95
FAVG1_01194	25	0	HI.0747.001.Index_14.FaLH_03_R1_(paired)_trimmed_(paired)_contig_9	100	100	2851	5555.05
FAVG1_01195	33	0	HI.0747.001.Index_14.FaLH_03_R1_(paired)_trimmed_(paired)_contig_9	100	100	1989	3632.17
FAVG1_01196	32	0	HI.0747.001.Index_14.FaLH_03_R1_(paired)_trimmed_(paired)_contig_9	100	100	430	837.046
FAVG1_01197	20	0	HI.0747.001.Index_14.FaLH_03_R1_(paired)_trimmed_(paired)_contig_9	100	100	1529	2983.94
FAVG1_01198	38	0	HI.0747.001.Index_14.FaLH_03_R1_(paired)_trimmed_(paired)_contig_9	100	100	1082	2145.4
FAVG1_01199	7	0	HI.0747.001.Index_14.FaLH_03_R1_(paired)_trimmed_(paired)_contig_9	100	100	1500	2926.45
FAVG1_01200	46	0	HI.0747.001.Index_14.FaLH_03_R1_(paired)_trimmed_(paired)_contig_9	100	100	346	678.458
FAVG1_01201	35	0	HI.0747.001.Index_14.FaLH_03_R1_(paired)_trimmed_(paired)_contig_9	100	100	1050	2058.18
FAVG1_01202	17	0	HI.0747.001.Index_14.FaLH_03_R1_(paired)_trimmed_(paired)_contig_9	100	100	422	837.046
FAVG1_01203	24	0	HI.0747.001.Index_14.FaLH_03_R1_(paired)_trimmed_(paired)_contig_9	100	100	1130	2216.76
FAVG1_01204	14	0	HI.0747.001.Index_14.FaLH_03_R1_(paired)_trimmed_(paired)_contig_9	100	100	777	1501.13
FAVG1_01205	37	1.07499e-134	HI.0747.001.Index_14.FaLH_03_R1_(paired)_trimmed_(paired)_contig_9	100	100	249	478.24
FAVG1_01206	21	0	HI.0747.001.Index_14.FaLH_03_R1_(paired)_trimmed_(paired)_contig_9	100	100	3124	5933.68
FAVG1_01207	20	0	HI.0747.001.Index_14.FaLH_03_R1_(paired)_trimmed_(paired)_contig_9	100	100	1492	2870.94
FAVG1_01208	22	0	HI.0747.001.Index_14.FaLH_03_R1_(paired)_trimmed_(paired)_contig_9	100	100	1567	3043.41
FAVG1_01209	24	0	HI.0747.001.Index_14.FaLH_03_R1_(paired)_trimmed_(paired)_contig_9	100	100	402	726.034
FAVG1_01210	17	0	HI.0747.001.Index_14.FaLH_03_R1_(paired)_trimmed_(paired)_contig_9	100	100	549	1072.95
FAVG1_01211	47	0	HI.0747.001.Index_14.FaLH_03_R1_(paired)_trimmed_(paired)_contig_9	100	100	1650	3215.87
FAVG1_01212	13	0	HI.0747.001.Index_14.FaLH_03_R1_(paired)_trimmed_(paired)_contig_9	100	100	1213	2294.08
FAVG1_01213	31	0	HI.0747.001.Index_14.FaLH_03_R1_(paired)_trimmed_(paired)_contig_9	100	100	1760	3426
FAVG1_01214	32	8.77774e-84	HI.0747.001.Index_14.FaLH_03_R1_(paired)_trimmed_(paired)_contig_9	100	100	156	309.74
FAVG1_01215	25	3.94117e-145	HI.0747.001.Index_14.FaLH_03_R1_(paired)_trimmed_(paired)_contig_9	100	100	263	513.923
FAVG1_01216	20	0	HI.0747.001.Index_14.FaLH_03_R1_(paired)_trimmed_(paired)_contig_9	100	100	1731	3269.39
FAVG1_01217	27	1.15748e-151	HI.0747.001.Index_14.FaLH_03_R1_(paired)_trimmed_(paired)_contig_9	100	100	286	535.728
FAVG1_01218	11	0	HI.0747.001.Index_14.FaLH_03_R1_(paired)_trimmed_(paired)_contig_9	100	100	825	1628.01
FAVG1_01219	22	0	HI.0747.001.Index_14.FaLH_03_R1_(paired)_trimmed_(paired)_contig_9	100	100	1245	2436.81
FAVG1_01220	39	0	HI.0747.001.Index_14.FaLH_03_R1_(paired)_trimmed_(paired)_contig_9	100	100	939	1822.28
FAVG1_01221	20	0	HI.0747.001.Index_14.FaLH_03_R1_(paired)_trimmed_(paired)_contig_9	100	100	1917	3776.88
FAVG1_01222	23	0	HI.0747.001.Index_14.FaLH_03_R1_(paired)_trimmed_(paired)_contig_9	100	100	1171	2242.54
FAVG1_01223	17	0	HI.0747.001.Index_14.FaLH_03_R1_(paired)_trimmed_(paired)_contig_9	100	100	1344	2561.69
FAVG1_01224	14	0	HI.0747.001.Index_14.FaLH_03_R1_(paired)_trimmed_(paired)_contig_9	100	100	367	720.087
FAVG1_01225	26	0	HI.0747.001.Index_14.FaLH_03_R1_(paired)_trimmed_(paired)_contig_9	100	100	921	1778.66
FAVG1_01226	22	0	HI.0747.001.Index_14.FaLH_03_R1_(paired)_trimmed_(paired)_contig_9	100	100	1197	2238.57
FAVG1_01227	32	0	HI.0747.001.Index_14.FaLH_03_R1_(paired)_trimmed_(paired)_contig_9	100	100	387	767.664
FAVG1_01228	14	1.50365e-132	HI.0747.001.Index_14.FaLH_03_R1_(paired)_trimmed_(paired)_contig_9	100	100	238	472.293
FAVG1_01229	11	7.28107e-165	HI.0747.001.Index_14.FaLH_03_R1_(paired)_trimmed_(paired)_contig_9	100	100	292	579.34
FAVG1_01230	45	1.06633e-32	HI.0747.001.Index_14.FaLH_03_R1_(paired)_trimmed_(paired)_contig_9	100	100	78	139.258
FAVG1_01231	35	0	HI.0747.001.Index_14.FaLH_03_R1_(paired)_trimmed_(paired)_contig_9	100	100	499	902.464
FAVG1_01232	23	0	HI.0747.001.Index_14.FaLH_03_R1_(paired)_trimmed_(paired)_contig_9	100	100	1011	1917.43
FAVG1_01233	48	0	HI.0747.001.Index_14.FaLH_03_R1_(paired)_trimmed_(paired)_contig_9	100	100	535	1053.12
FAVG1_01234	25	0	HI.0747.001.Index_14.FaLH_03_R1_(paired)_trimmed_(paired)_contig_9	100	100	2823	5525.31
FAVG1_01235	13	0	HI.0747.001.Index_14.FaLH_03_R1_(paired)_trimmed_(paired)_contig_9	100	100	1707	3297.15
FAVG1_01236	21	0	HI.0747.001.Index_14.FaLH_03_R1_(paired)_trimmed_(paired)_contig_9	100	100	387	767.664
FAVG1_01237	26	1.16526e-79	HI.0747.001.Index_14.FaLH_03_R1_(paired)_trimmed_(paired)_contig_9	100	100	153	295.864
FAVG1_01238	23	0	HI.0747.001.Index_14.FaLH_03_R1_(paired)_trimmed_(paired)_contig_9	100	100	1935	3788.77
FAVG1_01239	22	0	HI.0747.001.Index_14.FaLH_03_R1_(paired)_trimmed_(paired)_contig_9	100	100	2571	4970.25
FAVG1_01240	47	0	HI.0747.001.Index_14.FaLH_03_R1_(paired)_trimmed_(paired)_contig_9	100	100	729	1405.98
FAVG1_01241	23	0	HI.0747.001.Index_14.FaLH_03_R1_(paired)_trimmed_(paired)_contig_9	100	100	2799	5453.95
FAVG1_01242	20	6.03205e-88	HI.0747.001.Index_14.FaLH_03_R1_(paired)_trimmed_(paired)_contig_9	100	100	171	323.617
FAVG1_01243	22	0	HI.0747.001.Index_14.FaLH_03_R1_(paired)_trimmed_(paired)_contig_9	100	100	872	1705.32
FAVG1_01244	20	0	HI.0747.001.Index_14.FaLH_03_R1_(paired)_trimmed_(paired)_contig_9	100	100	2448	4766.07
FAVG1_01245	22	0	HI.0747.001.Index_14.FaLH_03_R1_(paired)_trimmed_(paired)_contig_9	100	100	375	743.876
FAVG1_01246	15	0	HI.0747.001.Index_14.FaLH_03_R1_(paired)_trimmed_(paired)_contig_9	100	100	2524	4805.72
FAVG1_01247	34	0	HI.0747.001.Index_14.FaLH_03_R1_(paired)_trimmed_(paired)_contig_9	100	100	341	668.546
FAVG1_01248	88	0	HI.0747.001.Index_14.FaLH_03_R1_(paired)_trimmed_(paired)_contig_9	100	100	924	1808.4
FAVG1_01249	22	0	HI.0747.001.Index_14.FaLH_03_R1_(paired)_trimmed_(paired)_contig_9	100	100	1971	3820.49
FAVG1_01250	12	0	HI.0747.001.Index_14.FaLH_03_R1_(paired)_trimmed_(paired)_contig_9	100	100	960	1824.26
FAVG1_01251	11	0	HI.0747.001.Index_14.FaLH_03_R1_(paired)_trimmed_(paired)_contig_9	100	100	1707	3305.08
FAVG1_01252	37	0	HI.0747.001.Index_14.FaLH_03_R1_(paired)_trimmed_(paired)_contig_9	100	100	369	724.052
FAVG1_01253	15	0	HI.0747.001.Index_14.FaLH_03_R1_(paired)_trimmed_(paired)_contig_9	100	100	1026	1978.88
FAVG1_01254	11	0	HI.0747.001.Index_14.FaLH_03_R1_(paired)_trimmed_(paired)_contig_9	100	100	1128	2173.15
FAVG1_01255	25	0	HI.0747.001.Index_14.FaLH_03_R1_(paired)_trimmed_(paired)_contig_9	100	100	1918	3707.49
FAVG1_01256	29	0	HI.0747.001.Index_14.FaLH_03_R1_(paired)_trimmed_(paired)_contig_9	100	100	1100	2165.22
FAVG1_01257	27	0	HI.0747.001.Index_14.FaLH_03_R1_(paired)_trimmed_(paired)_contig_9	100	100	1299	2535.92
FAVG1_01258	21	0	HI.0747.001.Index_14.FaLH_03_R1_(paired)_trimmed_(paired)_contig_9	100	100	455	823.17
FAVG1_01259	62	1.16935e-100	HI.0747.001.Index_14.FaLH_03_R1_(paired)_trimmed_(paired)_contig_9	100	100	188	365.246
FAVG1_01260	25	0	HI.0747.001.Index_14.FaLH_03_R1_(paired)_trimmed_(paired)_contig_9	100	100	420	809.293
FAVG1_01261	44	0	HI.0747.001.Index_14.FaLH_03_R1_(paired)_trimmed_(paired)_contig_9	100	100	3093	6005.04
FAVG1_01262	34	0	HI.0747.001.Index_14.FaLH_03_R1_(paired)_trimmed_(paired)_contig_9	100	100	737	1437.7
FAVG1_01263	19	0	HI.0747.001.Index_14.FaLH_03_R1_(paired)_trimmed_(paired)_contig_9	100	100	396	761.717
FAVG1_01264	22	0	HI.0747.001.Index_14.FaLH_03_R1_(paired)_trimmed_(paired)_contig_9	100	100	473	922.288
FAVG1_01265	18	0	HI.0747.001.Index_14.FaLH_03_R1_(paired)_trimmed_(paired)_contig_9	100	100	2208	4274.45
FAVG1_01266	34	0	HI.0747.001.Index_14.FaLH_03_R1_(paired)_trimmed_(paired)_contig_9	100	100	726	1400.03
FAVG1_01267	13	0	HI.0747.001.Index_14.FaLH_03_R1_(paired)_trimmed_(paired)_contig_9	100	100	1674	3247.59
FAVG1_01268	9	0	HI.0747.001.Index_14.FaLH_03_R1_(paired)_trimmed_(paired)_contig_9	100	100	1335	2448.7
FAVG1_01269	32	0	HI.0747.001.Index_14.FaLH_03_R1_(paired)_trimmed_(paired)_contig_9	100	100	544	1070.96
FAVG1_01270	17	0	HI.0747.001.Index_14.FaLH_03_R1_(paired)_trimmed_(paired)_contig_9	100	100	420	809.293
FAVG1_01271	40	0	HI.0747.001.Index_14.FaLH_03_R1_(paired)_trimmed_(paired)_contig_9	100	100	418	829.117
FAVG1_01272	32	0	HI.0747.001.Index_14.FaLH_03_R1_(paired)_trimmed_(paired)_contig_9	100	100	532	1039.25
FAVG1_01273	32	0	HI.0747.001.Index_14.FaLH_03_R1_(paired)_trimmed_(paired)_contig_9	100	100	825	1635.93
FAVG1_01274	42	0	HI.0747.001.Index_14.FaLH_03_R1_(paired)_trimmed_(paired)_contig_9	100	100	456	841.011
FAVG1_01275	27	0	HI.0747.001.Index_14.FaLH_03_R1_(paired)_trimmed_(paired)_contig_9	100	100	474	908.411
FAVG1_01276	25	0	HI.0747.001.Index_14.FaLH_03_R1_(paired)_trimmed_(paired)_contig_9	100	100	925	1770.74
FAVG1_01277	21	0	HI.0747.001.Index_14.FaLH_03_R1_(paired)_trimmed_(paired)_contig_9	100	100	6366	12152.3
FAVG1_01278	15	0	HI.0747.001.Index_14.FaLH_03_R1_(paired)_trimmed_(paired)_contig_9	100	100	879	1584.39
FAVG1_01279	18	0	HI.0747.001.Index_14.FaLH_03_R1_(paired)_trimmed_(paired)_contig_9	100	100	822	1590.34
FAVG1_01280	23	1.99495e-79	HI.0747.001.Index_14.FaLH_03_R1_(paired)_trimmed_(paired)_contig_9	100	100	150	295.864
FAVG1_01281	32	0	HI.0747.001.Index_14.FaLH_03_R1_(paired)_trimmed_(paired)_contig_9	100	100	1080	2050.25
FAVG1_01282	21	0	HI.0747.001.Index_14.FaLH_03_R1_(paired)_trimmed_(paired)_contig_9	100	100	1720	2823.37
FAVG1_01283	7	0	HI.0747.001.Index_14.FaLH_03_R1_(paired)_trimmed_(paired)_contig_9	100	100	1230	2081.96
FAVG1_01284	16	0	HI.0747.001.Index_14.FaLH_03_R1_(paired)_trimmed_(paired)_contig_9	100	100	1488	2783.72
FAVG1_01285	16	0	HI.0747.001.Index_14.FaLH_03_R1_(paired)_trimmed_(paired)_contig_9	100	100	1905	3420.05
FAVG1_01286	88	0	HI.0747.001.Index_14.FaLH_03_R1_(paired)_trimmed_(paired)_contig_9	100	100	1971	3582.61
FAVG1_01287	17	1.46468e-88	HI.0747.001.Index_14.FaLH_03_R1_(paired)_trimmed_(paired)_contig_9	100	100	164	325.599
FAVG1_01288	12	0	HI.0747.001.Index_14.FaLH_03_R1_(paired)_trimmed_(paired)_contig_9	100	100	768	1364.35
FAVG1_01289	36	0	HI.0747.001.Index_14.FaLH_03_R1_(paired)_trimmed_(paired)_contig_9	100	100	398	765.682
FAVG1_01290	30	0	HI.0747.001.Index_14.FaLH_03_R1_(paired)_trimmed_(paired)_contig_9	100	100	499	965.899
FAVG1_01291	23	0	HI.0747.001.Index_14.FaLH_03_R1_(paired)_trimmed_(paired)_contig_9	100	100	728	1388.14
FAVG1_01292	25	0	HI.0747.001.Index_14.FaLH_03_R1_(paired)_trimmed_(paired)_contig_9	100	100	368	698.282
FAVG1_01293	66	0	HI.0747.001.Index_14.FaLH_03_R1_(paired)_trimmed_(paired)_contig_9	100	100	2231	3646.04
FAVG1_01294	15	0	HI.0747.001.Index_14.FaLH_03_R1_(paired)_trimmed_(paired)_contig_9	100	100	1174	2153.33
FAVG1_01295	16	0	HI.0747.001.Index_14.FaLH_03_R1_(paired)_trimmed_(paired)_contig_9	100	100	1566	2795.61
FAVG1_01296	4	0	HI.0747.001.Index_14.FaLH_03_R1_(paired)_trimmed_(paired)_contig_9	100	100	1353	2555.75
FAVG1_01297	19	2.26884e-180	HI.0747.001.Index_14.FaLH_03_R1_(paired)_trimmed_(paired)_contig_9	100	100	318	630.881
FAVG1_01298	57	0	HI.0747.001.Index_14.FaLH_03_R1_(paired)_trimmed_(paired)_contig_9	100	100	411	815.24
FAVG1_01299	11	1.37566e-97	HI.0747.001.Index_14.FaLH_03_R1_(paired)_trimmed_(paired)_contig_9	100	100	179	355.334
FAVG1_01300	38	0	HI.0747.001.Index_14.FaLH_03_R1_(paired)_trimmed_(paired)_contig_9	100	100	514	955.988
FAVG1_01301	23	0	HI.0747.001.Index_14.FaLH_03_R1_(paired)_trimmed_(paired)_contig_9	100	100	1971	3733.27
FAVG1_01302	11	0	HI.0747.001.Index_14.FaLH_03_R1_(paired)_trimmed_(paired)_contig_9	100	100	961	1786.59
FAVG1_01303	24	0	HI.0747.001.Index_14.FaLH_03_R1_(paired)_trimmed_(paired)_contig_9	100	100	699	1354.44
FAVG1_01304	15	0	HI.0747.001.Index_14.FaLH_03_R1_(paired)_trimmed_(paired)_contig_9	100	100	697	1310.83
FAVG1_01305	19	0	HI.0747.001.Index_14.FaLH_03_R1_(paired)_trimmed_(paired)_contig_9	100	100	333	652.687
FAVG1_01306	12	8.75171e-134	HI.0747.001.Index_14.FaLH_03_R1_(paired)_trimmed_(paired)_contig_9	100	100	264	476.258
FAVG1_01307	24	0	HI.0747.001.Index_14.FaLH_03_R1_(paired)_trimmed_(paired)_contig_9	100	100	629	1152.24
FAVG1_01308	20	0	HI.0747.001.Index_14.FaLH_03_R1_(paired)_trimmed_(paired)_contig_9	100	100	660	1094.75
FAVG1_01309	18	0	HI.0747.001.Index_14.FaLH_03_R1_(paired)_trimmed_(paired)_contig_9	100	100	1049	1913.46
FAVG1_01310	44	0	HI.0747.001.Index_14.FaLH_03_R1_(paired)_trimmed_(paired)_contig_9	100	100	618	1154.22
FAVG1_01311	28	0	HI.0747.001.Index_14.FaLH_03_R1_(paired)_trimmed_(paired)_contig_9	100	100	494	868.764
FAVG1_01312	47	0	HI.0747.001.Index_14.FaLH_03_R1_(paired)_trimmed_(paired)_contig_9	100	100	666	1219.64
FAVG1_01313	16	0	HI.0747.001.Index_14.FaLH_03_R1_(paired)_trimmed_(paired)_contig_9	100	100	555	1053.12
FAVG1_01314	20	0	HI.0747.001.Index_14.FaLH_03_R1_(paired)_trimmed_(paired)_contig_9	100	100	1137	2079.98
FAVG1_01315	34	0	HI.0747.001.Index_14.FaLH_03_R1_(paired)_trimmed_(paired)_contig_9	100	100	687	1179.99
FAVG1_01316	30	0	HI.0747.001.Index_14.FaLH_03_R1_(paired)_trimmed_(paired)_contig_9	100	100	608	999.599
FAVG1_01317	17	1.29777e-113	HI.0747.001.Index_14.FaLH_03_R1_(paired)_trimmed_(paired)_contig_9	100	100	222	408.858
FAVG1_01318	18	0	HI.0747.001.Index_14.FaLH_03_R1_(paired)_trimmed_(paired)_contig_9	100	100	1275	2369.41
FAVG1_01319	38	1.61622e-161	HI.0747.001.Index_14.FaLH_03_R1_(paired)_trimmed_(paired)_contig_9	100	100	331	569.428
FAVG1_01320	39	0	HI.0747.001.Index_14.FaLH_03_R1_(paired)_trimmed_(paired)_contig_9	100	100	624	1063.03
FAVG1_01321	37	0	HI.0747.001.Index_14.FaLH_03_R1_(paired)_trimmed_(paired)_contig_9	100	100	1793	3348.69
FAVG1_01322	10	0	HI.0747.001.Index_14.FaLH_03_R1_(paired)_trimmed_(paired)_contig_9	100	100	367	664.581
FAVG1_01323	27	0	HI.0747.001.Index_14.FaLH_03_R1_(paired)_trimmed_(paired)_contig_9	100	100	874	1070.96
FAVG1_01324	29	0	HI.0747.001.Index_14.FaLH_03_R1_(paired)_trimmed_(paired)_contig_9	100	100	627	1116.56
FAVG1_01325	38	0	HI.0747.001.Index_14.FaLH_03_R1_(paired)_trimmed_(paired)_contig_9	100	100	840	1360.39
FAVG1_01326	28	0	HI.0747.001.Index_14.FaLH_03_R1_(paired)_trimmed_(paired)_contig_9	100	100	996	1522.94
FAVG1_01327	19	0	HI.0747.001.Index_14.FaLH_03_R1_(paired)_trimmed_(paired)_contig_9	100	100	1428	2656.85
FAVG1_01328	41	0	HI.0747.001.Index_14.FaLH_03_R1_(paired)_trimmed_(paired)_contig_9	100	100	580	959.952
FAVG1_01329	21	0	HI.0747.001.Index_14.FaLH_03_R1_(paired)_trimmed_(paired)_contig_9	100	100	762	1439.68
FAVG1_01330	33	2.18048e-172	HI.0747.001.Index_14.FaLH_03_R1_(paired)_trimmed_(paired)_contig_9	100	100	333	605.111
FAVG1_01331	68	0	HI.0747.001.Index_14.FaLH_03_R1_(paired)_trimmed_(paired)_contig_9	100	100	2745	5283.47
FAVG1_01332	22	0	HI.0747.001.Index_14.FaLH_03_R1_(paired)_trimmed_(paired)_contig_9	100	100	846	1606.2
FAVG1_01333	40	0	HI.0747.001.Index_14.FaLH_03_R1_(paired)_trimmed_(paired)_contig_9	100	100	824	1562.59
FAVG1_01334	31	0	HI.0747.001.Index_14.FaLH_03_R1_(paired)_trimmed_(paired)_contig_9	100	100	537	1065.02
FAVG1_01335	52	0	HI.0747.001.Index_14.FaLH_03_R1_(paired)_trimmed_(paired)_contig_9	100	100	1098	2137.47
FAVG1_01336	12	0	HI.0747.001.Index_14.FaLH_03_R1_(paired)_trimmed_(paired)_contig_9	100	100	1213	2286.15
FAVG1_01337	14	0	HI.0747.001.Index_14.FaLH_03_R1_(paired)_trimmed_(paired)_contig_9	100	100	400	785.505
FAVG1_01338	23	0	HI.0747.001.Index_14.FaLH_03_R1_(paired)_trimmed_(paired)_contig_9	100	100	1061	2079.98
FAVG1_01339	27	5.39718e-101	HI.0747.001.Index_14.FaLH_03_R1_(paired)_trimmed_(paired)_contig_9	100	100	197	367.228
FAVG1_01340	52	0	HI.0747.001.Index_14.FaLH_03_R1_(paired)_trimmed_(paired)_contig_9	100	100	468	904.446
FAVG1_01341	21	0	HI.0747.001.Index_14.FaLH_03_R1_(paired)_trimmed_(paired)_contig_9	100	100	3702	6712.74
FAVG1_01342	11	0	HI.0747.001.Index_14.FaLH_03_R1_(paired)_trimmed_(paired)_contig_9	100	100	1185	2325.79
FAVG1_01343	19	0	HI.0747.001.Index_14.FaLH_03_R1_(paired)_trimmed_(paired)_contig_9	100	100	624	1166.12
FAVG1_01344	20	0	HI.0747.001.Index_14.FaLH_03_R1_(paired)_trimmed_(paired)_contig_9	100	100	539	997.617
FAVG1_01345	39	0	HI.0747.001.Index_14.FaLH_03_R1_(paired)_trimmed_(paired)_contig_9	100	100	2826	5182.37
FAVG1_01346	12	0	HI.0747.001.Index_14.FaLH_03_R1_(paired)_trimmed_(paired)_contig_9	100	100	1449	2642.97
FAVG1_01347	20	0	HI.0747.001.Index_14.FaLH_03_R1_(paired)_trimmed_(paired)_contig_9	100	100	501	922.288
FAVG1_01348	37	0	HI.0747.001.Index_14.FaLH_03_R1_(paired)_trimmed_(paired)_contig_9	100	100	526	1011.49
FAVG1_01349	35	0	HI.0747.001.Index_14.FaLH_03_R1_(paired)_trimmed_(paired)_contig_9	100	100	1567	2900.68
FAVG1_01350	23	0	HI.0747.001.Index_14.FaLH_03_R1_(paired)_trimmed_(paired)_contig_9	100	100	871	1600.25
FAVG1_01351	15	0	HI.0747.001.Index_14.FaLH_03_R1_(paired)_trimmed_(paired)_contig_9	100	100	384	698.282
FAVG1_01352	26	2.38463e-138	HI.0747.001.Index_14.FaLH_03_R1_(paired)_trimmed_(paired)_contig_9	100	100	280	492.117
FAVG1_01353	24	0	HI.0747.001.Index_14.FaLH_03_R1_(paired)_trimmed_(paired)_contig_9	100	100	1062	1756.86
FAVG1_01354	11	1.29011e-82	HI.0747.001.Index_14.FaLH_03_R1_(paired)_trimmed_(paired)_contig_9	100	100	158	305.775
FAVG1_01355	16	0	HI.0747.001.Index_14.FaLH_03_R1_(paired)_trimmed_(paired)_contig_9	100	100	403	767.664
FAVG1_01356	23	1.53658e-66	HI.0747.001.Index_14.FaLH_03_R1_(paired)_trimmed_(paired)_contig_9	100	100	135	252.252
FAVG1_01357	62	0	HI.0747.001.Index_14.FaLH_03_R1_(paired)_trimmed_(paired)_contig_9	100	100	512	928.235
FAVG1_01358	25	0	HI.0747.001.Index_14.FaLH_03_R1_(paired)_trimmed_(paired)_contig_9	100	100	752	1332.63
FAVG1_01359	30	0	HI.0747.001.Index_14.FaLH_03_R1_(paired)_trimmed_(paired)_contig_9	100	100	423	799.382
FAVG1_01360	41	0	HI.0747.001.Index_14.FaLH_03_R1_(paired)_trimmed_(paired)_contig_9	100	100	678	1225.59
FAVG1_01361	21	0	HI.0747.001.Index_14.FaLH_03_R1_(paired)_trimmed_(paired)_contig_9	100	100	1276	2450.68
FAVG1_01362	11	0	HI.0747.001.Index_14.FaLH_03_R1_(paired)_trimmed_(paired)_contig_9	100	100	778	1518.98
FAVG1_01363	32	0	HI.0747.001.Index_14.FaLH_03_R1_(paired)_trimmed_(paired)_contig_9	100	100	536	991.67
FAVG1_01364	35	0	HI.0747.001.Index_14.FaLH_03_R1_(paired)_trimmed_(paired)_contig_9	100	100	560	1031.32
FAVG1_01365	21	0	HI.0747.001.Index_14.FaLH_03_R1_(paired)_trimmed_(paired)_contig_9	100	100	2082	3889.87
FAVG1_01366	14	0	HI.0747.001.Index_14.FaLH_03_R1_(paired)_trimmed_(paired)_contig_9	100	100	946	1796.51
FAVG1_01367	54	0	HI.0747.001.Index_14.FaLH_03_R1_(paired)_trimmed_(paired)_contig_9	100	100	1965	3570.71
FAVG1_01368	14	0	HI.0747.001.Index_14.FaLH_03_R1_(paired)_trimmed_(paired)_contig_9	100	100	1704	3188.12
FAVG1_01369	28	0	HI.0747.001.Index_14.FaLH_03_R1_(paired)_trimmed_(paired)_contig_9	100	100	906	1701.35
FAVG1_01370	23	0	HI.0747.001.Index_14.FaLH_03_R1_(paired)_trimmed_(paired)_contig_9	100	100	1590	2977.99
FAVG1_01371	31	0	HI.0747.001.Index_14.FaLH_03_R1_(paired)_trimmed_(paired)_contig_9	100	100	460	904.446
FAVG1_01372	23	0	HI.0747.001.Index_14.FaLH_03_R1_(paired)_trimmed_(paired)_contig_9	100	100	419	720.087
FAVG1_01373	31	0	HI.0747.001.Index_14.FaLH_03_R1_(paired)_trimmed_(paired)_contig_9	100	100	567	1092.77
FAVG1_01374	42	0	HI.0747.001.Index_14.FaLH_03_R1_(paired)_trimmed_(paired)_contig_9	100	100	589	1080.88
FAVG1_01375	46	0	HI.0747.001.Index_14.FaLH_03_R1_(paired)_trimmed_(paired)_contig_9	100	100	2195	3994.94
FAVG1_01376	17	0	HI.0747.001.Index_14.FaLH_03_R1_(paired)_trimmed_(paired)_contig_9	100	100	1078	1907.52
FAVG1_01377	36	0	HI.0747.001.Index_14.FaLH_03_R1_(paired)_trimmed_(paired)_contig_9	100	100	3039	5239.85
FAVG1_01378	25	0	HI.0747.001.Index_14.FaLH_03_R1_(paired)_trimmed_(paired)_contig_9	100	100	583	1084.84
FAVG1_01379	28	0	HI.0747.001.Index_14.FaLH_03_R1_(paired)_trimmed_(paired)_contig_9	100	100	406	757.752
FAVG1_01380	16	0	HI.0747.001.Index_14.FaLH_03_R1_(paired)_trimmed_(paired)_contig_9	100	100	1073	1778.66
FAVG1_01381	14	8.44296e-146	HI.0747.001.Index_14.FaLH_03_R1_(paired)_trimmed_(paired)_contig_9	100	100	296	515.905
FAVG1_01382	26	0	HI.0747.001.Index_14.FaLH_03_R1_(paired)_trimmed_(paired)_contig_9	100	100	906	1550.69
FAVG1_01383	33	0	HI.0747.001.Index_14.FaLH_03_R1_(paired)_trimmed_(paired)_contig_9	100	100	1047	1679.55
FAVG1_01384	36	0	HI.0747.001.Index_14.FaLH_03_R1_(paired)_trimmed_(paired)_contig_9	100	100	990	1415.89
FAVG1_01385	26	0	HI.0747.001.Index_14.FaLH_03_R1_(paired)_trimmed_(paired)_contig_9	100	100	481	642.776
FAVG1_01386	16	1.26828e-117	HI.0747.001.Index_14.FaLH_03_R1_(paired)_trimmed_(paired)_contig_9	100	100	217	422.734
FAVG1_01387	38	0	HI.0747.001.Index_14.FaLH_03_R1_(paired)_trimmed_(paired)_contig_9	100	100	1061	1693.42
FAVG1_01388	70	0	HI.0747.001.Index_14.FaLH_03_R1_(paired)_trimmed_(paired)_contig_9	100	100	3417	6054.6
FAVG1_01389	16	0	HI.0747.001.Index_14.FaLH_03_R1_(paired)_trimmed_(paired)_contig_9	100	100	395	672.511
FAVG1_01390	13	0	HI.0747.001.Index_14.FaLH_03_R1_(paired)_trimmed_(paired)_contig_9	100	100	1653	2674.69
FAVG1_01391	33	1.46951e-42	HI.0747.001.Index_14.FaLH_03_R1_(paired)_trimmed_(paired)_contig_9	100	100	144	172.958
FAVG1_01392	30	0	HI.0747.001.Index_14.FaLH_03_R1_(paired)_trimmed_(paired)_contig_9	100	100	1117	1937.25
FAVG1_01393	16	0	HI.0747.001.Index_14.FaLH_03_R1_(paired)_trimmed_(paired)_contig_9	100	100	1345	2056.19
FAVG1_01394	28	0	HI.0747.001.Index_14.FaLH_03_R1_(paired)_trimmed_(paired)_contig_9	100	100	390	702.246
FAVG1_01395	30	1.88102e-31	HI.0747.001.Index_14.FaLH_03_R1_(paired)_trimmed_(paired)_contig_9	100	100	116	135.293
FAVG1_01396	58	1.46421e-134	HI.0747.001.Index_14.FaLH_03_R1_(paired)_trimmed_(paired)_contig_9	100	100	324	478.24
FAVG1_01397	17	3.29725e-117	HI.0747.001.Index_14.FaLH_03_R1_(paired)_trimmed_(paired)_contig_9	100	100	240	420.752
FAVG1_01398	18	1.74597e-38	HI.0747.001.Index_14.FaLH_03_R1_(paired)_trimmed_(paired)_contig_9	100	100	102	159.081
FAVG1_01399	50	9.87995e-160	HI.0747.001.Index_14.FaLH_03_R1_(paired)_trimmed_(paired)_contig_9	100	100	324	563.481
FAVG1_01400	15	0	HI.0747.001.Index_14.FaLH_03_R1_(paired)_trimmed_(paired)_contig_9	100	100	753	1223.61
FAVG1_01401	23	0	HI.0747.001.Index_14.FaLH_03_R1_(paired)_trimmed_(paired)_contig_9	100	100	684	1332.63
FAVG1_01402	32	1.2425e-128	HI.0747.001.Index_14.FaLH_03_R1_(paired)_trimmed_(paired)_contig_22	100	100	231	458.417
FAVG1_01403	19	0	HI.0747.001.Index_14.FaLH_03_R1_(paired)_trimmed_(paired)_contig_22	100	100	2301	4498.45
FAVG1_01404	30	0	HI.0747.001.Index_14.FaLH_03_R1_(paired)_trimmed_(paired)_contig_22	100	100	2021	3943.4
FAVG1_01405	28	0	HI.0747.001.Index_14.FaLH_03_R1_(paired)_trimmed_(paired)_contig_22	100	100	3557	6916.93
FAVG1_01406	36	0	HI.0747.001.Index_14.FaLH_03_R1_(paired)_trimmed_(paired)_contig_22	100	100	689	1358.41
FAVG1_01407	32	0	HI.0747.001.Index_14.FaLH_03_R1_(paired)_trimmed_(paired)_contig_22	100	100	2209	4173.35
FAVG1_01408	58	3.69091e-82	HI.0747.001.Index_14.FaLH_03_R1_(paired)_trimmed_(paired)_contig_22	100	100	157	303.793
FAVG1_01409	21	0	HI.0747.001.Index_14.FaLH_03_R1_(paired)_trimmed_(paired)_contig_22	100	100	1230	2391.21
FAVG1_01410	34	0	HI.0747.001.Index_14.FaLH_03_R1_(paired)_trimmed_(paired)_contig_22	100	100	388	737.929
FAVG1_01411	25	0	HI.0747.001.Index_14.FaLH_03_R1_(paired)_trimmed_(paired)_contig_22	100	100	5271	10286.9
FAVG1_01412	18	0	HI.0747.001.Index_14.FaLH_03_R1_(paired)_trimmed_(paired)_contig_22	100	100	1497	2936.36
FAVG1_01413	16	0	HI.0747.001.Index_14.FaLH_03_R1_(paired)_trimmed_(paired)_contig_22	100	100	2264	4409.25
FAVG1_01414	18	0	HI.0747.001.Index_14.FaLH_03_R1_(paired)_trimmed_(paired)_contig_22	100	100	800	1522.94
FAVG1_01415	36	0	HI.0747.001.Index_14.FaLH_03_R1_(paired)_trimmed_(paired)_contig_22	100	100	958	1804.44
FAVG1_01416	12	0	HI.0747.001.Index_14.FaLH_03_R1_(paired)_trimmed_(paired)_contig_22	100	100	1554	3057.28
FAVG1_01417	21	5.87322e-117	HI.0747.001.Index_14.FaLH_03_R1_(paired)_trimmed_(paired)_contig_22	100	100	220	420.752
FAVG1_01418	7	0	HI.0747.001.Index_14.FaLH_03_R1_(paired)_trimmed_(paired)_contig_22	100	100	337	668.546
FAVG1_01419	12	0	HI.0747.001.Index_14.FaLH_03_R1_(paired)_trimmed_(paired)_contig_22	100	100	1330	2605.31
FAVG1_01420	35	0	HI.0747.001.Index_14.FaLH_03_R1_(paired)_trimmed_(paired)_contig_22	100	100	769	1423.82
FAVG1_01421	17	0	HI.0747.001.Index_14.FaLH_03_R1_(paired)_trimmed_(paired)_contig_22	100	100	1148	2196.94
FAVG1_01422	11	0	HI.0747.001.Index_14.FaLH_03_R1_(paired)_trimmed_(paired)_contig_22	100	100	2145	4205.07
FAVG1_01423	49	0	HI.0747.001.Index_14.FaLH_03_R1_(paired)_trimmed_(paired)_contig_22	100	100	2025	3951.32
FAVG1_01424	18	0	HI.0747.001.Index_14.FaLH_03_R1_(paired)_trimmed_(paired)_contig_22	100	100	1905	3729.3
FAVG1_01425	28	0	HI.0747.001.Index_14.FaLH_03_R1_(paired)_trimmed_(paired)_contig_22	100	100	900	1768.75
FAVG1_01426	23	0	HI.0747.001.Index_14.FaLH_03_R1_(paired)_trimmed_(paired)_contig_22	100	100	976	1903.55
FAVG1_01427	16	0	HI.0747.001.Index_14.FaLH_03_R1_(paired)_trimmed_(paired)_contig_22	100	100	1160	2276.24
FAVG1_01428	19	0	HI.0747.001.Index_14.FaLH_03_R1_(paired)_trimmed_(paired)_contig_22	100	100	496	967.882
FAVG1_01429	27	0	HI.0747.001.Index_14.FaLH_03_R1_(paired)_trimmed_(paired)_contig_22	100	100	693	1350.48
FAVG1_01430	24	0	HI.0747.001.Index_14.FaLH_03_R1_(paired)_trimmed_(paired)_contig_22	100	100	641	1263.25
FAVG1_01431	17	0	HI.0747.001.Index_14.FaLH_03_R1_(paired)_trimmed_(paired)_contig_22	100	100	1207	2353.55
FAVG1_01432	38	0	HI.0747.001.Index_14.FaLH_03_R1_(paired)_trimmed_(paired)_contig_22	100	100	943	1846.06
FAVG1_01433	11	0	HI.0747.001.Index_14.FaLH_03_R1_(paired)_trimmed_(paired)_contig_22	100	100	1213	2365.44
FAVG1_01434	77	0	HI.0747.001.Index_14.FaLH_03_R1_(paired)_trimmed_(paired)_contig_22	100	100	469	898.499
FAVG1_01435	22	0	HI.0747.001.Index_14.FaLH_03_R1_(paired)_trimmed_(paired)_contig_22	100	100	2169	4260.57
FAVG1_01436	17	0	HI.0747.001.Index_14.FaLH_03_R1_(paired)_trimmed_(paired)_contig_22	100	100	396	785.505
FAVG1_01437	17	0	HI.0747.001.Index_14.FaLH_03_R1_(paired)_trimmed_(paired)_contig_22	100	100	1151	2258.39
FAVG1_01438	15	0	HI.0747.001.Index_14.FaLH_03_R1_(paired)_trimmed_(paired)_contig_22	100	100	928	1824.26
FAVG1_01439	18	0	HI.0747.001.Index_14.FaLH_03_R1_(paired)_trimmed_(paired)_contig_22	100	100	1401	2722.26
FAVG1_01440	9	0	HI.0747.001.Index_14.FaLH_03_R1_(paired)_trimmed_(paired)_contig_22	100	100	1087	2091.88
FAVG1_01441	21	0	HI.0747.001.Index_14.FaLH_03_R1_(paired)_trimmed_(paired)_contig_22	100	100	726	1415.89
FAVG1_01442	49	0	HI.0747.001.Index_14.FaLH_03_R1_(paired)_trimmed_(paired)_contig_22	100	100	1387	2742.09
FAVG1_01443	16	1.28658e-51	HI.0747.001.Index_14.FaLH_03_R1_(paired)_trimmed_(paired)_contig_22	100	100	102	202.693
FAVG1_01444	43	0	HI.0747.001.Index_14.FaLH_03_R1_(paired)_trimmed_(paired)_contig_22	100	100	484	944.093
FAVG1_01445	14	9.02108e-65	HI.0747.001.Index_14.FaLH_03_R1_(paired)_trimmed_(paired)_contig_22	100	100	128	246.305
FAVG1_01446	37	0	HI.0747.001.Index_14.FaLH_03_R1_(paired)_trimmed_(paired)_contig_22	100	100	1880	3640.09
FAVG1_01447	26	0	HI.0747.001.Index_14.FaLH_03_R1_(paired)_trimmed_(paired)_contig_22	100	100	750	1471.4
FAVG1_01448	26	0	HI.0747.001.Index_14.FaLH_03_R1_(paired)_trimmed_(paired)_contig_22	100	100	1959	3780.84
FAVG1_01449	40	0	HI.0747.001.Index_14.FaLH_03_R1_(paired)_trimmed_(paired)_contig_22	100	100	3232	6336.1
FAVG1_01450	22	0	HI.0747.001.Index_14.FaLH_03_R1_(paired)_trimmed_(paired)_contig_22	100	100	1693	3285.25
FAVG1_01451	11	0	HI.0747.001.Index_14.FaLH_03_R1_(paired)_trimmed_(paired)_contig_22	100	100	489	969.864
FAVG1_01452	21	2.12532e-177	HI.0747.001.Index_14.FaLH_03_R1_(paired)_trimmed_(paired)_contig_22	100	100	317	620.97
FAVG1_01453	18	2.01667e-84	HI.0747.001.Index_14.FaLH_03_R1_(paired)_trimmed_(paired)_contig_22	100	100	161	311.722
FAVG1_01454	20	0	HI.0747.001.Index_14.FaLH_03_R1_(paired)_trimmed_(paired)_contig_22	100	100	843	1616.11
FAVG1_01455	51	0	HI.0747.001.Index_14.FaLH_03_R1_(paired)_trimmed_(paired)_contig_22	100	100	2627	5128.84
FAVG1_01456	36	0	HI.0747.001.Index_14.FaLH_03_R1_(paired)_trimmed_(paired)_contig_22	100	100	1713	3243.62
FAVG1_01457	19	0	HI.0747.001.Index_14.FaLH_03_R1_(paired)_trimmed_(paired)_contig_22	100	100	1176	2292.09
FAVG1_01458	31	1.08984e-41	HI.0747.001.Index_14.FaLH_03_R1_(paired)_trimmed_(paired)_contig_22	100	100	85	168.993
FAVG1_01459	42	1.84614e-164	HI.0747.001.Index_14.FaLH_03_R1_(paired)_trimmed_(paired)_contig_22	100	100	291	577.358
FAVG1_01460	29	1.0504e-63	HI.0747.001.Index_14.FaLH_03_R1_(paired)_trimmed_(paired)_contig_22	100	100	122	242.34
FAVG1_01461	25	0	HI.0747.001.Index_14.FaLH_03_R1_(paired)_trimmed_(paired)_contig_22	100	100	1474	2859.05
FAVG1_01462	43	0	HI.0747.001.Index_14.FaLH_03_R1_(paired)_trimmed_(paired)_contig_22	100	100	630	1217.66
FAVG1_01463	28	0	HI.0747.001.Index_14.FaLH_03_R1_(paired)_trimmed_(paired)_contig_22	100	100	2348	4583.7
FAVG1_01464	23	0	HI.0747.001.Index_14.FaLH_03_R1_(paired)_trimmed_(paired)_contig_22	100	100	477	938.146
FAVG1_01465	31	0	HI.0747.001.Index_14.FaLH_03_R1_(paired)_trimmed_(paired)_contig_22	100	100	615	1179.99
FAVG1_01466	19	0	HI.0747.001.Index_14.FaLH_03_R1_(paired)_trimmed_(paired)_contig_22	100	100	519	1013.48
FAVG1_01467	51	0	HI.0747.001.Index_14.FaLH_03_R1_(paired)_trimmed_(paired)_contig_22	100	100	1028	2014.56
FAVG1_01468	22	0	HI.0747.001.Index_14.FaLH_03_R1_(paired)_trimmed_(paired)_contig_22	100	100	3027	5890.07
FAVG1_01469	35	0	HI.0747.001.Index_14.FaLH_03_R1_(paired)_trimmed_(paired)_contig_22	100	100	1697	3309.04
FAVG1_01470	36	0	HI.0747.001.Index_14.FaLH_03_R1_(paired)_trimmed_(paired)_contig_22	100	100	1155	2234.61
FAVG1_01471	51	0	HI.0747.001.Index_14.FaLH_03_R1_(paired)_trimmed_(paired)_contig_22	100	100	667	1322.72
FAVG1_01472	18	9.82138e-71	HI.0747.001.Index_14.FaLH_03_R1_(paired)_trimmed_(paired)_contig_22	100	100	134	266.128
FAVG1_01473	31	0	HI.0747.001.Index_14.FaLH_03_R1_(paired)_trimmed_(paired)_contig_22	100	100	1175	2290.11
FAVG1_01474	15	0	HI.0747.001.Index_14.FaLH_03_R1_(paired)_trimmed_(paired)_contig_22	100	100	549	1072.95
FAVG1_01475	54	0	HI.0747.001.Index_14.FaLH_03_R1_(paired)_trimmed_(paired)_contig_22	100	100	1074	2089.89
FAVG1_01476	14	0	HI.0747.001.Index_14.FaLH_03_R1_(paired)_trimmed_(paired)_contig_22	100	100	1207	2369.41
FAVG1_01477	49	0	HI.0747.001.Index_14.FaLH_03_R1_(paired)_trimmed_(paired)_contig_22	100	100	1830	3604.41
FAVG1_01478	14	0	HI.0747.001.Index_14.FaLH_03_R1_(paired)_trimmed_(paired)_contig_22	100	100	489	961.935
FAVG1_01479	55	0	HI.0747.001.Index_14.FaLH_03_R1_(paired)_trimmed_(paired)_contig_22	100	100	371	735.946
FAVG1_01480	7	0	HI.0747.001.Index_14.FaLH_03_R1_(paired)_trimmed_(paired)_contig_22	100	100	1200	2331.74
FAVG1_01481	21	0	HI.0747.001.Index_14.FaLH_03_R1_(paired)_trimmed_(paired)_contig_22	100	100	374	741.893
FAVG1_01482	15	4.93759e-51	HI.0747.001.Index_14.FaLH_03_R1_(paired)_trimmed_(paired)_contig_22	100	100	101	200.711
FAVG1_01483	12	0	HI.0747.001.Index_14.FaLH_03_R1_(paired)_trimmed_(paired)_contig_22	100	100	1387	2623.15
FAVG1_01484	22	0	HI.0747.001.Index_14.FaLH_03_R1_(paired)_trimmed_(paired)_contig_22	100	100	433	850.923
FAVG1_01485	23	0	HI.0747.001.Index_14.FaLH_03_R1_(paired)_trimmed_(paired)_contig_22	100	100	505	954.005
FAVG1_01486	52	0	HI.0747.001.Index_14.FaLH_03_R1_(paired)_trimmed_(paired)_contig_22	100	100	5355	10449.5
FAVG1_01487	14	0	HI.0747.001.Index_14.FaLH_03_R1_(paired)_trimmed_(paired)_contig_22	100	100	1196	2300.02
FAVG1_01488	14	1.3329e-81	HI.0747.001.Index_14.FaLH_03_R1_(paired)_trimmed_(paired)_contig_22	100	100	152	301.811
FAVG1_01489	24	0	HI.0747.001.Index_14.FaLH_03_R1_(paired)_trimmed_(paired)_contig_22	100	100	2003	3907.71
FAVG1_01490	34	0	HI.0747.001.Index_14.FaLH_03_R1_(paired)_trimmed_(paired)_contig_22	100	100	790	1558.62
FAVG1_01491	56	0	HI.0747.001.Index_14.FaLH_03_R1_(paired)_trimmed_(paired)_contig_22	100	100	427	846.958
FAVG1_01492	23	0	HI.0747.001.Index_14.FaLH_03_R1_(paired)_trimmed_(paired)_contig_22	100	100	507	989.688
FAVG1_01493	35	0	HI.0747.001.Index_14.FaLH_03_R1_(paired)_trimmed_(paired)_contig_22	100	100	626	1225.59
FAVG1_01494	34	0	HI.0747.001.Index_14.FaLH_03_R1_(paired)_trimmed_(paired)_contig_22	100	100	428	833.082
FAVG1_01495	26	0	HI.0747.001.Index_14.FaLH_03_R1_(paired)_trimmed_(paired)_contig_22	100	100	594	1130.43
FAVG1_01496	16	0	HI.0747.001.Index_14.FaLH_03_R1_(paired)_trimmed_(paired)_contig_22	100	100	1692	3299.13
FAVG1_01497	19	7.08979e-137	HI.0747.001.Index_14.FaLH_03_R1_(paired)_trimmed_(paired)_contig_22	100	100	253	486.17
FAVG1_01498	23	0	HI.0747.001.Index_14.FaLH_03_R1_(paired)_trimmed_(paired)_contig_22	100	100	636	1221.62
FAVG1_01499	27	0	HI.0747.001.Index_14.FaLH_03_R1_(paired)_trimmed_(paired)_contig_22	100	100	527	1005.55
FAVG1_01500	8	1.06463e-110	HI.0747.001.Index_14.FaLH_03_R1_(paired)_trimmed_(paired)_contig_22	100	100	201	398.946
FAVG1_01501	34	8.01519e-151	HI.0747.001.Index_14.FaLH_03_R1_(paired)_trimmed_(paired)_contig_22	100	100	269	533.746
FAVG1_01502	21	6.11128e-138	HI.0747.001.Index_14.FaLH_03_R1_(paired)_trimmed_(paired)_contig_22	100	100	251	490.134
FAVG1_01503	17	0	HI.0747.001.Index_14.FaLH_03_R1_(paired)_trimmed_(paired)_contig_22	100	100	451	886.605
FAVG1_01504	8	0	HI.0747.001.Index_14.FaLH_03_R1_(paired)_trimmed_(paired)_contig_22	100	100	420	769.646
FAVG1_01505	29	0	HI.0747.001.Index_14.FaLH_03_R1_(paired)_trimmed_(paired)_contig_22	100	100	639	1179.99
FAVG1_01506	83	0	HI.0747.001.Index_14.FaLH_03_R1_(paired)_trimmed_(paired)_contig_22	100	100	3061	5925.75
FAVG1_01507	24	0	HI.0747.001.Index_14.FaLH_03_R1_(paired)_trimmed_(paired)_contig_22	100	100	1445	2825.35
FAVG1_01508	34	7.14246e-166	HI.0747.001.Index_14.FaLH_03_R1_(paired)_trimmed_(paired)_contig_22	100	100	298	583.305
FAVG1_01509	16	0	HI.0747.001.Index_14.FaLH_03_R1_(paired)_trimmed_(paired)_contig_22	100	100	444	864.799
FAVG1_01510	26	0	HI.0747.001.Index_14.FaLH_03_R1_(paired)_trimmed_(paired)_contig_22	100	100	1121	2198.92
FAVG1_01511	40	0	HI.0747.001.Index_14.FaLH_03_R1_(paired)_trimmed_(paired)_contig_22	100	100	528	1023.39
FAVG1_01512	58	0	HI.0747.001.Index_14.FaLH_03_R1_(paired)_trimmed_(paired)_contig_22	100	100	6077	11888.7
FAVG1_01513	11	0	HI.0747.001.Index_14.FaLH_03_R1_(paired)_trimmed_(paired)_contig_22	100	100	1548	3021.6
FAVG1_01514	44	0	HI.0747.001.Index_14.FaLH_03_R1_(paired)_trimmed_(paired)_contig_22	100	100	786	1558.62
FAVG1_01515	17	0	HI.0747.001.Index_14.FaLH_03_R1_(paired)_trimmed_(paired)_contig_22	100	100	872	1697.39
FAVG1_01516	24	0	HI.0747.001.Index_14.FaLH_03_R1_(paired)_trimmed_(paired)_contig_22	100	100	777	1485.28
FAVG1_01517	32	0	HI.0747.001.Index_14.FaLH_03_R1_(paired)_trimmed_(paired)_contig_22	100	100	516	967.882
FAVG1_01518	19	0	HI.0747.001.Index_14.FaLH_03_R1_(paired)_trimmed_(paired)_contig_22	100	100	1168	2260.38
FAVG1_01519	33	0	HI.0747.001.Index_14.FaLH_03_R1_(paired)_trimmed_(paired)_contig_22	100	100	1938	3770.93
FAVG1_01520	58	0	HI.0747.001.Index_14.FaLH_03_R1_(paired)_trimmed_(paired)_contig_22	100	100	638	1249.38
FAVG1_01521	10	0	HI.0747.001.Index_14.FaLH_03_R1_(paired)_trimmed_(paired)_contig_22	100	100	1371	2670.72
FAVG1_01522	95	0	HI.0747.001.Index_14.FaLH_03_R1_(paired)_trimmed_(paired)_contig_22	100	100	559	1013.48
FAVG1_01523	14	0	HI.0747.001.Index_14.FaLH_03_R1_(paired)_trimmed_(paired)_contig_22	100	100	616	1193.87
FAVG1_01524	35	0	HI.0747.001.Index_14.FaLH_03_R1_(paired)_trimmed_(paired)_contig_22	100	100	1793	3523.14
FAVG1_01525	51	0	HI.0747.001.Index_14.FaLH_03_R1_(paired)_trimmed_(paired)_contig_22	100	100	459	910.393
FAVG1_01526	33	0	HI.0747.001.Index_14.FaLH_03_R1_(paired)_trimmed_(paired)_contig_22	100	100	576	1134.4
FAVG1_01527	51	3.13655e-73	HI.0747.001.Index_14.FaLH_03_R1_(paired)_trimmed_(paired)_contig_22	100	100	138	274.058
FAVG1_01528	20	0	HI.0747.001.Index_14.FaLH_03_R1_(paired)_trimmed_(paired)_contig_22	100	100	6241	12205.8
FAVG1_01529	11	0	HI.0747.001.Index_14.FaLH_03_R1_(paired)_trimmed_(paired)_contig_22	100	100	1085	2111.7
FAVG1_01530	24	0	HI.0747.001.Index_14.FaLH_03_R1_(paired)_trimmed_(paired)_contig_22	100	100	1002	1970.95
FAVG1_01531	33	0	HI.0747.001.Index_14.FaLH_03_R1_(paired)_trimmed_(paired)_contig_22	100	100	460	888.588
FAVG1_01532	10	0	HI.0747.001.Index_14.FaLH_03_R1_(paired)_trimmed_(paired)_contig_22	100	100	1395	2694.51
FAVG1_01533	79	0	HI.0747.001.Index_14.FaLH_03_R1_(paired)_trimmed_(paired)_contig_22	100	100	840	1657.74
FAVG1_01534	14	0	HI.0747.001.Index_14.FaLH_03_R1_(paired)_trimmed_(paired)_contig_22	100	100	723	1394.09
FAVG1_01535	18	0	HI.0747.001.Index_14.FaLH_03_R1_(paired)_trimmed_(paired)_contig_22	100	100	608	1197.83
FAVG1_01536	30	0	HI.0747.001.Index_14.FaLH_03_R1_(paired)_trimmed_(paired)_contig_22	100	100	1607	3138.56
FAVG1_01537	25	0	HI.0747.001.Index_14.FaLH_03_R1_(paired)_trimmed_(paired)_contig_22	100	100	2758	5364.74
FAVG1_01538	14	0	HI.0747.001.Index_14.FaLH_03_R1_(paired)_trimmed_(paired)_contig_22	100	100	1707	3368.51
FAVG1_01539	82	0	HI.0747.001.Index_14.FaLH_03_R1_(paired)_trimmed_(paired)_contig_22	100	100	377	747.84
FAVG1_01540	25	0	HI.0747.001.Index_14.FaLH_03_R1_(paired)_trimmed_(paired)_contig_22	100	100	795	1552.68
FAVG1_01541	15	0	HI.0747.001.Index_14.FaLH_03_R1_(paired)_trimmed_(paired)_contig_22	100	100	1845	3578.64
FAVG1_01542	53	0	HI.0747.001.Index_14.FaLH_03_R1_(paired)_trimmed_(paired)_contig_22	100	100	413	803.346
FAVG1_01543	11	0	HI.0747.001.Index_14.FaLH_03_R1_(paired)_trimmed_(paired)_contig_22	100	100	1361	2682.62
FAVG1_01544	11	0	HI.0747.001.Index_14.FaLH_03_R1_(paired)_trimmed_(paired)_contig_22	100	100	1266	2486.36
FAVG1_01545	16	0	HI.0747.001.Index_14.FaLH_03_R1_(paired)_trimmed_(paired)_contig_22	100	100	1422	2795.61
FAVG1_01546	31	0	HI.0747.001.Index_14.FaLH_03_R1_(paired)_trimmed_(paired)_contig_22	100	100	943	1846.06
FAVG1_01547	19	0	HI.0747.001.Index_14.FaLH_03_R1_(paired)_trimmed_(paired)_contig_22	100	100	1763	3439.88
FAVG1_01548	12	0	HI.0747.001.Index_14.FaLH_03_R1_(paired)_trimmed_(paired)_contig_22	100	100	990	1915.45
FAVG1_01549	11	0	HI.0747.001.Index_14.FaLH_03_R1_(paired)_trimmed_(paired)_contig_22	100	100	1011	1972.94
FAVG1_01550	39	0	HI.0747.001.Index_14.FaLH_03_R1_(paired)_trimmed_(paired)_contig_22	100	100	930	1820.29
FAVG1_01551	26	1.17637e-162	HI.0747.001.Index_14.FaLH_03_R1_(paired)_trimmed_(paired)_contig_22	100	100	300	571.411
FAVG1_01552	36	0	HI.0747.001.Index_14.FaLH_03_R1_(paired)_trimmed_(paired)_contig_22	100	100	957	1850.03
FAVG1_01553	40	0	HI.0747.001.Index_14.FaLH_03_R1_(paired)_trimmed_(paired)_contig_22	100	100	541	1065.02
FAVG1_01554	29	0	HI.0747.001.Index_14.FaLH_03_R1_(paired)_trimmed_(paired)_contig_22	100	100	1222	2383.28
FAVG1_01555	14	0	HI.0747.001.Index_14.FaLH_03_R1_(paired)_trimmed_(paired)_contig_22	100	100	2160	4234.8
FAVG1_01556	18	0	HI.0747.001.Index_14.FaLH_03_R1_(paired)_trimmed_(paired)_contig_22	100	100	2908	5670.03
FAVG1_01557	14	0	HI.0747.001.Index_14.FaLH_03_R1_(paired)_trimmed_(paired)_contig_22	100	100	336	658.634
FAVG1_01558	35	0	HI.0747.001.Index_14.FaLH_03_R1_(paired)_trimmed_(paired)_contig_22	100	100	2295	4381.5
FAVG1_01559	22	0	HI.0747.001.Index_14.FaLH_03_R1_(paired)_trimmed_(paired)_contig_22	100	100	392	761.717
FAVG1_01560	51	0	HI.0747.001.Index_14.FaLH_03_R1_(paired)_trimmed_(paired)_contig_22	100	100	2403	4684.8
FAVG1_01561	28	0	HI.0747.001.Index_14.FaLH_03_R1_(paired)_trimmed_(paired)_contig_22	100	100	678	1320.74
FAVG1_01562	15	0	HI.0747.001.Index_14.FaLH_03_R1_(paired)_trimmed_(paired)_contig_22	100	100	2532	4924.66
FAVG1_01563	33	0	HI.0747.001.Index_14.FaLH_03_R1_(paired)_trimmed_(paired)_contig_22	100	100	688	1356.42
FAVG1_01564	21	0	HI.0747.001.Index_14.FaLH_03_R1_(paired)_trimmed_(paired)_contig_22	100	100	703	1362.37
FAVG1_01565	21	0	HI.0747.001.Index_14.FaLH_03_R1_(paired)_trimmed_(paired)_contig_22	100	100	651	1239.46
FAVG1_01566	35	0	HI.0747.001.Index_14.FaLH_03_R1_(paired)_trimmed_(paired)_contig_22	100	100	813	1556.64
FAVG1_01567	23	0	HI.0747.001.Index_14.FaLH_03_R1_(paired)_trimmed_(paired)_contig_22	100	100	2032	3965.2
FAVG1_01568	42	0	HI.0747.001.Index_14.FaLH_03_R1_(paired)_trimmed_(paired)_contig_22	100	100	619	1179.99
FAVG1_01569	27	0	HI.0747.001.Index_14.FaLH_03_R1_(paired)_trimmed_(paired)_contig_22	100	100	483	950.04
FAVG1_01570	58	0	HI.0747.001.Index_14.FaLH_03_R1_(paired)_trimmed_(paired)_contig_22	100	100	1131	2218.75
FAVG1_01571	18	0	HI.0747.001.Index_14.FaLH_03_R1_(paired)_trimmed_(paired)_contig_22	100	100	616	1213.69
FAVG1_01572	12	0	HI.0747.001.Index_14.FaLH_03_R1_(paired)_trimmed_(paired)_contig_22	100	100	1326	2589.45
FAVG1_01573	41	0	HI.0747.001.Index_14.FaLH_03_R1_(paired)_trimmed_(paired)_contig_22	100	100	2002	3881.94
FAVG1_01574	13	0	HI.0747.001.Index_14.FaLH_03_R1_(paired)_trimmed_(paired)_contig_22	100	100	1540	2989.88
FAVG1_01575	33	0	HI.0747.001.Index_14.FaLH_03_R1_(paired)_trimmed_(paired)_contig_22	100	100	760	1499.15
FAVG1_01576	23	0	HI.0747.001.Index_14.FaLH_03_R1_(paired)_trimmed_(paired)_contig_22	100	100	1233	2309.94
FAVG1_01577	25	0	HI.0747.001.Index_14.FaLH_03_R1_(paired)_trimmed_(paired)_contig_22	100	100	604	1174.05
FAVG1_01578	20	0	HI.0747.001.Index_14.FaLH_03_R1_(paired)_trimmed_(paired)_contig_22	100	100	660	1261.27
FAVG1_01579	24	0	HI.0747.001.Index_14.FaLH_03_R1_(paired)_trimmed_(paired)_contig_22	100	100	2540	4948.45
FAVG1_01580	28	0	HI.0747.001.Index_14.FaLH_03_R1_(paired)_trimmed_(paired)_contig_22	100	100	1077	2079.98
FAVG1_01581	30	0	HI.0747.001.Index_14.FaLH_03_R1_(paired)_trimmed_(paired)_contig_22	100	100	1497	2936.36
FAVG1_01582	16	0	HI.0747.001.Index_14.FaLH_03_R1_(paired)_trimmed_(paired)_contig_22	100	100	664	1300.92
FAVG1_01583	37	0	HI.0747.001.Index_14.FaLH_03_R1_(paired)_trimmed_(paired)_contig_22	100	100	760	1419.86
FAVG1_01584	24	0	HI.0747.001.Index_14.FaLH_03_R1_(paired)_trimmed_(paired)_contig_22	100	100	1854	3414.11
FAVG1_01585	26	0	HI.0747.001.Index_14.FaLH_03_R1_(paired)_trimmed_(paired)_contig_22	100	100	621	1187.92
FAVG1_01586	33	0	HI.0747.001.Index_14.FaLH_03_R1_(paired)_trimmed_(paired)_contig_22	100	100	781	1516.99
FAVG1_01587	53	0	HI.0747.001.Index_14.FaLH_03_R1_(paired)_trimmed_(paired)_contig_22	100	100	479	950.04
FAVG1_01588	24	0	HI.0747.001.Index_14.FaLH_03_R1_(paired)_trimmed_(paired)_contig_22	100	100	858	1685.49
FAVG1_01589	8	0	HI.0747.001.Index_14.FaLH_03_R1_(paired)_trimmed_(paired)_contig_22	100	100	1746	3295.17
FAVG1_01590	29	0	HI.0747.001.Index_14.FaLH_03_R1_(paired)_trimmed_(paired)_contig_22	100	100	675	1291.01
FAVG1_01591	47	0	HI.0747.001.Index_14.FaLH_03_R1_(paired)_trimmed_(paired)_contig_22	100	100	1119	2194.96
FAVG1_01592	58	0	HI.0747.001.Index_14.FaLH_03_R1_(paired)_trimmed_(paired)_contig_22	100	100	619	1203.78
FAVG1_01593	37	0	HI.0747.001.Index_14.FaLH_03_R1_(paired)_trimmed_(paired)_contig_22	100	100	1807	3487.45
FAVG1_01594	9	0	HI.0747.001.Index_14.FaLH_03_R1_(paired)_trimmed_(paired)_contig_22	100	100	866	1677.56
FAVG1_01595	13	0	HI.0747.001.Index_14.FaLH_03_R1_(paired)_trimmed_(paired)_contig_22	100	100	790	1550.69
FAVG1_01596	23	4.28081e-117	HI.0747.001.Index_14.FaLH_03_R1_(paired)_trimmed_(paired)_contig_22	100	100	224	420.752
FAVG1_01597	18	0	HI.0747.001.Index_14.FaLH_03_R1_(paired)_trimmed_(paired)_contig_22	100	100	329	636.829
FAVG1_01598	54	0	HI.0747.001.Index_14.FaLH_03_R1_(paired)_trimmed_(paired)_contig_22	100	100	579	1140.35
FAVG1_01599	39	0	HI.0747.001.Index_14.FaLH_03_R1_(paired)_trimmed_(paired)_contig_22	100	100	639	1225.59
FAVG1_01600	82	9.0319e-122	HI.0747.001.Index_14.FaLH_03_R1_(paired)_trimmed_(paired)_contig_22	100	100	224	436.611
FAVG1_01601	31	0	HI.0747.001.Index_14.FaLH_03_R1_(paired)_trimmed_(paired)_contig_22	100	100	2960	5820.68
FAVG1_01602	41	0	HI.0747.001.Index_14.FaLH_03_R1_(paired)_trimmed_(paired)_contig_22	100	100	358	646.74
FAVG1_01603	49	5.5206e-47	HI.0747.001.Index_14.FaLH_03_R1_(paired)_trimmed_(paired)_contig_22	100	100	94	186.834
FAVG1_01604	28	0	HI.0747.001.Index_14.FaLH_03_R1_(paired)_trimmed_(paired)_contig_22	100	100	1158	2272.27
FAVG1_01605	74	0	HI.0747.001.Index_14.FaLH_03_R1_(paired)_trimmed_(paired)_contig_22	100	100	342	662.599
FAVG1_01606	12	0	HI.0747.001.Index_14.FaLH_03_R1_(paired)_trimmed_(paired)_contig_22	100	100	803	1536.82
FAVG1_01607	22	0	HI.0747.001.Index_14.FaLH_03_R1_(paired)_trimmed_(paired)_contig_17	100	100	785	1532.85
FAVG1_01608	21	0	HI.0747.001.Index_14.FaLH_03_R1_(paired)_trimmed_(paired)_contig_17	100	100	996	1911.48
FAVG1_01609	25	0	HI.0747.001.Index_14.FaLH_03_R1_(paired)_trimmed_(paired)_contig_17	100	100	1812	3299.13
FAVG1_01610	23	0	HI.0747.001.Index_14.FaLH_03_R1_(paired)_trimmed_(paired)_contig_17	100	100	878	1725.14
FAVG1_01611	14	1.46782e-174	HI.0747.001.Index_14.FaLH_03_R1_(paired)_trimmed_(paired)_contig_17	100	100	323	611.058
FAVG1_01612	38	0	HI.0747.001.Index_14.FaLH_03_R1_(paired)_trimmed_(paired)_contig_17	100	100	1062	2002.67
FAVG1_01613	23	0	HI.0747.001.Index_14.FaLH_03_R1_(paired)_trimmed_(paired)_contig_17	100	100	811	1568.53
FAVG1_01614	12	0	HI.0747.001.Index_14.FaLH_03_R1_(paired)_trimmed_(paired)_contig_17	100	100	426	805.329
FAVG1_01615	27	0	HI.0747.001.Index_14.FaLH_03_R1_(paired)_trimmed_(paired)_contig_17	100	100	448	856.87
FAVG1_01616	25	0	HI.0747.001.Index_14.FaLH_03_R1_(paired)_trimmed_(paired)_contig_17	100	100	2400	4670.92
FAVG1_01617	59	0	HI.0747.001.Index_14.FaLH_03_R1_(paired)_trimmed_(paired)_contig_17	100	100	1975	3608.38
FAVG1_01618	71	0	HI.0747.001.Index_14.FaLH_03_R1_(paired)_trimmed_(paired)_contig_17	100	100	1036	2006.64
FAVG1_01619	19	4.04626e-69	HI.0747.001.Index_14.FaLH_03_R1_(paired)_trimmed_(paired)_contig_17	100	100	131	260.181
FAVG1_01620	21	0	HI.0747.001.Index_14.FaLH_03_R1_(paired)_trimmed_(paired)_contig_17	100	100	1140	2149.36
FAVG1_01621	29	0	HI.0747.001.Index_14.FaLH_03_R1_(paired)_trimmed_(paired)_contig_17	100	100	784	1499.15
FAVG1_01622	4	0	HI.0747.001.Index_14.FaLH_03_R1_(paired)_trimmed_(paired)_contig_17	100	100	1215	2345.62
FAVG1_01623	27	0	HI.0747.001.Index_14.FaLH_03_R1_(paired)_trimmed_(paired)_contig_17	100	100	2466	4555.94
FAVG1_01624	15	0	HI.0747.001.Index_14.FaLH_03_R1_(paired)_trimmed_(paired)_contig_17	100	100	397	708.193
FAVG1_01625	27	0	HI.0747.001.Index_14.FaLH_03_R1_(paired)_trimmed_(paired)_contig_17	100	100	1358	2644.95
FAVG1_01626	11	7.98641e-119	HI.0747.001.Index_14.FaLH_03_R1_(paired)_trimmed_(paired)_contig_17	100	100	219	426.699
FAVG1_01627	26	8.71535e-18	HI.0747.001.Index_14.FaLH_03_R1_(paired)_trimmed_(paired)_contig_17	100	100	109	89.6988
FAVG1_01628	13	0	HI.0747.001.Index_14.FaLH_03_R1_(paired)_trimmed_(paired)_contig_17	100	100	704	1348.49
FAVG1_01629	31	0	HI.0747.001.Index_14.FaLH_03_R1_(paired)_trimmed_(paired)_contig_17	100	100	335	632.864
FAVG1_01630	47	1.39234e-111	HI.0747.001.Index_14.FaLH_03_R1_(paired)_trimmed_(paired)_contig_17	100	100	207	402.911
FAVG1_01631	15	0	HI.0747.001.Index_14.FaLH_03_R1_(paired)_trimmed_(paired)_contig_17	100	100	971	1901.57
FAVG1_01632	38	0	HI.0747.001.Index_14.FaLH_03_R1_(paired)_trimmed_(paired)_contig_17	100	100	2052	3965.2
FAVG1_01633	25	0	HI.0747.001.Index_14.FaLH_03_R1_(paired)_trimmed_(paired)_contig_17	100	100	406	773.611
FAVG1_01634	10	0	HI.0747.001.Index_14.FaLH_03_R1_(paired)_trimmed_(paired)_contig_17	100	100	1284	2315.88
FAVG1_01635	20	0	HI.0747.001.Index_14.FaLH_03_R1_(paired)_trimmed_(paired)_contig_17	100	100	1578	3041.42
FAVG1_01636	16	0.259818	HI.0747.001.Index_14.FaLH_03_R1_(paired)_trimmed_(paired)_contig_7	100	100	25	36.1753
FAVG1_01637	18	3.243e-117	HI.0747.001.Index_14.FaLH_03_R1_(paired)_trimmed_(paired)_contig_17	100	100	657	422.734
FAVG1_01638	7	0.0632464	HI.0747.001.Index_14.FaLH_03_R1_(paired)_trimmed_(paired)_contig_11	100	100	19	38.1576
FAVG1_01639	17	0	HI.0747.001.Index_14.FaLH_03_R1_(paired)_trimmed_(paired)_contig_17	100	100	1045	674.493
FAVG1_01640	12	0	HI.0747.001.Index_14.FaLH_03_R1_(paired)_trimmed_(paired)_contig_17	100	100	1470	2533.94
FAVG1_01641	30	0	HI.0747.001.Index_14.FaLH_03_R1_(paired)_trimmed_(paired)_contig_17	100	100	807	1481.31
FAVG1_01642	10	0	HI.0747.001.Index_14.FaLH_03_R1_(paired)_trimmed_(paired)_contig_17	100	100	1476	2775.79
FAVG1_01643	58	0	HI.0747.001.Index_14.FaLH_03_R1_(paired)_trimmed_(paired)_contig_17	100	100	696	1300.92
FAVG1_01644	31	0	HI.0747.001.Index_14.FaLH_03_R1_(paired)_trimmed_(paired)_contig_17	100	100	431	672.511
FAVG1_01645	101	0	HI.0747.001.Index_14.FaLH_03_R1_(paired)_trimmed_(paired)_contig_17	100	100	567	1013.48
FAVG1_01646	24	0	HI.0747.001.Index_14.FaLH_03_R1_(paired)_trimmed_(paired)_contig_17	100	100	1376	2506.19
FAVG1_01647	14	0	HI.0747.001.Index_14.FaLH_03_R1_(paired)_trimmed_(paired)_contig_17	100	100	551	997.617
FAVG1_01648	16	0	HI.0747.001.Index_14.FaLH_03_R1_(paired)_trimmed_(paired)_contig_17	100	100	1467	2765.88
FAVG1_01649	23	0	HI.0747.001.Index_14.FaLH_03_R1_(paired)_trimmed_(paired)_contig_17	100	100	1112	2046.28
FAVG1_01650	24	0	HI.0747.001.Index_14.FaLH_03_R1_(paired)_trimmed_(paired)_contig_17	100	100	1066	1907.52
FAVG1_01651	26	1.17969e-66	HI.0747.001.Index_14.FaLH_03_R1_(paired)_trimmed_(paired)_contig_17	100	100	139	252.252
FAVG1_01652	32	0	HI.0747.001.Index_14.FaLH_03_R1_(paired)_trimmed_(paired)_contig_17	100	100	533	797.399
FAVG1_01653	43	0	HI.0747.001.Index_14.FaLH_03_R1_(paired)_trimmed_(paired)_contig_17	100	100	1460	2759.93
FAVG1_01654	15	0	HI.0747.001.Index_14.FaLH_03_R1_(paired)_trimmed_(paired)_contig_17	100	100	783	1465.45
FAVG1_01655	69	5.79888e-152	HI.0747.001.Index_14.FaLH_03_R1_(paired)_trimmed_(paired)_contig_17	100	100	270	535.728
FAVG1_01656	21	0	HI.0747.001.Index_14.FaLH_03_R1_(paired)_trimmed_(paired)_contig_17	100	100	4883	9672.4
FAVG1_01657	10	0	HI.0747.001.Index_14.FaLH_03_R1_(paired)_trimmed_(paired)_contig_17	100	100	1033	2048.26
FAVG1_01658	37	4.72731e-121	HI.0747.001.Index_14.FaLH_03_R1_(paired)_trimmed_(paired)_contig_17	100	100	219	434.628
FAVG1_01659	35	0	HI.0747.001.Index_14.FaLH_03_R1_(paired)_trimmed_(paired)_contig_17	100	100	657	1302.9
FAVG1_01660	34	0	HI.0747.001.Index_14.FaLH_03_R1_(paired)_trimmed_(paired)_contig_17	100	100	1437	2841.21
FAVG1_01661	35	0	HI.0747.001.Index_14.FaLH_03_R1_(paired)_trimmed_(paired)_contig_17	100	100	2373	4704.62
FAVG1_01662	57	0	HI.0747.001.Index_14.FaLH_03_R1_(paired)_trimmed_(paired)_contig_17	100	100	761	1509.06
FAVG1_01663	24	0	HI.0747.001.Index_14.FaLH_03_R1_(paired)_trimmed_(paired)_contig_17	100	100	1892	3743.18
FAVG1_01664	17	2.08671e-162	HI.0747.001.Index_14.FaLH_03_R1_(paired)_trimmed_(paired)_contig_17	100	100	288	571.411
FAVG1_01665	17	0	HI.0747.001.Index_14.FaLH_03_R1_(paired)_trimmed_(paired)_contig_17	100	100	513	1009.51
FAVG1_01666	43	0	HI.0747.001.Index_14.FaLH_03_R1_(paired)_trimmed_(paired)_contig_17	100	100	2614	5182.37
FAVG1_01667	22	0	HI.0747.001.Index_14.FaLH_03_R1_(paired)_trimmed_(paired)_contig_17	100	100	975	1933.29
FAVG1_01668	12	0	HI.0747.001.Index_14.FaLH_03_R1_(paired)_trimmed_(paired)_contig_17	100	100	1347	2654.86
FAVG1_01669	40	0	HI.0747.001.Index_14.FaLH_03_R1_(paired)_trimmed_(paired)_contig_17	100	100	766	1447.61
FAVG1_01670	49	0	HI.0747.001.Index_14.FaLH_03_R1_(paired)_trimmed_(paired)_contig_17	100	100	3677	7075.51
FAVG1_01671	12	1.08386e-113	HI.0747.001.Index_14.FaLH_03_R1_(paired)_trimmed_(paired)_contig_17	100	100	210	408.858
FAVG1_01672	84	0	HI.0747.001.Index_14.FaLH_03_R1_(paired)_trimmed_(paired)_contig_17	100	100	623	1235.5
FAVG1_01673	31	0	HI.0747.001.Index_14.FaLH_03_R1_(paired)_trimmed_(paired)_contig_17	100	100	2814	5364.74
FAVG1_01674	24	0	HI.0747.001.Index_14.FaLH_03_R1_(paired)_trimmed_(paired)_contig_17	100	100	380	745.858
FAVG1_01675	24	0	HI.0747.001.Index_14.FaLH_03_R1_(paired)_trimmed_(paired)_contig_17	100	100	1437	2801.56
FAVG1_01676	38	0	HI.0747.001.Index_14.FaLH_03_R1_(paired)_trimmed_(paired)_contig_17	100	100	544	999.599
FAVG1_01677	11	0	HI.0747.001.Index_14.FaLH_03_R1_(paired)_trimmed_(paired)_contig_17	100	100	1320	2585.48
FAVG1_01678	28	6.73113e-34	HI.0747.001.Index_14.FaLH_03_R1_(paired)_trimmed_(paired)_contig_17	100	100	72	143.222
FAVG1_01679	34	0	HI.0747.001.Index_14.FaLH_03_R1_(paired)_trimmed_(paired)_contig_17	100	100	970	1852.01
FAVG1_01680	33	0	HI.0747.001.Index_14.FaLH_03_R1_(paired)_trimmed_(paired)_contig_17	100	100	1755	3297.15
FAVG1_01681	26	8.50508e-46	HI.0747.001.Index_14.FaLH_03_R1_(paired)_trimmed_(paired)_contig_17	100	100	92	182.869
FAVG1_01682	25	0	HI.0747.001.Index_14.FaLH_03_R1_(paired)_trimmed_(paired)_contig_17	100	100	1033	2000.69
FAVG1_01683	15	0	HI.0747.001.Index_14.FaLH_03_R1_(paired)_trimmed_(paired)_contig_17	100	100	545	1009.51
FAVG1_01684	42	0	HI.0747.001.Index_14.FaLH_03_R1_(paired)_trimmed_(paired)_contig_17	100	100	735	1354.44
FAVG1_01685	74	0	HI.0747.001.Index_14.FaLH_03_R1_(paired)_trimmed_(paired)_contig_17	100	100	767	1322.72
FAVG1_01686	27	0	HI.0747.001.Index_14.FaLH_03_R1_(paired)_trimmed_(paired)_contig_17	100	100	1522	2811.47
FAVG1_01687	16	1.51235e-32	HI.0747.001.Index_14.FaLH_03_R1_(paired)_trimmed_(paired)_contig_17	100	100	70	139.258
FAVG1_01688	26	0	HI.0747.001.Index_14.FaLH_03_R1_(paired)_trimmed_(paired)_contig_17	100	100	1501	2904.64
FAVG1_01689	26	0	HI.0747.001.Index_14.FaLH_03_R1_(paired)_trimmed_(paired)_contig_17	100	100	1905	3650.01
FAVG1_01690	20	0	HI.0747.001.Index_14.FaLH_03_R1_(paired)_trimmed_(paired)_contig_17	100	100	1575	3043.41
FAVG1_01691	36	1.81674e-110	HI.0747.001.Index_14.FaLH_03_R1_(paired)_trimmed_(paired)_contig_17	100	100	201	398.946
FAVG1_01692	13	0	HI.0747.001.Index_14.FaLH_03_R1_(paired)_trimmed_(paired)_contig_17	100	100	1145	2262.36
FAVG1_01693	47	0	HI.0747.001.Index_14.FaLH_03_R1_(paired)_trimmed_(paired)_contig_17	100	100	927	1838.14
FAVG1_01694	16	0	HI.0747.001.Index_14.FaLH_03_R1_(paired)_trimmed_(paired)_contig_17	100	100	4003	7436.3
FAVG1_01695	26	0	HI.0747.001.Index_14.FaLH_03_R1_(paired)_trimmed_(paired)_contig_17	100	100	726	1312.81
FAVG1_01696	21	0	HI.0747.001.Index_14.FaLH_03_R1_(paired)_trimmed_(paired)_contig_17	100	100	1071	2020.51
FAVG1_01697	18	0	HI.0747.001.Index_14.FaLH_03_R1_(paired)_trimmed_(paired)_contig_17	100	100	1248	2119.63
FAVG1_01698	28	0	HI.0747.001.Index_14.FaLH_03_R1_(paired)_trimmed_(paired)_contig_17	100	100	623	1203.78
FAVG1_01699	34	0	HI.0747.001.Index_14.FaLH_03_R1_(paired)_trimmed_(paired)_contig_17	100	100	2082	3961.24
FAVG1_01700	13	0	HI.0747.001.Index_14.FaLH_03_R1_(paired)_trimmed_(paired)_contig_17	100	100	506	1003.56
FAVG1_01701	21	0	HI.0747.001.Index_14.FaLH_03_R1_(paired)_trimmed_(paired)_contig_17	100	100	1409	2785.7
FAVG1_01702	12	0	HI.0747.001.Index_14.FaLH_03_R1_(paired)_trimmed_(paired)_contig_17	100	100	1360	2664.78
FAVG1_01703	31	0	HI.0747.001.Index_14.FaLH_03_R1_(paired)_trimmed_(paired)_contig_17	100	100	945	1810.38
FAVG1_01704	19	0	HI.0747.001.Index_14.FaLH_03_R1_(paired)_trimmed_(paired)_contig_17	100	100	1441	2833.28
FAVG1_01705	40	0	HI.0747.001.Index_14.FaLH_03_R1_(paired)_trimmed_(paired)_contig_17	100	100	1776	3489.44
FAVG1_01706	35	0	HI.0747.001.Index_14.FaLH_03_R1_(paired)_trimmed_(paired)_contig_17	100	100	2976	5796.9
FAVG1_01707	52	0	HI.0747.001.Index_14.FaLH_03_R1_(paired)_trimmed_(paired)_contig_17	100	100	1884	3663.88
FAVG1_01708	31	0	HI.0747.001.Index_14.FaLH_03_R1_(paired)_trimmed_(paired)_contig_17	100	100	2368	4591.62
FAVG1_01709	35	0	HI.0747.001.Index_14.FaLH_03_R1_(paired)_trimmed_(paired)_contig_17	100	100	762	1487.26
FAVG1_01710	16	0	HI.0747.001.Index_14.FaLH_03_R1_(paired)_trimmed_(paired)_contig_17	100	100	687	1354.44
FAVG1_01711	25	0	HI.0747.001.Index_14.FaLH_03_R1_(paired)_trimmed_(paired)_contig_17	100	100	1012	2006.64
FAVG1_01712	21	0	HI.0747.001.Index_14.FaLH_03_R1_(paired)_trimmed_(paired)_contig_17	100	100	947	1877.78
FAVG1_01713	49	0	HI.0747.001.Index_14.FaLH_03_R1_(paired)_trimmed_(paired)_contig_17	100	100	421	835.064
FAVG1_01714	21	0	HI.0747.001.Index_14.FaLH_03_R1_(paired)_trimmed_(paired)_contig_17	100	100	329	652.687
FAVG1_01715	26	0	HI.0747.001.Index_14.FaLH_03_R1_(paired)_trimmed_(paired)_contig_17	100	100	1322	2605.31
FAVG1_01716	68	0	HI.0747.001.Index_14.FaLH_03_R1_(paired)_trimmed_(paired)_contig_17	100	100	1221	2381.3
FAVG1_01717	34	0	HI.0747.001.Index_14.FaLH_03_R1_(paired)_trimmed_(paired)_contig_17	100	100	4477	8772.41
FAVG1_01718	54	0	HI.0747.001.Index_14.FaLH_03_R1_(paired)_trimmed_(paired)_contig_17	100	100	323	640.793
FAVG1_01719	12	0	HI.0747.001.Index_14.FaLH_03_R1_(paired)_trimmed_(paired)_contig_17	100	100	1015	2012.58
FAVG1_01720	31	5.16273e-162	HI.0747.001.Index_14.FaLH_03_R1_(paired)_trimmed_(paired)_contig_17	100	100	288	571.411
FAVG1_01721	45	0	HI.0747.001.Index_14.FaLH_03_R1_(paired)_trimmed_(paired)_contig_17	100	100	876	1554.66
FAVG1_01722	37	0	HI.0747.001.Index_14.FaLH_03_R1_(paired)_trimmed_(paired)_contig_17	100	100	1107	2076.02
FAVG1_01723	18	0	HI.0747.001.Index_14.FaLH_03_R1_(paired)_trimmed_(paired)_contig_17	100	100	1422	2724.25
FAVG1_01724	18	0	HI.0747.001.Index_14.FaLH_03_R1_(paired)_trimmed_(paired)_contig_17	100	100	1103	1907.52
FAVG1_01725	24	0	HI.0747.001.Index_14.FaLH_03_R1_(paired)_trimmed_(paired)_contig_17	100	100	415	799.382
FAVG1_01726	41	0	HI.0747.001.Index_14.FaLH_03_R1_(paired)_trimmed_(paired)_contig_17	100	100	1017	1945.18
FAVG1_01727	24	0	HI.0747.001.Index_14.FaLH_03_R1_(paired)_trimmed_(paired)_contig_17	100	100	3248	6415.39
FAVG1_01728	23	7.56329e-52	HI.0747.001.Index_14.FaLH_03_R1_(paired)_trimmed_(paired)_contig_17	100	100	102	202.693
FAVG1_01729	25	0	HI.0747.001.Index_14.FaLH_03_R1_(paired)_trimmed_(paired)_contig_17	100	100	1372	2648.92
FAVG1_01730	28	0	HI.0747.001.Index_14.FaLH_03_R1_(paired)_trimmed_(paired)_contig_17	100	100	475	910.393
FAVG1_01731	21	0	HI.0747.001.Index_14.FaLH_03_R1_(paired)_trimmed_(paired)_contig_17	100	100	369	724.052
FAVG1_01732	14	0	HI.0747.001.Index_14.FaLH_03_R1_(paired)_trimmed_(paired)_contig_17	100	100	1350	2454.65
FAVG1_01733	32	0	HI.0747.001.Index_14.FaLH_03_R1_(paired)_trimmed_(paired)_contig_17	100	100	3232	5971.34
FAVG1_01734	30	0	HI.0747.001.Index_14.FaLH_03_R1_(paired)_trimmed_(paired)_contig_17	100	100	1402	2708.39
FAVG1_01735	19	0	HI.0747.001.Index_14.FaLH_03_R1_(paired)_trimmed_(paired)_contig_17	100	100	1974	3842.3
FAVG1_01736	22	0	HI.0747.001.Index_14.FaLH_03_R1_(paired)_trimmed_(paired)_contig_17	100	100	479	918.323
FAVG1_01737	30	0	HI.0747.001.Index_14.FaLH_03_R1_(paired)_trimmed_(paired)_contig_17	100	100	816	1578.45
FAVG1_01738	67	0	HI.0747.001.Index_14.FaLH_03_R1_(paired)_trimmed_(paired)_contig_17	100	100	1226	2383.28
FAVG1_01739	20	0	HI.0747.001.Index_14.FaLH_03_R1_(paired)_trimmed_(paired)_contig_17	100	100	642	1241.45
FAVG1_01740	32	0	HI.0747.001.Index_14.FaLH_03_R1_(paired)_trimmed_(paired)_contig_17	100	100	2101	4070.27
FAVG1_01741	37	0	HI.0747.001.Index_14.FaLH_03_R1_(paired)_trimmed_(paired)_contig_17	100	100	1588	2902.66
FAVG1_01742	24	0	HI.0747.001.Index_14.FaLH_03_R1_(paired)_trimmed_(paired)_contig_17	100	100	1020	1966.99
FAVG1_01743	26	0	HI.0747.001.Index_14.FaLH_03_R1_(paired)_trimmed_(paired)_contig_17	100	100	1748	3346.71
FAVG1_01744	38	0	HI.0747.001.Index_14.FaLH_03_R1_(paired)_trimmed_(paired)_contig_17	100	100	426	837.046
FAVG1_01745	37	0	HI.0747.001.Index_14.FaLH_03_R1_(paired)_trimmed_(paired)_contig_17	100	100	1399	2686.58
FAVG1_01746	23	0	HI.0747.001.Index_14.FaLH_03_R1_(paired)_trimmed_(paired)_contig_17	100	100	1243	2345.62
FAVG1_01747	20	0	HI.0747.001.Index_14.FaLH_03_R1_(paired)_trimmed_(paired)_contig_17	100	100	1533	2872.92
FAVG1_01748	21	0	HI.0747.001.Index_14.FaLH_03_R1_(paired)_trimmed_(paired)_contig_17	100	100	849	1628.01
FAVG1_01749	19	0	HI.0747.001.Index_14.FaLH_03_R1_(paired)_trimmed_(paired)_contig_17	100	100	1235	2416.98
FAVG1_01750	53	0	HI.0747.001.Index_14.FaLH_03_R1_(paired)_trimmed_(paired)_contig_17	100	100	1148	2260.38
FAVG1_01751	36	0	HI.0747.001.Index_14.FaLH_03_R1_(paired)_trimmed_(paired)_contig_17	100	100	513	1001.58
FAVG1_01752	30	0	HI.0747.001.Index_14.FaLH_03_R1_(paired)_trimmed_(paired)_contig_17	100	100	1963	3860.14
FAVG1_01753	25	0	HI.0747.001.Index_14.FaLH_03_R1_(paired)_trimmed_(paired)_contig_17	100	100	822	1614.13
FAVG1_01754	22	7.4313e-141	HI.0747.001.Index_14.FaLH_03_R1_(paired)_trimmed_(paired)_contig_17	100	100	256	500.046
FAVG1_01755	31	0	HI.0747.001.Index_14.FaLH_03_R1_(paired)_trimmed_(paired)_contig_17	100	100	776	1475.36
FAVG1_01756	17	0	HI.0747.001.Index_14.FaLH_03_R1_(paired)_trimmed_(paired)_contig_17	100	100	1272	2305.97
FAVG1_01757	16	0	HI.0747.001.Index_14.FaLH_03_R1_(paired)_trimmed_(paired)_contig_17	100	100	1132	2173.15
FAVG1_01758	50	0	HI.0747.001.Index_14.FaLH_03_R1_(paired)_trimmed_(paired)_contig_17	100	100	2016	3870.05
FAVG1_01759	19	0	HI.0747.001.Index_14.FaLH_03_R1_(paired)_trimmed_(paired)_contig_17	100	100	1220	2298.04
FAVG1_01760	38	0	HI.0747.001.Index_14.FaLH_03_R1_(paired)_trimmed_(paired)_contig_17	100	100	610	1193.87
FAVG1_01761	37	0	HI.0747.001.Index_14.FaLH_03_R1_(paired)_trimmed_(paired)_contig_17	100	100	1245	2452.66
FAVG1_01762	32	1.21843e-170	HI.0747.001.Index_14.FaLH_03_R1_(paired)_trimmed_(paired)_contig_17	100	100	314	599.164
FAVG1_01763	30	1.2891e-164	HI.0747.001.Index_14.FaLH_03_R1_(paired)_trimmed_(paired)_contig_17	100	100	304	579.34
FAVG1_01764	28	0	HI.0747.001.Index_14.FaLH_03_R1_(paired)_trimmed_(paired)_contig_17	100	100	1508	2853.1
FAVG1_01765	50	0	HI.0747.001.Index_14.FaLH_03_R1_(paired)_trimmed_(paired)_contig_17	100	100	368	729.999
FAVG1_01766	32	0	HI.0747.001.Index_14.FaLH_03_R1_(paired)_trimmed_(paired)_contig_17	100	100	446	876.693
FAVG1_01767	27	0	HI.0747.001.Index_14.FaLH_03_R1_(paired)_trimmed_(paired)_contig_17	100	100	1008	1943.2
FAVG1_01768	14	0	HI.0747.001.Index_14.FaLH_03_R1_(paired)_trimmed_(paired)_contig_17	100	100	4608	8776.37
FAVG1_01769	61	0	HI.0747.001.Index_14.FaLH_03_R1_(paired)_trimmed_(paired)_contig_17	100	100	737	1445.63
FAVG1_01770	26	0	HI.0747.001.Index_14.FaLH_03_R1_(paired)_trimmed_(paired)_contig_17	100	100	1221	2389.23
FAVG1_01771	28	3.536e-57	HI.0747.001.Index_14.FaLH_03_R1_(paired)_trimmed_(paired)_contig_17	100	100	115	220.534
FAVG1_01772	17	0	HI.0747.001.Index_14.FaLH_03_R1_(paired)_trimmed_(paired)_contig_17	100	100	592	1174.05
FAVG1_01773	31	0	HI.0747.001.Index_14.FaLH_03_R1_(paired)_trimmed_(paired)_contig_17	100	100	936	1824.26
FAVG1_01774	18	0	HI.0747.001.Index_14.FaLH_03_R1_(paired)_trimmed_(paired)_contig_17	100	100	505	938.146
FAVG1_01775	59	0	HI.0747.001.Index_14.FaLH_03_R1_(paired)_trimmed_(paired)_contig_17	100	100	1155	2242.54
FAVG1_01776	13	0	HI.0747.001.Index_14.FaLH_03_R1_(paired)_trimmed_(paired)_contig_17	100	100	501	969.864
FAVG1_01777	18	0	HI.0747.001.Index_14.FaLH_03_R1_(paired)_trimmed_(paired)_contig_17	100	100	863	1679.55
FAVG1_01778	38	0	HI.0747.001.Index_14.FaLH_03_R1_(paired)_trimmed_(paired)_contig_17	100	100	831	1631.97
FAVG1_01779	28	0	HI.0747.001.Index_14.FaLH_03_R1_(paired)_trimmed_(paired)_contig_17	100	100	633	1231.53
FAVG1_01780	20	0	HI.0747.001.Index_14.FaLH_03_R1_(paired)_trimmed_(paired)_contig_17	100	100	789	1540.78
FAVG1_01781	13	0	HI.0747.001.Index_14.FaLH_03_R1_(paired)_trimmed_(paired)_contig_17	100	100	684	1332.63
FAVG1_01782	25	0	HI.0747.001.Index_14.FaLH_03_R1_(paired)_trimmed_(paired)_contig_17	100	100	684	1332.63
FAVG1_01783	52	0	HI.0747.001.Index_14.FaLH_03_R1_(paired)_trimmed_(paired)_contig_17	100	100	783	1528.89
FAVG1_01784	26	0	HI.0747.001.Index_14.FaLH_03_R1_(paired)_trimmed_(paired)_contig_17	100	100	4414	8457.22
FAVG1_01785	31	0	HI.0747.001.Index_14.FaLH_03_R1_(paired)_trimmed_(paired)_contig_17	100	100	899	1735.05
FAVG1_01786	73	0	HI.0747.001.Index_14.FaLH_03_R1_(paired)_trimmed_(paired)_contig_17	100	100	2628	5122.9
FAVG1_01787	28	0	HI.0747.001.Index_14.FaLH_03_R1_(paired)_trimmed_(paired)_contig_17	100	100	432	856.87
FAVG1_01788	28	0	HI.0747.001.Index_14.FaLH_03_R1_(paired)_trimmed_(paired)_contig_17	100	100	623	1211.71
FAVG1_01789	26	0	HI.0747.001.Index_14.FaLH_03_R1_(paired)_trimmed_(paired)_contig_17	100	100	1163	2290.11
FAVG1_01790	22	0	HI.0747.001.Index_14.FaLH_03_R1_(paired)_trimmed_(paired)_contig_17	100	100	2261	4411.23
FAVG1_01791	18	1.36439e-79	HI.0747.001.Index_14.FaLH_03_R1_(paired)_trimmed_(paired)_contig_17	100	100	149	295.864
FAVG1_01792	47	0	HI.0747.001.Index_14.FaLH_03_R1_(paired)_trimmed_(paired)_contig_17	100	100	1252	2442.75
FAVG1_01793	39	0	HI.0747.001.Index_14.FaLH_03_R1_(paired)_trimmed_(paired)_contig_17	100	100	706	1376.25
FAVG1_01794	13	0	HI.0747.001.Index_14.FaLH_03_R1_(paired)_trimmed_(paired)_contig_17	100	100	1339	2623.15
FAVG1_01795	70	0	HI.0747.001.Index_14.FaLH_03_R1_(paired)_trimmed_(paired)_contig_17	100	100	1483	2870.94
FAVG1_01796	20	7.36055e-144	HI.0747.001.Index_14.FaLH_03_R1_(paired)_trimmed_(paired)_contig_17	100	100	261	509.958
FAVG1_01797	21	0	HI.0747.001.Index_14.FaLH_03_R1_(paired)_trimmed_(paired)_contig_17	100	100	1063	2068.09
FAVG1_01798	13	0	HI.0747.001.Index_14.FaLH_03_R1_(paired)_trimmed_(paired)_contig_17	100	100	953	1818.31
FAVG1_01799	41	0	HI.0747.001.Index_14.FaLH_03_R1_(paired)_trimmed_(paired)_contig_17	100	100	1192	2200.91
FAVG1_01800	19	0	HI.0747.001.Index_14.FaLH_03_R1_(paired)_trimmed_(paired)_contig_17	100	100	1497	2857.07
FAVG1_01801	27	0	HI.0747.001.Index_14.FaLH_03_R1_(paired)_trimmed_(paired)_contig_17	100	100	1124	2196.94
FAVG1_01802	26	2.79054e-171	HI.0747.001.Index_14.FaLH_03_R1_(paired)_trimmed_(paired)_contig_17	100	100	337	601.146
FAVG1_01803	23	0	HI.0747.001.Index_14.FaLH_03_R1_(paired)_trimmed_(paired)_contig_17	100	100	401	787.487
FAVG1_01804	28	0	HI.0747.001.Index_14.FaLH_03_R1_(paired)_trimmed_(paired)_contig_17	100	100	2108	3949.34
FAVG1_01805	78	0	HI.0747.001.Index_14.FaLH_03_R1_(paired)_trimmed_(paired)_contig_17	100	100	498	916.34
FAVG1_01806	13	0	HI.0747.001.Index_14.FaLH_03_R1_(paired)_trimmed_(paired)_contig_17	100	100	545	938.146
FAVG1_01807	18	0	HI.0747.001.Index_14.FaLH_03_R1_(paired)_trimmed_(paired)_contig_17	100	100	388	729.999
FAVG1_01808	26	0	HI.0747.001.Index_14.FaLH_03_R1_(paired)_trimmed_(paired)_contig_17	100	100	371	696.299
FAVG1_01809	33	0	HI.0747.001.Index_14.FaLH_03_R1_(paired)_trimmed_(paired)_contig_17	100	100	1023	1681.53
FAVG1_01810	36	0	HI.0747.001.Index_14.FaLH_03_R1_(paired)_trimmed_(paired)_contig_17	100	100	2613	5077.3
FAVG1_01811	41	0	HI.0747.001.Index_14.FaLH_03_R1_(paired)_trimmed_(paired)_contig_17	100	100	1009	1961.04
FAVG1_01812	72	0	HI.0747.001.Index_14.FaLH_03_R1_(paired)_trimmed_(paired)_contig_17	100	100	395	767.664
FAVG1_01813	40	0	HI.0747.001.Index_14.FaLH_03_R1_(paired)_trimmed_(paired)_contig_17	100	100	682	1328.67
FAVG1_01814	34	0	HI.0747.001.Index_14.FaLH_03_R1_(paired)_trimmed_(paired)_contig_17	100	100	909	1794.52
FAVG1_01815	15	6.61071e-175	HI.0747.001.Index_14.FaLH_03_R1_(paired)_trimmed_(paired)_contig_17	100	100	317	613.04
FAVG1_01816	15	0	HI.0747.001.Index_14.FaLH_03_R1_(paired)_trimmed_(paired)_contig_17	100	100	564	1094.75
FAVG1_01817	29	0	HI.0747.001.Index_14.FaLH_03_R1_(paired)_trimmed_(paired)_contig_17	100	100	1597	3126.67
FAVG1_01818	32	0	HI.0747.001.Index_14.FaLH_03_R1_(paired)_trimmed_(paired)_contig_17	100	100	874	1701.35
FAVG1_01819	38	0	HI.0747.001.Index_14.FaLH_03_R1_(paired)_trimmed_(paired)_contig_17	100	100	808	1578.45
FAVG1_01820	26	4.61755e-178	HI.0747.001.Index_14.FaLH_03_R1_(paired)_trimmed_(paired)_contig_17	100	100	318	622.952
FAVG1_01821	25	0	HI.0747.001.Index_14.FaLH_03_R1_(paired)_trimmed_(paired)_contig_17	100	100	2275	4478.63
FAVG1_01822	34	1.61209e-78	HI.0747.001.Index_14.FaLH_03_R1_(paired)_trimmed_(paired)_contig_17	100	100	151	291.899
FAVG1_01823	20	0	HI.0747.001.Index_14.FaLH_03_R1_(paired)_trimmed_(paired)_contig_17	100	100	2532	4940.52
FAVG1_01824	15	0	HI.0747.001.Index_14.FaLH_03_R1_(paired)_trimmed_(paired)_contig_17	100	100	507	981.758
FAVG1_01825	23	0	HI.0747.001.Index_14.FaLH_03_R1_(paired)_trimmed_(paired)_contig_17	100	100	2535	4970.25
FAVG1_01826	31	0	HI.0747.001.Index_14.FaLH_03_R1_(paired)_trimmed_(paired)_contig_17	100	100	1686	3239.66
FAVG1_01827	11	0	HI.0747.001.Index_14.FaLH_03_R1_(paired)_trimmed_(paired)_contig_17	100	100	1074	2066.11
FAVG1_01828	46	0	HI.0747.001.Index_14.FaLH_03_R1_(paired)_trimmed_(paired)_contig_17	100	100	1083	2091.88
FAVG1_01829	40	0	HI.0747.001.Index_14.FaLH_03_R1_(paired)_trimmed_(paired)_contig_17	100	100	3708	7247.98
FAVG1_01830	45	0	HI.0747.001.Index_14.FaLH_03_R1_(paired)_trimmed_(paired)_contig_17	100	100	688	1356.42
FAVG1_01831	18	0	HI.0747.001.Index_14.FaLH_03_R1_(paired)_trimmed_(paired)_contig_17	100	100	1963	3860.14
FAVG1_01832	27	0	HI.0747.001.Index_14.FaLH_03_R1_(paired)_trimmed_(paired)_contig_17	100	100	956	1863.91
FAVG1_01833	31	0	HI.0747.001.Index_14.FaLH_03_R1_(paired)_trimmed_(paired)_contig_17	100	100	708	1372.28
FAVG1_01834	24	0	HI.0747.001.Index_14.FaLH_03_R1_(paired)_trimmed_(paired)_contig_17	100	100	1713	3356.62
FAVG1_01835	22	0	HI.0747.001.Index_14.FaLH_03_R1_(paired)_trimmed_(paired)_contig_17	100	100	883	1750.91
FAVG1_01836	51	0	HI.0747.001.Index_14.FaLH_03_R1_(paired)_trimmed_(paired)_contig_17	100	100	451	886.605
FAVG1_01837	30	0	HI.0747.001.Index_14.FaLH_03_R1_(paired)_trimmed_(paired)_contig_17	100	100	1466	2866.98
FAVG1_01838	17	0	HI.0747.001.Index_14.FaLH_03_R1_(paired)_trimmed_(paired)_contig_17	100	100	1295	2488.35
FAVG1_01839	14	0	HI.0747.001.Index_14.FaLH_03_R1_(paired)_trimmed_(paired)_contig_17	100	100	745	1461.49
FAVG1_01840	20	0	HI.0747.001.Index_14.FaLH_03_R1_(paired)_trimmed_(paired)_contig_17	100	100	622	1209.73
FAVG1_01841	15	0	HI.0747.001.Index_14.FaLH_03_R1_(paired)_trimmed_(paired)_contig_17	100	100	867	1703.34
FAVG1_01842	13	0	HI.0747.001.Index_14.FaLH_03_R1_(paired)_trimmed_(paired)_contig_17	100	100	837	1651.79
FAVG1_01843	20	0	HI.0747.001.Index_14.FaLH_03_R1_(paired)_trimmed_(paired)_contig_17	100	100	809	1596.29
FAVG1_01844	22	0	HI.0747.001.Index_14.FaLH_03_R1_(paired)_trimmed_(paired)_contig_17	100	100	1875	3677.76
FAVG1_01845	36	0	HI.0747.001.Index_14.FaLH_03_R1_(paired)_trimmed_(paired)_contig_17	100	100	4031	7896.21
FAVG1_01846	26	0	HI.0747.001.Index_14.FaLH_03_R1_(paired)_trimmed_(paired)_contig_17	100	100	377	731.982
FAVG1_01847	79	1.12202e-119	HI.0747.001.Index_14.FaLH_03_R1_(paired)_trimmed_(paired)_contig_17	100	100	220	428.681
FAVG1_01848	22	0	HI.0747.001.Index_14.FaLH_03_R1_(paired)_trimmed_(paired)_contig_17	100	100	437	858.852
FAVG1_01849	21	0	HI.0747.001.Index_14.FaLH_03_R1_(paired)_trimmed_(paired)_contig_17	100	100	1017	1953.11
FAVG1_01850	23	0	HI.0747.001.Index_14.FaLH_03_R1_(paired)_trimmed_(paired)_contig_17	100	100	566	1106.65
FAVG1_01851	19	0	HI.0747.001.Index_14.FaLH_03_R1_(paired)_trimmed_(paired)_contig_17	100	100	1626	3168.29
FAVG1_01852	13	0	HI.0747.001.Index_14.FaLH_03_R1_(paired)_trimmed_(paired)_contig_17	100	100	863	1671.62
FAVG1_01853	15	0	HI.0747.001.Index_14.FaLH_03_R1_(paired)_trimmed_(paired)_contig_17	100	100	552	1063.03
FAVG1_01854	38	0	HI.0747.001.Index_14.FaLH_03_R1_(paired)_trimmed_(paired)_contig_17	100	100	712	1380.21
FAVG1_01855	11	5.8429e-177	HI.0747.001.Index_14.FaLH_03_R1_(paired)_trimmed_(paired)_contig_17	100	100	312	618.987
FAVG1_01856	25	0	HI.0747.001.Index_14.FaLH_03_R1_(paired)_trimmed_(paired)_contig_17	100	100	478	886.605
FAVG1_01857	22	0	HI.0747.001.Index_14.FaLH_03_R1_(paired)_trimmed_(paired)_contig_17	100	100	614	1122.51
FAVG1_01858	25	1.9074e-165	HI.0747.001.Index_14.FaLH_03_R1_(paired)_trimmed_(paired)_contig_17	100	100	297	581.323
FAVG1_01859	33	0	HI.0747.001.Index_14.FaLH_03_R1_(paired)_trimmed_(paired)_contig_17	100	100	592	1174.05
FAVG1_01860	29	0	HI.0747.001.Index_14.FaLH_03_R1_(paired)_trimmed_(paired)_contig_17	100	100	506	1003.56
FAVG1_01861	35	0	HI.0747.001.Index_14.FaLH_03_R1_(paired)_trimmed_(paired)_contig_17	100	100	1129	2183.06
FAVG1_01862	27	0	HI.0747.001.Index_14.FaLH_03_R1_(paired)_trimmed_(paired)_contig_17	100	100	1000	1959.06
FAVG1_01863	15	6.36063e-65	HI.0747.001.Index_14.FaLH_03_R1_(paired)_trimmed_(paired)_contig_17	100	100	128	246.305
FAVG1_01864	36	0	HI.0747.001.Index_14.FaLH_03_R1_(paired)_trimmed_(paired)_contig_17	100	100	1401	2730.19
FAVG1_01865	16	0	HI.0747.001.Index_14.FaLH_03_R1_(paired)_trimmed_(paired)_contig_17	100	100	1207	2353.55
FAVG1_01866	33	0	HI.0747.001.Index_14.FaLH_03_R1_(paired)_trimmed_(paired)_contig_17	100	100	1645	3158.38
FAVG1_01867	16	0	HI.0747.001.Index_14.FaLH_03_R1_(paired)_trimmed_(paired)_contig_17	100	100	869	1699.37
FAVG1_01868	18	0	HI.0747.001.Index_14.FaLH_03_R1_(paired)_trimmed_(paired)_contig_17	100	100	1331	2599.36
FAVG1_01869	15	0	HI.0747.001.Index_14.FaLH_03_R1_(paired)_trimmed_(paired)_contig_17	100	100	788	1546.73
FAVG1_01870	28	0	HI.0747.001.Index_14.FaLH_03_R1_(paired)_trimmed_(paired)_contig_17	100	100	610	1185.94
FAVG1_01871	38	0	HI.0747.001.Index_14.FaLH_03_R1_(paired)_trimmed_(paired)_contig_17	100	100	3481	6813.84
FAVG1_01872	13	0	HI.0747.001.Index_14.FaLH_03_R1_(paired)_trimmed_(paired)_contig_17	100	100	353	676.476
FAVG1_01873	48	0	HI.0747.001.Index_14.FaLH_03_R1_(paired)_trimmed_(paired)_contig_17	100	100	1014	1939.24
FAVG1_01874	29	0	HI.0747.001.Index_14.FaLH_03_R1_(paired)_trimmed_(paired)_contig_17	100	100	1791	3196.05
FAVG1_01875	9	0.767893	HI.0747.001.Index_14.FaLH_03_R1_(paired)_trimmed_(paired)_contig_13	100	100	22	36.1753
FAVG1_01876	20	6.73354e-11	HI.0747.001.Index_14.FaLH_03_R1_(paired)_trimmed_(paired)_contig_17	100	100	95	69.8753
FAVG1_01877	15	0	HI.0747.001.Index_14.FaLH_03_R1_(paired)_trimmed_(paired)_contig_17	100	100	973	1865.89
FAVG1_01878	35	0	HI.0747.001.Index_14.FaLH_03_R1_(paired)_trimmed_(paired)_contig_17	100	100	590	1122.51
FAVG1_01879	20	0	HI.0747.001.Index_14.FaLH_03_R1_(paired)_trimmed_(paired)_contig_17	100	100	1021	1889.68
FAVG1_01880	54	0	HI.0747.001.Index_14.FaLH_03_R1_(paired)_trimmed_(paired)_contig_17	100	100	733	1413.91
FAVG1_01881	38	0	HI.0747.001.Index_14.FaLH_03_R1_(paired)_trimmed_(paired)_contig_17	100	100	1960	3822.47
FAVG1_01882	18	0	HI.0747.001.Index_14.FaLH_03_R1_(paired)_trimmed_(paired)_contig_17	100	100	540	1031.32
FAVG1_01883	30	0	HI.0747.001.Index_14.FaLH_03_R1_(paired)_trimmed_(paired)_contig_17	100	100	857	1675.58
FAVG1_01884	18	0	HI.0747.001.Index_14.FaLH_03_R1_(paired)_trimmed_(paired)_contig_17	100	100	666	1281.09
FAVG1_01885	57	0	HI.0747.001.Index_14.FaLH_03_R1_(paired)_trimmed_(paired)_contig_17	100	100	624	1181.98
FAVG1_01886	9	0	HI.0747.001.Index_14.FaLH_03_R1_(paired)_trimmed_(paired)_contig_17	100	100	1422	2668.74
FAVG1_01887	13	0	HI.0747.001.Index_14.FaLH_03_R1_(paired)_trimmed_(paired)_contig_17	100	100	1314	2399.14
FAVG1_01888	23	0	HI.0747.001.Index_14.FaLH_03_R1_(paired)_trimmed_(paired)_contig_17	100	100	1147	2226.68
FAVG1_01889	52	0	HI.0747.001.Index_14.FaLH_03_R1_(paired)_trimmed_(paired)_contig_17	100	100	942	1618.09
FAVG1_01890	25	0	HI.0747.001.Index_14.FaLH_03_R1_(paired)_trimmed_(paired)_contig_17	100	100	1956	3814.54
FAVG1_01891	74	4.66963e-97	HI.0747.001.Index_14.FaLH_03_R1_(paired)_trimmed_(paired)_contig_17	100	100	178	353.352
FAVG1_01892	25	0	HI.0747.001.Index_14.FaLH_03_R1_(paired)_trimmed_(paired)_contig_17	100	100	1149	2198.92
FAVG1_01893	30	0	HI.0747.001.Index_14.FaLH_03_R1_(paired)_trimmed_(paired)_contig_17	100	100	1488	2823.37
FAVG1_01894	24	0	HI.0747.001.Index_14.FaLH_03_R1_(paired)_trimmed_(paired)_contig_17	100	100	2562	5055.5
FAVG1_01895	38	0	HI.0747.001.Index_14.FaLH_03_R1_(paired)_trimmed_(paired)_contig_17	100	100	3601	6980.36
FAVG1_01896	26	0	HI.0747.001.Index_14.FaLH_03_R1_(paired)_trimmed_(paired)_contig_17	100	100	665	1294.97
FAVG1_01897	37	0	HI.0747.001.Index_14.FaLH_03_R1_(paired)_trimmed_(paired)_contig_17	100	100	695	1354.44
FAVG1_01898	29	0	HI.0747.001.Index_14.FaLH_03_R1_(paired)_trimmed_(paired)_contig_17	100	100	2032	3957.27
FAVG1_01899	41	0	HI.0747.001.Index_14.FaLH_03_R1_(paired)_trimmed_(paired)_contig_17	100	100	756	1039.25
FAVG1_01900	26	1.40805e-157	HI.0747.001.Index_14.FaLH_03_R1_(paired)_trimmed_(paired)_contig_17	100	100	284	555.552
FAVG1_01901	29	0	HI.0747.001.Index_14.FaLH_03_R1_(paired)_trimmed_(paired)_contig_17	100	100	918	1780.65
FAVG1_01902	16	0	HI.0747.001.Index_14.FaLH_03_R1_(paired)_trimmed_(paired)_contig_17	100	100	1516	2910.59
FAVG1_01903	30	2.12863e-125	HI.0747.001.Index_14.FaLH_03_R1_(paired)_trimmed_(paired)_contig_17	100	100	234	448.505
FAVG1_01904	13	0	HI.0747.001.Index_14.FaLH_03_R1_(paired)_trimmed_(paired)_contig_17	100	100	557	1080.88
FAVG1_01905	27	0	HI.0747.001.Index_14.FaLH_03_R1_(paired)_trimmed_(paired)_contig_17	100	100	465	914.358
FAVG1_01906	18	0	HI.0747.001.Index_14.FaLH_03_R1_(paired)_trimmed_(paired)_contig_17	100	100	458	892.552
FAVG1_01907	53	0	HI.0747.001.Index_14.FaLH_03_R1_(paired)_trimmed_(paired)_contig_17	100	100	432	817.223
FAVG1_01908	52	1.54807e-81	HI.0747.001.Index_14.FaLH_03_R1_(paired)_trimmed_(paired)_contig_17	100	100	152	301.811
FAVG1_01909	27	0	HI.0747.001.Index_14.FaLH_03_R1_(paired)_trimmed_(paired)_contig_17	100	100	2937	5711.65
FAVG1_01910	21	0	HI.0747.001.Index_14.FaLH_03_R1_(paired)_trimmed_(paired)_contig_17	100	100	1375	2718.3
FAVG1_01911	25	0	HI.0747.001.Index_14.FaLH_03_R1_(paired)_trimmed_(paired)_contig_17	100	100	927	1782.63
FAVG1_01912	26	0	HI.0747.001.Index_14.FaLH_03_R1_(paired)_trimmed_(paired)_contig_17	100	100	1047	2012.58
FAVG1_01913	22	0	HI.0747.001.Index_14.FaLH_03_R1_(paired)_trimmed_(paired)_contig_17	100	100	813	1564.57
FAVG1_01914	15	0	HI.0747.001.Index_14.FaLH_03_R1_(paired)_trimmed_(paired)_contig_17	100	100	572	1086.82
FAVG1_01915	14	0	HI.0747.001.Index_14.FaLH_03_R1_(paired)_trimmed_(paired)_contig_17	100	100	1041	2024.48
FAVG1_01916	24	0	HI.0747.001.Index_14.FaLH_03_R1_(paired)_trimmed_(paired)_contig_17	100	100	390	749.823
FAVG1_01917	24	0	HI.0747.001.Index_14.FaLH_03_R1_(paired)_trimmed_(paired)_contig_17	100	100	786	1518.98
FAVG1_01918	24	0	HI.0747.001.Index_14.FaLH_03_R1_(paired)_trimmed_(paired)_contig_17	100	100	404	785.505
FAVG1_01919	33	4.2706e-60	HI.0747.001.Index_14.FaLH_03_R1_(paired)_trimmed_(paired)_contig_17	100	100	116	230.446
FAVG1_01920	17	0	HI.0747.001.Index_14.FaLH_03_R1_(paired)_trimmed_(paired)_contig_17	100	100	1063	2083.95
FAVG1_01921	14	0	HI.0747.001.Index_14.FaLH_03_R1_(paired)_trimmed_(paired)_contig_17	100	100	1854	3604.41
[truncated: 11,296 more rows]

## Sheet: LH03vsFa05001genome
Query	Number of hits	Lowest E-value	Accession (E-value)	Greatest identity %	Greatest positive %	Greatest hit length	Greatest bit score
[truncated: 13,293 more rows]

[truncated: 8 more sheets: Fa05001cds_vs_LH27cds, LH27cds_vs_Fa05001cds, Fa05001cds_vs_LH27genome, LH27cds_vs_Fa05001genome, LH03cds_vs_LH27cds, LH27cds_vs_LH03cds, LH3cds_vs_LH27genome, LH27_vs_LH3genome]
