# Supplementary material for: The Genome of the Generalist Plant Pathogen Fusarium avenaceum Is Enriched with Genes Involved in Redox, Signaling and Secondary Metabolism
Source: PLoS One. 2014 Nov 19;9(11):e112703. doi: 10.1371/journal.pone.0112703 (PMC4237347; doi:10.1371/journal.pone.0112703)
Supplement: File S3 — Venn diagram of BLASTn results corresponding to Figure S4. (XLSX) [file pone.0112703.s003.xlsx]

## Sheet: 56
FAVG1_7831
FAVG1_11342
FAVG1_8284
FAVG1_2453
FAVG1_6730
FAVG1_6746
FAVG1_4718
FAVG1_11817
FAVG1_309
FAVG1_12191
FAVG1_4722
FAVG1_8408
FAVG1_4725
FAVG1_11432
FAVG1_12149
FAVG1_4765
FAVG1_12129
FAVG1_4719
FAVG1_7585
FAVG1_12728
FAVG1_4724
FAVG1_319
FAVG1_9783
FAVG1_11341
FAVG1_9516
FAVG1_11813
FAVG1_9151
FAVG1_11469
FAVG1_8523
FAVG1_12216
FAVG1_318
FAVG1_317
FAVG1_8777
FAVG1_8433
FAVG1_7946
FAVG1_320
FAVG1_4720
FAVG1_11815
FAVG1_11390
FAVG1_8780
FAVG1_9782
FAVG1_9781
FAVG1_11814
FAVG1_10580
FAVG1_8778
FAVG1_11343
FAVG1_6744
FAVG1_4721
FAVG1_10900
FAVG1_11816
FAVG1_312
FAVG1_4869
FAVG1_13157
FAVG1_12851
FAVG1_2454
FAVG1_10480

## Sheet: 65
FAVG2_6319
FAVG2_11508
FAVG2_11468
FAVG2_2617
FAVG2_1921
FAVG2_13187
FAVG2_11509
FAVG2_3059
FAVG2_11379
FAVG2_2240
FAVG2_2754
FAVG2_3055
FAVG2_3052
FAVG2_11410
FAVG2_1967
FAVG2_230
FAVG2_3017
FAVG2_2831
FAVG2_5589
FAVG2_1902
FAVG2_4429
FAVG2_3053
FAVG2_6108
FAVG2_245
FAVG2_227
FAVG2_6323
FAVG2_11507
FAVG2_3058
FAVG2_603
FAVG2_11459
FAVG2_13296
FAVG2_7619
FAVG2_8101
FAVG2_1993
FAVG2_5834
FAVG2_715
FAVG2_9304
FAVG2_3057
FAVG2_11456
FAVG2_6321
FAVG2_2066
FAVG2_6107
FAVG2_2759
FAVG2_11455
FAVG2_5591
FAVG2_6106
FAVG2_6322
FAVG2_4075
FAVG2_1396
FAVG2_13113
FAVG2_12796
FAVG2_8097
FAVG2_3056
FAVG2_8095
FAVG2_229
FAVG2_5645
FAVG2_7992
FAVG2_6320
FAVG2_11620
FAVG2_13242
FAVG2_12795
FAVG2_2569
FAVG2_11233
FAVG2_1841
FAVG2_4449

## Sheet: 85
FAVG2_2617
FAVG2_12925
FAVG2_2696
FAVG2_245
FAVG2_11509
FAVG2_3779
FAVG2_6319
FAVG2_11508
FAVG2_603
FAVG2_2754
FAVG2_6398
FAVG2_2836
FAVG2_2144
FAVG2_3017
FAVG2_9359
FAVG2_175
FAVG2_1921
FAVG2_6422
FAVG2_7601
FAVG2_5615
FAVG2_6108
FAVG2_4383
FAVG2_227
FAVG2_3059
FAVG2_6323
FAVG2_2759
FAVG2_11379
FAVG2_2240
FAVG2_11506
FAVG2_3055
FAVG2_1396
FAVG2_11456
FAVG2_2060
FAVG2_3052
FAVG2_11410
FAVG2_1967
FAVG2_2831
FAVG2_6399
FAVG2_11619
FAVG2_5589
FAVG2_1902
FAVG2_9337
FAVG2_4429
FAVG2_8115
FAVG2_7216
FAVG2_3053
FAVG2_2803
FAVG2_6080
FAVG2_11507
FAVG2_3058
FAVG2_18
FAVG2_11459
FAVG2_3057
FAVG2_2649
FAVG2_11516
FAVG2_8101
FAVG2_1993
FAVG2_3054
FAVG2_2760
FAVG2_5834
FAVG2_223
FAVG2_715
FAVG2_6916
FAVG2_9304
FAVG2_11467
FAVG2_6321
FAVG2_11439
FAVG2_6107
FAVG2_11582
FAVG2_11455
FAVG2_5645
FAVG2_6106
FAVG2_6322
FAVG2_4075
FAVG2_13056
FAVG2_12796
FAVG2_8097
FAVG2_2667
FAVG2_3056
FAVG2_8095
FAVG2_229
FAVG2_8093
FAVG2_6320
FAVG2_11620
FAVG2_12795

## Sheet: 87
FAVG1_12191
FAVG1_7585
FAVG1_2453
FAVG1_6730
FAVG1_7099
FAVG1_11817
FAVG1_7831
FAVG1_11342
FAVG1_7633
FAVG1_10104
FAVG1_8408
FAVG1_8528
FAVG1_8284
FAVG1_9055
FAVG1_4765
FAVG1_3040
FAVG1_9755
FAVG1_12728
FAVG1_10870
FAVG1_9783
FAVG1_6746
FAVG1_4718
FAVG1_11813
FAVG1_8433
FAVG1_11469
FAVG1_309
FAVG1_11664
FAVG1_6795
FAVG1_4722
FAVG1_11405
FAVG1_12642
FAVG1_4725
FAVG1_11432
FAVG1_11390
FAVG1_12149
FAVG1_8780
FAVG1_13209
FAVG1_8317
FAVG1_4225
FAVG1_4868
FAVG1_12129
FAVG1_11641
FAVG1_334
FAVG1_4719
FAVG1_8364
FAVG1_3834
FAVG1_4724
FAVG1_319
FAVG1_8434
FAVG1_2323
FAVG1_11341
FAVG1_9516
FAVG1_9151
FAVG1_11732
FAVG1_11381
FAVG1_4720
FAVG1_8523
FAVG1_12216
FAVG1_11332
FAVG1_4723
FAVG1_318
FAVG1_317
FAVG1_7946
FAVG1_11344
FAVG1_320
FAVG1_6750
FAVG1_8425
FAVG1_11815
FAVG1_7966
FAVG1_8336
FAVG1_9782
FAVG1_10900
FAVG1_9781
FAVG1_11814
FAVG1_10580
FAVG1_13001
FAVG1_11343
FAVG1_6744
FAVG1_4721
FAVG1_11816
FAVG1_312
FAVG1_4869
FAVG1_8424
FAVG1_12851
FAVG1_2454
FAVG1_13186
FAVG1_10480

## Sheet: 134_Fa05001
FAVG1_10602
FAVG1_13092
FAVG1_13088
FAVG1_6802
FAVG1_10603
FAVG1_12828
FAVG1_11487
FAVG1_11713
FAVG1_13164
FAVG1_13160
FAVG1_7577
FAVG1_13167
FAVG1_4855
FAVG1_2301
FAVG1_11915
FAVG1_10230
FAVG1_13215
FAVG1_10631
FAVG1_13198
FAVG1_7637
FAVG1_12835
FAVG1_13216
FAVG1_10630
FAVG1_6033
FAVG1_12830
FAVG1_2208
FAVG1_11916
FAVG1_11914
FAVG1_12077
FAVG1_10600
FAVG1_12834
FAVG1_5957
FAVG1_13184
FAVG1_10599
FAVG1_7578
FAVG1_12833
FAVG1_12152
FAVG1_7590
FAVG1_12839
FAVG1_13194
FAVG1_11662
FAVG1_10601
FAVG1_12836
FAVG1_12826
FAVG1_7595
FAVG1_2210
FAVG1_12127
FAVG1_4682
FAVG1_7594
FAVG1_13143
FAVG1_10228
FAVG1_2207
FAVG1_13147
FAVG1_12840
FAVG1_9858
FAVG1_7644
FAVG1_8743
FAVG1_11456
FAVG1_7574
FAVG1_7618
FAVG1_13200
FAVG1_13169
FAVG1_7636
FAVG1_8316
FAVG1_6808
FAVG1_2271
FAVG1_8430
FAVG1_8741
FAVG1_13161
FAVG1_4854
FAVG1_10679
FAVG1_13199
FAVG1_12842
FAVG1_2206
FAVG1_13170
FAVG1_9857
FAVG1_11711
FAVG1_2205
FAVG1_2201
FAVG1_13111
FAVG1_12883
FAVG1_11474
FAVG1_10676
FAVG1_2204
FAVG1_10229
FAVG1_2203
FAVG1_13149
FAVG1_12843
FAVG1_10227
FAVG1_13197
FAVG1_13171
FAVG1_13146
FAVG1_8742
FAVG1_7580
FAVG1_12838
FAVG1_10678
FAVG1_7575
FAVG1_410
FAVG1_7593
FAVG1_12986
FAVG1_13150
FAVG1_13091
FAVG1_12841
FAVG1_13090
FAVG1_6823
FAVG1_12837
FAVG1_13201
FAVG1_12831
FAVG1_7576
FAVG1_11677
FAVG1_12829
FAVG1_2300
FAVG1_8706
FAVG1_7579
FAVG1_8014
FAVG1_13118
FAVG1_2211
FAVG1_11712
FAVG1_11757
FAVG1_10632
FAVG1_7619
FAVG1_4475
FAVG1_13112
FAVG1_12985
FAVG1_2302
FAVG1_11460
FAVG1_10598
FAVG1_2440
FAVG1_4867
FAVG1_2329
FAVG1_2202
FAVG1_13148
FAVG1_9464
FAVG1_8397

## Sheet: 134_LH27
FAVG3_9477
FAVG3_9437
FAVG3_190
FAVG3_13012
FAVG3_13147
FAVG3_13110
FAVG3_4468
FAVG3_6306
FAVG3_4419
FAVG3_9576
FAVG3_13208
FAVG3_4150
FAVG3_13401
FAVG3_4428
FAVG3_2959
FAVG3_650
FAVG3_13207
FAVG3_4149
FAVG3_9712
FAVG3_9476
FAVG3_13144
FAVG3_13095
FAVG3_6307
FAVG3_4488
FAVG3_4198
FAVG3_4122
FAVG3_4450
FAVG3_13141
FAVG3_1298
FAVG3_1889
FAVG3_13142
FAVG3_1951
FAVG3_13096
FAVG3_13137
FAVG3_4472
FAVG3_5591
FAVG3_13140
FAVG3_2957
FAVG3_4467
FAVG3_3116
FAVG3_9574
FAVG3_13098
FAVG3_13143
FAVG3_13136
FAVG3_4490
FAVG3_4427
FAVG3_13107
FAVG3_4432
FAVG3_13399
FAVG3_11317
FAVG3_13041
FAVG3_11316
FAVG3_4487
FAVG3_4201
FAVG3_13400
FAVG3_13133
FAVG3_8261
FAVG3_13099
FAVG3_13106
FAVG3_6262
FAVG3_13100
FAVG3_6744
FAVG3_13104
FAVG3_6299
FAVG3_13101
FAVG3_9575
FAVG3_13102
FAVG3_4124
FAVG3_7702
FAVG3_13132
FAVG3_9573
FAVG3_13097
FAVG3_13402
FAVG3_4120
FAVG3_13105
FAVG3_4433
FAVG3_4486
FAVG3_7704
FAVG3_9475
FAVG3_13138
FAVG3_10315
FAVG3_13223
FAVG3_4485
FAVG3_4484
FAVG3_13148
FAVG3_4200
FAVG3_1931
FAVG3_13135
FAVG3_6263
FAVG3_4489
FAVG3_2692
FAVG3_13151
FAVG3_13093
FAVG3_7701
FAVG3_2682
FAVG3_168
FAVG3_13131
FAVG3_4123
FAVG3_13139
FAVG3_13398
FAVG3_6305
FAVG3_6480
FAVG3_13134
FAVG3_11352
FAVG3_13181
FAVG3_13130
FAVG3_4119
FAVG3_4151
FAVG3_13146
FAVG3_810
FAVG3_13393
FAVG3_13358
FAVG3_6300
FAVG3_4469
FAVG3_15
FAVG3_11461
FAVG3_13150
FAVG3_13011
FAVG3_11700
FAVG3_12882
FAVG3_5840
FAVG3_6479
FAVG3_4121
FAVG3_9486
FAVG3_13103
FAVG3_13213
FAVG3_6166
FAVG3_12
FAVG3_2958
FAVG3_13364
FAVG3_7698
FAVG3_9280
FAVG3_7703
FAVG3_1874

## Sheet: 165
FAVG1_10230
FAVG1_7636
FAVG1_13091
FAVG1_4854
FAVG1_13216
FAVG1_10602
FAVG1_12830
FAVG1_11916
FAVG1_10695
FAVG1_6802
FAVG1_10603
FAVG1_12828
FAVG1_12833
FAVG1_12152
FAVG1_7591
FAVG1_11713
FAVG1_7619
FAVG1_13164
FAVG1_13160
FAVG1_13144
FAVG1_10601
FAVG1_7577
FAVG1_13167
FAVG1_7575
FAVG1_2210
FAVG1_4175
FAVG1_12127
FAVG1_4855
FAVG1_11915
FAVG1_316
FAVG1_13200
FAVG1_13169
FAVG1_13215
FAVG1_10631
FAVG1_11779
FAVG1_10606
FAVG1_13198
FAVG1_8741
FAVG1_7637
FAVG1_10801
FAVG1_11778
FAVG1_10630
FAVG1_13090
FAVG1_2206
FAVG1_2287
FAVG1_6033
FAVG1_11711
FAVG1_2205
FAVG1_11481
FAVG1_2201
FAVG1_2208
FAVG1_13111
FAVG1_12883
FAVG1_11914
FAVG1_12233
FAVG1_2922
FAVG1_12077
FAVG1_311
FAVG1_8687
FAVG1_10600
FAVG1_2203
FAVG1_12165
FAVG1_5957
FAVG1_13184
FAVG1_9692
FAVG1_13197
FAVG1_10599
FAVG1_10783
FAVG1_13171
FAVG1_7578
FAVG1_10245
FAVG1_2973
FAVG1_7590
FAVG1_12839
FAVG1_13194
FAVG1_11662
FAVG1_12824
FAVG1_8473
FAVG1_7579
FAVG1_12836
FAVG1_12826
FAVG1_7595
FAVG1_4682
FAVG1_7594
FAVG1_13143
FAVG1_10228
FAVG1_2207
FAVG1_12840
FAVG1_9858
FAVG1_7644
FAVG1_13190
FAVG1_8743
FAVG1_11456
FAVG1_7574
FAVG1_9181
FAVG1_7618
FAVG1_8316
FAVG1_4705
FAVG1_2271
FAVG1_13161
FAVG1_10679
FAVG1_12841
FAVG1_13199
FAVG1_12842
FAVG1_6916
FAVG1_13170
FAVG1_9857
FAVG1_13201
FAVG1_1396
FAVG1_11474
FAVG1_10676
FAVG1_2204
FAVG1_10229
FAVG1_12985
FAVG1_8410
FAVG1_12834
FAVG1_2318
FAVG1_13149
FAVG1_12843
FAVG1_7650
FAVG1_10227
FAVG1_6034
FAVG1_7638
FAVG1_13146
FAVG1_4176
FAVG1_7580
FAVG1_12838
FAVG1_2488
FAVG1_10678
FAVG1_410
FAVG1_2328
FAVG1_7593
FAVG1_8426
FAVG1_12986
FAVG1_13150
FAVG1_11571
FAVG1_6823
FAVG1_12837
FAVG1_11776
FAVG1_12831
FAVG1_7576
FAVG1_11677
FAVG1_12829
FAVG1_2300
FAVG1_6897
FAVG1_8706
FAVG1_8014
FAVG1_13118
FAVG1_2211
FAVG1_11712
FAVG1_6028
FAVG1_11757
FAVG1_10632
FAVG1_4475
FAVG1_13112
FAVG1_11460
FAVG1_10598
FAVG1_2440
FAVG1_4867
FAVG1_13183
FAVG1_13148
FAVG1_9464
FAVG1_2302
FAVG1_2202
FAVG1_10049

## Sheet: 167
FAVG3_4419
FAVG3_9576
FAVG3_9477
FAVG3_9437
FAVG3_11317
FAVG3_13446
FAVG3_13130
FAVG3_2959
FAVG3_5608
FAVG3_13207
FAVG3_72
FAVG3_9712
FAVG3_13144
FAVG3_9239
FAVG3_190
FAVG3_4217
FAVG3_13012
FAVG3_13109
FAVG3_13147
FAVG3_13142
FAVG3_9475
FAVG3_13295
FAVG3_13110
FAVG3_4472
FAVG3_11352
FAVG3_5591
FAVG3_7698
FAVG3_4485
FAVG3_2835
FAVG3_1931
FAVG3_4468
FAVG3_3116
FAVG3_4489
FAVG3_6306
FAVG3_13213
FAVG3_13325
FAVG3_13107
FAVG3_13208
FAVG3_13399
FAVG3_2796
FAVG3_6436
FAVG3_7633
FAVG3_4150
FAVG3_13041
FAVG3_13401
FAVG3_11316
FAVG3_4487
FAVG3_12
FAVG3_4428
FAVG3_6437
FAVG3_4149
FAVG3_13131
FAVG3_13099
FAVG3_13025
FAVG3_13100
FAVG3_9476
FAVG3_13104
FAVG3_6299
FAVG3_11371
FAVG3_13095
FAVG3_12353
FAVG3_6307
FAVG3_4488
FAVG3_4198
FAVG3_4122
FAVG3_6480
FAVG3_4450
FAVG3_13150
FAVG3_13102
FAVG3_1298
FAVG3_1889
FAVG3_6076
FAVG3_13402
FAVG3_13105
FAVG3_1951
FAVG3_13137
FAVG3_13134
FAVG3_7634
FAVG3_9593
FAVG3_13140
FAVG3_11055
FAVG3_2957
FAVG3_1965
FAVG3_4467
FAVG3_12403
FAVG3_9574
FAVG3_13098
FAVG3_13143
FAVG3_13136
FAVG3_12992
FAVG3_4490
FAVG3_2312
FAVG3_4427
FAVG3_13215
FAVG3_4432
FAVG3_4125
FAVG3_2682
FAVG3_4201
FAVG3_13400
FAVG3_13133
FAVG3_8261
FAVG3_13106
FAVG3_6262
FAVG3_9252
FAVG3_6744
FAVG3_13398
FAVG3_13101
FAVG3_9575
FAVG3_6439
FAVG3_4121
FAVG3_13141
FAVG3_4124
FAVG3_13002
FAVG3_7702
FAVG3_4471
FAVG3_13132
FAVG3_9573
FAVG3_4120
FAVG3_4433
FAVG3_4486
FAVG3_7704
FAVG3_13138
FAVG3_10315
FAVG3_13223
FAVG3_13148
FAVG3_4484
FAVG3_4200
FAVG3_12835
FAVG3_13135
FAVG3_6263
FAVG3_2692
FAVG3_13151
FAVG3_13093
FAVG3_7701
FAVG3_9340
FAVG3_3088
FAVG3_168
FAVG3_4123
FAVG3_13139
FAVG3_6305
FAVG3_92
FAVG3_13356
FAVG3_13149
FAVG3_13181
FAVG3_1373
FAVG3_1368
FAVG3_6165
FAVG3_4119
FAVG3_4151
FAVG3_13146
FAVG3_810
FAVG3_4429
FAVG3_13393
FAVG3_13358
FAVG3_6300
FAVG3_4469
FAVG3_15
FAVG3_11700
FAVG3_12882
FAVG3_5840
FAVG3_13364
FAVG3_9486
FAVG3_2958
FAVG3_13103
FAVG3_13011
FAVG3_1886
FAVG3_13411

## Sheet: 169
FAVG2_13251
FAVG2_1858
FAVG2_11374
FAVG2_13240
FAVG2_13024
FAVG2_1857
FAVG2_13267
FAVG2_13204
FAVG2_13261
FAVG2_13276
FAVG2_4118
FAVG2_13191
FAVG2_6209
FAVG2_13229
FAVG2_5781
FAVG2_13283
FAVG2_13274
FAVG2_5973
FAVG2_13230
FAVG2_13285
FAVG2_11234
FAVG2_11486
FAVG2_13286
FAVG2_13239
FAVG2_2072
FAVG2_11618
FAVG2_13279
FAVG2_26
FAVG2_13200
FAVG2_13015
FAVG2_2922
FAVG2_13031
FAVG2_13213
FAVG2_13027
FAVG2_4380
FAVG2_3103
FAVG2_13174
FAVG2_8098
FAVG2_13235
FAVG2_3075
FAVG2_4451
FAVG2_13030
FAVG2_8099
FAVG2_13228
FAVG2_2933
FAVG2_13036
FAVG2_78
FAVG2_13258
FAVG2_13225
FAVG2_13295
FAVG2_13292
FAVG2_13260
FAVG2_11445
FAVG2_13018
FAVG2_8096
FAVG2_6210
FAVG2_13278
FAVG2_13189
FAVG2_13219
FAVG2_13082
FAVG2_13284
FAVG2_13221
FAVG2_2930
FAVG2_4165
FAVG2_11272
FAVG2_646
FAVG2_13139
FAVG2_13199
FAVG2_13273
FAVG2_6211
FAVG2_13215
FAVG2_76
FAVG2_13224
FAVG2_13209
FAVG2_13243
FAVG2_2648
FAVG2_13238
FAVG2_4446
FAVG2_13105
FAVG2_8191
FAVG2_9278
FAVG2_4447
FAVG2_5590
FAVG2_13192
FAVG2_6212
FAVG2_13288
FAVG2_13282
FAVG2_6222
FAVG2_6354
FAVG2_4164
FAVG2_13244
FAVG2_12504
FAVG2_13280
FAVG2_11270
FAVG2_3102
FAVG2_11373
FAVG2_4115
FAVG2_6220
FAVG2_1925
FAVG2_11444
FAVG2_13263
FAVG2_6019
FAVG2_13212
FAVG2_1899
FAVG2_9282
FAVG2_13227
FAVG2_6221
FAVG2_14
FAVG2_13270
FAVG2_6219
FAVG2_13222
FAVG2_13236
FAVG2_13232
FAVG2_9279
FAVG2_13016
FAVG2_13201
FAVG2_11269
FAVG2_13034
FAVG2_4423
FAVG2_5971
FAVG2_13211
FAVG2_13297
FAVG2_13237
FAVG2_13039
FAVG2_4422
FAVG2_2926
FAVG2_13040
FAVG2_13262
FAVG2_6217
FAVG2_13005
FAVG2_13025
FAVG2_13206
FAVG2_15
FAVG2_13033
FAVG2_4070
FAVG2_13071
FAVG2_11273
FAVG2_2918
FAVG2_9365
FAVG2_13233
FAVG2_13275
FAVG2_13197
FAVG2_13257
FAVG2_9367
FAVG2_1840
FAVG2_13277
FAVG2_3101
FAVG2_13241
FAVG2_13104
FAVG2_13281
FAVG2_13217
FAVG2_13017
FAVG2_6223
FAVG2_13140
FAVG2_6213
FAVG2_4163
FAVG2_13006
FAVG2_13175
FAVG2_13205
FAVG2_12288
FAVG2_13032
FAVG2_13037
FAVG2_13248
FAVG2_9366
FAVG2_6018
FAVG2_13220
FAVG2_6208
FAVG2_5972
FAVG2_13203

## Sheet: 235
FAVG2_6018
FAVG2_11464
FAVG2_13201
FAVG2_4012
FAVG2_13227
FAVG2_6102
FAVG2_11444
FAVG2_1840
FAVG2_13268
FAVG2_13203
FAVG2_5972
FAVG2_11270
FAVG2_13220
FAVG2_481
FAVG2_13248
FAVG2_4164
FAVG2_13233
FAVG2_13018
FAVG2_9365
FAVG2_1841
FAVG2_13037
FAVG2_11613
FAVG2_13029
FAVG2_13057
FAVG2_4447
FAVG2_13239
FAVG2_2926
FAVG2_8191
FAVG2_13186
FAVG2_13032
FAVG2_5971
FAVG2_11269
FAVG2_2569
FAVG2_13209
FAVG2_13016
FAVG2_12275
FAVG2_2578
FAVG2_5591
FAVG2_12288
FAVG2_11374
FAVG2_2933
FAVG2_9285
FAVG2_1773
FAVG2_13113
FAVG2_7977
FAVG2_13205
FAVG2_14
FAVG2_8684
FAVG2_13283
FAVG2_4241
FAVG2_7619
FAVG2_11296
FAVG2_13213
FAVG2_13139
FAVG2_11233
FAVG2_13006
FAVG2_4163
FAVG2_13187
FAVG2_13285
FAVG2_6213
FAVG2_13140
FAVG2_6223
FAVG2_13017
FAVG2_137
FAVG2_13281
FAVG2_2928
FAVG2_13241
FAVG2_13277
FAVG2_4115
FAVG2_6355
FAVG2_11373
FAVG2_3102
FAVG2_2922
FAVG2_9367
FAVG2_13082
FAVG2_6208
FAVG2_1317
FAVG2_13219
FAVG2_13257
FAVG2_12504
FAVG2_13278
FAVG2_13261
FAVG2_13275
FAVG2_11468
FAVG2_782
FAVG2_13071
FAVG2_4070
FAVG2_13033
FAVG2_6209
FAVG2_15
FAVG2_13260
FAVG2_12424
FAVG2_13191
FAVG2_6004
FAVG2_714
FAVG2_13206
FAVG2_13005
FAVG2_13025
FAVG2_6217
FAVG2_13040
FAVG2_9311
FAVG2_13223
FAVG2_4422
FAVG2_13258
FAVG2_13105
FAVG2_13039
FAVG2_13237
FAVG2_13297
FAVG2_78
FAVG2_8104
FAVG2_13211
FAVG2_13251
FAVG2_4423
FAVG2_13034
FAVG2_13024
FAVG2_230
FAVG2_13246
FAVG2_9279
FAVG2_13232
FAVG2_13236
FAVG2_6211
FAVG2_13273
FAVG2_6219
FAVG2_13222
FAVG2_13270
FAVG2_13291
FAVG2_4386
FAVG2_13204
FAVG2_9282
FAVG2_13027
FAVG2_13212
FAVG2_13249
FAVG2_646
FAVG2_6019
FAVG2_13263
FAVG2_13031
FAVG2_13217
FAVG2_13104
FAVG2_13272
FAVG2_13214
FAVG2_1925
FAVG2_13242
FAVG2_6220
FAVG2_7993
FAVG2_13030
FAVG2_3076
FAVG2_13284
FAVG2_2668
FAVG2_13280
FAVG2_9366
FAVG2_13197
FAVG2_13189
FAVG2_13244
FAVG2_4408
FAVG2_6354
FAVG2_6222
FAVG2_13282
FAVG2_13288
FAVG2_13198
FAVG2_13192
FAVG2_5590
FAVG2_2925
FAVG2_9278
FAVG2_13255
FAVG2_13296
FAVG2_4243
FAVG2_4446
FAVG2_13238
FAVG2_13243
FAVG2_2648
FAVG2_76
FAVG2_13215
FAVG2_4242
FAVG2_6221
FAVG2_13199
FAVG2_1899
FAVG2_2931
FAVG2_13175
FAVG2_12320
FAVG2_3101
FAVG2_4165
FAVG2_2930
FAVG2_13221
FAVG2_13106
FAVG2_2934
FAVG2_4239
FAVG2_13026
FAVG2_493
FAVG2_6210
FAVG2_7995
FAVG2_11445
FAVG2_2918
FAVG2_13295
FAVG2_13262
FAVG2_13225
FAVG2_13103
FAVG2_2066
FAVG2_7992
FAVG2_13036
FAVG2_8066
FAVG2_13224
FAVG2_13228
FAVG2_5405
FAVG2_11272
FAVG2_6243
FAVG2_3075
FAVG2_4451
FAVG2_8098
FAVG2_6212
FAVG2_13174
FAVG2_13267
FAVG2_3103
FAVG2_8099
FAVG2_13235
FAVG2_4380
FAVG2_13200
FAVG2_26
FAVG2_13279
FAVG2_4118
FAVG2_2072
FAVG2_5973
FAVG2_13286
FAVG2_13015
FAVG2_11234
FAVG2_11618
FAVG2_13230
FAVG2_8096
FAVG2_13292
FAVG2_11273
FAVG2_5781
FAVG2_13229
FAVG2_7621
FAVG2_11486
FAVG2_13289
FAVG2_13276

[truncated: 14 more sheets: 246, 269, 270, 272, 308, 358, 362, 384, 12581, 12611, 12612, 12758, 12789, 12793]
