# Supplementary material for: The Genome of the Generalist Plant Pathogen Fusarium avenaceum Is Enriched with Genes Involved in Redox, Signaling and Secondary Metabolism
Source: PLoS One. 2014 Nov 19;9(11):e112703. doi: 10.1371/journal.pone.0112703 (PMC4237347; doi:10.1371/journal.pone.0112703)
Supplement: File S4 — Interpro results of F. avenaceum Fa5001, F. graminearum , F. verticillioides, F. oxysporum and F. solani . (XLSX) [file pone.0112703.s004.xlsx]

## Sheet: Interpro summary
Interpro	Name	FA	FG	FO	FV	FS
noIPR	unintegrated	10295	7446	9844	10185	9547
IPR016040	NAD(P)-binding domain	632	444	738	572	813
IPR027417	P-loop containing nucleoside triphosphate hydrolase	538	479	572	477	548
IPR016196	Major facilitator superfamily domain, general substrate transporter	471	383	621	532	678
IPR020846	Major facilitator superfamily domain	383	291	439	386	534
IPR001138	Zn(2)-C6 fungal-type DNA-binding domain	310	264	303	236	519
IPR011701	Major facilitator superfamily	309	246	349	310	443
IPR007219	Transcription factor domain, fungi	301	196	252	199	391
IPR011009	Protein kinase-like domain	213	169	248	183	270
IPR002198	Short-chain dehydrogenase/reductase SDR	188	139	227	176	259
IPR002347	Glucose/ribitol dehydrogenase	186	134	222	177	256
IPR015943	WD40/YVTN repeat-like-containing domain	170	158	174	143	173
IPR000719	Protein kinase domain	155	123	193	141	197
IPR017853	Glycoside hydrolase, superfamily	152	122	176	149	159
IPR020683	Ankyrin repeat-containing domain	149	110	154	115	141
IPR017986	WD40-repeat-containing domain	143	135	143	115	141
IPR001128	Cytochrome P450	143	116	170	131	162
IPR003593	AAA+ ATPase domain	141	132	135	132	151
IPR005828	General substrate transporter	138	113	206	170	208
IPR002110	Ankyrin repeat	138	106	148	104	135
IPR002290	Serine/threonine- / dual specificity protein kinase, catalytic domain	137	54	64	118	58
IPR011032	GroES-like	131	76	145	105	156
IPR001680	WD40 repeat	129	126	136	109	135
IPR010730	Heterokaryon incompatibility	127	96	78	78	287
IPR005829	Sugar transporter, conserved site	119	90	145	129	169
IPR002085	Alcohol dehydrogenase superfamily, zinc-type	118	67	138	99	146
IPR020843	Polyketide synthase, enoylreductase	115	18	18	86	8
IPR016024	Armadillo-type fold	112	111	120	108	110
IPR013781	Glycoside hydrolase, catalytic domain	106	84	119	105	101
IPR013154	Alcohol dehydrogenase GroES-like	105	52	111	79	117
IPR013149	Alcohol dehydrogenase, C-terminal	104	59	109	84	127
IPR020635	Tyrosine-protein kinase, catalytic domain	103	9	19	88	1
IPR013785	Aldolase-type TIM barrel	103	90	114	103	120
IPR021858	Protein of unknown function DUF3468	103	77	95	78	164
IPR011990	Tetratricopeptide-like helical	102	94	117	83	105
IPR017972	Cytochrome P450, conserved site	102	76	90	75	106
IPR003663	Sugar/inositol transporter	102	88	132	116	146
IPR012336	Thioredoxin-like fold	100	82	89	86	100
IPR008271	Serine/threonine-protein kinase, active site	95	87	113	87	111
IPR007087	Zinc finger, C2H2	94	90	105	82	124
IPR013083	Zinc finger, RING/FYVE/PHD-type	94	88	97	84	92
IPR014001	Helicase, superfamily 1/2, ATP-binding domain	84	77	80	72	90
IPR002401	Cytochrome P450, E-class, group I	84	66	80	75	109
IPR001650	Helicase, C-terminal	83	72	78	70	90
IPR015421	Pyridoxal phosphate-dependent transferase, major region, subdomain 1	82	75	86	80	98
IPR015424	Pyridoxal phosphate-dependent transferase	82	75	88	81	96
IPR016181	Acyl-CoA N-acyltransferase	82	72	97	75	94
IPR002938	Monooxygenase, FAD-binding	79	44	81	67	91
IPR003042	Aromatic-ring hydroxylase-like	79	45	77	65	91
IPR019775	WD40 repeat, conserved site	79	75	82	63	74
IPR011989	Armadillo-like helical	77	85	93	83	82
IPR017441	Protein kinase, ATP binding site	76	59	69	60	79
IPR012677	Nucleotide-binding, alpha-beta plait	75	73	71	71	71
IPR008030	NmrA-like	74	42	85	50	104
IPR002293	Amino acid/polyamine transporter I	73	57	96	76	93
IPR020904	Short-chain dehydrogenase/reductase, conserved site	72	55	85	72	109
IPR023214	HAD-like domain	71	69	79	75	75
IPR015880	Zinc finger, C2H2-like	71	120	137	66	176
IPR000873	AMP-dependent synthetase/ligase	70	61	74	64	54
IPR000504	RNA recognition motif domain	69	64	63	64	64
IPR015422	Pyridoxal phosphate-dependent transferase, major region, subdomain 2	68	63	69	64	81
IPR003439	ABC transporter-like	65	62	80	72	76
IPR008985	Concanavalin A-like lectin/glucanases superfamily	63	52	78	58	69
IPR014710	RmlC-like jelly roll fold	63	49	70	65	70
IPR016166	FAD-binding, type 2	62	45	73	51	75
IPR000182	GNAT domain	62	54	75	53	75
IPR011991	Winged helix-turn-helix DNA-binding domain	61	54	66	52	56
IPR017871	ABC transporter, conserved site	61	56	63	57	71
IPR001810	F-box domain	60	53	49	36	80
IPR006094	FAD linked oxidase, N-terminal	60	44	66	47	71
IPR011051	RmlC-like cupin domain	58	42	60	58	65
IPR016169	CO dehydrogenase flavoprotein-like, FAD-binding, subdomain 2	56	39	62	42	66
IPR003959	ATPase, AAA-type, core	56	50	54	54	60
IPR009081	Acyl carrier protein-like	55	40	36	38	32
IPR020845	AMP-binding, conserved site	55	39	50	35	42
IPR008979	Galactose-binding domain-like	53	47	58	48	64
IPR001841	Zinc finger, RING-type	52	66	64	45	69
IPR020472	G-protein beta WD-40 repeat	51	46	49	42	48
IPR012340	Nucleic acid-binding, OB-fold	51	48	47	44	48
IPR014729	Rossmann-like alpha/beta/alpha sandwich fold	50	48	44	45	49
IPR009057	Homeodomain-like	49	41	50	41	55
IPR016035	Acyl transferase/acyl hydrolase/lysophospholipase	48	36	44	31	32
IPR013087	Zinc finger C2H2-type/integrase DNA-binding domain	47	47	63	49	60
IPR011545	DNA/RNA helicase, DEAD/DEAH box type, N-terminal	46	44	49	44	52
IPR013094	Alpha/beta hydrolase fold-3	45	29	50	45	61
IPR002403	Cytochrome P450, E-class, group IV	44	34	43	32	30
IPR023395	Mitochondrial carrier domain	44	42	44	42	50
IPR013320	Concanavalin A-like lectin/glucanase, subgroup	44	36	50	41	50
IPR008928	Six-hairpin glycosidase-like	44	37	54	40	48
IPR005225	Small GTP-binding protein domain	43	43	41	41	44
IPR018108	Mitochondrial substrate/solute carrier	43	42	43	41	49
IPR011050	Pectin lyase fold/virulence factor	42	33	47	42	52
IPR023210	NADP-dependent oxidoreductase domain	42	32	43	40	56
IPR006076	FAD dependent oxidoreductase	41	31	61	42	63
IPR017927	Ferredoxin reductase-type FAD-binding domain	40	36	43	40	43
IPR001395	Aldo/keto reductase	40	31	42	38	55
IPR012334	Pectin lyase fold	40	31	48	39	49
IPR016039	Thiolase-like	39	27	32	29	28
IPR008927	6-phosphogluconate dehydrogenase, C-terminal-like	39	31	39	34	46
IPR016161	Aldehyde/histidinol dehydrogenase	39	33	59	47	72
IPR016038	Thiolase-like, subgroup	38	26	31	28	28
IPR007568	RTA-like protein	38	29	42	27	52
IPR002328	Alcohol dehydrogenase, zinc-type, conserved site	38	27	48	31	49
IPR023296	Glycosyl hydrolase, five-bladed beta-propellor domain	38	25	49	31	40
IPR016167	FAD-binding, type 2, subdomain 1	37	27	46	34	52
IPR019734	Tetratricopeptide repeat	37	40	40	37	32
IPR016162	Aldehyde dehydrogenase, N-terminal	37	32	55	45	69
IPR006162	Phosphopantetheine attachment site	36	22	23	24	18
IPR020806	Polyketide synthase, phosphopantetheine-binding domain	36	4	1	19	3
IPR017940	ABC transporter, integral membrane type 1	36	32	38	40	40
IPR001140	ABC transporter, transmembrane domain	35	32	36	35	39
IPR011527	ABC transporter, transmembrane domain, type 1	35	32	41	39	40
IPR015590	Aldehyde dehydrogenase domain	35	32	56	44	70
IPR025110	AMP-binding enzyme C-terminal domain	34	21	41	32	27
IPR000845	Nucleoside phosphorylase domain	34	16	42	20	27
IPR000120	Amidase	34	24	52	36	43
IPR010987	Glutathione S-transferase, C-terminal-like	34	29	32	34	42
IPR016163	Aldehyde dehydrogenase, C-terminal	34	32	50	44	68
IPR023631	Amidase signature domain	33	24	54	36	44
IPR011333	BTB/POZ fold	33	25	33	28	27
IPR004045	Glutathione S-transferase, N-terminal	33	22	32	28	32
IPR020842	Polyketide synthase/Fatty acid synthase, KR	33	13	19	27	11
IPR004841	Amino acid permease/ SLC12A domain	33	26	41	33	47
IPR011993	Pleckstrin homology-like domain	32	34	40	31	33
IPR013026	Tetratricopeptide repeat-containing domain	32	37	48	37	33
IPR003579	Small GTPase superfamily, Rab type	32	23	24	30	12
IPR000330	SNF2-related	32	30	28	27	35
IPR002018	Carboxylesterase, type B	32	26	48	27	47
IPR017938	Riboflavin synthase-like beta-barrel	32	30	35	31	34
IPR001227	Acyl transferase domain	32	20	19	19	17
IPR000209	Peptidase S8/S53 domain	32	32	35	30	36
IPR005123	Oxoglutarate/iron-dependent dioxygenase	31	20	21	20	28
IPR001806	Small GTPase superfamily	31	30	29	27	31
IPR020568	Ribosomal protein S5 domain 2-type fold	31	31	27	29	31
IPR017933	Glutathione S-transferase/chloride channel, C-terminal	31	23	27	27	32
IPR024079	Metallopeptidase, catalytic domain	31	19	20	25	35
IPR004827	Basic-leucine zipper domain	30	28	90	25	33
IPR011008	Dimeric alpha-beta barrel	30	17	22	20	31
IPR003594	Histidine kinase-like ATPase, ATP-binding domain	30	29	37	29	28
IPR014031	Beta-ketoacyl synthase, C-terminal	29	18	16	18	15
IPR014030	Beta-ketoacyl synthase, N-terminal	29	18	17	17	16
IPR018303	P-type ATPase, phosphorylation site	29	27	31	28	33
IPR003578	Small GTPase superfamily, Rho type	29	16	22	25	11
IPR001757	Cation-transporting P-type ATPase	29	27	40	30	35
IPR001279	Beta-lactamase-like	29	19	29	24	45
IPR004839	Aminotransferase, class I/classII	29	21	30	26	33
IPR008250	P-type ATPase, A domain	29	27	36	30	34
IPR001199	Cytochrome b5-like heme/steroid binding domain	29	25	27	26	35
IPR013328	Dehydrogenase, multihelical	29	21	31	24	35
IPR020801	Polyketide synthase, acyl transferase domain	28	14	10	18	13
IPR007867	Glucose-methanol-choline oxidoreductase, C-terminal	28	22	35	28	35
IPR014043	Acyl transferase	28	18	18	18	15
IPR001623	DnaJ domain	28	28	30	26	31
IPR001223	Glycoside hydrolase, family 18, catalytic domain	28	19	30	21	25
IPR000172	Glucose-methanol-choline oxidoreductase, N-terminal	27	21	34	27	35
IPR002772	Glycoside hydrolase family 3 C-terminal domain	27	20	31	24	39
IPR001242	Condensation domain	27	15	14	15	12
IPR009072	Histone-fold	27	25	25	25	25
IPR012337	Ribonuclease H-like domain	27	24	164	24	37
IPR027443	Isopenicillin N synthase-like	27	18	26	24	27
IPR026892	Glycoside hydrolase family 3	26	20	32	27	39
IPR011992	EF-hand domain pair	26	25	29	26	27
IPR012341	Six-hairpin glycosidase	26	19	30	23	26
IPR013057	Amino acid transporter, transmembrane	26	27	29	27	38
IPR016135	Ubiquitin-conjugating enzyme/RWD-like	26	26	27	24	27
IPR020841	Polyketide synthase, beta-ketoacyl synthase domain	26	9	5	17	7
IPR001764	Glycoside hydrolase, family 3, N-terminal	26	21	33	25	38
IPR015500	Peptidase S8, subtilisin-related	26	29	29	28	31
IPR001452	Src homology-3 domain	25	24	21	23	23
IPR023299	P-type ATPase, cytoplasmic domain N	25	24	33	26	30
IPR016036	Malonyl-CoA ACP transacylase, ACP-binding	25	16	13	15	14
IPR004843	Phosphoesterase domain	25	26	27	24	26
IPR014014	RNA helicase, DEAD-box type, Q motif	25	26	25	25	25
IPR021833	Protein of unknown function DUF3425	25	13	14	15	34
IPR020849	Small GTPase superfamily, Ras type	25	17	23	25	7
IPR019826	Carboxylesterase type B, active site	25	20	34	24	35
IPR017907	Zinc finger, RING-type, conserved site	25	20	22	22	30
IPR013831	SGNH hydrolase-type esterase domain	25	20	22	26	26
IPR004840	Amino acid permease, conserved site	25	23	24	24	32
IPR011583	Chitinase II	25	14	25	18	22
IPR000757	Glycoside hydrolase, family 16	25	20	25	23	19
IPR001155	NADH:flavin oxidoreductase/NADH oxidase, N-terminal	24	15	22	23	23
IPR001849	Pleckstrin homology domain	24	27	22	21	25
IPR000683	Oxidoreductase, N-terminal	24	17	19	21	32
IPR006710	Glycoside hydrolase, family 43	24	16	29	20	32
IPR000210	BTB/POZ-like	24	17	26	22	17
IPR016160	Aldehyde dehydrogenase, conserved site	24	22	35	31	50
IPR003819	Taurine catabolism dioxygenase TauD/TfdA	23	15	16	15	26
IPR000073	Alpha/beta hydrolase fold-1	23	21	28	24	41
IPR001002	Chitin-binding, type 1	23	12	16	17	17
IPR007111	NACHT nucleoside triphosphatase	23	17	18	10	21
IPR001433	Oxidoreductase FAD/NAD(P)-binding	23	20	25	23	27
IPR001509	NAD-dependent epimerase/dehydratase	23	21	35	28	40
IPR001214	SET domain	23	21	20	16	22
IPR002048	EF-hand domain	23	22	24	21	22
IPR011042	Six-bladed beta-propeller, TolB-like	23	19	26	23	28
IPR011006	CheY-like superfamily	22	18	23	19	15
IPR011011	Zinc finger, FYVE/PHD-type	22	22	22	22	22
IPR012951	Berberine/berberine-like	22	17	24	20	27
IPR001547	Glycoside hydrolase, family 5	22	14	21	19	18
IPR001789	Signal transduction response regulator, receiver domain	22	18	23	19	15
IPR021109	Aspartic peptidase	22	21	25	25	22
IPR023828	Peptidase S8, subtilisin, Ser-active site	22	22	22	23	24
IPR013027	FAD-dependent pyridine nucleotide-disulphide oxidoreductase	22	23	30	23	27
IPR000629	RNA helicase, ATP-dependent, DEAD-box, conserved site	21	21	21	21	21
IPR001461	Peptidase A1	21	19	22	22	21
IPR018247	EF-Hand 1, calcium-binding site	21	21	29	21	20
IPR026891	Fibronectin type III-like domain	21	18	26	18	34
IPR020471	Aldo/keto reductase subgroup	21	16	18	16	29
IPR013069	BTB/POZ	21	18	23	21	15
IPR013130	Ferric reductase transmembrane component-like domain	21	19	15	17	22
IPR002575	Aminoglycoside phosphotransferase	21	17	37	12	33
IPR001926	Tryptophan synthase beta subunit-like PLP-dependent enzymes superfamily	21	16	20	19	24
IPR017946	PLC-like phosphodiesterase, TIM beta/alpha-barrel domain	21	20	29	24	23
IPR003960	ATPase, AAA-type, conserved site	21	21	24	21	23
IPR018201	Beta-ketoacyl synthase, active site	21	14	12	12	9
IPR011059	Metal-dependent hydrolase, composite domain	20	16	22	18	21
IPR002889	Carbohydrate-binding WSC	20	17	17	20	16
IPR009060	UBA-like	20	19	19	19	20
IPR013216	Methyltransferase type 11	20	18	24	17	20
IPR023753	Pyridine nucleotide-disulphide oxidoreductase, FAD/NAD(P)-binding domain	20	23	34	26	27
IPR023213	Chloramphenicol acetyltransferase-like domain	20	16	15	16	20
IPR000608	Ubiquitin-conjugating enzyme, E2	20	20	21	19	21
IPR000639	Epoxide hydrolase-like	20	15	22	13	19
IPR009020	Proteinase inhibitor, propeptide	20	19	20	18	16
IPR002067	Mitochondrial carrier protein	20	19	19	18	21
IPR014721	Ribosomal protein S5 domain 2-type fold, subgroup	19	19	18	19	19
IPR010071	Amino acid adenylation domain	19	15	6	6	8
IPR008972	Cupredoxin	19	20	31	24	23
IPR018392	Peptidoglycan-binding lysin domain	19	9	15	16	19
IPR005467	Signal transduction histidine kinase, core	19	18	24	18	13
IPR013525	ABC-2 type transporter	19	19	22	18	26
IPR012338	Beta-lactamase/transpeptidase-like	19	18	21	20	38
IPR013217	Methyltransferase type 12	19	10	12	11	10
IPR001753	Crotonase superfamily	19	17	22	16	23
IPR017849	Alkaline phosphatase-like, alpha/beta/alpha	19	21	30	25	31
IPR015813	Pyruvate/Phosphoenolpyruvate kinase-like domain	19	14	31	18	25
IPR017850	Alkaline-phosphatase-like, core domain	19	21	30	25	31
IPR012349	FMN-binding split barrel	19	16	20	20	19
IPR013813	Endoribonuclease L-PSP/chorismate mutase-like	19	10	16	17	32
IPR009000	Translation elongation/initiation factor/Ribosomal, beta-barrel	19	19	19	19	19
IPR001466	Beta-lactamase-related	18	17	19	18	36
IPR015797	NUDIX hydrolase domain-like	18	19	24	18	20
IPR000571	Zinc finger, CCCH-type	18	19	20	18	23
IPR008973	C2 calcium/lipid-binding domain, CaLB	18	19	23	19	19
IPR013112	FAD-binding 8	18	18	19	17	18
IPR020807	Polyketide synthase, dehydratase domain	18	9	12	12	11
IPR011013	Galactose mutarotase-like domain	18	18	17	18	20
IPR006140	D-isomer specific 2-hydroxyacid dehydrogenase, NAD-binding	18	16	23	20	24
IPR011057	Mss4-like	18	13	18	16	28
IPR013096	Cupin 2, conserved barrel	18	13	18	19	21
IPR006175	YjgF/Yer057p/UK114 family	18	10	15	16	32
IPR009082	Signal transduction histidine kinase, homodimeric domain	18	15	20	16	11
IPR006195	Aminoacyl-tRNA synthetase, class II	18	18	19	19	18
IPR003661	Signal transduction histidine kinase, subgroup 1, dimerisation/phosphoacceptor domain	18	17	20	15	11
IPR001357	BRCT domain	18	16	17	14	18
IPR012132	Glucose-methanol-choline oxidoreductase	18	16	26	22	30
IPR010920	Like-Sm (LSM) domain	18	19	18	18	14
IPR002213	UDP-glucuronosyl/UDP-glucosyltransferase	18	13	19	13	17
IPR013816	ATP-grasp fold, subdomain 2	17	16	30	19	20
IPR004358	Signal transduction histidine kinase-related protein, C-terminal	17	16	23	16	11
IPR013120	Male sterility, NAD-binding	17	11	14	13	9
IPR023827	Peptidase S8, subtilisin, Asp-active site	17	16	16	12	21
IPR001005	SANT/Myb domain	17	17	22	14	20
IPR023298	P-type ATPase, transmembrane domain	17	15	24	17	21
IPR006073	GTP binding domain	17	16	15	21	19
IPR011012	Longin-like domain	17	16	16	14	17
IPR014756	Immunoglobulin E-set	17	14	15	15	15
IPR004046	Glutathione S-transferase, C-terminal	17	13	12	12	22
IPR008427	Extracellular membrane protein, CFEM domain	17	19	14	10	26
IPR004014	Cation-transporting P-type ATPase, N-terminal	17	15	22	16	20
IPR013968	Polyketide synthase, KR	17	11	13	14	12
IPR015830	Amidase, fungi	17	8	24	18	17
IPR005135	Endonuclease/exonuclease/phosphatase	17	15	15	17	20
IPR001077	O-methyltransferase, family 2	16	9	15	11	10
IPR009053	Prefoldin	16	6	5	19	7
IPR006913	Glutathione-dependent formaldehyde-activating enzyme/centromere protein V	16	10	16	14	27
IPR013766	Thioredoxin domain	16	16	17	15	15
IPR008949	Terpenoid synthase	16	17	14	16	9
IPR008922	Uncharacterised domain, di-copper centre	16	15	12	17	8
IPR019955	Ubiquitin supergroup	16	15	16	14	16
IPR011598	Myc-type, basic helix-loop-helix (bHLH) domain	16	16	62	15	12
IPR002523	Mg2+ transporter protein, CorA-like/Zinc transport protein ZntB	16	15	11	8	16
IPR001965	Zinc finger, PHD-type	16	18	18	15	18
IPR026992	Non-haem dioxygenase N-terminal domain	16	9	12	13	15
IPR001411	Tetracycline resistance protein TetB/drug resistance transporter	16	14	6	8	19
IPR002227	Tyrosinase	16	15	11	16	8
IPR006068	Cation-transporting P-type ATPase, C-terminal	16	14	18	16	20
IPR000795	Elongation factor, GTP-binding domain	15	15	15	15	15
IPR002937	Amine oxidase	15	13	24	24	21
IPR001579	Glycoside hydrolase, chitinase active site	15	10	17	14	16
IPR002933	Peptidase M20	15	13	13	15	22
IPR000086	NUDIX hydrolase domain	15	17	20	14	18
IPR018170	Aldo/keto reductase, conserved site	15	11	12	11	21
IPR005103	Glycoside hydrolase, family 61	15	13	16	13	12
IPR005814	Aminotransferase class-III	15	16	18	14	19
IPR022398	Peptidase S8, subtilisin, His-active site	15	14	18	16	16
IPR013121	Ferric reductase, NAD binding	15	15	13	16	16
IPR007484	Peptidase M28	15	15	14	13	13
IPR019800	Glycoside hydrolase, family 3, active site	15	13	16	15	20
IPR013994	Carbohydrate-binding WSC, subgroup	15	4	4	19	5
IPR010929	CDR ABC transporter	15	15	15	14	19
IPR001202	WW domain	15	11	10	11	15
IPR001394	Ubiquitin carboxyl-terminal hydrolases family 2	15	15	15	14	15
IPR001163	Ribonucleoprotein LSM domain	15	16	14	15	11
IPR015915	Kelch-type beta propeller	15	18	22	14	16
IPR001356	Homeobox domain	15	12	12	9	21
IPR006649	Ribonucleoprotein LSM domain, eukaryotic/archaea-type	15	15	14	14	11
IPR013763	Cyclin-like	14	13	16	13	18
IPR011650	Peptidase M20, dimerisation domain	14	14	14	15	22
IPR001683	Phox homologous domain	14	13	14	14	16
IPR001709	Flavoprotein pyridine nucleotide cytochrome reductase	14	14	17	17	20
IPR000008	C2 calcium-dependent membrane targeting	14	18	23	14	19
IPR009100	Acyl-CoA dehydrogenase/oxidase	14	11	26	14	17
IPR013078	Histidine phosphatase superfamily, clade-1	14	12	18	19	17
IPR006139	D-isomer specific 2-hydroxyacid dehydrogenase, catalytic domain	14	12	16	12	19
IPR006439	HAD hydrolase, subfamily IA	14	4	14	7	4
IPR001563	Peptidase S10, serine carboxypeptidase	14	9	13	10	18
IPR018506	Cytochrome b5, heme-binding site	14	11	10	10	17
IPR000717	Proteasome component (PCI) domain	14	14	13	14	14
IPR011047	Quinonprotein alcohol dehydrogenase-like superfamily	14	12	15	7	10
IPR001353	Proteasome, subunit alpha/beta	14	14	14	14	14
IPR001440	Tetratricopeptide TPR-1	13	15	15	13	14
IPR004813	Oligopeptide transporter, OPT superfamily	13	11	14	13	20
IPR002035	von Willebrand factor, type A	13	15	23	18	16
IPR017956	AT hook, DNA-binding motif	13	25	24	8	26
IPR000014	PAS domain	13	14	18	14	15
IPR004161	Translation elongation factor EFTu/EF1A, domain 2	13	13	12	12	13
IPR010259	Proteinase inhibitor I9	13	12	13	12	10
IPR011761	ATP-grasp fold	13	12	14	16	18
IPR001401	Dynamin, GTPase domain	13	10	14	13	11
IPR008775	Phytanoyl-CoA dioxygenase	13	7	14	13	16
IPR009075	Acyl-CoA dehydrogenase/oxidase C-terminal	13	11	22	13	17
IPR019787	Zinc finger, PHD-finger	13	14	13	12	14
IPR001611	Leucine-rich repeat	13	11	12	10	11
IPR005746	Thioredoxin	13	12	13	13	11
IPR018371	Chitin-binding, type 1, conserved site	13	6	9	7	9
IPR002041	Ran GTPase	13	11	12	14	2
IPR003137	Protease-associated domain, PA	13	12	13	11	12
IPR000254	Cellulose-binding domain, fungal	13	12	13	13	12
IPR015815	Hydroxy monocarboxylic acid anion dehydrogenase, HIBADH-type	13	7	11	9	21
IPR011043	Galactose oxidase/kelch, beta-propeller	13	13	15	16	12
IPR002464	DNA/RNA helicase, ATP-dependent, DEAH-box type, conserved site	13	11	13	12	12
IPR020946	Flavin monooxygenase-like	13	15	17	13	20
IPR013786	Acyl-CoA dehydrogenase/oxidase, N-terminal	13	10	14	13	15
IPR006992	Amidohydrolase 2	13	9	15	9	14
IPR013815	ATP-grasp fold, subdomain 1	13	11	24	12	15
IPR000626	Ubiquitin domain	13	13	13	11	14
IPR006091	Acyl-CoA oxidase/dehydrogenase, central domain	13	11	26	14	17
IPR011004	Trimeric LpxA-like	12	9	10	10	7
IPR008333	Oxidoreductase, FAD-binding domain	12	13	13	12	12
IPR017926	Glutamine amidotransferase	12	13	10	13	16
IPR018253	DnaJ domain, conserved site	12	12	14	12	13
IPR000253	Forkhead-associated (FHA) domain	12	11	10	10	17
IPR013126	Heat shock protein 70 family	12	12	15	14	13
IPR018029	C2 membrane targeting protein	12	11	18	13	11
IPR000675	Cutinase	12	12	12	12	8
IPR019786	Zinc finger, PHD-type, conserved site	12	14	12	12	14
IPR001375	Peptidase S9, prolyl oligopeptidase, catalytic domain	12	9	10	12	13
IPR000917	Sulfatase	12	15	23	18	24
IPR008936	Rho GTPase activation protein	12	12	12	10	13
IPR008942	ENTH/VHS	12	12	12	12	12
IPR016185	Pre-ATP-grasp domain	12	10	11	10	14
IPR001969	Peptidase aspartic, active site	12	10	9	11	11
IPR011658	PA14	12	8	15	12	19
IPR012675	Beta-grasp domain	12	14	11	11	11
IPR001752	Kinesin, motor domain	12	11	11	12	11
IPR000195	Rab-GTPase-TBC domain	12	12	11	12	12
IPR001763	Rhodanese-like domain	12	11	18	11	14
IPR006092	Acyl-CoA dehydrogenase, N-terminal	12	9	12	12	14
IPR003010	Carbon-nitrogen hydrolase	12	11	17	17	18
IPR003480	Transferase	12	8	9	10	14
IPR013783	Immunoglobulin-like fold	12	13	11	13	12
IPR001382	Glycoside hydrolase, family 47	12	13	13	13	12
IPR011330	Glycoside hydrolase/deacetylase, beta/alpha-barrel	12	10	13	14	11
IPR025676	Clr5 domain	12	10	9	9	14
IPR002509	Polysaccharide deacetylase	11	9	11	12	9
IPR000909	Phospholipase C, phosphatidylinositol-specific , X domain	11	13	15	12	10
IPR023173	NADPH-cytochrome p450 reductase, FAD-binding, alpha-helical domain-3	11	7	11	10	12
IPR012001	Thiamine pyrophosphate enzyme, N-terminal TPP-binding domain	11	7	17	11	11
IPR002529	Fumarylacetoacetase, C-terminal	11	10	18	11	20
IPR027640	Kinesin-like protein	11	1	11	7	1
IPR011053	Single hybrid motif	11	12	12	12	11
IPR006115	6-phosphogluconate dehydrogenase, NADP-binding	11	5	12	9	15
IPR001117	Multicopper oxidase, type 1	11	14	18	12	14
IPR000383	X-Pro dipeptidyl-peptidase-like domain	11	4	9	11	15
IPR011766	Thiamine pyrophosphate enzyme, C-terminal TPP-binding	11	7	20	11	11
IPR016197	Chromo domain-like	11	9	24	11	13
IPR004837	Sodium/calcium exchanger membrane region	11	9	11	9	12
IPR008984	SMAD/FHA domain	11	10	9	9	13
IPR003097	FAD-binding, type 1	11	8	12	11	13
IPR000262	FMN-dependent dehydrogenase	11	10	20	13	24
IPR001494	Importin-beta, N-terminal domain	11	11	11	10	11
IPR008254	Flavodoxin/nitric oxide synthase	11	8	12	11	13
IPR002641	Patatin/Phospholipase A2-related	11	10	16	7	11
IPR012133	Alpha-hydroxy acid dehydrogenase, FMN-dependent	11	10	20	13	24
IPR015902	Glycoside hydrolase, family 13	11	9	13	13	9
IPR005674	CocE/NonD hydrolase	11	4	9	11	14
IPR007502	Helicase-associated domain	11	10	10	11	8
IPR000560	Histidine phosphatase superfamily, clade-2	11	11	14	11	10
IPR006102	Glycoside hydrolase, family 2, immunoglobulin-like beta-sandwich	11	10	8	9	11
IPR013736	Peptidase S15/CocE/NonD, C-terminal	11	4	9	9	17
IPR018200	Peptidase C19, ubiquitin carboxyl-terminal hydrolase 2, conserved site	11	11	11	11	11
IPR009799	EthD domain	11	5	6	6	11
IPR013780	Glycosyl hydrolase, family 13, all-beta	11	10	16	14	10
IPR016130	Protein-tyrosine phosphatase, active site	11	12	12	11	14
IPR013812	Glycoside hydrolase, family 2/20, immunoglobulin-like beta-sandwich domain	11	10	8	10	11
IPR000727	Target SNARE coiled-coil domain	11	10	11	11	10
IPR015947	PUA-like domain	11	10	12	11	12
IPR011707	Multicopper oxidase, type 3	11	14	16	14	13
IPR011234	Fumarylacetoacetase, C-terminal-related	11	10	19	12	20
IPR011709	Domain of unknown function DUF1605	11	9	10	11	8
IPR018017	Nucleoside phosphorylase	11	2	11	8	11
IPR003609	Apple-like	11	13	10	14	13
IPR001878	Zinc finger, CCHC-type	10	14	27	11	15
IPR004000	Actin-related protein	10	10	11	9	10
IPR012000	Thiamine pyrophosphate enzyme, central domain	10	7	13	10	10
IPR002220	DapA-like	10	10	12	10	13
IPR015801	Copper amine oxidase, N2/N3-terminal	10	7	11	9	14
IPR004104	Oxidoreductase, C-terminal	10	8	10	10	13
IPR002130	Cyclophilin-like peptidyl-prolyl cis-trans isomerase domain	10	10	10	10	10
IPR014720	Double-stranded RNA-binding domain	10	5	6	6	7
IPR002893	Zinc finger, MYND-type	10	8	10	10	8
IPR027409	GroEL-like apical domain	10	10	10	10	10
IPR015928	Aconitase/3-isopropylmalate dehydratase, swivel	10	9	11	10	14
IPR020850	GTPase effector domain, GED	10	8	10	8	9
IPR000277	Cys/Met metabolism, pyridoxal phosphate-dependent enzyme	10	7	11	13	12
IPR000834	Peptidase M14, carboxypeptidase A	10	9	9	9	7
IPR008991	Translation protein SH3-like domain	10	9	8	9	11
IPR006045	Cupin 1	10	7	8	8	11
IPR022812	Dynamin superfamily	10	8	11	11	9
IPR003903	Ubiquitin interacting motif	10	11	10	8	10
IPR020636	Calcium/calmodulin-dependent/calcium-dependent protein kinase	10	8	7	10	9
IPR017877	Myb-like domain	10	10	6	12	9
IPR000103	Pyridine nucleotide-disulphide oxidoreductase, class-II	10	9	9	8	10
IPR021840	Protein of unknown function DUF3433	10	8	10	6	9
IPR006680	Amidohydrolase 1	10	8	13	10	16
IPR001451	Bacterial transferase hexapeptide repeat	10	8	9	9	7
IPR017941	Rieske [2Fe-2S] iron-sulphur domain	10	6	12	10	14
IPR002409	Aflatoxin biosynthesis regulatory protein	10	10	22	11	21
IPR003347	JmjC domain	10	11	11	9	10
IPR000192	Aminotransferase, class V/Cysteine desulfurase	10	11	10	10	12
IPR002925	Dienelactone hydrolase	10	8	9	12	11
IPR004276	Glycosyl transferase, family 28	10	9	14	6	11
IPR000994	Peptidase M24, structural domain	10	10	13	10	14
IPR000322	Glycoside hydrolase, family 31	10	8	9	8	9
IPR004838	Aminotransferases, class-I, pyridoxal-phosphate-binding site	10	8	8	9	10
IPR002867	Zinc finger, C6HC-type	10	10	9	10	12
IPR023313	Ubiquitin-conjugating enzyme, active site	10	10	10	10	10
IPR000269	Copper amine oxidase	10	8	13	11	14
IPR004154	Anticodon-binding	10	10	10	10	10
IPR016182	Copper amine oxidase, N-terminal	10	7	12	9	14
IPR000961	AGC-kinase, C-terminal	10	10	8	9	11
IPR008422	Homeobox KN domain	10	7	9	5	16
IPR002423	Chaperonin Cpn60/TCP-1	10	10	10	10	10
IPR002129	Pyridoxal phosphate-dependent decarboxylase	10	11	10	9	10
IPR014722	Ribosomal protein L2 domain 2	10	9	8	9	11
IPR009080	Aminoacyl-tRNA synthetase, class 1a, anticodon-binding	10	10	10	10	12
IPR015798	Copper amine oxidase, C-terminal	10	8	13	11	14
IPR019819	Carboxylesterase type B, conserved site	10	7	7	7	13
IPR011706	Multicopper oxidase, type 2	10	13	18	11	14
IPR001412	Aminoacyl-tRNA synthetase, class I, conserved site	10	11	10	9	11
IPR005000	Aldehyde-lyase domain	10	6	10	6	13
IPR012908	GPI inositol-deacylase PGAP1-like	9	4	4	5	4
IPR000387	Protein-tyrosine/Dual specificity phosphatase	9	11	11	10	12
IPR001544	Aminotransferase, class IV	9	7	8	7	13
IPR024156	Small GTPase superfamily, ARF type	9	7	7	6	8
IPR006694	Fatty acid hydroxylase	9	8	8	7	8
IPR013658	SMP-30/Gluconolactonase/LRE-like region	9	7	8	7	7
IPR016193	Cytidine deaminase-like	9	9	9	9	9
IPR016461	Caffeate O-methyltransferase (COMT) family	9	3	3	4	5
IPR009009	RlpA-like double-psi beta-barrel domain	9	8	12	8	9
IPR010828	Alcohol acetyltransferase	9	6	6	6	8
IPR016137	Regulator of G protein signalling superfamily	9	8	14	8	12
IPR013108	Amidohydrolase 3	9	6	8	8	9
IPR015889	Intradiol ring-cleavage dioxygenase, core	9	6	8	7	12
IPR006689	Small GTPase superfamily, ARF/SAR type	9	8	8	8	9
IPR004835	Fungal chitin synthase	9	9	8	8	7
IPR017930	Myb domain	9	7	13	7	9
IPR000627	Intradiol ring-cleavage dioxygenase, C-terminal	9	6	8	7	11
IPR009071	High mobility group box domain	9	10	12	8	9
IPR004853	Triose-phosphate transporter domain	9	9	7	8	9
IPR002022	Pectate lyase/Amb allergen	9	9	10	10	12
IPR017937	Thioredoxin, conserved site	9	9	9	9	10
IPR023780	Chromo domain	9	7	21	10	9
IPR004695	Voltage-dependent anion channel	9	9	8	7	5
IPR007125	Histone core	9	9	8	9	10
IPR002524	Cation efflux protein	9	8	9	11	9
IPR005804	Fatty acid desaturase, type 1	9	8	8	8	10
IPR000375	Dynamin central domain	9	7	9	9	8
IPR001248	Permease, cytosine/purines, uracil, thiamine, allantoin	9	7	9	12	11
IPR020892	Cyclophilin-type peptidyl-prolyl cis-trans isomerase, conserved site	9	9	9	9	9
IPR014005	Extracellular membrane protein, CFEM domain, fungi	9		3	4
IPR010497	Epoxide hydrolase, N-terminal	9	7	8	3	11
IPR000644	CBS domain	9	9	11	10	9
IPR010255	Haem peroxidase	9	11	18	10	8
IPR020556	Amidase, conserved site	9	6	8	7	13
IPR006104	Glycosyl hydrolases family 2, sugar binding domain	9	11	9	9	12
IPR000089	Biotin/lipoyl attachment	9	9	10	10	9
IPR027469	Cation efflux protein transmembrane domain	9	8	8	10	9
IPR011118	Tannase/feruloyl esterase	9	7	9	7	18
IPR008902	Bacterial alpha-L-rhamnosidase	9	7	17	7	12
IPR027413	GroEL-like equatorial domain	9	9	9	9	9
IPR003689	Zinc/iron permease	9	9	10	10	9
IPR002355	Multicopper oxidase, copper-binding site	8	9	12	9	8
IPR009014	Transketolase, C-terminal/Pyruvate-ferredoxin oxidoreductase, domain II	8	7	9	8	11
IPR000594	UBA/THIF-type NAD/FAD binding fold	8	8	9	7	8
IPR008960	Carbohydrate-binding domain family 9-like	8	8	15	9	7
IPR011614	Catalase core domain	8	6	7	8	8
IPR019410	Nicotinamide N-methyltransferase-like	8	8	6	6	8
IPR017998	Chaperone tailless complex polypeptide 1 (TCP-1)	8	8	8	8	8
IPR011257	DNA glycosylase	8	7	7	6	8
IPR001487	Bromodomain	8	8	10	8	9
IPR000555	JAB/MPN domain	8	8	8	8	8
IPR001932	Protein phosphatase 2C (PP2C)-like domain	8	8	8	8	9
IPR006093	Oxygen oxidoreductase covalent FAD-binding site	8	5	11	6	8
IPR009036	Molybdenum cofactor biosynthesis, MoeB	8	8	9	8	8
IPR013332	Ketopantoate reductase ApbA/PanE, N-terminal	8	6	8	5	12
IPR018028	Catalase, mono-functional, haem-containing	8	6	7	8	8
IPR014718	Glycoside hydrolase-type carbohydrate-binding, subgroup	8	8	6	7	9
IPR018150	Aminoacyl-tRNA synthetase, class II (D/K/N)-like	8	7	10	7	7
IPR013024	Butirosin biosynthesis, BtrG-like	8	8	8	10	8
IPR000403	Phosphatidylinositol 3-/4-kinase, catalytic domain	8	7	6	7	8
IPR015800	Copper amine oxidase, N2-terminal	8	5	11	7	13
IPR008948	L-Aspartase-like	8	4	11	8	7
IPR016164	FAD-linked oxidase-like, C-terminal	8	6	11	8	13
IPR001087	Lipase, GDSL	8	7	7	9	10
IPR006186	Serine/threonine-specific protein phosphatase/bis(5-nucleosyl)-tetraphosphatase	8	9	9	8	8
IPR002885	Pentatricopeptide repeat	8	8	7	9	9
IPR012941	Phenol hydroxylase, C-terminal dimerisation	8	6	4	6	8
IPR004331	SPX, N-terminal	8	8	8	8	6
IPR023271	Aquaporin-like	8	7	10	8	7
IPR025363	Protein of unknown function DUF4267	8	6	6	6	6
IPR005152	Lipase, secreted	8	4	4	5	3
IPR011146	HIT-like domain	8	7	8	7	8
IPR006047	Glycosyl hydrolase, family 13, catalytic domain	8	7	11	10	8
IPR004364	Aminoacyl-tRNA synthetase, class II (D/K/N)	8	7	9	7	7
IPR006671	Cyclin, N-terminal	8	7	10	8	10
IPR004365	OB-fold nucleic acid binding domain, AA-tRNA synthetase-type	8	7	9	6	6
IPR017932	Glutamine amidotransferase type 2 domain	8	7	5	6	6
IPR011054	Rudiment single hybrid motif	8	7	7	8	10
IPR000953	Chromo domain/shadow	8	10	28	9	11
IPR002553	Clathrin/coatomer adaptor, adaptin-like, N-terminal	8	8	8	8	8
IPR001251	CRAL-TRIO domain	8	8	7	7	7
IPR024083	Fumarase/histidase, N-terminal	8	4	11	9	6
IPR003107	RNA-processing protein, HAT helix	8	7	8	9	8
IPR004087	K Homology domain	8	9	8	9	9
IPR022085	Protein of unknown function DUF3632	8	3	2	4	7
IPR013148	Glycosyl hydrolase family 32, N-terminal	8	6	15	8	6
IPR006589	Glycosyl hydrolase, family 13, subfamily, catalytic domain	8	6	7	10	7
IPR005302	Molybdenum cofactor sulfurase, C-terminal	8	7	8	6	10
IPR025628	DJ-1 domain, InhA-type	8	5	8	6	9
IPR016171	Vanillyl-alcohol oxidase, C-terminal subdomain 2	8	6	6	7	12
IPR013761	Sterile alpha motif/pointed domain	8	9	8	7	8
IPR018202	Peptidase S10, serine carboxypeptidase, active site	8	7	7	7	11
IPR000960	Flavin monooxygenase FMO	8	8	9	11	12
IPR015940	Ubiquitin-associated/translation elongation factor EF1B, N-terminal, eukaryote	8	8	8	9	7
IPR024983	CHAT domain	8	5	17	2	8
IPR002921	Lipase, class 3	8	6	6	6	8
IPR023393	START-like domain	8	6	10	6	7
IPR008011	Complex 1 LYR protein	8	7	5	4	7
IPR019821	Kinesin, motor region, conserved site	8	9	8	8	8
IPR010905	Glycosyl hydrolase, family 88	8	4	7	5	9
IPR007248	Mpv17/PMP22	8	7	9	8	7
IPR004113	FAD-linked oxidase, C-terminal	8	6	8	8	12
IPR021133	HEAT, type 2	8	9	11	10	10
IPR004088	K Homology domain, type 1	8	8	7	8	7
IPR005198	Glycoside hydrolase, family 76	8	8	12	9	8
IPR023606	CoA-transferase family III domain	8	6	11	10	13
IPR002182	NB-ARC	8	10	6	2	6
IPR020835	Catalase-like domain	8	6	7	8	8
IPR013319	Glycoside hydrolase, family 11/12	8	7	7	7	9
IPR000467	G-patch domain	8	8	7	7	9
IPR018712	Domain of unknown function DUF2235	8	9	11	6	7
IPR000198	Rho GTPase-activating protein domain	8	8	8	8	9
IPR013752	Ketopantoate reductase ApbA/PanE, C-terminal	8	6	9	6	12
IPR002125	CMP/dCMP deaminase, zinc-binding	8	8	8	8	8
IPR006594	LisH dimerisation motif	8	6	11	6	6
IPR000743	Glycoside hydrolase, family 28	8	6	15	8	11
IPR010308	TRP-like family	8	6	4	6	7
IPR006626	Parallel beta-helix repeat	8	9	13	2	15
IPR006652	Kelch repeat type 1	8	7	7	8	5
IPR004898	Pectate lyase, catalytic	8	7	7	7	11
IPR026590	Sirtuin family, catalytic core domain	8	7	8	7	9
IPR013022	Xylose isomerase-like, TIM barrel domain	7	5	6	7	10
IPR012143	Dimethylaniline monooxygenase, N-oxide-forming	7	4	5	3	8
IPR011044	Quinoprotein amine dehydrogenase, beta chain-like	7	3	3	2	4
IPR001192	Phosphoinositide phospholipase C	7	6	12	8	7
IPR025870	Glyoxalase-like domain	7	7	10	8	8
IPR027410	TCP-1-like chaperonin intermediate domain	7	7	7	7	8
IPR006056	Enamine/imine deaminase YjgF-like	7	4	7	2	16
IPR000426	Proteasome, alpha-subunit, N-terminal domain	7	7	7	7	7
IPR009571	Actin cortical patch SUR7/pH-response regulator PalI	7	6	7	6	5
IPR002194	Chaperonin TCP-1, conserved site	7	7	7	7	7
IPR013105	Tetratricopeptide TPR2	7	7	5	10	14
IPR003673	CoA-transferase family III	7	6	11	10	13
IPR015802	Copper amine oxidase, N3-terminal	7	4	9	6	9
IPR001834	NADH:cytochrome b5 reductase (CBR)	7	7	7	9	9
IPR022775	AP complex, mu/sigma subunit	7	7	7	7	7
IPR000038	Cell division protein GTP binding	7	6	6	8	6
IPR002283	Isopenicillin N synthase	7	4	3	4	10
IPR027267	Arfaptin homology (AH) domain/BAR domain	7	7	7	7	8
IPR021765	Protein of unknown function DUF3328	7	5	7	6	2
IPR002155	Thiolase	7	7	12	9	8
IPR003000	Sirtuin family	7	5	7	6	8
IPR006603	Cystinosin/ERS1p repeat	7	6	6	4	8
IPR006687	Small GTPase superfamily, SAR1-type	7	5	5	6	2
IPR011547	Sulphate transporter	7	7	10	7	7
IPR000340	Dual specificity phosphatase, catalytic domain	7	7	8	8	9
IPR000326	Phosphatidic acid phosphatase type 2/haloperoxidase	7	7	8	5	8
IPR010582	Catalase immune-responsive domain	7	4	6	5	6
IPR005475	Transketolase-like, pyrimidine-binding domain	7	5	7	6	9
IPR000048	IQ motif, EF-hand binding site	7	10	4	5	6
IPR006055	Exonuclease	7	5	5	8	4
IPR003779	Carboxymuconolactone decarboxylase	7	3	6	2	6
IPR013097	Stress responsive alpha-beta barrel	7	5	5	4	8
IPR016118	Phosphatidic acid phosphatase/chloroperoxidase, N-terminal	7	7	9	5	8
IPR001296	Glycosyl transferase, family 1	7	5	9	6	7
IPR024688	Maltose/galactoside acetyltransferase	7	3	5	4	1
IPR009010	Aspartate decarboxylase-like domain	7	6	7	6	6
IPR016021	MIF4-like, type 1/2/3	7	7	7	7	7
IPR023332	Proteasome A-type subunit	7	7	7	7	7
IPR000449	Ubiquitin-associated domain/translation elongation factor EF-Ts, N-terminal	7	6	5	6	4
IPR001362	Glycoside hydrolase, family 32	7	5	13	7	6
IPR019405	Lactonase, 7-bladed beta propeller	7	5	6	6	7
IPR023333	Proteasome B-type subunit	7	7	7	7	7
IPR001041	2Fe-2S ferredoxin-type domain	7	9	6	6	7
IPR003958	Transcription factor CBF/NF-Y/archaeal histone	7	7	7	5	5
IPR000782	FAS1 domain	7	8	9	8	7
IPR006121	Heavy metal-associated domain, HMA	7	6	8	7	8
IPR002108	Actin-binding, cofilin/tropomyosin type	7	5	7	7	6
IPR025714	Methyltransferase domain	7	8	9	7	8
IPR008930	Terpenoid cyclases/protein prenyltransferase alpha-alpha toroid	7	4	5	4	5
IPR008978	HSP20-like chaperone	7	7	21	7	8
IPR003953	FAD binding domain	7	5	17	6	14
IPR017981	GPCR, family 2-like	7	4	9	3	6
IPR006176	3-hydroxyacyl-CoA dehydrogenase, NAD binding	7	5	5	5	5
IPR014733	Barwin-like endoglucanase	7	6	10	8	7
IPR024084	Isopropylmalate dehydrogenase-like domain	7	8	10	8	9
IPR005024	Snf7	7	7	6	7	7
IPR000648	Oxysterol-binding protein	7	7	7	7	7
IPR006153	Cation/H+ exchanger	7	7	10	7	10
IPR009003	Trypsin-like cysteine/serine peptidase domain	7	6	12	8	11
IPR010989	t-SNARE	7	7	6	6	7
IPR003954	RNA recognition motif domain, eukaryote	7		1	5
IPR015941	Transketolase-like, C-terminal	7	6	7	8	10
IPR006674	HD domain	7	6	9	4	7
IPR020478	AT hook-like	7	7	7	5	7
IPR003008	Tubulin/FtsZ, GTPase domain	7	6	6	6	8
IPR006108	3-hydroxyacyl-CoA dehydrogenase, C-terminal	7	6	6	5	5
IPR002314	Aminoacyl-tRNA synthetase, class II (G/ H/ P/ S), conserved domain	7	7	8	8	8
IPR003014	PAN-1 domain	7	8	4	8	9
IPR007197	Radical SAM	7	8	8	7	7
IPR006597	Sel1-like	7	7	8	7	8
IPR015920	Cellobiose dehydrogenase, cytochrome domain	7	7	14	8	6
IPR001711	Phospholipase C, phosphatidylinositol-specific, Y domain	7	6	12	7	8
IPR006103	Glycoside hydrolase, family 2, TIM barrel	7	7	5	7	10
IPR021514	Protein of unknown function DUF3176	7	4	4	5	11
IPR004648	Tetrapeptide transporter, OPT1/isp4	7	7	5	8	11
IPR011060	Ribulose-phosphate binding barrel	7	7	7	7	7
IPR000868	Isochorismatase-like	7	5	8	6	9
IPR001958	Tetracycline resistance protein, TetA/multidrug resistance protein MdtG	7	3	2	5	6
IPR001660	Sterile alpha motif domain	7	7	7	6	6
IPR011150	Cutinase, monofunctional	7	7	6	6	4
IPR001853	DSBA-like thioredoxin domain	7	4	5	3	5
IPR011037	Pyruvate kinase-like, insert domain	7	7	7	5	7
IPR019818	Isocitrate/isopropylmalate dehydrogenase, conserved site	7	8	7	7	6
IPR003265	HhH-GPD domain	7	6	6	4	7
IPR000791	GPR1/FUN34/yaaH	7	6	8	8	11
IPR001313	Pumilio RNA-binding repeat	7	6	5	6	5
IPR022673	Hexokinase, C-terminal	6	6	6	6	4
IPR027925	MCM N-terminal domain	6		5	4
IPR005481	Carbamoyl-phosphate synthase, large subunit, N-terminal	6	6	7	6	9
IPR007577	Glycosyltransferase, DXD sugar-binding motif	6	5	5	5	9
IPR001804	Isocitrate and isopropylmalate dehydrogenases family	6	7	8	7	8
IPR016159	Cullin repeat-like-containing domain	6	7	5	5	5
IPR002016	Haem peroxidase, plant/fungal/bacterial	6	6	10	6	4
IPR027796	OTT_1508-like deaminase	6		9	4	4
IPR012110	Thiamine pyrophosphate (TPP)-dependent enzyme	6	4	14	5	7
IPR006569	CID domain	6	4	5	5	6
IPR003591	Leucine-rich repeat, typical subtype	6	2	2	5	3
IPR003719	Phenazine biosynthesis PhzF protein	6	4	4	3	5
IPR011022	Arrestin C-terminal-like domain	6	6	6	5	7
IPR001247	Exoribonuclease, phosphorolytic domain 1	6	6	4	5	6
IPR011040	Sialidases	6	5	12	7	10
IPR006026	Peptidase, metallopeptidase	6	2	1	2	8
IPR004183	Extradiol ring-cleavage dioxygenase, class III enzyme, subunit B	6	3	4	4	7
IPR025574	Nucleoporin FG repeat	6	5	6	4	4
IPR011250	Outer membrane protein/outer membrane enzyme PagP , beta-barrel	6	6	7	5	5
IPR011237	Peptidase M16 domain	6	6	22	6	6
IPR000796	Aspartate/other aminotransferase	6	6	8	4	6
IPR018136	Aconitase family, 4Fe-4S cluster binding site	6	5	5	5	6
IPR011074	CRAL/TRIO, N-terminal domain	6	6	6	6	6
IPR009959	Polyketide cyclase SnoaL-like domain	6	4	9	4	12
IPR002014	VHS	6	6	6	6	5
IPR000623	Shikimate kinase/Threonine synthase-like 1	6	5	5	4	4
IPR005479	Carbamoyl-phosphate synthetase large subunit-like, ATP-binding domain	6	6	7	7	9
IPR013595	Peptidase S33 tripeptidyl aminopeptidase-like, C-terminal	6	6	11	4	9
IPR001030	Aconitase/3-isopropylmalate dehydratase large subunit, alpha/beta/alpha	6	5	6	5	8
IPR002539	MaoC-like domain	6	5	7	4	6
IPR022672	Hexokinase, N-terminal	6	6	4	4	4
IPR001613	Flavin amine oxidase	6	4	10	9	9
IPR011249	Metalloenzyme, LuxS/M16 peptidase-like	6	6	22	6	6
IPR027450	Alpha-ketoglutarate-dependent dioxygenase AlkB-like	6	5	4	3	6
IPR011765	Peptidase M16, N-terminal	6	6	13	6	6
IPR023123	Tubulin, C-terminal	6	5	5	5	7
IPR020084	NUDIX hydrolase, conserved site	6	6	5	5	7
IPR003395	RecF/RecN/SMC, N-terminal	6	6	6	6	4
IPR015931	Aconitase/3-isopropylmalate dehydratase large subunit, alpha/beta/alpha, subdomain 1/3	6	5	6	5	8
IPR010829	Cerato-platanin	6	4	6	5	4
IPR003653	Peptidase C48, SUMO/Sentrin/Ubl1	6	3	6	6	4
IPR003140	Phospholipase/carboxylesterase/thioesterase	6	5	4	5	7
IPR023170	Helix-turn-helix, base-excision DNA repair, C-terminal	6	5	5	4	6
IPR003029	Ribosomal protein S1, RNA-binding domain	6	5	5	5	4
IPR000432	DNA mismatch repair protein MutS, C-terminal	6	5	6	5	6
IPR001670	Alcohol dehydrogenase, iron-type	6	4	6	6	8
IPR004148	BAR domain	6	5	5	6	5
IPR018525	Mini-chromosome maintenance, conserved site	6	6	6	6	6
IPR001736	Phospholipase D/Transphosphatidylase	6	6	5	5	6
IPR000569	HECT	6	6	6	6	6
IPR003604	Zinc finger, U1-type	6	6	6	7	3
IPR001365	Adenosine/AMP deaminase domain	6	6	6	7	10
IPR001594	Zinc finger, DHHC-type, palmitoyltransferase	6	5	5	3	6
IPR001208	Mini-chromosome maintenance, DNA-dependent ATPase	6	6	6	6	6
IPR001609	Myosin head, motor domain	6	5	5	5	5
IPR019956	Ubiquitin	6	6	5	4	6
IPR015932	Aconitase/3-isopropylmalate dehydratase large subunit, alpha/beta/alpha, subdomain 2	6	5	6	5	8
IPR020103	Pseudouridine synthase, catalytic domain	6	6	6	6	5
IPR024708	Catalase active site	6	5	5	4	5
IPR007696	DNA mismatch repair protein MutS, core	6	5	6	5	6
IPR002312	Aspartyl/Asparaginyl-tRNA synthetase, class IIb	6	5	6	5	5
IPR000573	Aconitase A/isopropylmalate dehydratase small subunit, swivel	6	5	5	5	8
IPR013708	Shikimate dehydrogenase substrate binding, N-terminal	6	7	7	6	6
IPR000028	Chloroperoxidase	6	5	10	9	4
IPR020915	Uncharacterised protein family UPF0311	6	6	7	5	5
IPR005786	Branched-chain amino acid aminotransferase II	6	4	5	4	9
IPR000760	Inositol monophosphatase	6	5	5	5	5
IPR000583	Class II glutamine amidotransferase domain	6	6	4	4	4
IPR008280	Tubulin/FtsZ, C-terminal	6	5	5	5	7
IPR005937	26S proteasome subunit P45	6	6	5	6	6
IPR018494	Oxysterol-binding protein, conserved site	6	6	6	6	6
IPR006035	Ureohydrolase	6	5	7	6	6
IPR001312	Hexokinase	6	6	6	6	4
IPR005630	Terpene synthase, metal-binding domain	6	5	5	7	1
IPR025875	Leucine rich repeat 4	6	6	4	4	5
IPR023696	Ureohydrolase domain	6	5	7	6	6
IPR013922	Cyclin PHO80-like	6	7	6	5	7
IPR015937	Aconitase/isopropylmalate dehydratase	6	5	6	6	8
IPR018316	Tubulin/FtsZ, 2-layer sandwich domain	6	5	5	5	7
IPR001025	Bromo adjacent homology (BAH) domain	6	5	5	5	5
IPR000217	Tubulin	6	5	5	5	7
IPR015879	Aromatic-ring-hydroxylating dioxygenase, alpha subunit, C-terminal domain	6	4	9	8	10
IPR001354	Mandelate racemase/muconate lactonizing enzyme	6	4	9	7	11
IPR013520	Exonuclease, RNase T/DNA polymerase III	6	6	6	7	6
IPR003877	SPla/RYanodine receptor SPRY	6	5	4	4	4
IPR004294	Carotenoid oxygenase	6	2	7	7	13
IPR007863	Peptidase M16, C-terminal domain	6	6	14	6	6
IPR016102	Succinyl-CoA synthetase-like	6	7	8	8	5
IPR015916	Galactose oxidase, beta-propeller	6	5	5	6	3
IPR009022	Elongation factor G, III-V domain	6	7	6	6	6
IPR002645	STAS domain	6	7	8	5	7
IPR016292	Epoxide hydrolase	6	3	3	2	9
IPR013088	Zinc finger, NHR/GATA-type	6	8	9	7	9
IPR002123	Phospholipid/glycerol acyltransferase	6	6	6	6	6
IPR004821	Cytidyltransferase-like domain	6	6	5	6	6
IPR007461	Ysc84 actin-binding domain	6	6	7	7	6
IPR009288	AIG2-like	6	5	3	7	5
IPR002305	Aminoacyl-tRNA synthetase, class Ic	6	5	6	5	4
IPR000640	Translation elongation factor EFG, V domain	6	6	6	6	6
IPR003892	Ubiquitin system component Cue	6	5	5	6	5
IPR000219	Dbl homology (DH) domain	6	6	5	5	7
IPR020616	Thiolase, N-terminal	6	5	9	8	7
IPR002642	Lysophospholipase, catalytic domain	6	7	9	4	6
IPR000425	Major intrinsic protein	6	5	8	6	5
IPR018936	Phosphatidylinositol 3/4-kinase, conserved site	6	5	5	6	6
IPR020617	Thiolase, C-terminal	6	6	9	8	8
IPR008921	DNA polymerase III, clamp loader complex, gamma/delta/delta subunit, C-terminal	5	5	5	5	5
IPR002300	Aminoacyl-tRNA synthetase, class Ia	5	5	5	5	6
IPR003018	GAF domain	5	7	7	2	6
IPR000572	Oxidoreductase, molybdopterin-binding domain	5	3	6	5	5
IPR027470	Cation efflux protein cytoplasmic domain	5	4	3	6	4
IPR000109	Proton-dependent oligopeptide transporter family	5	4	6	6	5
IPR000362	Fumarate lyase	5	3	7	6	5
IPR001663	Aromatic-ring-hydroxylating dioxygenase, alpha subunit	5	2	6	4	10
IPR001261	ArgE/DapE/ACY1/CPG2/YscS, conserved site	5	6	5	5	8
IPR001388	Synaptobrevin	5	5	4	4	5
IPR000306	FYVE zinc finger	5	5	5	4	5
IPR000772	Ricin B lectin domain	5	5	4	4	4
IPR006408	Calcium-transporting P-type ATPase, subfamily IIB	5	5	4	4	6
IPR009038	GOLD	5	5	5	4	5
IPR006600	HTH CenpB-type DNA-binding domain	5	6	17	3	8
IPR000704	Casein kinase II, regulatory subunit	5	4	4	3	4
IPR003163	Transcription regulator HTH, APSES-type DNA-binding domain	5	5	5	4	5
IPR009008	Valyl/Leucyl/Isoleucyl-tRNA synthetase, class Ia, editing domain	5	5	4	4	6
IPR005708	Homogentisate 1,2-dioxygenase	5	3	4	4	6
IPR005476	Transketolase, C-terminal	5	3	3	5	5
IPR007109	Brix domain	5	5	5	5	5
IPR008971	HSP40/DnaJ peptide-binding	5	5	5	5	5
IPR006539	Phospholipid-transporting P-type ATPase, subfamily IV	5	5	5	5	6
IPR003397	Mitochondrial inner membrane translocase subunit Tim17/Tim22/Tim23/peroxisomal protein PMP24	5	4	4	5	5
IPR013720	LisH dimerisation motif, subgroup	5	3	4	4	4
IPR008701	Necrosis inducing protein	5	4	7	4	5
IPR016156	FAD/NAD-linked reductase, dimerisation domain	5	4	9	6	5
IPR021115	Pyridoxal-phosphate binding site	5	4	4	4	4
IPR012312	Haemerythrin/HHE cation-binding motif	5	3	6	4	4
IPR017975	Tubulin, conserved site	5	5	5	5	6
IPR004274	NLI interacting factor	5	5	5	5	5
IPR002204	3-hydroxyisobutyrate dehydrogenase-related, conserved site	5	1	4	2	6
IPR014851	BCS1, N-terminal	5	5	7	5	6
IPR000408	Regulator of chromosome condensation, RCC1	5	5	7	5	5
IPR001303	Class II aldolase/adducin N-terminal	5	3	5	8	13
IPR011611	Carbohydrate kinase PfkB	5	8	5	6	7
IPR014746	Glutamine synthetase/guanido kinase, catalytic domain	5	4	5	4	4
IPR017455	Zinc finger, FYVE-related	5	5	5	4	4
IPR011510	Sterile alpha motif, type 2	5	5	5	5	5
IPR000433	Zinc finger, ZZ-type	5	5	8	4	8
IPR015202	Domain of unknown function DUF1929	5	5	5	5	3
IPR000591	DEP domain	5	5	11	5	5
IPR004136	2-nitropropane dioxygenase, NPD	5	6	5	4	6
IPR006575	RWD domain	5	5	5	5	5
IPR002495	Glycosyl transferase, family 8	5	5	6	5	6
IPR013189	Glycosyl hydrolase family 32, C-terminal	5	4	13	6	5
IPR008253	Marvel domain	5	3	9	3	6
IPR004038	Ribosomal protein L7Ae/L30e/S12e/Gadd45	5	5	5	5	5
IPR001236	Lactate/malate dehydrogenase, N-terminal	5	3	16	3	3
IPR004160	Translation elongation factor EFTu/EF1A, C-terminal	5	5	5	5	5
IPR027477	Succinate dehydrogenase/fumarate reductase flavoprotein, catalytic domain	5	4	12	5	11
IPR002379	V-ATPase proteolipid subunit C-like domain	5	6	5	4	5
IPR017476	Nucleotide sugar dehydrogenase	5	5	5	6	3
IPR007259	Spc97/Spc98	5	5	5	5	5
IPR013342	Mandelate racemase/muconate lactonizing enzyme, C-terminal	5	4	9	6	10
IPR005303	MOSC, N-terminal beta barrel	5	4	5	4	7
IPR024655	Uncharacterised protein family, glycosyl hydrolase catalytic domain	5	4	5	6	4
IPR013143	PCI/PINT associated module	5	5	4	5	5
IPR006011	Syntaxin, N-terminal domain	5	4	4	4	3
IPR019794	Peroxidase, active site	5	4	7	3	3
IPR022025	Putative amidoligase enzyme	5	4	4	5	4
IPR001373	Cullin, N-terminal	5	6	4	4	4
IPR006414	Cation-transporting P-type ATPase, subfamily IID	5	5	12	5	6
IPR015429	Cyclin C/H/T/L	5	5	5	5	5
IPR006620	Prolyl 4-hydroxylase, alpha subunit	5	5	4	5	6
IPR020422	Dual specificity phosphatase, subgroup, catalytic domain	5	3	4	5	5
IPR011329	Killer toxin, Kp4/SMK-like, core	5	4	1	6	1
IPR027243	Mitochondrial chaperone BCS1	5	5	8	6	7
IPR000836	Phosphoribosyltransferase domain	5	6	4	5	10
IPR009091	Regulator of chromosome condensation 1/beta-lactamase-inhibitor protein II	5	5	7	5	5
IPR008630	Galactosyl transferase	5	3	5	5	3
IPR004299	Membrane bound O-acyl transferase, MBOAT	5	4	5	5	5
IPR026591	Sirtuin family, catalytic core small domain	5	5	6	5	7
IPR022761	Fumarate lyase, N-terminal	5	3	8	6	5
IPR004099	Pyridine nucleotide-disulphide oxidoreductase, dimerisation domain	5	4	9	6	5
IPR027815	Domain of unknown function DUF4463	5	3	5	4	2
IPR003864	Domain of unknown function DUF221	5	4	5	6	6
IPR018355	SPla/RYanodine receptor subgroup	5	2	1	3	3
IPR005221	Phosphatidylserine decarboxylase	5	4	9	5	5
IPR006085	XPG N-terminal	5	5	4	4	5
IPR002939	Chaperone DnaJ, C-terminal	5	5	5	5	5
IPR001360	Glycoside hydrolase, family 1	5	3	6	6	5
IPR001732	UDP-glucose/GDP-mannose dehydrogenase, N-terminal	5	6	5	6	3
IPR007860	DNA mismatch repair protein MutS, connector domain	5	4	3	5	5
IPR008259	FMN-dependent alpha-hydroxy acid dehydrogenase, active site	5	7	12	7	13
IPR006043	Xanthine/uracil/vitamin C permease	5	4	4	5	5
IPR002942	RNA-binding S4 domain	5	5	5	5	5
IPR000092	Polyprenyl synthetase	5	5	3	3	4
IPR001031	Thioesterase	5	5	2	3	2
IPR004119	Protein of unknown function DUF227	5	5	4	3	5
IPR000462	CDP-alcohol phosphatidyltransferase	5	5	6	6	5
IPR002562	3'-5' exonuclease domain	5	2	4	4	2
IPR003807	Domain of unknown function DUF202	5	5	5	5	6
IPR011332	Ribosomal protein, zinc-binding domain	5	6	5	5	5
IPR015655	Protein phosphatase 2C	5	5	5	5	6
IPR002528	Multi antimicrobial extrusion protein	5	5	6	6	5
IPR009001	Translation elongation factor EF1A/initiation factor IF2gamma, C-terminal	5	5	5	5	6
IPR011021	Arrestin-like, N-terminal	5	4	3	3	5
IPR008266	Tyrosine-protein kinase, active site	5	5	26	4	19
IPR013784	Carbohydrate-binding-like fold	5	5	6	5	7
IPR000342	Regulator of G protein signalling	5	7	13	7	10
IPR001330	Prenyltransferase/squalene oxidase	5	4	3	3	5
IPR003016	2-oxo acid dehydrogenase, lipoyl-binding site	5	5	6	6	4
IPR006204	GHMP kinase N-terminal domain	5	5	5	5	5
IPR024711	Catalase, mono-functional, haem-containing, clades 1 and 3	5	3	4	3	4
IPR014026	UDP-glucose/GDP-mannose dehydrogenase, dimerisation	5	6	5	6	3
IPR002109	Glutaredoxin	5	5	4	6	5
IPR001107	Band 7 protein	5	5	5	5	5
IPR001000	Glycoside hydrolase, family 10	5	5	5	4	3
IPR005066	Moybdenum cofactor oxidoreductase, dimerisation	5	3	6	5	5
IPR000537	UbiA prenyltransferase family	5	5	5	2	2
IPR014044	CAP domain	5	5	7	5	4
IPR001094	Flavodoxin	5	4	8	3	9
IPR002364	Quinone oxidoreductase/zeta-crystallin, conserved site	5	2	3	4	4
IPR020583	Inositol monophosphatase, metal-binding site	5	4	4	4	4
IPR008335	Eukaryotic molybdopterin oxidoreductase	5	3	6	4	5
IPR006058	2Fe-2S ferredoxin, iron-sulphur binding site	5	6	4	4	4
IPR015131	Killer toxin, Kp4	5	4	1	6	1
IPR017970	Homeobox, conserved site	5	3	2	2	3
IPR018181	Heat shock protein 70, conserved site	5	5	5	5	5
IPR003817	Phosphatidylserine decarboxylase-related	5	5	9	5	5
IPR006151	Quinate/shikimate 5-dehydrogenase/glutamyl-tRNA reductase	5	7	7	6	6
IPR001870	B30.2/SPRY domain	5	4	3	3	5
IPR001012	UBX	5	5	4	5	5
IPR018535	Domain of unknown function DUF1996	5	4	7	5	4
IPR000111	Glycoside hydrolase, clan GH-D	5	4	6	6	3
IPR017884	SANT domain	5	5	4	4	4
IPR011016	Zinc finger, RING-CH-type	5	4	3	4	3
IPR008547	Protein of unknown function DUF829, TMEM53	5	4	4	4	4
IPR020613	Thiolase, conserved site	5	5	7	7	7
IPR006595	CTLH, C-terminal LisH motif	5	4	4	4	5
IPR002935	O-methyltransferase, family 3	5	5	9	8	5
IPR000891	Pyruvate carboxyltransferase	5	5	6	6	6
IPR005811	ATP-citrate lyase/succinyl-CoA ligase	5	5	6	7	4
IPR005097	Saccharopine dehydrogenase / Homospermidine synthase	5	4	4	3	5
IPR002225	3-beta hydroxysteroid dehydrogenase/isomerase	5	2	5	6	3
IPR013155	Valyl/Leucyl/Isoleucyl-tRNA synthetase, class I, anticodon-binding	5	5	5	5	6
IPR023209	D-amino-acid oxidase	5	4	11	5	11
IPR001060	FCH domain	5	4	4	5	4
IPR001557	L-lactate/malate dehydrogenase	5	3	16	3	3
IPR000999	Ribonuclease III domain	5	4	4	7	5
IPR001715	Calponin homology domain	5	6	6	6	5
IPR000679	Zinc finger, GATA-type	5	7	8	6	8
IPR015366	Peptidase S53, propeptide	4	3	5	5	3
IPR012310	DNA ligase, ATP-dependent, central	4	4	3	4	4
IPR008521	Magnesium transporter NIPA	4	4	4	4	4
IPR014480	Mannan endo-1,6-alpha-mannosidase	4	5	6	5	6
IPR002376	Formyl transferase, N-terminal	4	5	3	3	3
IPR001305	Heat shock protein DnaJ, cysteine-rich domain	4	4	4	4	4
IPR000270	Phox/Bem1p	4	4	4	4	4
IPR006248	Aconitase, mitochondrial-like	4	3	3	3	3
IPR000700	PAS-associated, C-terminal	4	2	7	4	2
IPR014876	DEK, C-terminal	4	2	3	3	3
IPR022185	Protein of unknown function DUF3712	4	3	2	2	3
IPR024766	Zinc finger, RING-H2-type	4	2	3	2	1
IPR001283	Allergen V5/Tpx-1-related	4	5	6	4	4
IPR005959	Fumarylacetoacetase	4	3	4	3	4
IPR001895	Guanine-nucleotide dissociation stimulator CDC25	4	4	4	5	4
IPR001567	Peptidase M3A/M3B	4	4	4	6	3
IPR027256	Cation-transporting P-type ATPase, subfamily IB	4	5	5	4	5
IPR013616	Chitin synthase N-terminal	4	5	6	7	5
IPR005482	Biotin carboxylase, C-terminal	4	4	5	5	7
IPR000300	Inositol polyphosphate-related phosphatase	4	4	4	4	4
IPR022764	Peptidase S54, rhomboid domain	4	5	4	4	3
IPR001807	Chloride channel, voltage gated	4	4	4	4	3
IPR000634	Serine/threonine dehydratase, pyridoxal-phosphate-binding site	4	1	2	2	4
IPR025887	Glycoside hydrolase family 31, N-terminal domain	4	6	4	4	6
IPR002013	Synaptojanin, N-terminal	4	4	4	4	4
IPR001936	Ras GTPase-activating protein	4	4	4	3	4
IPR002226	Catalase haem-binding site	4	4	4	5	5
IPR025202	Phospholipase D-like domain	4	3	3	3	2
IPR006593	Cytochrome b561/ferric reductase transmembrane	4	2	2	2	1
IPR001876	Zinc finger, RanBP2-type	4	7	3	2	3
IPR002818	ThiJ/PfpI	4	4	5	5	8
IPR011764	Biotin carboxylation domain	4	4	5	5	7
IPR008968	Clathrin adaptor, mu subunit, C-terminal	4	4	4	4	4
IPR004689	UDP-galactose transporter	4	4	5	5	3
IPR002099	DNA mismatch repair protein	4	4	4	4	4
IPR013750	GHMP kinase, C-terminal domain	4	4	4	4	4
IPR006134	DNA-directed DNA polymerase, family B, multifunctional domain	4	4	4	4	4
IPR000595	Cyclic nucleotide-binding domain	4	5	7	4	4
IPR025340	Protein of unknown function DUF4246	4	3	6	5	5
IPR011576	Pyridoxamine 5'-phosphate oxidase-like, FMN-binding domain	4	4	4	4	2
IPR006592	RNA polymerase, N-terminal	4	3	2	3	3
IPR017896	4Fe-4S ferredoxin-type, iron-sulpur binding domain	4	4	4	4	2
IPR006553	Leucine-rich repeat, cysteine-containing subtype	4	1	2	4	2
IPR003781	CoA-binding	4	5	4	4	4
IPR003703	Acyl-CoA thioesterase	4	3	4	5	5
IPR024950	Dual specificity phosphatase	4	4	5	5	6
IPR000222	Protein phosphatase 2C, manganese/magnesium aspartate binding site	4	4	4	4	3
IPR005645	Serine hydrolase FSH	4	5	4	5	4
IPR012947	Threonyl/alanyl tRNA synthetase, SAD	4	5	5	4	5
IPR000225	Armadillo	4	3	3	4	3
IPR002168	Lipase, GDXG, active site	4	3	4	3	4
IPR000898	Indoleamine 2,3-dioxygenase	4	4	4	4	4
IPR001078	2-oxoacid dehydrogenase acyltransferase, catalytic domain	4	4	4	4	4
IPR017795	Aromatic prenyltransferase, DMATS type	4		2	1	1
IPR010935	SMCs flexible hinge	4	4	5	4	2
IPR018517	tRNA-dihydrouridine synthase, conserved site	4	4	3	4	4
IPR007083	RNA polymerase Rpb1, domain 4	4	3	2	3	3
IPR011251	Luciferase-like domain	4	2	4	4	11
IPR013655	PAS fold-3	4	5	4	5	4
IPR027369	DinB/YfiT-like putative metal-dependent hydrolase	4	3	4	4	4
IPR008040	Hydantoinaseoxoprolinase, N-terminal	4	4	5	5	11
IPR007535	Catechol dioxygenase, N-terminal	4	3	5	3	7
IPR002478	Pseudouridine synthase/archaeosine transglycosylase	4	4	4	4	4
IPR001345	Phosphoglycerate/bisphosphoglycerate mutase, active site	4	4	7	7	5
IPR024041	Ammonium transporter AmtB-like domain	4	4	5	5	4
IPR006181	D-amino acid oxidase, conserved site	4	4	5	4	7
IPR001578	Peptidase C12, ubiquitin carboxyl-terminal hydrolase 1	4	4	5	5	4
IPR023375	Acetoacetate decarboxylase beta barrel domain	4	2	8	6	7
IPR024607	Sulfatase, conserved site	4	4	4	4	12
IPR017892	Protein kinase, C-terminal	4	5	4	5	6
IPR013144	CRA domain	4	3	4	4	4
IPR000286	Histone deacetylase superfamily	4	4	4	4	4
IPR004217	Tim10/DDP family zinc finger	4	4	4	4	4
IPR008146	Glutamine synthetase, catalytic domain	4	4	5	4	4
IPR001478	PDZ domain	4	3	6	4	3
IPR013657	UAA transporter	4	3	3	3	4
IPR000547	Clathrin, heavy chain/VPS, 7-fold repeat	4	4	4	4	4
IPR014743	Chloride channel, core	4	4	4	4	3
IPR006629	LPS-induced tumor necrosis factor alpha factor	4	4	1	1	4
IPR016050	Proteasome, beta-type subunit, conserved site	4	5	4	5	6
IPR006634	TRAM/LAG1/CLN8 homology domain	4	4	4	6	5
IPR007861	DNA mismatch repair protein MutS, clamp	4	3	3	3	4
IPR015897	CHK kinase-like	4			2
IPR001951	Histone H4	4	4	4	4	4
IPR009030	Insulin-like growth factor binding protein, N-terminal	4	3	3	4	1
IPR013748	Replication factor C, C-terminal domain	4	4	4	4	4
IPR004871	Cleavage/polyadenylation specificity factor, A subunit, C-terminal	4	3	3	4	3
IPR012419	Cas1p 10 TM acyl transferase domain	4	4	3	3	2
IPR002563	Flavin reductase-like, FMN-binding	4	3	4	4	5
IPR015377	Fumarylacetoacetase, N-terminal	4	3	3	3	4
IPR001374	Single-stranded nucleic acid binding R3H	4	4	3	3	4
IPR015659	Proline oxidase	4	3	4	3	6
IPR021369	Protein of unknown function DUF2985	4	2	4	2	2
IPR001608	Alanine racemase, N-terminal	4	4	4	4	5
IPR019432	Siderophore biosynthesis protein, conserved domain	4	4	4	4	4
IPR012148	Tryptophan dimethylallyltransferase	4
IPR002052	DNA methylase, N-6 adenine-specific, conserved site	4	4	4	2	5
IPR016191	Ribonuclease/ribotoxin	4	3	4	3	3
IPR001381	Dehydroquinase class I	4	4	3	2	5
IPR024654	Calcineurin-like phosphoesterase superfamily domain	4	4	5	4	5
IPR004360	Glyoxalase/fosfomycin resistance/dioxygenase domain	4	2	9	5	10
IPR018047	Ammonium transporter, conserved site	4	4	4	5	4
IPR001300	Peptidase C2, calpain, catalytic domain	4	4	16	5	6
IPR023801	Histone deacetylase domain	4	4	4	4	4
IPR012308	DNA ligase, ATP-dependent, N-terminal	4	3	3	3	4
IPR015955	Lactate dehydrogenase/glycoside hydrolase, family 4, C-terminal	4	3	10	3	3
IPR001269	tRNA-dihydrouridine synthase	4	4	4	4	4
IPR007817	Pyoverdine biosynthesis	4	3	3	2	1
IPR017774	Bicupin, oxalate decarboxylase/oxidase	4	2	3	3	3
IPR018083	Sterol reductase, conserved site	4	4	5	4	4
IPR001905	Ammonium transporter	4	4	5	5	4
IPR000866	Alkyl hydroperoxide reductase subunit C/ Thiol specific antioxidant	4	3	3	4	4
IPR020902	Actin/actin-like conserved site	4	4	5	4	4
IPR007081	RNA polymerase Rpb1, domain 5	4	3	2	3	3
IPR001083	Copper fist DNA-binding	4	4	2	2	3
IPR001126	DNA-repair protein, UmuC-like	4	4	4	3	4
IPR021476	Protein of unknown function DUF3129	4	4	4	5	3
IPR022755	Zinc finger, double-stranded RNA binding	4	6	4	6	7
IPR008914	Phosphatidylethanolamine-binding protein PEBP	4	4	4	3	5
IPR001338	Hydrophobin	4	1		2	1
IPR006379	HAD-superfamily hydrolase, subfamily IIB	4	4	4	4	3
IPR018484	Carbohydrate kinase, FGGY, N-terminal	4	4	3	4	4
IPR006084	XPG/Rad2 endonuclease	4	4	5	5	5
IPR007695	DNA mismatch repair protein MutS-like, N-terminal	4	3	3	3	4
IPR000261	EPS15 homology (EH)	4	4	4	4	5
IPR010285	DNA helicase Pif1	4	2	49	3	4
IPR023394	SEC7-like, alpha orthogonal bundle	4	4	4	4	4
IPR022024	Protein of unknown function DUF3602	4	4	4	4	3
IPR022694	3-hydroxyacyl-CoA dehydrogenase	4	5	3	2	2
IPR009025	DNA-directed RNA polymerase, RBP11-like dimerisation domain	4	4	4	4	4
IPR018957	Zinc finger, C3HC4 RING-type	4	2	5	4	1
IPR024936	Cyclophilin-type peptidyl-prolyl cis-trans isomerase	4	4	4	4	5
IPR022967	RNA-binding domain, S1	4	6	4	3	5
IPR022383	Lactate/malate dehydrogenase, C-terminal	4	3	10	3	3
IPR023041	Glucose receptor Git3, N-terminal	4	3	7	5	5
IPR006598	Lipopolysaccharide-modifying protein	4	5	5	6	4
IPR026057	PC-Esterase	4	3	2	2	2
IPR001171	Ergosterol biosynthesis ERG4/ERG24	4	4	6	4	4
IPR016491	Septin	4	3	4	4	4
IPR003305	Carbohydrate-binding, CenC-like	4	2	5	3	2
IPR006683	Thioesterase superfamily	4	5	5	2	5
IPR002656	Acyltransferase 3	4	3	4	3	5
IPR018485	Carbohydrate kinase, FGGY, C-terminal	4	4	3	4	4
IPR000194	ATPase, F1/V1/A1 complex, alpha/beta subunit, nucleotide-binding domain	4	4	4	4	4
IPR004834	Chitin synthase	4	4	4	5	5
IPR004147	UbiB domain	4	4	4	4	4
IPR003607	HD/PDEase domain	4	6	9	4	7
IPR002020	Citrate synthase-like	4	4	4	4	4
IPR013737	Bacterial alpha-L-rhamnosidase N-terminal	4	3	8	4	8
IPR027482	Sec1-like, domain 2	4	4	4	4	4
IPR000938	CAP Gly-rich domain	4	4	4	3	4
IPR001017	Dehydrogenase, E1 component	4	3	4	3	5
IPR018163	Threonyl/alanyl tRNA synthetase, class II-like, putative editing domain	4	5	5	4	5
IPR003495	CobW/HypB/UreG domain	4	4	4	4	4
IPR012317	Poly(ADP-ribose) polymerase, catalytic domain	4	4	5	3	6
IPR002877	Ribosomal RNA methyltransferase FtsJ domain	4	4	4	3	4
IPR001734	Sodium/solute symporter	4	2	4	5	6
IPR025313	Domain of unknown function DUF4217	4	4	4	4	4
IPR006086	XPG-I domain	4	4	4	4	4
IPR018205	VHS subgroup	4	3	3	3	3
IPR001902	Sulphate anion transporter	4	4	2	1	4
IPR001204	Phosphate transporter	4	4	4	4	4
IPR007365	Transferrin receptor-like, dimerisation domain	4	4	4	4	3
IPR013809	Epsin-like, N-terminal	4	4	4	4	4
IPR001180	Citron-like	4	4	3	3	4
IPR000651	Ras-like guanine nucleotide exchange factor, N-terminal	4	4	4	4	4
IPR012678	Ribosomal protein L23/L15e core domain	4	4	4	4	4
IPR000542	Acyltransferase ChoActase/COT/CPT	4	3	2	2	4
IPR008937	Ras guanine nucleotide exchange factor	4	4	4	5	4
IPR007274	Ctr copper transporter	4	5	5	4	5
IPR007066	RNA polymerase Rpb1, domain 3	4	3	2	3	3
IPR024077	Neurolysin/Thimet oligopeptidase, domain 2	4	4	4	6	3
IPR000245	V-ATPase proteolipid subunit	4	5	4	3	4
IPR023206	Bifunctional cytochrome P450/NADPH--cytochrome P450 reductase	4	2	3	3	3
IPR001606	ARID/BRIGHT DNA-binding domain	4	3	4	3	3
IPR002112	Transcription factor Jun	4	3	6	3	3
IPR006001	Carbohydrate kinase, thermoresistant glucokinase	4	2	2	2	3
IPR001962	Asparagine synthase	4	3	2	2	2
IPR008397	Alginate lyase domain	4	1	5	2	6
IPR006638	Elongator protein 3/MiaB/NifB	4	5	5	5	4
IPR001781	Zinc finger, LIM-type	4	4	5	4	5
IPR007123	Gelsolin domain	4	4	4	4	4
IPR005065	Platelet-activating factor acetylhydrolase	4	3	4	4	4
IPR006357	HAD-superfamily hydrolase, subfamily IIA	4	4	4	4	3
IPR016158	Cullin homology	4	4	4	4	4
IPR000904	SEC7-like	4	4	4	4	4
IPR002821	Hydantoinase/oxoprolinase	4	4	6	5	11
IPR013032	EGF-like, conserved site	4	3	3	4	3
IPR000850	Adenylate kinase	4	3	3	4	4
IPR017446	Polyprenyl synthetase-related	4	5	2	2	2
IPR000649	Initiation factor 2B-related	4	5	9	5	5
IPR014027	UDP-glucose/GDP-mannose dehydrogenase, C-terminal	4	4	4	5	2
IPR010908	Longin domain	4	3	3	3	4
IPR020610	Thiolase, active site	4	4	4	5	4
IPR006172	DNA-directed DNA polymerase, family B	4	4	4	4	4
IPR003151	PIK-related kinase, FAT	4	3	3	4	4
IPR017439	Amidohydrolase	4	6	4	5	9
IPR020615	Thiolase, acyl-enzyme intermediate active site	4	4	6	6	6
IPR003890	MIF4G-like, type 3	4	4	4	4	4
IPR003616	Post-SET domain	4	5	5	5	6
IPR003034	SAP domain	4	4	5	3	8
IPR016141	Citrate synthase-like, core	4	4	4	4	4
IPR003152	PIK-related kinase, FATC	4	4	2	3	4
IPR000742	Epidermal growth factor-like domain	4	3	3	3	3
IPR021151	GINS complex	4	4	4	4	4
IPR000793	ATPase, F1/V1/A1 complex, alpha/beta subunit, C-terminal	4	3	4	4	4
IPR001130	TatD family	4	4	4	4	4
IPR021848	Protein of unknown function DUF3445	4	3	5	5	9
IPR001766	Transcription factor, fork head	4	4	5	4	4
IPR003382	Flavoprotein	4	4	4	2	4
IPR023167	Yap1 redox domain	4	3	2	3	2
IPR002872	Proline dehydrogenase	4	3	4	3	7
IPR018946	Alkaline phosphatase D-related	4	3	7	4	4
IPR009078	Ferritin-like superfamily	4	4	6	4	4
IPR002591	Type I phosphodiesterase/nucleotide pyrophosphatase/phosphate transferase	4	3	4	3	4
IPR008929	Chondroitin AC/alginate lyase	4	1	5	2	6
IPR001310	Histidine triad (HIT) protein	4	3	4	3	4
IPR013684	Mitochondrial Rho-like	4	3	5	3	4
IPR007751	Domain of unknown function DUF676, lipase-like	4	4	5	3	7
IPR004352	Glycoside-hydrolase family GH114, TIM-barrel domain	4	2	3	4	4
IPR002685	Glycosyl transferase, family 15	4	4	4	5	5
IPR020045	5'-3' exonuclease, C-terminal domain	4	4	3	4	4
IPR000421	Coagulation factor 5/8 C-terminal type domain	4	3	4	3	3
IPR009097	RNA ligase/cyclic nucleotide phosphodiesterase	4	4	3	3	4
IPR024964	CTLH/CRA C-terminal to LisH motif domain	4	3	4	4	4
IPR007855	RNA-dependent RNA polymerase, eukaryotic-type	4	5	4	4	4
IPR007526	SWIRM domain	4	2	3	3	4
IPR004179	Sec63 domain	4	4	4	4	3
IPR010978	tRNA-binding arm	4	3	4	4	3
IPR005599	GPI mannosyltransferase	4	4	4	4	4
IPR000304	Pyrroline-5-carboxylate reductase	4	3	3	3	7
IPR020003	ATPase, alpha/beta subunit, nucleotide-binding domain, active site	4	3	4	4	4
IPR006133	DNA-directed DNA polymerase, family B, exonuclease domain	4	4	4	4	4
IPR003595	Protein-tyrosine phosphatase, catalytic	4			4
IPR003445	Cation transporter	4	4	10	4	6
IPR007052	CS domain	4	4	4	4	4
IPR000132	Nitrilase/cyanide hydratase, conserved site	4	4	7	7	8
IPR018490	Cyclic nucleotide-binding-like	4	5	7	4	4
IPR009011	Mannose-6-phosphate receptor binding domain	4	4	4	3	4
IPR020550	Inositol monophosphatase, conserved site	4	4	4	4	4
IPR011058	Cyanovirin-N	4	5	4	3	7
IPR023578	Ras guanine nucleotide exchange factor, domain	4	4	4	5	4
IPR001164	Arf GTPase activating protein	4	5	5	5	4
IPR017963	DNA-repair protein, UmuC-like, N-terminal	4	4	4	3	4
IPR003613	U box domain	4	4	4	4	4
IPR021740	Velvet factor	4	3	3	3	3
IPR016142	Citrate synthase-like, large alpha subdomain	4	4	4	4	4
IPR023398	Translation Initiation factor eIF- 4e-like domain	4	4	4	4	5
IPR001619	Sec1-like protein	4	4	4	4	4
IPR001607	Zinc finger, UBP-type	4	4	4	3	3
IPR017961	DNA polymerase, Y-family, little finger domain	4	4	4	3	4
IPR002777	Prefoldin beta-like	4	4	2	3	4
IPR014009	PIK-related kinase	4	4	3	4	4
IPR018222	Nuclear transport factor 2, Eukaryote	4	4	4	4	4
IPR004100	ATPase, alpha/beta subunit, N-terminal	4	4	4	4	4
IPR013598	Exportin-1/Importin-beta-like	4	4	4	4	5
IPR013041	Coatomer/clathrin adaptor appendage, Ig-like subdomain	4	4	4	4	4
IPR002594	Glycoside hydrolase, family 12	4	4	4	4	6
IPR018531	Domain of unknown function DUF1993	4	3	4	4	4
IPR019261	Domain of unknown function DUF2263	4	3	4	4	4
IPR001944	Glycoside hydrolase, family 35	4	3	6	3	8
IPR000722	RNA polymerase, alpha subunit	4	3	2	3	3
IPR008220	Homoserine acetyltransferase	4	3	4	4	5
IPR002589	Macro domain	3	3	3	3	3
IPR005101	DNA photolyase, FAD-binding/Cryptochrome, C-terminal	3	3	3	3	3
IPR010573	Fungal trichothecene efflux pump	3	2	7	6	5
IPR025705	Beta-hexosaminidase subunit alpha/beta	3	2	4	3	2
IPR024704	Structural maintenance of chromosomes protein	3	3	3	2	1
IPR001327	Pyridine nucleotide-disulphide oxidoreductase, NAD-binding domain	3	16	24	4	23
IPR001263	Phosphoinositide 3-kinase, accessory (PIK) domain	3	3	3	3	3
IPR025597	Protein of unknown function DUF4345	3	2	2	1
IPR003323	Ovarian tumour, otubain	3	2	2	3	2
IPR002974	Cytochrome P450, E-class, CYP52	3		2	1	1
IPR010977	Aromatic-L-amino-acid decarboxylase	3	4	2	3	4
IPR019793	Peroxidases heam-ligand binding site	3	4	7	4	4
IPR023410	14-3-3 domain	3	3	3	3	3
IPR001930	Peptidase M1, alanine aminopeptidase/leukotriene A4 hydrolase	3	3	3	5	5
IPR003590	Leucine-rich repeat, ribonuclease inhibitor subtype	3		1	3
IPR011531	Bicarbonate transporter, C-terminal	3	3	2	3	2
IPR006838	FAR-17a/AIG1-like protein	3	3	3	2	3
IPR026893	Tyrosine/serine-protein phosphatase IphP-type	3	3	3	2	3
IPR023152	Ras GTPase-activating protein, conserved site	3	3	3	1	3
IPR017168	Glycoside hydrolase, family 16, CRH1, predicted	3	2	3	2	1
IPR007146	Sas10/Utp3/C1D	3	3	3	3	3
IPR003111	Peptidase S16, lon N-terminal	3	3	3	3	3
IPR027473	L-asparaginase, C-terminal domain	3	4	3	3	5
IPR007194	Transport protein particle (TRAPP) component	3	3	2	2	3
IPR006636	Heat shock chaperonin-binding	3	3	3	3	2
IPR006461	Uncharacterised protein family Cys-rich	3	3	3	2	3
IPR001610	PAC motif	3	6	9	3	8
IPR007396	Transcriptional regulator PAI 2-type	3	2	2	3	2
IPR006896	Sec23/Sec24, trunk domain	3	3	3	3	3
IPR013719	Domain of unknown function DUF1747	3	3	3	3	3
IPR006900	Sec23/Sec24, helical domain	3	3	3	3	3
IPR018713	Domain of unknown function DUF2236	3	3	1	3	2
IPR002975	Fungal G-protein, alpha subunit	3	3	2	3	3
IPR005810	Succinyl-CoA ligase, alpha subunit	3	3	4	4	3
IPR018208	Glycoside hydrolase, family 11, active site	3	2	3	3	3
IPR007889	DNA binding HTH domain, Psq-type	3	1	2	1	1
IPR003130	Dynamin GTPase effector	3	3	4	4	4
IPR024061	NDT80 DNA-binding domain	3	3	4	3	3
IPR007642	RNA polymerase Rpb2, domain 2	3	3	3	3	3
IPR000169	Cysteine peptidase, cysteine active site	3	4	6	2	4
IPR013221	Mur ligase, central	3	3	3	3	4
IPR023179	GTP-binding protein, orthogonal bundle domain	3	3	3	3	2
IPR000924	Glutamyl/glutaminyl-tRNA synthetase, class Ib	3	3	3	3	3
IPR000380	DNA topoisomerase, type IA	3	1	1	2	1
IPR000534	Semialdehyde dehydrogenase, NAD-binding	3	4	3	3	6
IPR025702	Haem-containing dehydratase	3	2	1	2	3
IPR007667	Hypoxia induced protein, domain	3	3	4	3	3
IPR003342	Glycosyl transferase, family 39	3	3	3	3	3
IPR004762	Amino acid permease, fungi	3	3	3	2	5
IPR004823	TATA box binding protein associated factor (TAF)	3	3	3	3	1
IPR007645	RNA polymerase Rpb2, domain 3	3	3	3	3	3
IPR001424	Superoxide dismutase, copper/zinc binding domain	3	3	4	3	4
IPR002058	PAP/25A-associated	3	3	3	3	3
IPR018110	Mandelate racemase/muconate lactonizing enzyme, conserved site	3	2	5	3	6
IPR012681	Nucleobase cation symporter-1, NCS1	3	1	2	3	3
IPR001447	Arylamine N-acetyltransferase	3	3	4	4	6
IPR015712	DNA-directed RNA polymerase, subunit 2	3	3	3	3	3
IPR002252	Glycoside hydrolase, family 36	3	2	2	3	1
IPR023267	RNA (C5-cytosine) methyltransferase	3	3	3	3	3
IPR020569	Uncharacterised protein family UPF0029, Impact, conserved site	3	3	3	2	2
IPR012999	Pyridine nucleotide-disulphide oxidoreductase, class I, active site	3	2	2	2	2
IPR007213	Leucine carboxyl methyltransferase	3	2	2	2	2
IPR010300	Cysteine dioxygenase type I	3	2	3	3	2
IPR006895	Zinc finger, Sec23/Sec24-type	3	3	2	3	3
IPR007865	Aminopeptidase P N-terminal domain	3	3	3	3	4
IPR007741	Ribosomal protein/NADH dehydrogenase domain	3	3	3	3	3
IPR000690	Zinc finger, C2H2-type matrin	3	3	3	3	3
IPR011555	V-ATPase proteolipid subunit C, eukaryotic	3	4	3	2	3
IPR020559	Phosphoribosylglycinamide synthetase, conserved site	3	2	2	2	2
IPR002088	Protein prenyltransferase, alpha subunit	3	2	2	2	2
IPR001189	Manganese/iron superoxide dismutase	3	3	3	3	3
IPR001085	Serine hydroxymethyltransferase	3	3	3	3	3
IPR004095	TGS	3	3	3	3	3
IPR012309	DNA ligase, ATP-dependent, C-terminal	3	3	3	3	3
IPR003114	Phox-associated domain	3	2	2	3	3
IPR003094	Fructose-2,6-bisphosphatase	3	3	3	3	3
IPR018456	PTR2 family proton/oligopeptide symporter, conserved site	3	2	2	3	2
IPR009939	Fungal chitosanase	3	1	2	2	2
IPR018228	Deoxyribonuclease, TatD-related, conserved site	3	2	2	2	2
IPR012664	Conserved hypothetical protein CHP02452	3	2	3	3	3
IPR001254	Peptidase S1	3	2	2	2	2
IPR018300	Aminotransferase, class IV, conserved site	3	2	3	3	7
IPR023352	Membrane associated eicosanoid/glutathione metabolism-like domain	3	3	4	2	2
IPR001464	Annexin	3	2	3	3	3
IPR002629	Methionine synthase, vitamin-B12 independent	3	3	3	3	3
IPR002625	Smr protein/MutS2 C-terminal	3	3	3	3	3
IPR027725	Heat shock transcription factor family	3	1	5	1	1
IPR007121	RNA polymerase, beta subunit, conserved site	3	3	3	3	3
IPR016635	Adaptor protein complex, sigma subunit	3	3	3	3	3
IPR017923	Transcription factor IIS, N-terminal	3	3	3	3	3
IPR005474	Transketolase, N-terminal	3	2	4	3	5
IPR016260	Bifunctional 6-phosphofructo-2-kinase/fructose-2, 6-bisphosphate 2-phosphatase	3	3	3	3	3
IPR004143	Biotin/lipoate A/B protein ligase	3	3	2	3	3
IPR007185	DNA polymerase alpha/epsilon, subunit B	3	3	4	3	3
IPR004523	Aspartyl-tRNA synthetases	3	2	5	2	2
IPR001678	Bacterial Fmu (Sun)/eukaryotic nucleolar NOL1/Nop2p	3	3	3	3	3
IPR010699	Protein of unknown function DUF1275	3	4	3	1	4
IPR020855	Ureohydrolase, manganese-binding site	3	3	4	4	3
IPR009836	Protein of unknown function DUF1399	3	3	4	4	4
IPR000070	Pectinesterase, catalytic	3	3	5	3	4
IPR012976	NOSIC	3	3	3	3	3
IPR019810	Citrate synthase active site	3	3	3	3	3
IPR018306	Bacteriophage T5, Orf172 DNA-binding	3	4	4	3	3
IPR013079	6-phosphofructo-2-kinase	3	3	3	3	3
IPR025533	Protein of unknown function DUF4419	3	2	2	4	2
IPR017437	ATP-NAD kinase, PpnK-type, all-beta	3	3	3	2	3
IPR007148	Small-subunit processome, Utp12	3	3	3	3	3
IPR002934	Nucleotidyl transferase domain	3	3	4	3	4
IPR000115	Phosphoribosylglycinamide synthetase	3	2	2	2	2
IPR001104	3-oxo-5-alpha-steroid 4-dehydrogenase, C-terminal	3	3	2	3	5
IPR002931	Transglutaminase-like	3	3	3	3	2
IPR011056	Peptidase S24/S26A/S26B/S26C, beta-ribbon domain	3	3	2	1	3
IPR000620	Drug/metabolite transporter	3	2	4	4	3
IPR006083	Phosphoribulokinase/uridine kinase	3	1	2	1	1
IPR023582	Impact family	3	3	3	2	3
IPR014436	Extradiol aromatic ring-opening dioxygenase, DODA type	3	2	2	1	3
IPR013093	ATPase, AAA-2	3	3	3	3	3
IPR019798	Serine hydroxymethyltransferase, pyridoxal phosphate binding site	3	3	3	3	3
IPR020826	Transketolase binding site	3	2	3	3	4
IPR018045	Sulphate anion transporter, conserved site	3	3	2	1	3
IPR001597	Aromatic amino acid beta-eliminating lyase/threonine aldolase	3	3	5	4	5
IPR016084	Haem oxygenase-like, multi-helical	3	3	4	4	3
IPR011613	Glycoside hydrolase family 15	3	3	3	3	2
IPR004367	Cyclin, C-terminal domain	3	3	5	2	5
IPR004037	Ribosomal protein L7Ae conserved site	3	3	3	3	3
IPR003462	Ornithine cyclodeaminase/mu-crystallin	3	2	3	2	3
IPR003123	Vacuolar sorting protein 9	3	3	3	2	3
IPR027421	DNA polymerase family X lyase domain	3	2	2	1	2
IPR023211	DNA polymerase, palm domain	3	3	3	3	3
IPR005824	KOW	3	4	3	3	4
IPR027484	Phosphatidylinositol-4-phosphate 5-kinase, N-terminal domain	3	3	3	3	3
IPR021771	Triacylglycerol lipase	3	3	3	3	3
IPR005301	Mob1/phocein	3	3	3	3	3
IPR006759	Glycosyl transferase, family 54	3	2	3	2	2
IPR003710	Ketopantoate reductase ApbA/PanE	3	3	1	1	5
IPR018357	Hexapeptide transferase, conserved site	3	2		1
IPR013792	RNA 3'-terminal phosphate cyclase/enolpyruvate transferase, alpha/beta	3	3	3	2	3
IPR020558	Dihydroxy-acid/6-phosphogluconate dehydratase, conserved site	3	3	3	2	4
IPR019831	Manganese/iron superoxide dismutase, N-terminal	3	3	3	3	3
IPR016117	ArgJ-like domain	3	3	3	3	2
IPR007080	RNA polymerase Rpb1, domain 1	3	3	2	3	3
IPR006642	Zinc finger, Rad18-type putative	3			3
IPR008144	Guanylate kinase-like	3	4	3	3	3
IPR018188	Ribonuclease T2, active site	3	2	3	2	2
IPR027408	PNPase/RNase PH domain	3	3	1	2	3
IPR014762	DNA mismatch repair, conserved site	3	3	3	3	3
IPR025213	Kinetochore Sim4 complex subunit Fta2	3	3	3	3	5
IPR005178	Organic solute transporter Ost-alpha	3	2	3	2	2
IPR004589	DNA helicase, ATP-dependent, RecQ type	3	2	5	1	5
IPR019832	Manganese/iron superoxide dismutase, C-terminal	3	3	3	3	3
IPR005517	Translation elongation factor EFG/EF2, domain IV	3	3	3	3	3
IPR008145	Guanylate kinase/L-type calcium channel beta subunit	3	4	3	3	3
IPR024652	Trichodiene synthase	3	3		1	1
IPR013599	TRAM1-like protein	3	3	3	4	4
IPR000095	CRIB domain	3	3	4	4	4
IPR000731	Sterol-sensing domain	3	3	3	3	3
IPR001950	Translation initiation factor SUI1	3	3	3	3	3
IPR006328	Haloacid dehalogenase, type II	3	2	2	2	1
IPR015808	Molybdenum cofactor sulfurase, C-terminal-like	3	3	2	2	2
IPR027005	Glycosyltransferase 39 like	3	3	3	3	3
IPR003734	Protein of unknown function DUF155	3	3	3	3	3
IPR019559	Cullin protein, neddylation domain	3	3	3	3	3
IPR001900	Ribonuclease II/R	3	3	3	3	3
IPR019954	Ubiquitin conserved site	3	3	3	3	3
IPR007644	RNA polymerase, beta subunit, protrusion	3	3	3	3	3
IPR002483	PWI domain	3	3	3	3	2
IPR001137	Glycoside hydrolase, family 11	3	3	3	3	3
IPR010451	Acetoacetate decarboxylase	3	2	7	5	4
IPR020560	Phosphoribosylglycinamide synthetase, C-domain	3	2	1	2	2
IPR011335	Restriction endonuclease type II-like	3	3	3	3	3
IPR006179	5'-Nucleotidase/apyrase	3	3	3	3	3
IPR010816	Heterokaryon incompatibility Het-C	3	3	3	3	3
IPR000243	Peptidase T1A, proteasome beta-subunit	3	3	3	3	3
IPR020561	Phosphoribosylglycinamide synthetase, ATP-grasp (A) domain	3	2	2	2	2
IPR016064	ATP-NAD kinase-like domain	3	3	3	3	3
IPR005062	SAC3/GANP/Nin1/mts3/eIF-3 p25	3	3	3	3	3
IPR004181	Zinc finger, MIZ-type	3	3	2	2	2
IPR004167	E3 binding	3	3	3	3	4
IPR023779	Chromo domain, conserved site	3	1	2	2	2
IPR006222	Glycine cleavage T-protein, N-terminal	3	3	3	2	3
IPR018122	Transcription factor, fork head, conserved site	3	3	4	3	3
IPR001148	Alpha carbonic anhydrase	3	3	4	3	2
IPR011607	Methylglyoxal synthase-like domain	3	3	3	3	3
IPR016151	DNA mismatch repair protein MutS, N-terminal	3	2	2	2	3
IPR014782	Peptidase M1, membrane alanine aminopeptidase, N-terminal	3	3	4	6	6
IPR002717	MOZ/SAS-like protein	3	3	3	3	3
IPR018955	Branched-chain alpha-ketoacid dehydrogenase kinase/Pyruvate dehydrogenase kinase, N-terminal	3	3	2	2	3
IPR019587	Polyketide cyclase/dehydrase	3	1	6	3	5
IPR014012	Helicase/SANT-associated, DNA binding	3	3	3	3	3
IPR006203	GHMP kinase, ATP-binding, conserved site	3	3	3	3	3
IPR018820	Brefeldin A sensitivity protein-related, domain of unknown function DUF2421	3	2	3	2	2
IPR000101	Gamma-glutamyltranspeptidase	3	3	3	4	4
IPR014748	Crontonase, C-terminal	3	3	3	4	5
IPR025799	Protein arginine N-methyltransferase	3	3	3	3	2
IPR014766	Carboxypeptidase, regulatory domain	3	3	4	3	6
IPR007117	Expansin, cellulose-binding-like domain	3	3	2	3	1
IPR020562	Phosphoribosylglycinamide synthetase, N-terminal	3	2	2	2	2
IPR002828	Survival protein SurE-like phosphatase/nucleotidase	3	3	3	3	3
IPR019019	H-type lectin domain	3	5		2	1
IPR023232	Glycoside hydrolase, family 2, active site	3	2	2	3	5
IPR027141	U6 snRNA-associated Sm-like protein LSm4/Small nuclear ribonucleoprotein Sm D1/D3	3	3	3	3	3
IPR000033	LDLR class B repeat	3	1	2	2	1
IPR000832	GPCR, family 2, secretin-like	3	1	3	1	4
IPR005493	Ribonuclease E inhibitor RraA/Dimethylmenaquinone methyltransferase	3	1	4	3	4
IPR006935	Helicase/UvrB domain	3	3	3	2	3
IPR015404	Vps5 C-terminal	3	3	3	3	3
IPR012292	Globin, structural domain	3	3	5	3	4
IPR017866	Succinyl-CoA synthetase, beta subunit, conserved site	3	2	4	4	2
IPR005946	Ribose-phosphate diphosphokinase	3	3	3	3	4
IPR024969	Rpn11/EIF3F C-terminal domain	3	3	3	3	3
IPR002007	Haem peroxidase, animal	3	4	11	4	4
IPR005914	Acetoacetyl-CoA synthase	3	2	2	1	2
IPR016059	DNA ligase, ATP-dependent, conserved site	3	3	4	4	3
IPR018825	Domain of unknown function DUF2427	3	2	7	3	4
IPR002068	Alpha crystallin/Hsp20 domain	3	3	17	3	4
IPR004199	Beta galactosidase small chain/ domain 5	3	3	2	3	4
IPR002075	Nuclear transport factor 2	3	2	3	3	3
IPR007941	Protein of unknown function DUF726	3	3	3	3	3
IPR020630	Tetrahydrofolate dehydrogenase/cyclohydrolase, catalytic domain	3	3	3	3	3
IPR006353	HAD-superfamily hydrolase, subfamily IIA, CECR5	3	3	3	3	3
IPR022751	Alpha-mannosyltransferase	3	4	3	2	3
IPR008918	Helix-hairpin-helix motif, class 2	3	3	2	3	3
IPR002219	Protein kinase C-like, phorbol ester/diacylglycerol binding	3	3	3	3	3
IPR010997	HRDC-like	3	3	2	3	3
IPR010979	Ribosomal protein S13-like, H2TH	3	3	3	3	3
IPR021822	Protein of unknown function DUF3405	3	3	4	3	3
IPR002634	BolA protein	3	3	3	3	2
IPR002469	Peptidase S9B, dipeptidylpeptidase IV N-terminal	3	3	3	3	3
IPR001813	Ribosomal protein L10/L12	3	3	3	3	3
IPR020588	DNA recombination/repair protein RecA/RadB, ATP-binding domain	3	3	3	3	1
IPR006034	Asparaginase/glutaminase	3	4	3	3	7
IPR012676	TGS-like	3	3	3	3	3
IPR019762	Dynamin, GTPase region, conserved site	3	3	3	3	3
IPR027483	Phosphatidylinositol-4-phosphate 5-kinase, C-terminal	3	2	3	3	3
IPR016170	Vanillyl-alcohol oxidase/Cytokinin dehydrogenase C-terminal domain	3	1	3	2	7
IPR006050	DNA photolyase, N-terminal	3	3	2	3	3
IPR010856	Protein of unknown function DUF1479	3	3	7	5	8
IPR027266	GTP-binding protein TrmE/Glycine cleavage system T protein, domain 1	3	3	3	3	3
IPR003965	Fatty acid synthase	3	2	3	1	1
IPR013996	PX-associated, sorting nexin 13	3			3
IPR016007	Alpha-L-rhamnosidase	3	3	6	2	6
IPR021047	Mannosyltransferase 1, CMT1	3	2	4	3	5
IPR023566	Peptidyl-prolyl cis-trans isomerase, FKBP-type	3	3	3	3	3
IPR005821	Ion transport domain	3	2	3	3	2
IPR017452	GPCR, rhodopsin-like, 7TM	3	2	3	3	4
IPR026030	Purine-cytosine permease	3	4	4	4	3
IPR018958	SMI1/KNR4 like domain	3	3	3	3	3
IPR020058	Glutamyl/glutaminyl-tRNA synthetase, class Ib, catalytic domain	3	3	3	3	3
IPR022105	Protein of unknown function DUF3645	3	3	3		3
IPR002410	Peptidase S33	3	1	1	1	3
IPR007138	Antibiotic biosynthesis monooxygenase	3	1	4	2	4
IPR001040	Translation Initiation factor eIF- 4e	3	3	3	3	4
IPR003020	Bicarbonate transporter, eukaryotic	3	3	2	4	2
IPR027278	1-aminocyclopropane-1-carboxylate deaminase/D-cysteine desulfhydrase	3	2	2	3	4
IPR001498	Impact, N-terminal	3	3	3	2	3
IPR024080	Neurolysin/Thimet oligopeptidase, N-terminal	3	3	3	5	2
IPR004130	Uncharacterised protein family, ATP binding	3	3	3	3	3
IPR013734	Transcription factor Nrm1/Whi5	3	3	3	3	3
IPR010996	DNA polymerase beta-like, N-terminal domain	3	3	3	1	3
IPR010640	Low temperature requirement A	3	2	3	3	4
IPR000164	Histone H3	3	3	2	2	3
IPR003100	Argonaute/Dicer protein, PAZ	3	3	6	2	3
IPR001019	Guanine nucleotide binding protein (G-protein), alpha subunit	3	3	4	3	4
IPR004152	GAT	3	3	3	3	3
IPR002143	Ribosomal protein L1	3	3	3	3	3
IPR022257	Protein of unknown function DUF3779, phosphate metabolism	3	2	3	3	4
IPR011600	Peptidase C14, caspase domain	3	5	5	7	9
IPR002687	Nop domain	3	3	3	3	3
IPR024096	NO signalling/Golgi transport ligand-binding domain	3	3	2	2	3
IPR000127	Ubiquitin-activating enzyme repeat	3	3	3	3	3
IPR018333	Squalene cyclase	3	1	2	1	2
IPR001179	Peptidyl-prolyl cis-trans isomerase, FKBP-type, domain	3	3	3	3	3
IPR006101	Glycoside hydrolase, family 2	3	4	3	4	6
IPR003195	Transcription initiation factor IID, 18kDa subunit	3	3	3	3	3
IPR015679	Phospholipase D family	3	3	3	4	3
IPR018325	Rad4/PNGase transglutaminase-like fold	3	4	4	3	3
IPR019489	Clp ATPase, C-terminal	3	3	3	3	3
IPR021134	Bestrophin/UPF0187	3	2	4	2	2
IPR018109	Folylpolyglutamate synthetase, conserved site	3	2	2	2	2
IPR026739	AP complex subunit beta	3	3	3	4	3
IPR020557	Fumarate lyase, conserved site	3	2	5	5	3
IPR017964	DNA-directed DNA polymerase, family B, conserved site	3	3	3	3	3
IPR023186	Inosine/uridine-preferring nucleoside hydrolase	3	2	2	2	3
IPR013901	Protein of unknown function DUF1772	3	3	4	3	4
IPR016624	Uncharacterised conserved protein UCP014753	3	2	3	3	4
IPR020061	Glutamyl/glutaminyl-tRNA synthetase, class Ib, alpha-bundle domain	3	3	3	3	3
IPR004773	Potassium transport protein, high-affinity	3	1	1	1	3
IPR004886	Glucanosyltransferase	3	3	3	3	3
IPR008754	Peptidase M43, pregnancy-associated plasma-A	3	2	2	3	5
IPR008967	p53-like transcription factor, DNA-binding	3	3	4	3	3
IPR015883	Glycoside hydrolase family 20, catalytic core	3	3	4	3	4
IPR002306	Tryptophan-tRNA ligase	3	2	2	2	2
IPR001506	Peptidase M12A, astacin	3	1	1	2	6
IPR000352	Peptide chain release factor class I/class II	3	3	3	1	3
IPR008152	Clathrin adaptor, alpha/beta/gamma-adaptin, appendage, Ig-like subdomain	3	3	3	3	3
IPR001830	Glycosyl transferase, family 20	3	3	3	3	3
IPR013341	Mandelate racemase/muconate lactonizing enzyme, N-terminal	3	2	6	4	8
IPR023401	Ornithine cyclodeaminase, N-terminal	3	2	3	2	3
IPR022099	Protein of unknown function DUF3638	3	4	3		3
IPR001568	Ribonuclease T2-like	3	3	3	2	2
IPR026712	Choline/Ethanolamine kinase	3	3	3	3	3
IPR018871	GLEYA adhesin domain	3	3	5	6	2
IPR024747	Pyridoxamine 5'-phosphate oxidase-related	3	1	2	2	3
IPR007120	DNA-directed RNA polymerase, subunit 2, domain 6	3	3	3	3	3
IPR001884	Translation elongation factor IF5A	3	2	2	2	4
IPR005399	Potassium channel, voltage-dependent, beta subunit, KCNAB-related	3	3	3	3	2
IPR001129	Membrane-associated, eicosanoid/glutathione metabolism (MAPEG) protein	3	3	4	2	2
IPR018165	Alanyl-tRNA synthetase, class IIc, core domain	3	3	4	2	4
IPR006148	Glucosamine/galactosamine-6-phosphate isomerase	3	3	3	3	3
IPR001765	Carbonic anhydrase	3	4	7	3	4
IPR004302	Chitin-binding, domain 3	3	3	2	2	3
IPR019236	Domain of unknown function DUF2183	3	3	3	3	3
IPR006166	ERCC4 domain	3	3	3	3	3
IPR018087	Glycoside hydrolase, family 5, conserved site	3	1	2	2	2
IPR006565	Bromodomain transcription factor	3	3	3	3	3
IPR000672	Tetrahydrofolate dehydrogenase/cyclohydrolase	3	3	3	3	2
IPR000246	Peptidase T2, asparaginase 2	3	3	3	3	3
IPR016034	Phosphatidylinositol-4-phosphate 5-kinase, core, subgroup	3			3
IPR005612	CCAAT-binding factor	3	3	3	3	3
IPR003829	Pirin, N-terminal domain	3	2	4	3	3
IPR001048	Aspartate/glutamate/uridylate kinase	3	3	4	5	4
IPR001222	Zinc finger, TFIIS-type	3	2	2	1	4
IPR000026	Guanine-specific ribonuclease N1/T1	3	2	3	3	2
IPR000308	14-3-3 protein	3	2	2	3	2
IPR016094	Ribosomal protein L1, 2-layer alpha/beta-sandwich	3	3	3	3	3
IPR004328	BRO1 domain	3	3	3	3	3
IPR007325	Putative cyclase	3	3	5	6	5
IPR016093	MIR motif	3	3	3	3	3
IPR023208	NADPH-cytochrome P450 reductase	3	2	3	2	4
IPR008334	5'-Nucleotidase, C-terminal	3	3	3	3	3
IPR023561	Carbonic anhydrase, alpha-class	3	3	4	3	2
IPR023674	Ribosomal protein L1, superfamily	3	3	3	3	3
IPR018502	Annexin repeat	3	2	3	3	3
IPR004129	Glycerophosphoryl diester phosphodiesterase	3	4	5	4	3
IPR015433	Phosphatidylinositol Kinase	3	2	2	4	3
IPR018359	Bromodomain, conserved site	3	3	5	3	4
IPR005920	Imidazolonepropionase	3	1	2	2	3
IPR019808	Histidine triad, conserved site	3	3	3	3	3
IPR011659	WD40-like Beta Propeller	3	2	3	2	4
IPR016031	Tryptophan RNA-binding attenuator protein-like domain	3	3	3	3	2
IPR010126	Esterase, PHB depolymerase	3	2	2	3	1
IPR006426	Asparagine synthase, glutamine-hydrolyzing	3	2	1	1	1
IPR000374	Phosphatidate cytidylyltransferase	3	3	3	3	3
IPR002912	ACT domain	3	2	2	2	2
IPR001645	Folylpolyglutamate synthetase	3	3	3	3	4
IPR022801	Ribosomal protein S4/S9	3	3	3	3	3
IPR006845	Pex, N-terminal	3	3	3	3	3
IPR013536	WLM	3	3	3	1	3
IPR000159	Ras-association	3	3	3	3	3
IPR019591	ATPase-like, ParA/MinD	3	3	3	2	3
IPR001480	Bulb-type lectin domain	3	3	3	2	2
IPR017904	ADF/Cofilin/Destrin	3	1	3	3	2
IPR005109	Anp1	3	3	3	3	3
IPR000581	Dihydroxy-acid/6-phosphogluconate dehydratase	3	3	4	3	4
IPR014371	Sterol O-acyltransferase, ACAT/DAG/ARE types	3	3	3	3	3
IPR016215	Nitrilotriacetate monooxygenase component A/pristinamycin IIA synthase subunit A	3	2	3	3	10
IPR002453	Beta tubulin	3	2	2	2	4
IPR017438	Inorganic polyphosphate/ATP-NAD kinase, domain 1	3	3	3	3	3
IPR002498	Phosphatidylinositol-4-phosphate 5-kinase, core	3	3	3	3	3
IPR005349	Uncharacterised protein family UPF0136, Transmembrane	3	2	2	2	2
IPR015927	Peptidase S24/S26A/S26B/S26C	3	3	2	1	3
IPR007905	Emopamil-binding	3	3	3	3	3
IPR013565	Domain of unknown function DUF1729	3	2	3	1	1
IPR000641	CbxX/CfqX	3	3	3	2	4
IPR012171	Fatty acid/sphingolipid desaturase	3	2	2	2	2
IPR011025	G protein alpha subunit, helical insertion	3	3	3	3	3
IPR002034	Alpha-isopropylmalate/homocitrate synthase, conserved site	3	2	2	4	3
IPR012093	Pirin	3	2	4	3	3
IPR006089	Acyl-CoA dehydrogenase, conserved site	3	3	3	3	5
IPR000232	Heat shock factor (HSF)-type, DNA-binding	3	3	5	3	3
IPR003388	Reticulon	3	2	2	2	1
IPR008313	Uncharacterised conserved protein UCP028846	3	3	4	3	2
IPR000156	Ran binding domain	3	3	2	3	2
IPR000490	Glycoside hydrolase, family 17	3	4	3	3	3
IPR007641	RNA polymerase Rpb2, domain 7	3	3	3	3	3
IPR001910	Inosine/uridine-preferring nucleoside hydrolase domain	3	2	2	2	3
IPR003333	Mycolic acid cyclopropane synthase	3	2	2	2	4
IPR019572	Ubiquitin-activating enzyme	3	3	3	3	3
IPR011041	Soluble quinoprotein glucose/sorbosone dehydrogenase	3	3	4	4	2
IPR003812	Fido domain	3	3	5	4	3
IPR013507	DNA mismatch repair protein, C-terminal	3	3	2	3	3
IPR001425	Rhodopsin, archaeal/bacterial/fungal	3	3	4	3	4
IPR003031	Delta crystallin	3	1	5	3	3
IPR012990	Sec23/Sec24 beta-sandwich	3	3	3	3	3
IPR010354	Oleate hydratase	3	1	5	2	2
IPR013860	Protein of unknown function DUF1752, fungi	3	4	15	3	4
IPR014724	RNA polymerase Rpb2, OB-fold	3	3	3	3	3
IPR002307	Tyrosine-tRNA ligase	3	3	3	3	2
IPR027474	L-asparaginase, N-terminal	3	4	3	3	7
IPR001714	Peptidase M24, methionine aminopeptidase	3	3	3	3	3
IPR002060	Squalene/phytoene synthase	3	3	3	3	3
IPR001216	Cysteine synthase/cystathionine beta-synthase P-phosphate-binding site	3	3	3	3	3
IPR000977	DNA ligase, ATP-dependent	3	2	3	2	3
IPR004101	Mur ligase, C-terminal	3	3	3	3	4
IPR003848	Domain of unknown function DUF218	3	2	3	1	3
IPR021131	Ribosomal protein L18e/L15P	3	3	3	3	3
IPR002504	Inorganic polyphosphate/ATP-NAD kinase, predicted	3	3	3	3	3
IPR018823	Domain of unknown function DUF2422	3	4	6	3	5
IPR008183	Aldose 1-/Glucose-6-phosphate 1-epimerase	3	4	3	3	3
IPR025163	Tyrosine-protein phosphatase family, C-terminal domain	3	3	3	2	3
IPR001392	Clathrin adaptor, mu subunit	3	3	3	3	2
IPR002838	Mitochondrial biogenesis protein AIM24	3	3	3	3	2
IPR010097	Malate dehydrogenase, type 1	3	2	3	2	3
IPR026956	D-serine dehydratase-like domain	3	3	2	3	4
IPR008974	TRAF-like	2	2	2	2	2
IPR001245	Serine-threonine/tyrosine-protein kinase catalytic domain	2	2		1	3
IPR003349	Transcription factor jumonji, JmjN	2	2	2	1	2
IPR007599	Derlin	2	2	2	2	2
IPR006939	SNF5/SMARCB1/INI1	2	2	2	2	2
IPR006322	Glutathione reductase, eukaryote/bacterial	2	1	1	1	1
IPR025605	OST-HTH/LOTUS domain	2		1	1	1
IPR009083	Transcription factor IIA, helical	2	1	2	2	2
IPR023093	Rad21/Rec8-like protein, C-terminal	2	2	3	2	3
IPR000926	GTP cyclohydrolase II, RibA	2	2	2	2	3
IPR017951	Urease, alpha subunit, C-terminal	2	2	2	1	1
IPR014776	Tetrapyrrole methylase, subdomain 2	2	2	2	2	2
IPR001131	Peptidase M24B, X-Pro dipeptidase/aminopeptidase P, conserved site	2	2	2	2	2
IPR007482	Protein-tyrosine phosphatase-like, PTPLA	2	2	2	2	2
IPR011068	Nucleotidyltransferase, class I, C-terminal-like	2	2	2	2	2
IPR007646	RNA polymerase Rpb2, domain 4	2	2	2	2	2
IPR000589	Ribosomal protein S15	2	2	2	2	2
IPR022644	Orn/DAP/Arg decarboxylase 2, N-terminal	2	1	4	2	1
IPR000108	Neutrophil cytosol factor 2 p67phox	2	1	1	1
IPR001721	Threonine dehydratase, C-terminal regulatory domain	2	1	1	1	1
IPR022684	Peptidase C2, calpain family	2	2	5	2	4
IPR015847	Exoribonuclease, phosphorolytic domain 2	2	2	1	2	2
IPR007235	Glycosyl transferase, family 28, C-terminal	2	1	1	1	2
IPR016715	PAF acetylhydrolase	2	2	2	2	2
IPR012135	Dihydroorotate dehydrogenase, class 1/ 2	2	2	2	2	2
IPR014048	Methylated-DNA-[protein]-cysteine S-methyltransferase, DNA binding	2	2	2	2	2
IPR005999	Glycerol kinase	2	2	1	2	2
IPR024671	Autophagy-related protein 22-like	2	2	2	2	2
IPR010614	DEAD2	2	2	2	2	2
IPR026025	Fatty acid synthase alpha subunit, yeast	2	1	1	1	1
IPR000988	Ribosomal protein L24e-related	2	2	2	2	2
IPR006590	RNA polymerase II, Rpb4, core	2	1	1	2	1
IPR014777	Tetrapyrrole methylase, subdomain 1	2	2	2	2	2
IPR002891	Adenylylsulphate kinase	2	2	2	2	2
IPR002301	Isoleucine-tRNA ligase	2	2	2	2	2
IPR017890	Transcription elongation factor S-IIM	2	1		2
IPR001441	Decaprenyl diphosphate synthase-like	2	2	2	2	2
IPR001585	Transaldolase	2	2	5	4	2
IPR007187	Nucleoporin, Nup133/Nup155-like, C-terminal	2	2	2	2	2
IPR006903	RNA polymerase II-binding domain	2	1	1	1	2
IPR008207	Signal transduction histidine kinase, phosphotransfer (Hpt) domain	2	1	1	1	1
IPR013933	Chromatin-remodelling complex, RSC SWI/SNF subunit Rsc7/Swp82	2	2	2	2	2
IPR022669	Ribosomal protein L2, C-terminal	2	2	1	2	2
IPR004769	Adenylosuccinate lyase	2	1	1	2	1
IPR005607	BSD	2	2	2	2	2
IPR009051	Alpha-helical ferredoxin	2	2	2	2	2
IPR015688	Elongation Factor 3	2	2	2	2	2
IPR005148	Arginyl tRNA synthetase N-terminal domain	2	2	2	2	3
IPR000361	FeS cluster biogenesis	2	2	2	2	2
IPR024528	Domain of unknown function DUF3815	2	2	2	2	2
IPR000754	Ribosomal protein S9	2	2	2	2	2
IPR004578	DNA-directed DNA polymerase, family B, pol2	2	2	2	2	2
IPR025810	ERGosterol biosynthesis methyltransferase (ERG6) family	2	2	2	2	2
IPR006137	NADH:ubiquinone oxidoreductase-like, 20kDa subunit	2	2	2	2	3
IPR010960	Flavocytochrome c	2	2	1	2	2
IPR027040	Proteasome subunit Rpn10	2	2	2	2	2
IPR000228	RNA 3'-terminal phosphate cyclase	2	2	2	1	2
IPR004521	Uncharacterised domain CHP00451	2	2	2	2	2
IPR016342	AP-1, 2,4 complex subunit beta	2	2	2	2	2
IPR016641	Nascent polypeptide-associated complex subunit alpha	2	2	2	2	2
IPR013899	Domain of unknown function DUF1771	2	2	1	2	2
IPR006861	Hyaluronan/mRNA-binding protein	2	2	2	2	2
IPR011331	Ribosomal protein L37ae/L37e	2	2	2	2	2
IPR001917	Aminotransferase, class-II, pyridoxal-phosphate binding site	2	3	2	2	3
IPR007829	TM2	2		4	1	2
IPR014811	Domain of unknown function DUF1785	2	2	5	2	2
IPR010158	Amidase, hydantoinase/carbamoylase	2	1	2	2	2
IPR018488	Cyclic nucleotide-binding, conserved site	2	2	2	1	2
IPR002119	Histone H2A	2	2	2	2	2
IPR006113	6-phosphogluconate dehydrogenase, decarboxylating	2	1	2	2	1
IPR018499	Tetraspanin/Peripherin	2	1			1
IPR005480	Carbamoyl-phosphate synthetase, large subunit oligomerisation domain	2	2	2	2	2
IPR018269	Ribosomal protein S13, conserved site	2	2	2	2	2
IPR010440	Lipopolysaccharide kinase	2		1		1
IPR006630	RNA-binding protein Lupus La	2	2	1	2	2
IPR006654	Tryptophan synthase, beta chain	2	2	2	2	1
IPR000061	SWAP/Surp	2	2	2	2	2
IPR003165	Stem cell self-renewal protein Piwi	2	2	5	2	3
IPR020675	Myosin light chain kinase-related	2	1	1	1	2
IPR018117	DNA methylase, C-5 cytosine-specific, active site	2	2	2	2	2
IPR026827	Proteasome component ECM29/Translational activator GCN1	2	3	2	2	2
IPR018444	Dil domain	2	2	2	2	2
IPR010435	Peptidase S8A, DUF1034 C-terminal	2	2	2	2	7
IPR022671	Ribosomal protein L2, conserved site	2	2	1	2	2
IPR025300	Beta-galactosidase jelly roll domain	2	2	4	2	4
IPR012347	Ferritin-related	2	2	4	2	2
IPR006977	Yip1 domain	2	2	2	2	2
IPR019770	Eukaryotic translation initiation factor 4E (eIF-4E), conserved site	2	2	2	2	3
IPR020056	Ribosomal protein L25/Gln-tRNA synthetase, beta-barrel domain	2	2	2	2	2
IPR008901	Ceramidase	2	3	3	3	2
IPR012164	DNA-directed RNA polymerase, subunit C11/M/9	2	1	1		2
IPR005502	ADP-ribosylation/Crystallin J1	2	2	3	2	2
IPR027713	Ran-binding protein 9/10	2	1	2
IPR015338	EXTL2, alpha-1,4-N-acetylhexosaminyltransferase	2	2	2	1	2
IPR016438	RNA helicase, ATP-dependent, SK12/DOB1	2	2	1	2	2
IPR006206	Mevalonate/galactokinase	2	2	2	2	2
IPR000642	Peptidase M41	2	2	2	2	2
IPR006797	PRELI/MSF1	2	2	2	2	2
IPR004127	Prefoldin subunit	2	2	2	1	2
IPR001099	Chalcone/stilbene synthase, N-terminal	2	1	1	1	2
IPR001347	Sugar isomerase (SIS)	2	2	2	2	3
IPR007300	CidB/LrgB family	2	2	1	1	2
IPR006074	GTP1/OBG, conserved site	2	2	1	2	2
IPR004404	Dihydroxy-acid dehydratase	2	2	3	2	2
IPR007685	RelA/SpoT	2	3		1	2
IPR016071	Staphylococcal nuclease (SNase-like), OB-fold	2	2	3	2	2
IPR009770	Domain of unknown function DUF1338	2	1	1	2	3
IPR022190	Protein of unknown function DUF3716	2	2	6	3	4
IPR013020	DNA helicase (DNA repair), Rad3 type	2	2	2	2	2
IPR006863	Erv1/Alr	2	2	2	2	2
IPR024395	CLASP N-terminal domain	2	1	1	1	1
IPR021129	Sterile alpha motif, type 1	2	2	2	1	1
IPR013856	Peptidase M4 domain	2	2	1	1	1
IPR017665	Guanylate kinase	2	2	1	1	1
IPR002207	Plant ascorbate peroxidase	2	2	2	2	1
IPR001661	Glycoside hydrolase, family 37	2	2	2	2	2
IPR003084	Histone deacetylase	2	2	2	2	2
IPR012284	Fibritin/6-phosphogluconate dehydrogenase, C-terminal extension	2	1	2	2	1
IPR005160	Ku70/Ku80 C-terminal arm	2	2	2	2	2
IPR019790	Xylulose 5-phosphate/Fructose 6-phosphate phosphoketolase, conserved site	2	2	2	2	2
IPR005788	Disulphide isomerase	2	2	2	2	2
IPR013705	Sterol methyltransferase C-terminal	2	2	2	2	2
IPR027747	Probable tubulin--tyrosine ligase Pby1	2	1	4	1	1
IPR003840	DNA helicase	2		1
IPR021139	NYN domain, limkain-b1-type	2	1	1	2	2
IPR000751	M-phase inducer phosphatase	2	1	2	2	1
IPR000235	Ribosomal protein S5/S7	2	2	2	2	2
IPR006571	TLDc	2	2	2	2	2
IPR005886	UDP-glucose 4-epimerase GalE	2	2	3	2	3
IPR001892	Ribosomal protein S13	2	2	2	2	2
IPR000911	Ribosomal protein L11	2	2	2	2	2
IPR008147	Glutamine synthetase, beta-Grasp	2	2	2	2	2
IPR004254	Hly-III-related	2	2	7	3	2
IPR001952	Alkaline phosphatase	2	2	2	2	2
IPR015700	DNA-directed RNA polymerase III largest subunit	2	1		1	1
IPR022137	Protein of unknown function DUF3669, zinc finger protein	2				3
IPR001722	Glycoside hydrolase, family 7	2	2	3	3	3
IPR006016	UspA	2	2	2	2	2
IPR008862	T-complex 11	2	2	2	2	2
IPR027475	Asparaginase/glutaminase, active site 2	2	2	2	2	3
IPR024002	Formate/nitrite transporter, conserved site	2	2	1	2	1
IPR000842	Phosphoribosyl pyrophosphate synthetase, conserved site	2	2	2	2	3
IPR006138	NADH-ubiquinone oxidoreductase, 20 Kd subunit	2	2	2	2	3
IPR013632	DNA recombination and repair protein Rad51, C-terminal	2	2	2	2
IPR018750	Protein of unknown function DUF2306, membrane	2	3	2	1	2
IPR010061	Methylmalonate-semialdehyde dehydrogenase	2	2	2	2	3
IPR015865	Riboflavin kinase domain, bacterial/eukaryotic	2	2	2	2	2
IPR002019	Urease, beta subunit	2	2	2	1	1
IPR020095	Pseudouridine synthase I, TruA, C-terminal	2	2	1	2	2
IPR002054	DNA-directed DNA polymerase X	2	2	2	1	2
IPR023617	Tyrosine-tRNA ligase, archaeal/eukaryotic-type	2	2	3	2	1
IPR008441	Capsular polysaccharide synthesis	2	1	1		2
IPR016305	Mannose-6-phosphate isomerase	2	2	2	2	2
IPR004859	Putative 5-3 exonuclease	2	2	1	2
IPR019431	Protein of unknown function DUF2417	2	1	1	1	1
IPR013822	Signal recognition particle, SRP54 subunit, helical bundle	2	2	2	2	2
IPR014440	HCCA isomerase/glutathione S-transferase kappa	2
IPR022312	DNA polymerase family X	2	2	2	2	2
IPR006274	Carbamoyl-phosphate synthase, small subunit	2	2	2	2	2
IPR004443	YjeF N-terminal domain	2	2	2	2	2
IPR006184	6-phosphogluconate-binding site	2	1	1	1	1
IPR000971	Globin	2	2	4	2	3
IPR016190	Translation initiation factor IF2/IF5, zinc-binding	2	2	2	2	2
IPR001667	Phosphoesterase, RecJ-like	2	2	2	1	2
IPR009056	Cytochrome c-like domain	2	2	2	2	2
IPR023115	Translation initiation factor IF- 2, domain 3	2	2	2	2	2
IPR014763	DNA mismatch repair protein, N-terminal	2	2	1	1	2
IPR022036	Protein of unknown function DUF3605	2	2	1	1	2
IPR002319	Phenylalanyl-tRNA synthetase	2	2	2	2	2
IPR011899	Glutaredoxin, eukaryotic/virial	2	1	2	2	2
IPR017860	Peptidase M22, conserved site	2	2	2	2	2
IPR006692	Coatomer, WD associated region	2	2	2	2	2
IPR001194	DENN domain	2	2	2	2	2
IPR027237	Pre-mRNA-processing protein PRP40	2	1	1	1	1
IPR010482	Peroxin/Dysferlin domain	2	2	2	2	2
IPR002008	DNA polymerase, family X, beta-like	2	2	2	2	2
IPR015890	Chorismate binding, C-terminal	2	2	3	3	2
IPR002015	Proteasome/cyclosome repeat	2	2	2	2	2
IPR007012	Poly(A) polymerase, central domain	2	2	2	1	2
IPR005321	Peptidase S58, DmpA	2	2	2	2	1
IPR010339	TIP49, C-terminal	2	2	2	2	2
IPR018970	Xylulose 5-phosphate/Fructose 6-phosphate phosphoketolase, N-terminal	2	2	2	2	2
IPR004522	Asparagine-tRNA ligase, class IIb	2	2	2	2	2
IPR020784	Ribosomal protein L11, N-terminal	2	2	2	2	2
IPR002222	Ribosomal protein S19/S15	2	2	2	2	2
IPR005844	Alpha-D-phosphohexomutase, alpha/beta/alpha domain I	2	2	2	2	2
IPR019468	Adenylosuccinate lyase C-terminal	2	1	3	2	3
IPR002452	Alpha tubulin	2	2	2	2	2
IPR005052	Legume-like lectin	2	2	2	2	2
IPR007010	Poly(A) polymerase, RNA-binding domain	2	2	2	2	2
IPR009050	Globin-like	2	2	4	2	2
IPR003511	DNA-binding HORMA	2	2	2	2	2
IPR007175	RNAse P, Rpr2/Rpp21 subunit	2	2	2	1	2
IPR001114	Adenylosuccinate synthetase	2	1	5	2	2
IPR025721	Exosome complex component, N-terminal domain	2	2	2	2	2
IPR002156	Ribonuclease H domain	2	1	6	2	9
IPR007647	RNA polymerase Rpb2, domain 5	2	3	2	2	2
IPR000597	Ribosomal protein L3	2	2	2	2	2
IPR000771	Ketose-bisphosphate aldolase, class-II	2	2	4	2	6
IPR018225	Transaldolase, active site	2	2	2	2	2
IPR020097	Pseudouridine synthase I, TruA, alpha/beta domain	2	2	2	2	2
IPR016073	SKP1 component, POZ domain	2	2	2	1	2
IPR025308	UDP-glucose 4-epimerase C-terminal domain	2	1	2	1	3
IPR013025	Ribosomal protein L25/L23	2	2	2	2	2
IPR002468	Peptidase M24A, methionine aminopeptidase, subfamily 2	2	2	2	2	2
IPR002678	Ngg1p interacting factor 3, NIF3	2	2	3	3	3
IPR023574	Ribosomal protein L4 domain	2	2	2	2	2
IPR012400	Alcohol dehydrogenase, long-chain fatty	2	1	2	2	2
IPR005483	Carbamoyl-phosphate synthase large subunit, CPSase domain	2	2	2	2	2
IPR019811	Homoserine dehydrogenase, conserved site	2	1	1	1	3
IPR008947	Phospholipase C/P1 nuclease domain	2	1	2	2	1
IPR000702	Ribosomal protein L6	2	2	1	2	2
IPR006214	Bax inhibitor 1-related	2	2	2	2	2
IPR010666	Zinc finger, GRF-type	2	3	2	1	1
IPR010619	Domain of unknown function DUF1212	2	2	2	2	2
IPR007209	RNase L inhibitor RLI, possible metal-binding domain	2	2	2	2	1
IPR005845	Alpha-D-phosphohexomutase, alpha/beta/alpha domain II	2	2	1	2	2
IPR019479	Peroxiredoxin, C-terminal	2	2	3	3	2
IPR024391	LDB19, N-terminal	2	2	2	2	4
IPR016192	APOBEC/CMP deaminase, zinc-binding	2	2	2	2	2
IPR007122	Villin/Gelsolin	2	2	2	2	2
IPR001915	Peptidase M48	2	2	2	2	2
IPR006549	HAD-superfamily hydrolase,subfamily IIIA	2	1	1	1	1
IPR017861	Kae1/YgjD family	2	2	2	2	2
IPR011603	2-oxoglutarate dehydrogenase, E1 component	2	1	2	1	2
IPR009976	Exocyst complex component Sec10-like	2	2	2	2	2
IPR012974	NOP5, N-terminal	2	2	2	2	2
IPR010509	ABC transporter, N-terminal	2	2	2	2	2
IPR005193	Glycoside hydrolase, family 62, arabinosidase	2	1	1	1	2
IPR004856	Glycosyl transferase, ALG6/ALG8	2	2	2	2	2
IPR010323	Protein of unknown function DUF924	2	2	2	2	2
IPR026939	Zinc finger protein 706	2	1	1	1	1
IPR018328	Rad4 beta-hairpin domain 3	2	2	2	2	2
IPR002930	Glycine cleavage H-protein	2	2	2	2	2
IPR004006	Dak kinase	2	2	4	2	3
IPR020094	Pseudouridine synthase I, TruA, N-terminal	2	2	2	2	2
IPR019411	Domain of unknown function DUF2404	2	2	2	2	3
IPR015507	Ribosomal RNA large subunit methyltransferase E	2	3	3	3	3
IPR003338	CDC48, N-terminal subdomain	2	2	1	1	2
IPR023575	Ribosomal protein S19, superfamily	2	2	2	2	2
IPR001384	Peptidase M35, deuterolysin	2	1	2	2	3
IPR002195	Dihydroorotase, conserved site	2	2	2	2	2
IPR007763	NADH:ubiquinone oxidoreductase, 17.2kDa subunit	2	2	2	2	2
IPR010541	Domain of unknown function DUF1115	2	2	2	2	2
IPR005654	ATPase, AFG1-like	2	2	2	2	2
IPR005106	Aspartate/homoserine dehydrogenase, NAD-binding	2	1	1	1	3
IPR005122	Uracil-DNA glycosylase-like	2	2	2	3	2
IPR002076	GNS1/SUR4 membrane protein	2	2	2	2	2
IPR019833	Manganese/iron superoxide dismutase, binding site	2	2	2	2	2
IPR004007	Dak phosphatase	2	2	4	2	4
IPR006383	HAD-superfamily hydrolase, subfamily IB, PSPase-like	2	3	2	2	2
IPR008913	Zinc finger, CHY-type	2	3	2	1	3
IPR016155	Molybdopterin synthase/thiamin biosynthesis sulphur carrier, beta-grasp	2	2	2	2	1
IPR005033	YEATS	2	2	2	2	2
IPR010481	CDC24 calponin	2	2	2	2	1
IPR001206	Diacylglycerol kinase, catalytic domain	2	2	2	1	1
IPR013650	ATP-grasp fold, succinyl-CoA synthetase-type	2	2	3	3	2
IPR014406	[NiFe]-hydrogenase-3-type complex, small subunit/NADH:quinone oxidoreductase, subunit NuoB	2	2	2	2	3
IPR005809	Succinyl-CoA synthetase, beta subunit	2	2	3	3	1
IPR021463	Protein of unknown function DUF3115	2	2	1	1	1
IPR022310	NAD/GMP synthase	2	2	1	1	3
IPR018608	Gluconate transport inducer 1/Pac2	2	2	2	2	2
IPR000730	Proliferating cell nuclear antigen, PCNA	2	1	1	1	1
IPR007318	Phospholipid methyltransferase	2	3	2	2	3
IPR021121	Leucine carboxyl methyltransferase, eukaryotic	2	2	3	2	2
IPR023571	Ribosomal protein L14 domain	2	2	2	2	2
IPR002100	Transcription factor, MADS-box	2	2	4	2	2
IPR002715	Nascent polypeptide-associated complex NAC domain	2	2	2	2	2
IPR025332	Protein of unknown function DUF4238	2			1	1
IPR006640	Domain of unknown function SprT-like	2	2	1	1	2
IPR011612	Urease alpha-subunit, N-terminal	2	2	2	1	1
IPR020100	Glucose-repressible protein Grg1	2	2	1	2
IPR006722	Sedlin	2	2	2	2	2
IPR013226	Pal1 cell morphology	2	2	2	2	2
IPR011263	DNA-directed RNA polymerase, RpoA/D/Rpb3-type	2	2	2	2	2
IPR019585	26S proteasome, regulatory subunit Rpn7	2	2	2	2	2
IPR006805	Anthranilate synthase component I, N-terminal	2	2	3	3	2
IPR001529	DNA-directed RNA polymerase, M/15kDa subunit	2	2	2	1	1
IPR004344	Tubulin-tyrosine ligase/Tubulin polyglutamylase	2	2	4	2	2
IPR027065	Lon protease	2	2	2	2	2
IPR012972	NLE	2	1	1	1	1
IPR011629	Cobalamin (vitamin B12) biosynthesis CobW-like, C-terminal	2	1	2	2	1
IPR006218	DAHP synthetase I/KDSA	2	2	2	2	2
IPR008291	Glucoamylase, starch-binding	2	2	2	2	1
IPR001232	SKP1 component	2	2	2	2	1
IPR000212	DNA helicase, UvrD/REP type	2	2	1	1	1
IPR004327	Phosphotyrosyl phosphatase activator, PTPA	2	2	2	2	2
IPR006599	CARP motif	2	2	2	2	2
IPR018954	Beta-galactosidase, domain 2	2	2	4	2	4
IPR011262	DNA-directed RNA polymerase, insert domain	2	2	2	2	2
IPR001865	Ribosomal protein S2	2	2	1	2	2
IPR007034	Ribosome biogenesis protein BMS1/TSR1, C-terminal	2	2	2	2	2
IPR027091	Transmembrane GTPase Fzo/Fzo1/Marf	2	1	1	1	1
IPR004263	Exostosin-like	2	1	2	1	1
IPR003337	Trehalose-phosphatase	2	2	2	2	2
IPR027238	RuvB-like	2	2	2	2	2
IPR001250	Mannose-6-phosphate isomerase, type I	2	2	2	2	2
IPR019576	Pyridoxine 5'-phosphate oxidase, dimerisation, C-terminal	2	2	2	2	1
IPR018368	ClpA/B, conserved site 1	2	2	2	2	2
IPR013749	Phosphomethylpyrimidine kinase type-1	2	2	2	2	2
IPR023564	Ribosomal protein L13 domain	2	2	2	2	2
IPR005532	Formylglycine-generating sulphatase enzyme domain	2	4	2	1	2
IPR006196	RNA-binding domain, S1, IF1 type	2	2	2	2	2
IPR023798	Ribosomal protein S7 domain	2	2	2	2	2
IPR011084	DNA repair metallo-beta-lactamase	2	2	2	2	2
IPR023610	Phosphatidylinositol-4-phosphate 5-kinase	2	2	2	2	2
IPR023358	Peptidase M18, domain 2	2	2	2	2	2
IPR021889	Protein of unknown function DUF3500	2	1	4	2	4
IPR024554	Domain of unknown function DUF3818, PX-associated	2	2	2	2	2
IPR004854	Ubiquitin fusion degradation protein UFD1	2	2	2	2	1
IPR002190	MAGE protein	2	2	10	2	2
IPR006762	Gtr1/RagA G protein	2	2	2	2	2
IPR004345	TB2/DP1/HVA22-related protein	2	2	2	2	2
IPR003618	Transcription elongation factor S-II, central domain	2	2	2	2	2
IPR007286	EAP30	2	2	2	2	2
IPR020825	Phenylalanyl-tRNA synthetase, B3/B4	2	1	1	1	2
IPR006219	DHAP synthase, class 1	2	2	2	2	2
IPR014025	Glutaredoxin subgroup	2	2	2	2	2
IPR002139	Ribokinase	2	3	2	2	2
IPR012948	AARP2CN	2	2	2	2	2
IPR005556	SUN	2	2	2	2	2
IPR004201	CDC48, domain 2	2	2	1	1	2
IPR002121	HRDC domain	2	2	3	2	2
IPR000223	Peptidase S26A, signal peptidase I	2	2	1		2
IPR005913	dTDP-4-dehydrorhamnose reductase	2	2	2	2	2
IPR000593	RasGAP protein, C-terminal	2	2	2	1	2
IPR020783	Ribosomal protein L11, C-terminal	2	2	2	2	2
IPR000659	Pyridoxamine 5'-phosphate oxidase	2	2	2	2	1
IPR018229	Rhodopsin, retinal binding site	2	2	2	2	1
IPR006114	6-phosphogluconate dehydrogenase, C-terminal	2	1	3	3	1
IPR022643	Orn/DAP/Arg decarboxylase 2, C-terminal	2	1	4	2	1
IPR003527	Mitogen-activated protein (MAP) kinase, conserved site	2	3	3	3	3
IPR010164	Ornithine aminotransferase	2	3	1	1	3
IPR017771	Cyanamide hydratase, HD-type	2	2	2		2
IPR011511	Variant SH3 domain	2	3	1	3	2
IPR006239	3(2),5 -bisphosphate nucleotidase HAL2	2	2	2	2	2
IPR008440	Agglutinin-like protein repeat	2	2	1	2
IPR016055	Alpha-D-phosphohexomutase, alpha/beta/alpha I/II/III	2	2	2	2	2
IPR006693	Partial AB-hydrolase lipase domain	2	2	2	2	2
IPR001891	Malic oxidoreductase	2	2	1	2	2
IPR012580	NUC153	2	2	2	2	2
IPR006767	Cwf19-like protein, C-terminal domain-2	2	2	2	2	2
IPR023192	TGS-like domain	2	2	2	2	2
IPR001026	Epsin domain, N-terminal	2	2	2	2	2
IPR001848	Ribosomal protein S10	2	2	2	2	2
IPR001514	DNA-directed RNA polymerase, 30-40kDa subunit, conserved site	2	2	2	2	2
IPR014719	Ribosomal protein L7/L12, C-terminal/adaptor protein ClpS-like	2	1	1	1	1
IPR004039	Rubredoxin-type fold	2	2	2	2	2
IPR006785	Peroxisome membrane anchor protein Pex14p, N-terminal	2	2	2	2	2
IPR022309	Ribosomal protein S8e/ribosomal biogenesis NSA2	2	2	2	2	2
IPR000669	Mannitol dehydrogenase	2	1	2	2	2
IPR005034	Dicer dimerisation domain	2	2	2	2	2
IPR003121	SWIB/MDM2 domain	2	2	2	2	2
IPR001790	Ribosomal protein L10/acidic P0	2	2	2	2	2
IPR023797	RNA 3'-terminal phosphate cyclase domain	2	2	2	1	2
IPR013700	Aflatoxin regulatory protein	2		1	1
IPR018935	RIO kinase, conserved site	2	2	2	2	2
IPR006164	Ku70/Ku80 beta-barrel domain	2	2	2	2	2
IPR016187	C-type lectin fold	2	4	2	1	2
IPR024555	PX-associated domain	2	2	1	1	2
IPR011904	Acetate-CoA ligase	2	2	2	2	2
IPR003402	tRNA transferase Trm5/Tyw2	2	2	2	2	2
IPR019191	Essential protein Yae1, N-terminal	2	2	2	1	2
IPR018969	Xylulose 5-phosphate/Fructose 6-phosphate phosphoketolase, C-terminal	2	2	2	2	2
IPR018004	KilA, N-terminal/APSES-type HTH, DNA-binding	2	2	2	3	3
IPR020827	Asparaginase/glutaminase, active site 1	2	2	2	2	4
IPR001589	Actinin-type, actin-binding, conserved site	2	2	2	2	2
IPR005478	Transketolase, bacterial-like	2	1	2	2	3
IPR027246	Eukaryotic porin/Tom40	2	2	2	2	2
IPR002474	Carbamoyl-phosphate synthase, small subunit N-terminal domain	2	2	2	2	2
IPR010473	Formin, GTPase-binding domain	2	2	2	2	2
IPR016274	Histidine acid phosphatase, eukaryotic	2	2	3	2	3
IPR002848	Translin	2	2	2	2	2
IPR006554	Helicase-like, DEXD box c2 type	2	2	2	2	2
IPR027094	Mitofusin family	2	1	1	1	1
IPR021709	Protein of unknown function DUF3292	2	2	2	2	1
IPR010318	Protein of unknown function DUF917	2	2	3	3	5
IPR007272	Sulphur transport domain	2	2	2	1	1
IPR007934	Alpha-L-arabinofuranosidase B	2	1	1	1	1
IPR003695	Ppx/GppA phosphatase	2	3	3	2	3
IPR011856	tRNA endonuclease-like domain	2	2	2	2	2
IPR024774	Pleckstrin homology domain, Mcp5-type	2	2	2	2	2
IPR018149	Lysyl-tRNA synthetase, class II, C-terminal	2	2	2	2	2
IPR000630	Ribosomal protein S8	2	3	2	2	3
IPR009449	GDPGTP exchange factor Sec2p	2	2	2	2	2
IPR019789	Xylulose 5-phosphate/Fructose 6-phosphate phosphoketolase, thiamine diphosphate binding site	2	2	2	2	2
IPR010994	RuvA domain 2-like	2	2	2	2	2
IPR020822	Chorismate mutase, type II	2	2			1
IPR025239	Domain of unknown function DUF4187	2	2	2	2	2
IPR018466	Ser-Thr-rich glycosyl-phosphatidyl-inositol-anchored membrane family	2	1	2	2	2
IPR001252	Malate dehydrogenase, active site	2	2	2	2	2
IPR013530	Protein-arginine deiminase, C-terminal	2	1	8		3
IPR022697	Homoserine dehydrogenase, short	2	1	1	1	3
IPR001270	ClpA/B family	2	2	2	2	2
IPR016150	Casein kinase II, regulatory subunit, beta-sheet	2	2	2	2	2
IPR006066	Nitrite/sulphite reductase iron-sulphur/siroheam-binding site	2	2	2	2	2
IPR028207	DNA polymerase beta, palm domain	2		2	1
IPR003307	W2 domain	2	2	2	2	2
IPR016439	Longevity assurance, LAG1/LAC1	2	2	2	4	4
IPR007886	Alanine dehydrogenase/pyridine nucleotide transhydrogenase, N-terminal	2	2	2	3	2
IPR006132	Aspartate/ornithine carbamoyltransferase, carbamoyl-P binding	2	2	2	2	2
IPR007282	NOT2/NOT3/NOT5	2	2	2	2	2
IPR023441	Ribosomal protein L24e domain	2	2	2	2	2
IPR019771	F-actin capping protein, beta subunit, conserved site	2	1	1	1	1
IPR012734	Dihydroxyacetone kinase	2	2	4	2	3
IPR001173	Glycosyl transferase, family 2	2	2	2	2	2
IPR008778	Pirin, C-terminal domain	2	1	3	2	2
IPR006330	Adenosine/adenine deaminase	2	1	1	2	5
IPR007135	Autophagy-related protein 3	2	2	2	1	1
IPR001991	Sodium:dicarboxylate symporter	2	1	1	1	1
IPR002791	Domain of unknown function DUF89	2	1	2	1	1
IPR001737	Ribosomal RNA adenine methylase transferase	2	2	2	2	1
IPR016069	Translin, C-terminal	2	2	2	2	2
[truncated: 3,712 more rows]

## Sheet: FA_Interpro
FAVG1_1	noIPR	unintegrated
FAVG1_2	IPR002625	Smr protein/MutS2 C-terminal
FAVG1_2	IPR013899	Domain of unknown function DUF1771
FAVG1_2	noIPR	unintegrated
FAVG1_3	IPR001019	Guanine nucleotide binding protein (G-protein), alpha subunit
FAVG1_3	IPR002975	Fungal G-protein, alpha subunit
FAVG1_3	IPR011025	G protein alpha subunit, helical insertion
FAVG1_3	IPR027417	P-loop containing nucleoside triphosphate hydrolase
FAVG1_3	noIPR	unintegrated
FAVG1_4	IPR022190	Protein of unknown function DUF3716
FAVG1_5	IPR009772	D123
FAVG1_5	noIPR	unintegrated
FAVG1_6	IPR013170	mRNA splicing factor, Cwf21
FAVG1_7	noIPR	unintegrated
FAVG1_8	IPR001357	BRCT domain
FAVG1_9	IPR001240	N-(5'phosphoribosyl) anthranilate isomerase (PRAI) like domain
FAVG1_9	IPR006221	Anthranilate synthase/para-aminobenzoate synthase like domain
FAVG1_9	IPR011060	Ribulose-phosphate binding barrel
FAVG1_9	IPR013785	Aldolase-type TIM barrel
FAVG1_9	IPR013798	Indole-3-glycerol phosphate synthase
FAVG1_9	IPR016302	Anthranilate synthase component 2
FAVG1_9	IPR017926	Glutamine amidotransferase
FAVG1_9	noIPR	unintegrated
FAVG1_10	IPR018864	Nucleoporin Nup188
FAVG1_11	IPR004217	Tim10/DDP family zinc finger
FAVG1_11	noIPR	unintegrated
FAVG1_12	IPR000198	Rho GTPase-activating protein domain
FAVG1_12	IPR008936	Rho GTPase activation protein
FAVG1_12	noIPR	unintegrated
FAVG1_13	IPR005599	GPI mannosyltransferase
FAVG1_13	noIPR	unintegrated
FAVG1_14	IPR005814	Aminotransferase class-III
FAVG1_14	IPR010164	Ornithine aminotransferase
FAVG1_14	IPR015421	Pyridoxal phosphate-dependent transferase, major region, subdomain 1
FAVG1_14	IPR015422	Pyridoxal phosphate-dependent transferase, major region, subdomain 2
FAVG1_14	IPR015424	Pyridoxal phosphate-dependent transferase
FAVG1_14	noIPR	unintegrated
FAVG1_15	IPR000719	Protein kinase domain
FAVG1_15	IPR002290	Serine/threonine- / dual specificity protein kinase, catalytic domain
FAVG1_15	IPR008271	Serine/threonine-protein kinase, active site
FAVG1_15	IPR011009	Protein kinase-like domain
FAVG1_15	IPR017441	Protein kinase, ATP binding site
FAVG1_15	IPR020635	Tyrosine-protein kinase, catalytic domain
FAVG1_15	IPR022708	Serine/threonine-protein kinase, C-terminal
FAVG1_15	noIPR	unintegrated
FAVG1_17	IPR000253	Forkhead-associated (FHA) domain
FAVG1_17	IPR000719	Protein kinase domain
FAVG1_17	IPR002290	Serine/threonine- / dual specificity protein kinase, catalytic domain
FAVG1_17	IPR008271	Serine/threonine-protein kinase, active site
FAVG1_17	IPR008984	SMAD/FHA domain
FAVG1_17	IPR011009	Protein kinase-like domain
FAVG1_17	IPR020635	Tyrosine-protein kinase, catalytic domain
FAVG1_17	IPR020675	Myosin light chain kinase-related
FAVG1_17	noIPR	unintegrated
FAVG1_18	IPR009668	RNA polymerase I associated factor, A49-like
FAVG1_18	noIPR	unintegrated
FAVG1_19	IPR001753	Crotonase superfamily
FAVG1_19	noIPR	unintegrated
FAVG1_20	noIPR	unintegrated
FAVG1_21	IPR007146	Sas10/Utp3/C1D
FAVG1_21	IPR018972	Sas10 C-terminal domain
FAVG1_21	noIPR	unintegrated
FAVG1_22	IPR001807	Chloride channel, voltage gated
FAVG1_22	IPR014743	Chloride channel, core
FAVG1_22	noIPR	unintegrated
FAVG1_23	IPR004631	4-aminobutyrate aminotransferase, eukaryotic
FAVG1_23	IPR005814	Aminotransferase class-III
FAVG1_23	IPR015421	Pyridoxal phosphate-dependent transferase, major region, subdomain 1
FAVG1_23	IPR015422	Pyridoxal phosphate-dependent transferase, major region, subdomain 2
FAVG1_23	IPR015424	Pyridoxal phosphate-dependent transferase
FAVG1_23	noIPR	unintegrated
FAVG1_25	IPR001202	WW domain
FAVG1_25	IPR001214	SET domain
FAVG1_25	IPR003616	Post-SET domain
FAVG1_25	IPR006560	AWS
FAVG1_25	IPR013257	SRI, Set2 Rpb1 interacting
FAVG1_25	IPR017923	Transcription factor IIS, N-terminal
FAVG1_25	IPR025788	Histone-lysine N-methyltransferase, SET2, fungi
FAVG1_25	noIPR	unintegrated
FAVG1_26	IPR019446	Domain of unknown function DUF2431
FAVG1_26	noIPR	unintegrated
FAVG1_28	IPR000011	Ubiquitin/SUMO-activating enzyme E1
FAVG1_28	IPR000594	UBA/THIF-type NAD/FAD binding fold
FAVG1_28	IPR009036	Molybdenum cofactor biosynthesis, MoeB
FAVG1_28	IPR016040	NAD(P)-binding domain
FAVG1_28	noIPR	unintegrated
FAVG1_30	noIPR	unintegrated
FAVG1_32	IPR012576	NADH:ubiquinone oxidoreductase, B12 subunit
FAVG1_32	noIPR	unintegrated
FAVG1_33	IPR006941	Ribonuclease CAF1
FAVG1_33	IPR012337	Ribonuclease H-like domain
FAVG1_33	noIPR	unintegrated
FAVG1_34	IPR006594	LisH dimerisation motif
FAVG1_34	IPR006595	CTLH, C-terminal LisH motif
FAVG1_34	IPR013144	CRA domain
FAVG1_34	IPR013720	LisH dimerisation motif, subgroup
FAVG1_34	IPR024964	CTLH/CRA C-terminal to LisH motif domain
FAVG1_34	noIPR	unintegrated
FAVG1_35	IPR011598	Myc-type, basic helix-loop-helix (bHLH) domain
FAVG1_35	noIPR	unintegrated
FAVG1_36	IPR021264	Protein of unknown function DUF2841
FAVG1_37	IPR001140	ABC transporter, transmembrane domain
FAVG1_37	IPR003439	ABC transporter-like
FAVG1_37	IPR003593	AAA+ ATPase domain
FAVG1_37	IPR011527	ABC transporter, transmembrane domain, type 1
FAVG1_37	IPR017871	ABC transporter, conserved site
FAVG1_37	IPR017940	ABC transporter, integral membrane type 1
FAVG1_37	IPR027417	P-loop containing nucleoside triphosphate hydrolase
FAVG1_37	noIPR	unintegrated
FAVG1_38	IPR013744	Protein of unknown function DUF1749
FAVG1_38	noIPR	unintegrated
FAVG1_39	IPR011989	Armadillo-like helical
FAVG1_39	IPR016024	Armadillo-type fold
FAVG1_39	noIPR	unintegrated
FAVG1_40	IPR002293	Amino acid/polyamine transporter I
FAVG1_40	IPR004840	Amino acid permease, conserved site
FAVG1_40	IPR004841	Amino acid permease/ SLC12A domain
FAVG1_40	noIPR	unintegrated
FAVG1_43	IPR000086	NUDIX hydrolase domain
FAVG1_43	IPR015375	NADH pyrophosphatase-like, N-terminal
FAVG1_43	IPR015376	Zinc ribbon, NADH pyrophosphatase
FAVG1_43	IPR015797	NUDIX hydrolase domain-like
FAVG1_43	noIPR	unintegrated
FAVG1_44	IPR006603	Cystinosin/ERS1p repeat
FAVG1_44	noIPR	unintegrated
FAVG1_45	IPR003397	Mitochondrial inner membrane translocase subunit Tim17/Tim22/Tim23/peroxisomal protein PMP24
FAVG1_45	noIPR	unintegrated
FAVG1_47	IPR001977	Dephospho-CoA kinase
FAVG1_47	IPR027417	P-loop containing nucleoside triphosphate hydrolase
FAVG1_47	noIPR	unintegrated
FAVG1_49	IPR001841	Zinc finger, RING-type
FAVG1_49	IPR003111	Peptidase S16, lon N-terminal
FAVG1_49	IPR013083	Zinc finger, RING/FYVE/PHD-type
FAVG1_49	IPR015947	PUA-like domain
FAVG1_49	IPR017907	Zinc finger, RING-type, conserved site
FAVG1_49	noIPR	unintegrated
FAVG1_51	IPR009904	Insulin-induced protein
FAVG1_51	IPR025929	Insulin-induced protein family
FAVG1_51	noIPR	unintegrated
FAVG1_52	IPR001680	WD40 repeat
FAVG1_52	IPR015943	WD40/YVTN repeat-like-containing domain
FAVG1_52	IPR017986	WD40-repeat-containing domain
FAVG1_52	noIPR	unintegrated
FAVG1_53	IPR000719	Protein kinase domain
FAVG1_53	IPR002290	Serine/threonine- / dual specificity protein kinase, catalytic domain
FAVG1_53	IPR008271	Serine/threonine-protein kinase, active site
FAVG1_53	IPR011009	Protein kinase-like domain
FAVG1_53	IPR020635	Tyrosine-protein kinase, catalytic domain
FAVG1_53	noIPR	unintegrated
FAVG1_54	noIPR	unintegrated
FAVG1_55	IPR000719	Protein kinase domain
FAVG1_55	IPR011009	Protein kinase-like domain
FAVG1_55	noIPR	unintegrated
FAVG1_56	IPR001138	Zn(2)-C6 fungal-type DNA-binding domain
FAVG1_56	IPR007219	Transcription factor domain, fungi
FAVG1_57	IPR003439	ABC transporter-like
FAVG1_57	IPR003593	AAA+ ATPase domain
FAVG1_57	IPR013525	ABC-2 type transporter
FAVG1_57	IPR017871	ABC transporter, conserved site
FAVG1_57	IPR027417	P-loop containing nucleoside triphosphate hydrolase
FAVG1_57	noIPR	unintegrated
FAVG1_58	IPR001547	Glycoside hydrolase, family 5
FAVG1_58	IPR013781	Glycoside hydrolase, catalytic domain
FAVG1_58	IPR017853	Glycoside hydrolase, superfamily
FAVG1_58	noIPR	unintegrated
FAVG1_59	IPR006593	Cytochrome b561/ferric reductase transmembrane
FAVG1_59	noIPR	unintegrated
FAVG1_60	IPR002591	Type I phosphodiesterase/nucleotide pyrophosphatase/phosphate transferase
FAVG1_60	IPR017849	Alkaline phosphatase-like, alpha/beta/alpha
FAVG1_60	IPR017850	Alkaline-phosphatase-like, core domain
FAVG1_60	noIPR	unintegrated
FAVG1_61	IPR002539	MaoC-like domain
FAVG1_61	noIPR	unintegrated
FAVG1_62	IPR003333	Mycolic acid cyclopropane synthase
FAVG1_62	noIPR	unintegrated
FAVG1_63	noIPR	unintegrated
FAVG1_64	IPR002109	Glutaredoxin
FAVG1_64	IPR006993	SH3-binding, glutamic acid-rich protein
FAVG1_64	IPR012336	Thioredoxin-like fold
FAVG1_65	IPR003593	AAA+ ATPase domain
FAVG1_65	IPR003959	ATPase, AAA-type, core
FAVG1_65	IPR003960	ATPase, AAA-type, conserved site
FAVG1_65	IPR027417	P-loop containing nucleoside triphosphate hydrolase
FAVG1_65	noIPR	unintegrated
FAVG1_66	IPR006693	Partial AB-hydrolase lipase domain
FAVG1_66	noIPR	unintegrated
FAVG1_67	IPR010591	ATP11
FAVG1_67	noIPR	unintegrated
FAVG1_68	IPR024687	RNAPII transcription regulator C-terminal
FAVG1_68	noIPR	unintegrated
FAVG1_69	IPR009582	Signal peptidase complex subunit 2
FAVG1_69	noIPR	unintegrated
FAVG1_70	IPR002809	Protein of unknown function DUF106, transmembrane
FAVG1_70	IPR008568	Uncharacterised conserved protein UCP010045, transmembrane eukaryotic
FAVG1_70	noIPR	unintegrated
FAVG1_71	IPR005576	RNA polymerase Rpb7, N-terminal
FAVG1_71	IPR012340	Nucleic acid-binding, OB-fold
FAVG1_71	IPR013238	RNA polymerase III, subunit Rpc25
FAVG1_71	noIPR	unintegrated
FAVG1_72	IPR000571	Zinc finger, CCCH-type
FAVG1_72	IPR019496	Nuclear fragile X mental retardation-interacting protein 1, conserved domain
FAVG1_73	IPR013256	Chromatin SPT2
FAVG1_74	IPR001813	Ribosomal protein L10/L12
FAVG1_74	IPR001859	Ribosomal protein P2
FAVG1_74	noIPR	unintegrated
FAVG1_75	IPR008972	Cupredoxin
FAVG1_75	noIPR	unintegrated
FAVG1_76	IPR004856	Glycosyl transferase, ALG6/ALG8
FAVG1_76	noIPR	unintegrated
FAVG1_77	IPR004328	BRO1 domain
FAVG1_78	noIPR	unintegrated
FAVG1_79	IPR001041	2Fe-2S ferredoxin-type domain
FAVG1_79	IPR004489	Succinate dehydrogenase/fumarate reductase iron-sulphur protein
FAVG1_79	IPR006058	2Fe-2S ferredoxin, iron-sulphur binding site
FAVG1_79	IPR009051	Alpha-helical ferredoxin
FAVG1_79	IPR012675	Beta-grasp domain
FAVG1_79	IPR017896	4Fe-4S ferredoxin-type, iron-sulpur binding domain
FAVG1_79	IPR017900	4Fe-4S ferredoxin, iron-sulphur binding, conserved site
FAVG1_79	IPR025192	Succinate dehydogenase/fumarate reductase N-terminal
FAVG1_79	noIPR	unintegrated
FAVG1_80	IPR001932	Protein phosphatase 2C (PP2C)-like domain
FAVG1_80	noIPR	unintegrated
FAVG1_81	IPR002067	Mitochondrial carrier protein
FAVG1_81	IPR018108	Mitochondrial substrate/solute carrier
FAVG1_81	IPR023395	Mitochondrial carrier domain
FAVG1_81	noIPR	unintegrated
FAVG1_83	IPR000555	JAB/MPN domain
FAVG1_83	IPR027524	Eukaryotic translation initiation factor 3 subunit H
FAVG1_83	noIPR	unintegrated
FAVG1_84	IPR000043	Adenosylhomocysteinase
FAVG1_84	IPR015878	S-adenosyl-L-homocysteine hydrolase, NAD binding domain
FAVG1_84	IPR016040	NAD(P)-binding domain
FAVG1_84	IPR020082	S-adenosyl-L-homocysteine hydrolase, conserved site
FAVG1_84	noIPR	unintegrated
FAVG1_85	IPR006139	D-isomer specific 2-hydroxyacid dehydrogenase, catalytic domain
FAVG1_85	IPR006140	D-isomer specific 2-hydroxyacid dehydrogenase, NAD-binding
FAVG1_85	IPR016040	NAD(P)-binding domain
FAVG1_85	noIPR	unintegrated
FAVG1_86	IPR024461	Protein of unknown function DUF1640
FAVG1_86	noIPR	unintegrated
FAVG1_88	IPR011701	Major facilitator superfamily
FAVG1_88	IPR016196	Major facilitator superfamily domain, general substrate transporter
FAVG1_88	IPR020846	Major facilitator superfamily domain
FAVG1_88	noIPR	unintegrated
FAVG1_89	IPR019240	Protein of unknown function DUF2196
FAVG1_90	IPR000547	Clathrin, heavy chain/VPS, 7-fold repeat
FAVG1_90	IPR001473	Clathrin, heavy chain, propeller, N-terminal
FAVG1_90	IPR011990	Tetratricopeptide-like helical
FAVG1_90	IPR016024	Armadillo-type fold
FAVG1_90	IPR016025	Clathrin, heavy chain, linker/propeller domain
FAVG1_90	IPR016341	Clathrin, heavy chain
FAVG1_90	noIPR	unintegrated
FAVG1_91	IPR001375	Peptidase S9, prolyl oligopeptidase, catalytic domain
FAVG1_91	IPR002469	Peptidase S9B, dipeptidylpeptidase IV N-terminal
FAVG1_91	noIPR	unintegrated
FAVG1_92	IPR002765	Uncharacterised protein family UPF0145
FAVG1_92	noIPR	unintegrated
FAVG1_93	IPR001661	Glycoside hydrolase, family 37
FAVG1_93	IPR008928	Six-hairpin glycosidase-like
FAVG1_93	IPR018232	Glycoside hydrolase, family 37, conserved site
FAVG1_93	noIPR	unintegrated
FAVG1_94	IPR001597	Aromatic amino acid beta-eliminating lyase/threonine aldolase
FAVG1_94	IPR015421	Pyridoxal phosphate-dependent transferase, major region, subdomain 1
FAVG1_94	IPR015422	Pyridoxal phosphate-dependent transferase, major region, subdomain 2
FAVG1_94	IPR015424	Pyridoxal phosphate-dependent transferase
FAVG1_94	noIPR	unintegrated
FAVG1_95	IPR006689	Small GTPase superfamily, ARF/SAR type
FAVG1_95	IPR024156	Small GTPase superfamily, ARF type
FAVG1_95	IPR027417	P-loop containing nucleoside triphosphate hydrolase
FAVG1_95	noIPR	unintegrated
FAVG1_96	IPR007120	DNA-directed RNA polymerase, subunit 2, domain 6
FAVG1_96	IPR007121	RNA polymerase, beta subunit, conserved site
FAVG1_96	IPR007641	RNA polymerase Rpb2, domain 7
FAVG1_96	IPR007642	RNA polymerase Rpb2, domain 2
FAVG1_96	IPR007644	RNA polymerase, beta subunit, protrusion
FAVG1_96	IPR007645	RNA polymerase Rpb2, domain 3
FAVG1_96	IPR009674	RNA polymerase I, Rpa2 specific
FAVG1_96	IPR014724	RNA polymerase Rpb2, OB-fold
FAVG1_96	IPR015712	DNA-directed RNA polymerase, subunit 2
FAVG1_96	noIPR	unintegrated
FAVG1_97	IPR002227	Tyrosinase
FAVG1_97	IPR008922	Uncharacterised domain, di-copper centre
FAVG1_97	noIPR	unintegrated
FAVG1_98	IPR023375	Acetoacetate decarboxylase beta barrel domain
FAVG1_99	IPR013922	Cyclin PHO80-like
FAVG1_99	noIPR	unintegrated
FAVG1_100	IPR000243	Peptidase T1A, proteasome beta-subunit
FAVG1_100	IPR001353	Proteasome, subunit alpha/beta
FAVG1_100	IPR016050	Proteasome, beta-type subunit, conserved site
FAVG1_100	IPR023333	Proteasome B-type subunit
FAVG1_100	noIPR	unintegrated
FAVG1_101	IPR006863	Erv1/Alr
FAVG1_101	IPR017905	ERV/ALR sulphydryl oxidase
FAVG1_101	noIPR	unintegrated
FAVG1_102	noIPR	unintegrated
FAVG1_103	IPR021840	Protein of unknown function DUF3433
FAVG1_103	noIPR	unintegrated
FAVG1_104	IPR004013	PHP, C-terminal
FAVG1_104	IPR010140	Histidinol phosphate phosphatase, HisJ
FAVG1_104	IPR016195	Polymerase/histidinol phosphatase-like
FAVG1_104	noIPR	unintegrated
FAVG1_105	IPR000286	Histone deacetylase superfamily
FAVG1_105	IPR023801	Histone deacetylase domain
FAVG1_105	noIPR	unintegrated
FAVG1_106	noIPR	unintegrated
FAVG1_107	IPR002616	tRNA-guanine(15) transglycosylase-like
FAVG1_107	IPR004803	Queuine tRNA-ribosyltransferase
FAVG1_107	noIPR	unintegrated
FAVG1_108	IPR016712	Mitochondrial ribosomal protein MRP51, fungi
FAVG1_109	IPR001210	Ribosomal protein S17e
FAVG1_109	IPR018273	Ribosomal protein S17e, conserved site
FAVG1_109	noIPR	unintegrated
FAVG1_110	IPR007308	Protein of unknown function DUF408
FAVG1_110	noIPR	unintegrated
FAVG1_111	IPR001452	Src homology-3 domain
FAVG1_111	noIPR	unintegrated
FAVG1_113	IPR007259	Spc97/Spc98
FAVG1_113	noIPR	unintegrated
FAVG1_114	IPR009686	Senescence/spartin-associated
FAVG1_114	noIPR	unintegrated
FAVG1_115	IPR005532	Formylglycine-generating sulphatase enzyme domain
FAVG1_115	IPR016187	C-type lectin fold
FAVG1_115	IPR017805	SAM-dependent methyltransferase, EsaF-type, putative
FAVG1_115	IPR019257	Histidine-specific methyltransferase, SAM-dependent
FAVG1_115	IPR024775	DinB-like domain
FAVG1_115	noIPR	unintegrated
FAVG1_116	IPR000649	Initiation factor 2B-related
FAVG1_116	noIPR	unintegrated
FAVG1_117	IPR011993	Pleckstrin homology-like domain
FAVG1_117	IPR012466	Adaptin ear-binding coat-associated protein 1 NECAP-1
FAVG1_117	noIPR	unintegrated
FAVG1_119	IPR007197	Radical SAM
FAVG1_119	IPR013785	Aldolase-type TIM barrel
FAVG1_119	IPR016431	Pyruvate-formate lyase-activating enzyme, predicted
FAVG1_119	noIPR	unintegrated
FAVG1_120	IPR000172	Glucose-methanol-choline oxidoreductase, N-terminal
FAVG1_120	IPR007867	Glucose-methanol-choline oxidoreductase, C-terminal
FAVG1_120	IPR012132	Glucose-methanol-choline oxidoreductase
FAVG1_120	noIPR	unintegrated
FAVG1_122	IPR003864	Domain of unknown function DUF221
FAVG1_122	IPR022257	Protein of unknown function DUF3779, phosphate metabolism
FAVG1_122	IPR027815	Domain of unknown function DUF4463
FAVG1_122	noIPR	unintegrated
FAVG1_123	IPR011043	Galactose oxidase/kelch, beta-propeller
FAVG1_123	IPR015915	Kelch-type beta propeller
FAVG1_123	noIPR	unintegrated
FAVG1_124	IPR003607	HD/PDEase domain
FAVG1_124	IPR006674	HD domain
FAVG1_124	noIPR	unintegrated
FAVG1_126	IPR002509	Polysaccharide deacetylase
FAVG1_126	IPR011330	Glycoside hydrolase/deacetylase, beta/alpha-barrel
FAVG1_126	noIPR	unintegrated
FAVG1_127	IPR001138	Zn(2)-C6 fungal-type DNA-binding domain
FAVG1_127	IPR007219	Transcription factor domain, fungi
FAVG1_127	noIPR	unintegrated
FAVG1_128	IPR000375	Dynamin central domain
FAVG1_128	IPR001401	Dynamin, GTPase domain
FAVG1_128	IPR020850	GTPase effector domain, GED
FAVG1_128	IPR022812	Dynamin superfamily
FAVG1_128	IPR027417	P-loop containing nucleoside triphosphate hydrolase
FAVG1_128	noIPR	unintegrated
FAVG1_129	IPR005828	General substrate transporter
FAVG1_129	IPR005829	Sugar transporter, conserved site
FAVG1_129	IPR016196	Major facilitator superfamily domain, general substrate transporter
FAVG1_129	IPR020846	Major facilitator superfamily domain
FAVG1_129	noIPR	unintegrated
FAVG1_130	IPR000073	Alpha/beta hydrolase fold-1
FAVG1_130	IPR008220	Homoserine acetyltransferase
FAVG1_130	noIPR	unintegrated
FAVG1_131	IPR021418	THO complex, subunitTHOC2, C-terminal
FAVG1_131	IPR021726	THO complex, subunitTHOC2, N-terminal
FAVG1_131	noIPR	unintegrated
FAVG1_132	IPR002889	Carbohydrate-binding WSC
FAVG1_132	IPR013994	Carbohydrate-binding WSC, subgroup
FAVG1_132	noIPR	unintegrated
FAVG1_133	IPR000909	Phospholipase C, phosphatidylinositol-specific , X domain
FAVG1_133	IPR017946	PLC-like phosphodiesterase, TIM beta/alpha-barrel domain
FAVG1_133	noIPR	unintegrated
FAVG1_134	IPR000751	M-phase inducer phosphatase
FAVG1_134	IPR001763	Rhodanese-like domain
FAVG1_135	noIPR	unintegrated
FAVG1_136	noIPR	unintegrated
FAVG1_137	IPR000433	Zinc finger, ZZ-type
FAVG1_137	IPR001005	SANT/Myb domain
FAVG1_137	IPR007526	SWIRM domain
FAVG1_137	IPR009057	Homeodomain-like
FAVG1_137	IPR016827	Transcriptional adaptor 2
FAVG1_137	IPR017884	SANT domain
FAVG1_137	noIPR	unintegrated
FAVG1_138	IPR001937	Galactose-1-phosphate uridyl transferase, class I
FAVG1_138	IPR005849	Galactose-1-phosphate uridyl transferase, N-terminal
FAVG1_138	IPR005850	Galactose-1-phosphate uridyl transferase, C-terminal
FAVG1_138	IPR011146	HIT-like domain
FAVG1_138	IPR019779	Galactose-1-phosphate uridyl transferase, class I His-active site
FAVG1_139	IPR005352	Erg28
FAVG1_139	noIPR	unintegrated
FAVG1_140	IPR002198	Short-chain dehydrogenase/reductase SDR
FAVG1_140	IPR002347	Glucose/ribitol dehydrogenase
FAVG1_140	IPR016040	NAD(P)-binding domain
FAVG1_140	IPR020904	Short-chain dehydrogenase/reductase, conserved site
FAVG1_140	noIPR	unintegrated
FAVG1_141	IPR004870	Nucleoporin, Nup155-like
FAVG1_141	IPR007187	Nucleoporin, Nup133/Nup155-like, C-terminal
FAVG1_141	IPR014908	Nucleoporin, Nup133/Nup155-like, N-terminal
FAVG1_141	noIPR	unintegrated
FAVG1_142	IPR013216	Methyltransferase type 11
FAVG1_142	noIPR	unintegrated
FAVG1_143	IPR016964	Transmembrane protein 6/97
FAVG1_143	noIPR	unintegrated
FAVG1_147	IPR013831	SGNH hydrolase-type esterase domain
FAVG1_147	noIPR	unintegrated
FAVG1_149	IPR006076	FAD dependent oxidoreductase
FAVG1_149	noIPR	unintegrated
FAVG1_150	IPR007248	Mpv17/PMP22
FAVG1_150	noIPR	unintegrated
FAVG1_151	IPR025363	Protein of unknown function DUF4267
FAVG1_151	noIPR	unintegrated
FAVG1_152	IPR021848	Protein of unknown function DUF3445
FAVG1_152	noIPR	unintegrated
FAVG1_153	IPR021848	Protein of unknown function DUF3445
FAVG1_153	noIPR	unintegrated
FAVG1_154	IPR010424	Ethanolamine utilisation EutQ
FAVG1_154	IPR011051	RmlC-like cupin domain
FAVG1_154	IPR014710	RmlC-like jelly roll fold
FAVG1_155	IPR021858	Protein of unknown function DUF3468
FAVG1_156	IPR000960	Flavin monooxygenase FMO
FAVG1_156	IPR020946	Flavin monooxygenase-like
FAVG1_156	noIPR	unintegrated
FAVG1_157	noIPR	unintegrated
FAVG1_158	noIPR	unintegrated
FAVG1_159	IPR012580	NUC153
FAVG1_159	noIPR	unintegrated
FAVG1_160	IPR000629	RNA helicase, ATP-dependent, DEAD-box, conserved site
FAVG1_160	IPR001650	Helicase, C-terminal
FAVG1_160	IPR011545	DNA/RNA helicase, DEAD/DEAH box type, N-terminal
FAVG1_160	IPR014001	Helicase, superfamily 1/2, ATP-binding domain
FAVG1_160	IPR014014	RNA helicase, DEAD-box type, Q motif
FAVG1_160	IPR025313	Domain of unknown function DUF4217
FAVG1_160	IPR027417	P-loop containing nucleoside triphosphate hydrolase
FAVG1_160	noIPR	unintegrated
FAVG1_161	IPR012919	Sad1/UNC-like, C-terminal
FAVG1_161	noIPR	unintegrated
FAVG1_162	IPR001509	NAD-dependent epimerase/dehydratase
FAVG1_162	IPR005886	UDP-glucose 4-epimerase GalE
FAVG1_162	IPR016040	NAD(P)-binding domain
FAVG1_162	IPR025308	UDP-glucose 4-epimerase C-terminal domain
FAVG1_162	noIPR	unintegrated
FAVG1_163	IPR002085	Alcohol dehydrogenase superfamily, zinc-type
FAVG1_163	IPR002364	Quinone oxidoreductase/zeta-crystallin, conserved site
FAVG1_163	IPR011032	GroES-like
FAVG1_163	IPR013149	Alcohol dehydrogenase, C-terminal
FAVG1_163	IPR013154	Alcohol dehydrogenase GroES-like
FAVG1_163	IPR016040	NAD(P)-binding domain
FAVG1_163	IPR020843	Polyketide synthase, enoylreductase
FAVG1_163	noIPR	unintegrated
FAVG1_164	IPR002110	Ankyrin repeat
FAVG1_164	IPR020683	Ankyrin repeat-containing domain
FAVG1_164	noIPR	unintegrated
FAVG1_165	IPR000330	SNF2-related
FAVG1_165	IPR001650	Helicase, C-terminal
FAVG1_165	IPR014001	Helicase, superfamily 1/2, ATP-binding domain
FAVG1_165	IPR027417	P-loop containing nucleoside triphosphate hydrolase
FAVG1_165	noIPR	unintegrated
FAVG1_166	IPR002547	tRNA-binding domain
FAVG1_166	IPR010987	Glutathione S-transferase, C-terminal-like
FAVG1_166	IPR012340	Nucleic acid-binding, OB-fold
FAVG1_166	IPR017933	Glutathione S-transferase/chloride channel, C-terminal
FAVG1_166	noIPR	unintegrated
FAVG1_167	IPR002092	DNA-directed RNA polymerase, phage-type
FAVG1_167	IPR024075	DNA-directed RNA polymerase, helix hairpin domain
FAVG1_167	noIPR	unintegrated
FAVG1_169	IPR001667	Phosphoesterase, RecJ-like
FAVG1_169	IPR004097	DHHA2
FAVG1_169	noIPR	unintegrated
FAVG1_170	IPR017926	Glutamine amidotransferase
FAVG1_170	noIPR	unintegrated
FAVG1_171	IPR022596	Glucose receptor Git3, C-terminal
FAVG1_171	IPR023041	Glucose receptor Git3, N-terminal
FAVG1_171	noIPR	unintegrated
FAVG1_172	noIPR	unintegrated
FAVG1_173	IPR000330	SNF2-related
FAVG1_173	IPR001650	Helicase, C-terminal
FAVG1_173	IPR013083	Zinc finger, RING/FYVE/PHD-type
FAVG1_173	IPR014001	Helicase, superfamily 1/2, ATP-binding domain
FAVG1_173	IPR017907	Zinc finger, RING-type, conserved site
FAVG1_173	IPR027417	P-loop containing nucleoside triphosphate hydrolase
FAVG1_173	noIPR	unintegrated
FAVG1_174	IPR000014	PAS domain
FAVG1_174	IPR000700	PAS-associated, C-terminal
FAVG1_174	IPR016137	Regulator of G protein signalling superfamily
FAVG1_174	noIPR	unintegrated
FAVG1_175	IPR002110	Ankyrin repeat
FAVG1_175	IPR020683	Ankyrin repeat-containing domain
FAVG1_175	noIPR	unintegrated
FAVG1_176	IPR000182	GNAT domain
FAVG1_176	IPR016181	Acyl-CoA N-acyltransferase
FAVG1_177	IPR006694	Fatty acid hydroxylase
FAVG1_177	noIPR	unintegrated
FAVG1_178	IPR001757	Cation-transporting P-type ATPase
FAVG1_178	IPR004014	Cation-transporting P-type ATPase, N-terminal
FAVG1_178	IPR006068	Cation-transporting P-type ATPase, C-terminal
FAVG1_178	IPR006414	Cation-transporting P-type ATPase, subfamily IID
FAVG1_178	IPR008250	P-type ATPase, A domain
FAVG1_178	IPR018303	P-type ATPase, phosphorylation site
FAVG1_178	IPR023214	HAD-like domain
FAVG1_178	IPR023298	P-type ATPase, transmembrane domain
FAVG1_178	IPR023299	P-type ATPase, cytoplasmic domain N
FAVG1_178	noIPR	unintegrated
FAVG1_179	IPR010655	Pre-mRNA cleavage complex II Clp1
FAVG1_179	IPR027417	P-loop containing nucleoside triphosphate hydrolase
FAVG1_179	noIPR	unintegrated
FAVG1_180	IPR018606	Argonaute complex, subunit Arb1
FAVG1_180	noIPR	unintegrated
FAVG1_181	IPR005522	Inositol polyphosphate kinase
FAVG1_181	noIPR	unintegrated
FAVG1_182	IPR000612	Proteolipid membrane potential modulator
FAVG1_182	noIPR	unintegrated
FAVG1_183	IPR001650	Helicase, C-terminal
FAVG1_183	IPR002464	DNA/RNA helicase, ATP-dependent, DEAH-box type, conserved site
FAVG1_183	IPR003029	Ribosomal protein S1, RNA-binding domain
FAVG1_183	IPR007502	Helicase-associated domain
FAVG1_183	IPR011545	DNA/RNA helicase, DEAD/DEAH box type, N-terminal
FAVG1_183	IPR011709	Domain of unknown function DUF1605
FAVG1_183	IPR012340	Nucleic acid-binding, OB-fold
FAVG1_183	IPR014001	Helicase, superfamily 1/2, ATP-binding domain
FAVG1_183	IPR022967	RNA-binding domain, S1
FAVG1_183	IPR027417	P-loop containing nucleoside triphosphate hydrolase
FAVG1_183	noIPR	unintegrated
FAVG1_184	IPR010730	Heterokaryon incompatibility
FAVG1_186	IPR000262	FMN-dependent dehydrogenase
FAVG1_186	IPR012133	Alpha-hydroxy acid dehydrogenase, FMN-dependent
FAVG1_186	IPR013785	Aldolase-type TIM barrel
FAVG1_186	noIPR	unintegrated
FAVG1_187	IPR001509	NAD-dependent epimerase/dehydratase
FAVG1_187	IPR016040	NAD(P)-binding domain
FAVG1_187	noIPR	unintegrated
FAVG1_188	IPR001138	Zn(2)-C6 fungal-type DNA-binding domain
FAVG1_188	IPR007219	Transcription factor domain, fungi
FAVG1_188	noIPR	unintegrated
FAVG1_189	IPR010033	HAD-superfamily phosphatase, subfamily IIIC
FAVG1_189	IPR010036	Magnesium-dependent phosphatase-1, eukaryotic/arcaheal type
FAVG1_189	IPR023214	HAD-like domain
FAVG1_189	IPR024734	Magnesium-dependent phosphatase-1, eukaryotic type
FAVG1_189	noIPR	unintegrated
FAVG1_190	IPR001251	CRAL-TRIO domain
FAVG1_190	IPR011074	CRAL/TRIO, N-terminal domain
FAVG1_190	noIPR	unintegrated
FAVG1_193	IPR005344	Uncharacterised protein family UPF0121
FAVG1_193	noIPR	unintegrated
FAVG1_194	IPR000340	Dual specificity phosphatase, catalytic domain
FAVG1_194	IPR014019	Phosphatase tensin type
FAVG1_194	IPR016130	Protein-tyrosine phosphatase, active site
FAVG1_194	noIPR	unintegrated
FAVG1_195	IPR006671	Cyclin, N-terminal
FAVG1_195	IPR013763	Cyclin-like
FAVG1_195	IPR015429	Cyclin C/H/T/L
FAVG1_195	noIPR	unintegrated
FAVG1_196	IPR002472	Palmitoyl protein thioesterase
FAVG1_196	noIPR	unintegrated
FAVG1_198	IPR002143	Ribosomal protein L1
FAVG1_198	IPR016094	Ribosomal protein L1, 2-layer alpha/beta-sandwich
FAVG1_198	IPR023674	Ribosomal protein L1, superfamily
FAVG1_198	noIPR	unintegrated
FAVG1_199	noIPR	unintegrated
FAVG1_201	IPR010730	Heterokaryon incompatibility
FAVG1_202	IPR015590	Aldehyde dehydrogenase domain
FAVG1_202	IPR016161	Aldehyde/histidinol dehydrogenase
FAVG1_202	IPR016162	Aldehyde dehydrogenase, N-terminal
FAVG1_202	IPR016163	Aldehyde dehydrogenase, C-terminal
FAVG1_202	noIPR	unintegrated
FAVG1_204	IPR011051	RmlC-like cupin domain
FAVG1_204	IPR013096	Cupin 2, conserved barrel
FAVG1_204	IPR014710	RmlC-like jelly roll fold
FAVG1_205	IPR002529	Fumarylacetoacetase, C-terminal
FAVG1_205	IPR005959	Fumarylacetoacetase
FAVG1_205	IPR011234	Fumarylacetoacetase, C-terminal-related
FAVG1_205	IPR015377	Fumarylacetoacetase, N-terminal
FAVG1_205	noIPR	unintegrated
FAVG1_206	IPR002938	Monooxygenase, FAD-binding
FAVG1_206	IPR003042	Aromatic-ring hydroxylase-like
FAVG1_206	IPR010451	Acetoacetate decarboxylase
FAVG1_206	IPR023375	Acetoacetate decarboxylase beta barrel domain
FAVG1_206	noIPR	unintegrated
FAVG1_207	IPR000383	X-Pro dipeptidyl-peptidase-like domain
FAVG1_207	IPR005674	CocE/NonD hydrolase
FAVG1_207	IPR008979	Galactose-binding domain-like
FAVG1_207	IPR013736	Peptidase S15/CocE/NonD, C-terminal
FAVG1_207	noIPR	unintegrated
FAVG1_208	noIPR	unintegrated
FAVG1_209	IPR009078	Ferritin-like superfamily
FAVG1_209	IPR012347	Ferritin-related
FAVG1_209	noIPR	unintegrated
FAVG1_210	IPR004183	Extradiol ring-cleavage dioxygenase, class III enzyme, subunit B
FAVG1_210	IPR014436	Extradiol aromatic ring-opening dioxygenase, DODA type
FAVG1_210	noIPR	unintegrated
FAVG1_212	IPR011058	Cyanovirin-N
FAVG1_213	IPR011701	Major facilitator superfamily
FAVG1_213	IPR016196	Major facilitator superfamily domain, general substrate transporter
FAVG1_213	IPR020846	Major facilitator superfamily domain
FAVG1_213	noIPR	unintegrated
FAVG1_215	IPR001138	Zn(2)-C6 fungal-type DNA-binding domain
FAVG1_216	IPR010730	Heterokaryon incompatibility
FAVG1_217	IPR001764	Glycoside hydrolase, family 3, N-terminal
FAVG1_217	IPR002772	Glycoside hydrolase family 3 C-terminal domain
FAVG1_217	IPR017853	Glycoside hydrolase, superfamily
FAVG1_217	IPR026891	Fibronectin type III-like domain
FAVG1_217	IPR026892	Glycoside hydrolase family 3
FAVG1_217	noIPR	unintegrated
FAVG1_219	IPR000253	Forkhead-associated (FHA) domain
FAVG1_222	IPR001841	Zinc finger, RING-type
FAVG1_222	IPR011016	Zinc finger, RING-CH-type
FAVG1_222	IPR013083	Zinc finger, RING/FYVE/PHD-type
FAVG1_222	IPR016024	Armadillo-type fold
FAVG1_222	noIPR	unintegrated
FAVG1_223	IPR000719	Protein kinase domain
FAVG1_223	IPR002290	Serine/threonine- / dual specificity protein kinase, catalytic domain
FAVG1_223	IPR011009	Protein kinase-like domain
FAVG1_223	noIPR	unintegrated
FAVG1_224	IPR001060	FCH domain
FAVG1_224	IPR018808	Muniscin C-terminal mu homology domain
FAVG1_224	noIPR	unintegrated
FAVG1_225	IPR015222	Mitochondrial matrix Mmp37
FAVG1_225	noIPR	unintegrated
FAVG1_226	IPR008672	Spindle assembly checkpoint component Mad1
FAVG1_226	noIPR	unintegrated
FAVG1_227	IPR002293	Amino acid/polyamine transporter I
FAVG1_227	IPR004840	Amino acid permease, conserved site
FAVG1_227	IPR004841	Amino acid permease/ SLC12A domain
FAVG1_227	noIPR	unintegrated
FAVG1_229	IPR005746	Thioredoxin
FAVG1_229	IPR012336	Thioredoxin-like fold
FAVG1_229	IPR013766	Thioredoxin domain
FAVG1_230	noIPR	unintegrated
FAVG1_231	IPR021833	Protein of unknown function DUF3425
FAVG1_232	IPR002198	Short-chain dehydrogenase/reductase SDR
FAVG1_232	IPR016040	NAD(P)-binding domain
FAVG1_232	noIPR	unintegrated
FAVG1_234	noIPR	unintegrated
FAVG1_235	IPR001382	Glycoside hydrolase, family 47
FAVG1_235	IPR003137	Protease-associated domain, PA
FAVG1_235	IPR007484	Peptidase M28
FAVG1_235	noIPR	unintegrated
FAVG1_237	IPR002198	Short-chain dehydrogenase/reductase SDR
FAVG1_237	IPR002347	Glucose/ribitol dehydrogenase
FAVG1_237	IPR016040	NAD(P)-binding domain
FAVG1_237	IPR020904	Short-chain dehydrogenase/reductase, conserved site
FAVG1_237	noIPR	unintegrated
FAVG1_238	IPR000999	Ribonuclease III domain
FAVG1_238	IPR001650	Helicase, C-terminal
FAVG1_238	IPR005034	Dicer dimerisation domain
FAVG1_238	IPR011545	DNA/RNA helicase, DEAD/DEAH box type, N-terminal
FAVG1_238	IPR014001	Helicase, superfamily 1/2, ATP-binding domain
FAVG1_238	IPR027417	P-loop containing nucleoside triphosphate hydrolase
FAVG1_238	noIPR	unintegrated
FAVG1_240	IPR001578	Peptidase C12, ubiquitin carboxyl-terminal hydrolase 1
FAVG1_240	noIPR	unintegrated
FAVG1_241	IPR006689	Small GTPase superfamily, ARF/SAR type
FAVG1_241	IPR024156	Small GTPase superfamily, ARF type
FAVG1_241	IPR027417	P-loop containing nucleoside triphosphate hydrolase
FAVG1_241	noIPR	unintegrated
FAVG1_243	IPR000340	Dual specificity phosphatase, catalytic domain
FAVG1_243	IPR020422	Dual specificity phosphatase, subgroup, catalytic domain
FAVG1_243	IPR024950	Dual specificity phosphatase
FAVG1_243	noIPR	unintegrated
FAVG1_244	IPR001650	Helicase, C-terminal
FAVG1_244	IPR018247	EF-Hand 1, calcium-binding site
FAVG1_244	IPR022192	Mitochondrial degradasome RNA helicase subunit, C-terminal domain
FAVG1_244	IPR027417	P-loop containing nucleoside triphosphate hydrolase
FAVG1_244	noIPR	unintegrated
FAVG1_245	IPR001388	Synaptobrevin
FAVG1_245	IPR010908	Longin domain
FAVG1_245	IPR011012	Longin-like domain
FAVG1_245	noIPR	unintegrated
FAVG1_246	IPR001757	Cation-transporting P-type ATPase
FAVG1_246	IPR006539	Phospholipid-transporting P-type ATPase, subfamily IV
FAVG1_246	IPR008250	P-type ATPase, A domain
FAVG1_246	IPR018303	P-type ATPase, phosphorylation site
FAVG1_246	IPR023214	HAD-like domain
FAVG1_246	IPR023299	P-type ATPase, cytoplasmic domain N
FAVG1_246	noIPR	unintegrated
FAVG1_247	IPR001356	Homeobox domain
FAVG1_247	IPR009057	Homeodomain-like
FAVG1_247	IPR017970	Homeobox, conserved site
FAVG1_247	noIPR	unintegrated
FAVG1_248	IPR019341	Alpha/gamma-adaptin-binding protein p34
FAVG1_249	IPR001140	ABC transporter, transmembrane domain
FAVG1_249	IPR003439	ABC transporter-like
FAVG1_249	IPR003593	AAA+ ATPase domain
FAVG1_249	IPR011527	ABC transporter, transmembrane domain, type 1
FAVG1_249	IPR017871	ABC transporter, conserved site
FAVG1_249	IPR017940	ABC transporter, integral membrane type 1
FAVG1_249	IPR027417	P-loop containing nucleoside triphosphate hydrolase
FAVG1_249	noIPR	unintegrated
FAVG1_250	IPR002208	SecY/SEC61-alpha family
FAVG1_250	IPR019561	Translocon Sec61/SecY, plug domain
FAVG1_250	IPR023201	SecY subunit domain
FAVG1_250	noIPR	unintegrated
FAVG1_251	IPR002627	tRNA isopentenyltransferase
FAVG1_251	IPR018022	tRNA delta(2)-isopentenylpyrophosphate transferase
FAVG1_251	IPR027417	P-loop containing nucleoside triphosphate hydrolase
FAVG1_251	noIPR	unintegrated
FAVG1_252	IPR001138	Zn(2)-C6 fungal-type DNA-binding domain
FAVG1_252	IPR007219	Transcription factor domain, fungi
FAVG1_252	noIPR	unintegrated
FAVG1_253	noIPR	unintegrated
FAVG1_254	IPR000701	Succinate dehydrogenase/Fumarate reductase, transmembrane subunit
FAVG1_254	IPR014361	Succinate dehydrogenase, cytochrome b560 subunit
FAVG1_254	noIPR	unintegrated
FAVG1_255	IPR004823	TATA box binding protein associated factor (TAF)
FAVG1_255	IPR009072	Histone-fold
FAVG1_255	IPR011442	Domain of unknown function DUF1546
FAVG1_255	noIPR	unintegrated
FAVG1_256	IPR000999	Ribonuclease III domain
FAVG1_257	noIPR	unintegrated
FAVG1_258	IPR007698	Alanine dehydrogenase/PNT, NAD(H)-binding domain
FAVG1_258	IPR007886	Alanine dehydrogenase/pyridine nucleotide transhydrogenase, N-terminal
FAVG1_258	IPR008142	Alanine dehydrogenase/pyridine nucleotide transhydrogenase, conserved site-1
FAVG1_258	IPR008143	Alanine dehydrogenase/pyridine nucleotide transhydrogenase, conserved site-2
FAVG1_258	IPR012136	NADP transhydrogenase, beta subunit
FAVG1_258	IPR016040	NAD(P)-binding domain
FAVG1_258	IPR024605	NAD(P) transhydrogenase, alpha subunit, C-terminal
FAVG1_258	IPR026255	NAD(P) transhydrogenase, alpha subunit
FAVG1_258	noIPR	unintegrated
FAVG1_259	IPR007763	NADH:ubiquinone oxidoreductase, 17.2kDa subunit
FAVG1_259	noIPR	unintegrated
FAVG1_260	IPR001736	Phospholipase D/Transphosphatidylase
FAVG1_260	IPR016270	Phospholipase D, phosphatidylserine synthase type
FAVG1_260	IPR025202	Phospholipase D-like domain
FAVG1_260	noIPR	unintegrated
FAVG1_261	IPR002136	Ribosomal protein L4/L1e
FAVG1_261	IPR013005	Ribosomal protein L4/L1e, bacterial-type
FAVG1_261	IPR023574	Ribosomal protein L4 domain
FAVG1_261	noIPR	unintegrated
FAVG1_262	IPR008914	Phosphatidylethanolamine-binding protein PEBP
FAVG1_262	noIPR	unintegrated
FAVG1_263	IPR004827	Basic-leucine zipper domain
FAVG1_263	noIPR	unintegrated
FAVG1_264	IPR012340	Nucleic acid-binding, OB-fold
FAVG1_264	IPR013970	Replication factor A protein 3
FAVG1_266	IPR000198	Rho GTPase-activating protein domain
FAVG1_266	IPR008936	Rho GTPase activation protein
FAVG1_267	IPR000644	CBS domain
FAVG1_267	IPR013785	Aldolase-type TIM barrel
FAVG1_267	noIPR	unintegrated
FAVG1_268	IPR000225	Armadillo
FAVG1_268	IPR011989	Armadillo-like helical
FAVG1_268	IPR016024	Armadillo-type fold
FAVG1_268	IPR026958	Vacuolar protein 8
FAVG1_268	noIPR	unintegrated
FAVG1_269	IPR000223	Peptidase S26A, signal peptidase I
FAVG1_269	IPR011056	Peptidase S24/S26A/S26B/S26C, beta-ribbon domain
FAVG1_269	IPR015927	Peptidase S24/S26A/S26B/S26C
FAVG1_269	IPR019757	Peptidase S26A, signal peptidase I, lysine active site
FAVG1_269	IPR019759	Peptidase S24/S26A/S26B
FAVG1_269	IPR026730	Mitochondrial inner membrane protease subunit 1
FAVG1_269	noIPR	unintegrated
FAVG1_270	IPR001288	Translation initiation factor 3
FAVG1_270	IPR019815	Translation initiation factor 3, C-terminal
FAVG1_270	noIPR	unintegrated
FAVG1_271	IPR022784	Ribosome biogenesis protein Alb1
FAVG1_272	IPR000120	Amidase
FAVG1_272	IPR023631	Amidase signature domain
FAVG1_272	noIPR	unintegrated
FAVG1_273	IPR006139	D-isomer specific 2-hydroxyacid dehydrogenase, catalytic domain
FAVG1_273	IPR006140	D-isomer specific 2-hydroxyacid dehydrogenase, NAD-binding
FAVG1_273	IPR016040	NAD(P)-binding domain
FAVG1_273	noIPR	unintegrated
FAVG1_274	IPR013178	Histone H3-K56 acetyltransferase, RTT109
FAVG1_274	noIPR	unintegrated
FAVG1_275	IPR002523	Mg2+ transporter protein, CorA-like/Zinc transport protein ZntB
FAVG1_275	IPR007751	Domain of unknown function DUF676, lipase-like
FAVG1_275	noIPR	unintegrated
FAVG1_277	IPR002198	Short-chain dehydrogenase/reductase SDR
FAVG1_277	IPR002347	Glucose/ribitol dehydrogenase
FAVG1_277	IPR016040	NAD(P)-binding domain
FAVG1_277	noIPR	unintegrated
FAVG1_279	IPR011051	RmlC-like cupin domain
FAVG1_279	IPR014710	RmlC-like jelly roll fold
FAVG1_280	IPR001684	Ribosomal protein L27
FAVG1_280	noIPR	unintegrated
FAVG1_281	noIPR	unintegrated
FAVG1_282	IPR007062	Protein phosphatase inhibitor 2 (IPP-2)
FAVG1_282	noIPR	unintegrated
FAVG1_283	IPR001757	Cation-transporting P-type ATPase
FAVG1_283	IPR004014	Cation-transporting P-type ATPase, N-terminal
FAVG1_283	IPR006068	Cation-transporting P-type ATPase, C-terminal
FAVG1_283	IPR006414	Cation-transporting P-type ATPase, subfamily IID
FAVG1_283	IPR008250	P-type ATPase, A domain
FAVG1_283	IPR018303	P-type ATPase, phosphorylation site
FAVG1_283	IPR023214	HAD-like domain
FAVG1_283	IPR023298	P-type ATPase, transmembrane domain
FAVG1_283	IPR023299	P-type ATPase, cytoplasmic domain N
FAVG1_283	noIPR	unintegrated
FAVG1_284	IPR004601	UV-endonuclease UvdE
FAVG1_284	IPR013022	Xylose isomerase-like, TIM barrel domain
FAVG1_284	noIPR	unintegrated
FAVG1_285	IPR001214	SET domain
FAVG1_285	IPR011383	RuBisCO-cytochrome methylase, RMS1
FAVG1_285	IPR015353	Rubisco LS methyltransferase, substrate-binding domain
FAVG1_285	noIPR	unintegrated
FAVG1_287	IPR001392	Clathrin adaptor, mu subunit
FAVG1_287	IPR008968	Clathrin adaptor, mu subunit, C-terminal
FAVG1_287	IPR011012	Longin-like domain
FAVG1_287	IPR018240	Clathrin adaptor, mu subunit, conserved site
FAVG1_287	IPR022775	AP complex, mu/sigma subunit
FAVG1_287	noIPR	unintegrated
FAVG1_288	IPR013927	Transcription factor Opi1
FAVG1_289	IPR002085	Alcohol dehydrogenase superfamily, zinc-type
FAVG1_289	IPR002328	Alcohol dehydrogenase, zinc-type, conserved site
FAVG1_289	IPR011032	GroES-like
FAVG1_289	IPR013149	Alcohol dehydrogenase, C-terminal
FAVG1_289	IPR013154	Alcohol dehydrogenase GroES-like
FAVG1_289	IPR016040	NAD(P)-binding domain
FAVG1_289	IPR020843	Polyketide synthase, enoylreductase
FAVG1_289	noIPR	unintegrated
FAVG1_290	IPR002818	ThiJ/PfpI
FAVG1_290	noIPR	unintegrated
FAVG1_291	noIPR	unintegrated
FAVG1_292	IPR000860	Tetrapyrrole biosynthesis, hydroxymethylbilane synthase
FAVG1_292	IPR022417	Porphobilinogen deaminase, N-terminal
FAVG1_292	IPR022418	Porphobilinogen deaminase, C-terminal
FAVG1_292	IPR022419	Porphobilinogen deaminase, dipyrromethane cofactor binding site
FAVG1_292	noIPR	unintegrated
FAVG1_293	IPR002930	Glycine cleavage H-protein
FAVG1_293	IPR011053	Single hybrid motif
FAVG1_293	IPR017453	Glycine cleavage H-protein, subgroup
FAVG1_293	noIPR	unintegrated
FAVG1_294	IPR001806	Small GTPase superfamily
FAVG1_294	IPR003578	Small GTPase superfamily, Rho type
FAVG1_294	IPR003579	Small GTPase superfamily, Rab type
FAVG1_294	IPR005225	Small GTP-binding protein domain
FAVG1_294	IPR017231	Small GTPase superfamily, Tem1
FAVG1_294	IPR027417	P-loop containing nucleoside triphosphate hydrolase
FAVG1_294	noIPR	unintegrated
FAVG1_295	noIPR	unintegrated
FAVG1_296	noIPR	unintegrated
FAVG1_297	noIPR	unintegrated
FAVG1_298	IPR006461	Uncharacterised protein family Cys-rich
FAVG1_300	IPR018094	Thymidylate kinase
FAVG1_300	IPR018095	Thymidylate kinase, conserved site
FAVG1_300	IPR027417	P-loop containing nucleoside triphosphate hydrolase
FAVG1_300	noIPR	unintegrated
FAVG1_301	IPR002376	Formyl transferase, N-terminal
FAVG1_301	IPR002912	ACT domain
FAVG1_301	IPR004810	Formyltetrahydrofolate deformylase
FAVG1_301	noIPR	unintegrated
FAVG1_302	IPR021858	Protein of unknown function DUF3468
FAVG1_303	IPR001138	Zn(2)-C6 fungal-type DNA-binding domain
FAVG1_303	noIPR	unintegrated
FAVG1_304	IPR012349	FMN-binding split barrel
FAVG1_304	IPR024747	Pyridoxamine 5'-phosphate oxidase-related
FAVG1_305	IPR000897	Signal recognition particle, SRP54 subunit, GTPase domain
FAVG1_305	IPR003593	AAA+ ATPase domain
FAVG1_305	IPR004125	Signal recognition particle, SRP54 subunit, M-domain
FAVG1_305	IPR006325	Signal recognition particle, SRP54 subunit, eukaryotic
FAVG1_305	IPR013822	Signal recognition particle, SRP54 subunit, helical bundle
FAVG1_305	IPR027417	P-loop containing nucleoside triphosphate hydrolase
FAVG1_305	noIPR	unintegrated
FAVG1_306	IPR002933	Peptidase M20
FAVG1_306	IPR010158	Amidase, hydantoinase/carbamoylase
FAVG1_306	IPR011650	Peptidase M20, dimerisation domain
FAVG1_306	noIPR	unintegrated
FAVG1_307	IPR000086	NUDIX hydrolase domain
FAVG1_307	IPR015797	NUDIX hydrolase domain-like
FAVG1_307	IPR020084	NUDIX hydrolase, conserved site
FAVG1_307	noIPR	unintegrated
FAVG1_308	IPR003812	Fido domain
FAVG1_308	noIPR	unintegrated
FAVG1_311	noIPR	unintegrated
FAVG1_314	noIPR	unintegrated
FAVG1_323	IPR001878	Zinc finger, CCHC-type
FAVG1_325	IPR027417	P-loop containing nucleoside triphosphate hydrolase
FAVG1_325	noIPR	unintegrated
FAVG1_326	IPR001204	Phosphate transporter
FAVG1_326	noIPR	unintegrated
FAVG1_327	IPR025676	Clr5 domain
FAVG1_328	noIPR	unintegrated
FAVG1_329	IPR002575	Aminoglycoside phosphotransferase
FAVG1_329	IPR011009	Protein kinase-like domain
FAVG1_329	noIPR	unintegrated
FAVG1_330	IPR005746	Thioredoxin
FAVG1_330	IPR012336	Thioredoxin-like fold
FAVG1_330	IPR013766	Thioredoxin domain
FAVG1_330	noIPR	unintegrated
FAVG1_331	noIPR	unintegrated
FAVG1_332	IPR002085	Alcohol dehydrogenase superfamily, zinc-type
FAVG1_332	IPR011032	GroES-like
FAVG1_332	IPR013149	Alcohol dehydrogenase, C-terminal
FAVG1_332	IPR013154	Alcohol dehydrogenase GroES-like
FAVG1_332	IPR016040	NAD(P)-binding domain
FAVG1_332	IPR020843	Polyketide synthase, enoylreductase
FAVG1_332	noIPR	unintegrated
FAVG1_333	IPR001138	Zn(2)-C6 fungal-type DNA-binding domain
FAVG1_335	IPR001451	Bacterial transferase hexapeptide repeat
FAVG1_335	IPR011004	Trimeric LpxA-like
FAVG1_335	IPR018357	Hexapeptide transferase, conserved site
FAVG1_335	IPR024688	Maltose/galactoside acetyltransferase
FAVG1_335	noIPR	unintegrated
FAVG1_336	IPR000330	SNF2-related
FAVG1_336	IPR001650	Helicase, C-terminal
FAVG1_336	IPR014001	Helicase, superfamily 1/2, ATP-binding domain
FAVG1_336	IPR027417	P-loop containing nucleoside triphosphate hydrolase
FAVG1_336	noIPR	unintegrated
FAVG1_338	IPR011701	Major facilitator superfamily
FAVG1_338	IPR016196	Major facilitator superfamily domain, general substrate transporter
FAVG1_338	noIPR	unintegrated
FAVG1_339	IPR007219	Transcription factor domain, fungi
FAVG1_339	noIPR	unintegrated
FAVG1_340	IPR016624	Uncharacterised conserved protein UCP014753
FAVG1_341	IPR008928	Six-hairpin glycosidase-like
FAVG1_341	IPR010905	Glycosyl hydrolase, family 88
FAVG1_341	IPR012341	Six-hairpin glycosidase
FAVG1_342	IPR002198	Short-chain dehydrogenase/reductase SDR
FAVG1_342	IPR002347	Glucose/ribitol dehydrogenase
FAVG1_342	IPR016040	NAD(P)-binding domain
FAVG1_342	noIPR	unintegrated
FAVG1_343	IPR011009	Protein kinase-like domain
FAVG1_343	noIPR	unintegrated
FAVG1_345	noIPR	unintegrated
FAVG1_346	IPR008775	Phytanoyl-CoA dioxygenase
FAVG1_346	noIPR	unintegrated
FAVG1_347	IPR021858	Protein of unknown function DUF3468
FAVG1_348	IPR016196	Major facilitator superfamily domain, general substrate transporter
FAVG1_348	noIPR	unintegrated
FAVG1_349	IPR006139	D-isomer specific 2-hydroxyacid dehydrogenase, catalytic domain
FAVG1_349	IPR006140	D-isomer specific 2-hydroxyacid dehydrogenase, NAD-binding
FAVG1_349	IPR016040	NAD(P)-binding domain
FAVG1_349	noIPR	unintegrated
FAVG1_350	noIPR	unintegrated
FAVG1_351	IPR000269	Copper amine oxidase
FAVG1_351	IPR015798	Copper amine oxidase, C-terminal
FAVG1_351	IPR015800	Copper amine oxidase, N2-terminal
FAVG1_351	IPR015801	Copper amine oxidase, N2/N3-terminal
FAVG1_351	IPR015802	Copper amine oxidase, N3-terminal
FAVG1_351	IPR016182	Copper amine oxidase, N-terminal
FAVG1_351	noIPR	unintegrated
FAVG1_353	IPR001757	Cation-transporting P-type ATPase
FAVG1_353	IPR004014	Cation-transporting P-type ATPase, N-terminal
FAVG1_353	IPR006068	Cation-transporting P-type ATPase, C-terminal
FAVG1_353	IPR006408	Calcium-transporting P-type ATPase, subfamily IIB
FAVG1_353	IPR008250	P-type ATPase, A domain
FAVG1_353	IPR018303	P-type ATPase, phosphorylation site
FAVG1_353	IPR023214	HAD-like domain
FAVG1_353	IPR023298	P-type ATPase, transmembrane domain
FAVG1_353	IPR023299	P-type ATPase, cytoplasmic domain N
FAVG1_353	noIPR	unintegrated
FAVG1_356	IPR001254	Peptidase S1
FAVG1_356	IPR009003	Trypsin-like cysteine/serine peptidase domain
FAVG1_356	noIPR	unintegrated
FAVG1_357	IPR011701	Major facilitator superfamily
FAVG1_357	IPR016196	Major facilitator superfamily domain, general substrate transporter
FAVG1_357	IPR020846	Major facilitator superfamily domain
FAVG1_357	noIPR	unintegrated
FAVG1_359	IPR001365	Adenosine/AMP deaminase domain
FAVG1_359	IPR006330	Adenosine/adenine deaminase
FAVG1_359	noIPR	unintegrated
FAVG1_360	IPR001138	Zn(2)-C6 fungal-type DNA-binding domain
FAVG1_360	IPR021858	Protein of unknown function DUF3468
FAVG1_361	IPR002198	Short-chain dehydrogenase/reductase SDR
FAVG1_361	IPR016040	NAD(P)-binding domain
FAVG1_361	noIPR	unintegrated
FAVG1_362	IPR004898	Pectate lyase, catalytic
FAVG1_362	IPR011050	Pectin lyase fold/virulence factor
FAVG1_362	IPR012334	Pectin lyase fold
FAVG1_362	noIPR	unintegrated
FAVG1_363	IPR002059	Cold-shock protein, DNA-binding
FAVG1_363	IPR011129	Cold shock protein
FAVG1_363	IPR012156	Cold shock, CspA
FAVG1_363	IPR012340	Nucleic acid-binding, OB-fold
FAVG1_363	IPR019844	Cold-shock conserved site
FAVG1_363	noIPR	unintegrated
FAVG1_364	IPR002110	Ankyrin repeat
FAVG1_364	IPR010730	Heterokaryon incompatibility
FAVG1_364	IPR020683	Ankyrin repeat-containing domain
FAVG1_364	noIPR	unintegrated
FAVG1_365	noIPR	unintegrated
FAVG1_366	noIPR	unintegrated
FAVG1_367	IPR001810	F-box domain
FAVG1_367	noIPR	unintegrated
FAVG1_368	IPR011989	Armadillo-like helical
FAVG1_368	IPR016024	Armadillo-type fold
FAVG1_368	noIPR	unintegrated
FAVG1_369	noIPR	unintegrated
FAVG1_370	IPR024079	Metallopeptidase, catalytic domain
FAVG1_370	noIPR	unintegrated
FAVG1_371	IPR001171	Ergosterol biosynthesis ERG4/ERG24
FAVG1_371	IPR005708	Homogentisate 1,2-dioxygenase
FAVG1_371	IPR011051	RmlC-like cupin domain
FAVG1_371	IPR014710	RmlC-like jelly roll fold
FAVG1_371	IPR018083	Sterol reductase, conserved site
FAVG1_371	noIPR	unintegrated
FAVG1_372	IPR015590	Aldehyde dehydrogenase domain
FAVG1_372	IPR016160	Aldehyde dehydrogenase, conserved site
FAVG1_372	IPR016161	Aldehyde/histidinol dehydrogenase
FAVG1_372	IPR016162	Aldehyde dehydrogenase, N-terminal
FAVG1_372	IPR016163	Aldehyde dehydrogenase, C-terminal
FAVG1_372	noIPR	unintegrated
FAVG1_376	IPR001650	Helicase, C-terminal
FAVG1_376	IPR027417	P-loop containing nucleoside triphosphate hydrolase
FAVG1_376	noIPR	unintegrated
FAVG1_377	IPR002110	Ankyrin repeat
FAVG1_377	IPR020683	Ankyrin repeat-containing domain
FAVG1_377	noIPR	unintegrated
FAVG1_378	noIPR	unintegrated
FAVG1_379	noIPR	unintegrated
FAVG1_380	noIPR	unintegrated
FAVG1_381	IPR003663	Sugar/inositol transporter
FAVG1_381	IPR005828	General substrate transporter
FAVG1_381	IPR005829	Sugar transporter, conserved site
FAVG1_381	IPR016196	Major facilitator superfamily domain, general substrate transporter
FAVG1_381	IPR020846	Major facilitator superfamily domain
FAVG1_381	noIPR	unintegrated
FAVG1_382	IPR013057	Amino acid transporter, transmembrane
FAVG1_382	noIPR	unintegrated
FAVG1_383	IPR004045	Glutathione S-transferase, N-terminal
FAVG1_383	IPR010987	Glutathione S-transferase, C-terminal-like
FAVG1_383	IPR012336	Thioredoxin-like fold
FAVG1_383	noIPR	unintegrated
FAVG1_384	IPR013831	SGNH hydrolase-type esterase domain
FAVG1_384	noIPR	unintegrated
FAVG1_386	IPR000719	Protein kinase domain
FAVG1_386	IPR002290	Serine/threonine- / dual specificity protein kinase, catalytic domain
FAVG1_386	IPR008271	Serine/threonine-protein kinase, active site
FAVG1_386	IPR011009	Protein kinase-like domain
FAVG1_386	IPR017441	Protein kinase, ATP binding site
FAVG1_386	noIPR	unintegrated
FAVG1_387	IPR001128	Cytochrome P450
FAVG1_387	IPR002401	Cytochrome P450, E-class, group I
FAVG1_387	IPR017972	Cytochrome P450, conserved site
FAVG1_387	noIPR	unintegrated
FAVG1_388	noIPR	unintegrated
FAVG1_389	IPR001764	Glycoside hydrolase, family 3, N-terminal
FAVG1_389	IPR002772	Glycoside hydrolase family 3 C-terminal domain
FAVG1_389	IPR017853	Glycoside hydrolase, superfamily
FAVG1_389	IPR019800	Glycoside hydrolase, family 3, active site
FAVG1_389	IPR026891	Fibronectin type III-like domain
FAVG1_389	IPR026892	Glycoside hydrolase family 3
FAVG1_389	noIPR	unintegrated
FAVG1_390	IPR016040	NAD(P)-binding domain
FAVG1_390	noIPR	unintegrated
FAVG1_391	IPR008509	Protein of unknown function DUF791
FAVG1_391	IPR016196	Major facilitator superfamily domain, general substrate transporter
FAVG1_391	noIPR	unintegrated
FAVG1_392	IPR025714	Methyltransferase domain
FAVG1_392	noIPR	unintegrated
FAVG1_393	IPR002213	UDP-glucuronosyl/UDP-glucosyltransferase
FAVG1_393	IPR015815	Hydroxy monocarboxylic acid anion dehydrogenase, HIBADH-type
FAVG1_393	noIPR	unintegrated
FAVG1_395	IPR002198	Short-chain dehydrogenase/reductase SDR
FAVG1_395	IPR002347	Glucose/ribitol dehydrogenase
FAVG1_395	IPR016040	NAD(P)-binding domain
FAVG1_395	IPR020904	Short-chain dehydrogenase/reductase, conserved site
FAVG1_395	IPR021858	Protein of unknown function DUF3468
FAVG1_395	noIPR	unintegrated
FAVG1_396	noIPR	unintegrated
FAVG1_397	IPR001002	Chitin-binding, type 1
FAVG1_397	IPR001223	Glycoside hydrolase, family 18, catalytic domain
FAVG1_397	IPR011583	Chitinase II
FAVG1_397	IPR013781	Glycoside hydrolase, catalytic domain
FAVG1_397	IPR017853	Glycoside hydrolase, superfamily
FAVG1_397	noIPR	unintegrated
FAVG1_398	IPR001509	NAD-dependent epimerase/dehydratase
FAVG1_398	IPR016040	NAD(P)-binding domain
FAVG1_398	noIPR	unintegrated
FAVG1_399	IPR001087	Lipase, GDSL
FAVG1_399	IPR013831	SGNH hydrolase-type esterase domain
FAVG1_399	noIPR	unintegrated
FAVG1_400	IPR015590	Aldehyde dehydrogenase domain
FAVG1_400	IPR016160	Aldehyde dehydrogenase, conserved site
FAVG1_400	IPR016161	Aldehyde/histidinol dehydrogenase
FAVG1_400	IPR016162	Aldehyde dehydrogenase, N-terminal
FAVG1_400	IPR016163	Aldehyde dehydrogenase, C-terminal
FAVG1_400	noIPR	unintegrated
FAVG1_401	noIPR	unintegrated
FAVG1_402	noIPR	unintegrated
FAVG1_403	IPR001138	Zn(2)-C6 fungal-type DNA-binding domain
FAVG1_403	IPR007219	Transcription factor domain, fungi
FAVG1_403	noIPR	unintegrated
FAVG1_404	IPR005828	General substrate transporter
FAVG1_404	IPR005829	Sugar transporter, conserved site
FAVG1_404	IPR016196	Major facilitator superfamily domain, general substrate transporter
FAVG1_404	IPR020846	Major facilitator superfamily domain
FAVG1_404	noIPR	unintegrated
FAVG1_405	IPR018946	Alkaline phosphatase D-related
FAVG1_405	noIPR	unintegrated
FAVG1_406	noIPR	unintegrated
FAVG1_407	IPR025213	Kinetochore Sim4 complex subunit Fta2
FAVG1_409	IPR011118	Tannase/feruloyl esterase
FAVG1_409	noIPR	unintegrated
FAVG1_411	noIPR	unintegrated
FAVG1_413	IPR000845	Nucleoside phosphorylase domain
FAVG1_413	IPR018017	Nucleoside phosphorylase
FAVG1_413	noIPR	unintegrated
FAVG1_414	noIPR	unintegrated
FAVG1_415	IPR021858	Protein of unknown function DUF3468
FAVG1_416	IPR001563	Peptidase S10, serine carboxypeptidase
FAVG1_416	noIPR	unintegrated
FAVG1_417	IPR002085	Alcohol dehydrogenase superfamily, zinc-type
FAVG1_417	IPR011032	GroES-like
FAVG1_417	IPR013154	Alcohol dehydrogenase GroES-like
FAVG1_417	IPR016040	NAD(P)-binding domain
FAVG1_417	IPR020843	Polyketide synthase, enoylreductase
FAVG1_417	noIPR	unintegrated
FAVG1_420	IPR003014	PAN-1 domain
FAVG1_420	IPR006652	Kelch repeat type 1
FAVG1_420	IPR011043	Galactose oxidase/kelch, beta-propeller
FAVG1_420	IPR013783	Immunoglobulin-like fold
FAVG1_420	IPR014756	Immunoglobulin E-set
FAVG1_420	IPR015202	Domain of unknown function DUF1929
FAVG1_420	IPR015916	Galactose oxidase, beta-propeller
FAVG1_420	noIPR	unintegrated
FAVG1_421	noIPR	unintegrated
FAVG1_422	IPR001563	Peptidase S10, serine carboxypeptidase
FAVG1_422	noIPR	unintegrated
FAVG1_423	IPR005828	General substrate transporter
FAVG1_423	IPR005829	Sugar transporter, conserved site
FAVG1_423	IPR016196	Major facilitator superfamily domain, general substrate transporter
FAVG1_423	IPR020846	Major facilitator superfamily domain
FAVG1_423	noIPR	unintegrated
FAVG1_424	noIPR	unintegrated
FAVG1_425	noIPR	unintegrated
FAVG1_426	IPR002293	Amino acid/polyamine transporter I
FAVG1_426	IPR004841	Amino acid permease/ SLC12A domain
FAVG1_426	noIPR	unintegrated
FAVG1_427	IPR003663	Sugar/inositol transporter
FAVG1_427	IPR005828	General substrate transporter
FAVG1_427	IPR005829	Sugar transporter, conserved site
FAVG1_427	IPR016196	Major facilitator superfamily domain, general substrate transporter
FAVG1_427	IPR020846	Major facilitator superfamily domain
FAVG1_427	noIPR	unintegrated
FAVG1_428	IPR001128	Cytochrome P450
FAVG1_428	IPR002403	Cytochrome P450, E-class, group IV
FAVG1_428	IPR017972	Cytochrome P450, conserved site
FAVG1_428	noIPR	unintegrated
FAVG1_429	IPR003953	FAD binding domain
FAVG1_429	IPR013027	FAD-dependent pyridine nucleotide-disulphide oxidoreductase
FAVG1_429	IPR027477	Succinate dehydrogenase/fumarate reductase flavoprotein, catalytic domain
FAVG1_429	noIPR	unintegrated
FAVG1_430	IPR002110	Ankyrin repeat
FAVG1_430	IPR020683	Ankyrin repeat-containing domain
FAVG1_430	noIPR	unintegrated
FAVG1_432	IPR001214	SET domain
FAVG1_432	noIPR	unintegrated
FAVG1_433	IPR006992	Amidohydrolase 2
FAVG1_433	noIPR	unintegrated
FAVG1_434	noIPR	unintegrated
FAVG1_435	IPR002938	Monooxygenase, FAD-binding
FAVG1_435	IPR003042	Aromatic-ring hydroxylase-like
FAVG1_435	IPR006076	FAD dependent oxidoreductase
FAVG1_435	noIPR	unintegrated
FAVG1_436	IPR001138	Zn(2)-C6 fungal-type DNA-binding domain
FAVG1_436	IPR007219	Transcription factor domain, fungi
FAVG1_436	noIPR	unintegrated
FAVG1_437	IPR001138	Zn(2)-C6 fungal-type DNA-binding domain
FAVG1_437	IPR007219	Transcription factor domain, fungi
FAVG1_437	noIPR	unintegrated
FAVG1_438	noIPR	unintegrated
FAVG1_439	IPR001789	Signal transduction response regulator, receiver domain
FAVG1_439	IPR003594	Histidine kinase-like ATPase, ATP-binding domain
FAVG1_439	IPR003661	Signal transduction histidine kinase, subgroup 1, dimerisation/phosphoacceptor domain
FAVG1_439	IPR004358	Signal transduction histidine kinase-related protein, C-terminal
FAVG1_439	IPR005467	Signal transduction histidine kinase, core
FAVG1_439	IPR009082	Signal transduction histidine kinase, homodimeric domain
FAVG1_439	IPR011006	CheY-like superfamily
FAVG1_439	noIPR	unintegrated
FAVG1_442	IPR013057	Amino acid transporter, transmembrane
FAVG1_442	noIPR	unintegrated
FAVG1_446	IPR006047	Glycosyl hydrolase, family 13, catalytic domain
FAVG1_446	IPR006589	Glycosyl hydrolase, family 13, subfamily, catalytic domain
FAVG1_446	IPR013780	Glycosyl hydrolase, family 13, all-beta
FAVG1_446	IPR013781	Glycoside hydrolase, catalytic domain
FAVG1_446	IPR015902	Glycoside hydrolase, family 13
FAVG1_446	IPR017853	Glycoside hydrolase, superfamily
FAVG1_446	noIPR	unintegrated
FAVG1_447	IPR003663	Sugar/inositol transporter
FAVG1_447	IPR005828	General substrate transporter
FAVG1_447	IPR005829	Sugar transporter, conserved site
FAVG1_447	IPR016196	Major facilitator superfamily domain, general substrate transporter
FAVG1_447	IPR020846	Major facilitator superfamily domain
FAVG1_447	noIPR	unintegrated
FAVG1_448	IPR001138	Zn(2)-C6 fungal-type DNA-binding domain
FAVG1_448	noIPR	unintegrated
FAVG1_449	IPR006093	Oxygen oxidoreductase covalent FAD-binding site
FAVG1_449	IPR006094	FAD linked oxidase, N-terminal
FAVG1_449	IPR016166	FAD-binding, type 2
FAVG1_449	IPR016167	FAD-binding, type 2, subdomain 1
FAVG1_449	IPR016169	CO dehydrogenase flavoprotein-like, FAD-binding, subdomain 2
FAVG1_449	noIPR	unintegrated
FAVG1_450	IPR002293	Amino acid/polyamine transporter I
FAVG1_450	noIPR	unintegrated
FAVG1_451	IPR021848	Protein of unknown function DUF3445
FAVG1_451	noIPR	unintegrated
FAVG1_452	IPR000120	Amidase
FAVG1_452	IPR023631	Amidase signature domain
FAVG1_452	noIPR	unintegrated
FAVG1_453	IPR001356	Homeobox domain
FAVG1_453	IPR007087	Zinc finger, C2H2
FAVG1_453	IPR008422	Homeobox KN domain
FAVG1_453	IPR009057	Homeodomain-like
FAVG1_453	IPR015880	Zinc finger, C2H2-like
FAVG1_453	noIPR	unintegrated
FAVG1_455	IPR005814	Aminotransferase class-III
FAVG1_455	IPR015421	Pyridoxal phosphate-dependent transferase, major region, subdomain 1
FAVG1_455	IPR015422	Pyridoxal phosphate-dependent transferase, major region, subdomain 2
FAVG1_455	IPR015424	Pyridoxal phosphate-dependent transferase
FAVG1_455	IPR027417	P-loop containing nucleoside triphosphate hydrolase
FAVG1_455	noIPR	unintegrated
FAVG1_456	IPR004839	Aminotransferase, class I/classII
FAVG1_456	IPR015421	Pyridoxal phosphate-dependent transferase, major region, subdomain 1
FAVG1_456	IPR015424	Pyridoxal phosphate-dependent transferase
FAVG1_456	noIPR	unintegrated
FAVG1_457	noIPR	unintegrated
FAVG1_458	IPR014746	Glutamine synthetase/guanido kinase, catalytic domain
FAVG1_458	noIPR	unintegrated
FAVG1_459	noIPR	unintegrated
FAVG1_460	IPR001356	Homeobox domain
FAVG1_460	IPR007087	Zinc finger, C2H2
FAVG1_460	IPR008422	Homeobox KN domain
FAVG1_460	IPR009057	Homeodomain-like
FAVG1_460	IPR015880	Zinc finger, C2H2-like
FAVG1_460	noIPR	unintegrated
FAVG1_461	IPR004304	Acetamidase/Formamidase
FAVG1_461	noIPR	unintegrated
FAVG1_462	IPR000073	Alpha/beta hydrolase fold-1
FAVG1_462	IPR008220	Homoserine acetyltransferase
FAVG1_462	noIPR	unintegrated
FAVG1_463	IPR000898	Indoleamine 2,3-dioxygenase
FAVG1_463	noIPR	unintegrated
FAVG1_464	IPR013057	Amino acid transporter, transmembrane
FAVG1_464	noIPR	unintegrated
FAVG1_465	IPR011021	Arrestin-like, N-terminal
FAVG1_466	IPR014881	Nin one binding (NOB1) Zn-ribbon-like
FAVG1_466	IPR017117	D-site 20S pre-rRNA nuclease
FAVG1_466	noIPR	unintegrated
FAVG1_467	IPR001985	S-adenosylmethionine decarboxylase
FAVG1_467	IPR016067	S-adenosylmethionine decarboxylase, core
FAVG1_467	IPR018166	S-adenosylmethionine decarboxylase, conserved site
FAVG1_467	IPR018167	S-adenosylmethionine decarboxylase subgroup
FAVG1_467	noIPR	unintegrated
FAVG1_468	IPR015223	ATPase MipZ/NubP2/Cfd1
FAVG1_468	IPR019591	ATPase-like, ParA/MinD
FAVG1_468	IPR027417	P-loop containing nucleoside triphosphate hydrolase
FAVG1_468	noIPR	unintegrated
FAVG1_469	noIPR	unintegrated
FAVG1_470	IPR000648	Oxysterol-binding protein
FAVG1_470	IPR018494	Oxysterol-binding protein, conserved site
FAVG1_470	noIPR	unintegrated
FAVG1_473	IPR002213	UDP-glucuronosyl/UDP-glucosyltransferase
FAVG1_473	IPR015815	Hydroxy monocarboxylic acid anion dehydrogenase, HIBADH-type
FAVG1_473	noIPR	unintegrated
FAVG1_474	IPR006140	D-isomer specific 2-hydroxyacid dehydrogenase, NAD-binding
FAVG1_474	IPR016040	NAD(P)-binding domain
FAVG1_474	noIPR	unintegrated
FAVG1_475	IPR006710	Glycoside hydrolase, family 43
FAVG1_475	IPR008985	Concanavalin A-like lectin/glucanases superfamily
FAVG1_475	IPR013320	Concanavalin A-like lectin/glucanase, subgroup
FAVG1_475	IPR023296	Glycosyl hydrolase, five-bladed beta-propellor domain
FAVG1_475	noIPR	unintegrated
FAVG1_476	IPR010699	Protein of unknown function DUF1275
FAVG1_476	noIPR	unintegrated
FAVG1_477	IPR008576	Protein of unknown function DUF858, methyltransferase-like
FAVG1_477	noIPR	unintegrated
FAVG1_479	noIPR	unintegrated
FAVG1_480	IPR001128	Cytochrome P450
FAVG1_480	IPR002401	Cytochrome P450, E-class, group I
FAVG1_480	noIPR	unintegrated
FAVG1_481	IPR003439	ABC transporter-like
FAVG1_481	IPR003593	AAA+ ATPase domain
FAVG1_481	IPR010929	CDR ABC transporter
FAVG1_481	IPR013525	ABC-2 type transporter
FAVG1_481	IPR017871	ABC transporter, conserved site
FAVG1_481	IPR027417	P-loop containing nucleoside triphosphate hydrolase
FAVG1_481	noIPR	unintegrated
FAVG1_482	noIPR	unintegrated
FAVG1_483	IPR002007	Haem peroxidase, animal
FAVG1_483	IPR010255	Haem peroxidase
FAVG1_483	noIPR	unintegrated
FAVG1_484	IPR006091	Acyl-CoA oxidase/dehydrogenase, central domain
FAVG1_484	IPR006092	Acyl-CoA dehydrogenase, N-terminal
FAVG1_484	IPR009075	Acyl-CoA dehydrogenase/oxidase C-terminal
FAVG1_484	IPR009100	Acyl-CoA dehydrogenase/oxidase
FAVG1_484	IPR013107	Acyl-CoA dehydrogenase, type 2, C-terminal
FAVG1_484	IPR013786	Acyl-CoA dehydrogenase/oxidase, N-terminal
FAVG1_484	noIPR	unintegrated
FAVG1_485	IPR011251	Luciferase-like domain
FAVG1_485	IPR016215	Nitrilotriacetate monooxygenase component A/pristinamycin IIA synthase subunit A
FAVG1_485	noIPR	unintegrated
FAVG1_486	IPR001810	F-box domain
FAVG1_486	noIPR	unintegrated
FAVG1_487	noIPR	unintegrated
FAVG1_488	IPR011009	Protein kinase-like domain
FAVG1_488	IPR017441	Protein kinase, ATP binding site
FAVG1_488	IPR025213	Kinetochore Sim4 complex subunit Fta2
FAVG1_488	noIPR	unintegrated
FAVG1_490	IPR007219	Transcription factor domain, fungi
FAVG1_490	noIPR	unintegrated
FAVG1_491	IPR001155	NADH:flavin oxidoreductase/NADH oxidase, N-terminal
FAVG1_491	IPR013785	Aldolase-type TIM barrel
FAVG1_491	noIPR	unintegrated
FAVG1_492	IPR001138	Zn(2)-C6 fungal-type DNA-binding domain
FAVG1_492	IPR007219	Transcription factor domain, fungi
FAVG1_494	IPR004099	Pyridine nucleotide-disulphide oxidoreductase, dimerisation domain
FAVG1_494	IPR013027	FAD-dependent pyridine nucleotide-disulphide oxidoreductase
FAVG1_494	IPR016156	FAD/NAD-linked reductase, dimerisation domain
FAVG1_494	IPR017941	Rieske [2Fe-2S] iron-sulphur domain
FAVG1_494	IPR023753	Pyridine nucleotide-disulphide oxidoreductase, FAD/NAD(P)-binding domain
FAVG1_494	noIPR	unintegrated
FAVG1_495	IPR002085	Alcohol dehydrogenase superfamily, zinc-type
FAVG1_495	IPR002328	Alcohol dehydrogenase, zinc-type, conserved site
FAVG1_495	IPR011032	GroES-like
FAVG1_495	IPR013154	Alcohol dehydrogenase GroES-like
FAVG1_495	IPR016040	NAD(P)-binding domain
FAVG1_495	noIPR	unintegrated
FAVG1_497	IPR001128	Cytochrome P450
FAVG1_497	IPR002007	Haem peroxidase, animal
FAVG1_497	IPR010255	Haem peroxidase
FAVG1_497	IPR017972	Cytochrome P450, conserved site
FAVG1_497	IPR019791	Haem peroxidase, animal, subgroup
FAVG1_497	noIPR	unintegrated
FAVG1_498	IPR013078	Histidine phosphatase superfamily, clade-1
FAVG1_498	IPR018712	Domain of unknown function DUF2235
FAVG1_498	noIPR	unintegrated
FAVG1_499	IPR000640	Translation elongation factor EFG, V domain
FAVG1_499	IPR000795	Elongation factor, GTP-binding domain
FAVG1_499	IPR004161	Translation elongation factor EFTu/EF1A, domain 2
FAVG1_499	IPR005225	Small GTP-binding protein domain
FAVG1_499	IPR006297	Elongation factor 4
FAVG1_499	IPR007330	MIT
FAVG1_499	IPR009000	Translation elongation/initiation factor/Ribosomal, beta-barrel
FAVG1_499	IPR009022	Elongation factor G, III-V domain
FAVG1_499	IPR013842	GTP-binding protein LepA, C-terminal
FAVG1_499	IPR027417	P-loop containing nucleoside triphosphate hydrolase
FAVG1_499	noIPR	unintegrated
FAVG1_500	IPR011989	Armadillo-like helical
FAVG1_500	IPR013180	Beta-catenin-like protein 1, N-terminal
FAVG1_500	IPR016024	Armadillo-type fold
FAVG1_500	noIPR	unintegrated
FAVG1_501	IPR005124	Vacuolar (H+)-ATPase G subunit
FAVG1_501	noIPR	unintegrated
FAVG1_502	noIPR	unintegrated
FAVG1_503	IPR007120	DNA-directed RNA polymerase, subunit 2, domain 6
FAVG1_503	IPR007121	RNA polymerase, beta subunit, conserved site
FAVG1_503	IPR007641	RNA polymerase Rpb2, domain 7
FAVG1_503	IPR007642	RNA polymerase Rpb2, domain 2
FAVG1_503	IPR007644	RNA polymerase, beta subunit, protrusion
FAVG1_503	IPR007645	RNA polymerase Rpb2, domain 3
FAVG1_503	IPR007646	RNA polymerase Rpb2, domain 4
FAVG1_503	IPR007647	RNA polymerase Rpb2, domain 5
FAVG1_503	IPR014724	RNA polymerase Rpb2, OB-fold
FAVG1_503	IPR015712	DNA-directed RNA polymerase, subunit 2
FAVG1_503	noIPR	unintegrated
FAVG1_504	IPR000254	Cellulose-binding domain, fungal
FAVG1_504	IPR000334	Glycoside hydrolase, family 45
FAVG1_504	IPR009009	RlpA-like double-psi beta-barrel domain
FAVG1_504	IPR014733	Barwin-like endoglucanase
FAVG1_504	noIPR	unintegrated
FAVG1_505	IPR000898	Indoleamine 2,3-dioxygenase
FAVG1_505	noIPR	unintegrated
FAVG1_506	IPR008883	Ubiquitin E2 variant, N-terminal
FAVG1_506	IPR016135	Ubiquitin-conjugating enzyme/RWD-like
FAVG1_506	IPR017916	Steadiness box
FAVG1_506	noIPR	unintegrated
FAVG1_507	IPR000366	GPCR fungal pheromone mating factor, STE2
FAVG1_507	IPR027458	Pheromone alpha factor receptor, double transmembrane domain
FAVG1_507	noIPR	unintegrated
FAVG1_510	IPR000757	Glycoside hydrolase, family 16
FAVG1_510	IPR008985	Concanavalin A-like lectin/glucanases superfamily
FAVG1_510	IPR013320	Concanavalin A-like lectin/glucanase, subgroup
FAVG1_510	noIPR	unintegrated
FAVG1_511	noIPR	unintegrated
FAVG1_512	IPR001680	WD40 repeat
FAVG1_512	IPR015943	WD40/YVTN repeat-like-containing domain
FAVG1_512	IPR017986	WD40-repeat-containing domain
FAVG1_512	IPR019775	WD40 repeat, conserved site
FAVG1_512	IPR020472	G-protein beta WD-40 repeat
FAVG1_512	noIPR	unintegrated
FAVG1_513	IPR007194	Transport protein particle (TRAPP) component
FAVG1_513	IPR016721	TRAPP I complex, Bet3
FAVG1_513	IPR024096	NO signalling/Golgi transport ligand-binding domain
FAVG1_513	noIPR	unintegrated
FAVG1_514	IPR006594	LisH dimerisation motif
FAVG1_516	IPR001878	Zinc finger, CCHC-type
FAVG1_516	noIPR	unintegrated
FAVG1_517	noIPR	unintegrated
FAVG1_518	IPR001300	Peptidase C2, calpain, catalytic domain
FAVG1_518	IPR022684	Peptidase C2, calpain family
FAVG1_518	noIPR	unintegrated
FAVG1_519	noIPR	unintegrated
FAVG1_521	IPR003663	Sugar/inositol transporter
FAVG1_521	IPR005828	General substrate transporter
FAVG1_521	IPR005829	Sugar transporter, conserved site
FAVG1_521	IPR016196	Major facilitator superfamily domain, general substrate transporter
FAVG1_521	IPR020846	Major facilitator superfamily domain
FAVG1_521	noIPR	unintegrated
FAVG1_523	IPR007594	RFT1
FAVG1_523	noIPR	unintegrated
FAVG1_524	IPR000629	RNA helicase, ATP-dependent, DEAD-box, conserved site
FAVG1_524	IPR001650	Helicase, C-terminal
FAVG1_524	IPR011545	DNA/RNA helicase, DEAD/DEAH box type, N-terminal
FAVG1_524	IPR014001	Helicase, superfamily 1/2, ATP-binding domain
FAVG1_524	IPR014014	RNA helicase, DEAD-box type, Q motif
FAVG1_524	IPR027417	P-loop containing nucleoside triphosphate hydrolase
FAVG1_524	noIPR	unintegrated
FAVG1_525	IPR003511	DNA-binding HORMA
FAVG1_525	IPR027097	Mitotic spindle checkpoint protein Mad2
FAVG1_525	noIPR	unintegrated
FAVG1_526	IPR000449	Ubiquitin-associated domain/translation elongation factor EF-Ts, N-terminal
FAVG1_526	IPR001394	Ubiquitin carboxyl-terminal hydrolases family 2
FAVG1_526	IPR001607	Zinc finger, UBP-type
FAVG1_526	IPR009060	UBA-like
FAVG1_526	IPR013083	Zinc finger, RING/FYVE/PHD-type
FAVG1_526	IPR015940	Ubiquitin-associated/translation elongation factor EF1B, N-terminal, eukaryote
FAVG1_526	IPR016652	Ubiquitinyl hydrolase
FAVG1_526	IPR018200	Peptidase C19, ubiquitin carboxyl-terminal hydrolase 2, conserved site
FAVG1_526	noIPR	unintegrated
FAVG1_527	IPR002871	NIF system FeS cluster assembly, NifU, N-terminal
FAVG1_527	IPR011339	ISC system FeS cluster assembly, IscU scaffold
FAVG1_527	noIPR	unintegrated
FAVG1_528	IPR004294	Carotenoid oxygenase
FAVG1_528	noIPR	unintegrated
FAVG1_529	IPR025207	Kinetochore Sim4 complex subunit Fta4
FAVG1_530	noIPR	unintegrated
FAVG1_531	IPR001764	Glycoside hydrolase, family 3, N-terminal
FAVG1_531	IPR002772	Glycoside hydrolase family 3 C-terminal domain
FAVG1_531	IPR011658	PA14
FAVG1_531	IPR017853	Glycoside hydrolase, superfamily
FAVG1_531	IPR019800	Glycoside hydrolase, family 3, active site
FAVG1_531	IPR026891	Fibronectin type III-like domain
FAVG1_531	IPR026892	Glycoside hydrolase family 3
FAVG1_531	noIPR	unintegrated
FAVG1_532	IPR021833	Protein of unknown function DUF3425
FAVG1_532	noIPR	unintegrated
FAVG1_533	IPR006145	Pseudouridine synthase, RsuA/RluB/C/D/E/F
FAVG1_533	IPR006224	Pseudouridine synthase, RluC/RluD, conserved site
FAVG1_533	IPR006225	Pseudouridine synthase, RluC/RluD
FAVG1_533	IPR020103	Pseudouridine synthase, catalytic domain
FAVG1_533	noIPR	unintegrated
FAVG1_534	noIPR	unintegrated
FAVG1_535	IPR000683	Oxidoreductase, N-terminal
FAVG1_535	IPR004104	Oxidoreductase, C-terminal
FAVG1_535	IPR016040	NAD(P)-binding domain
FAVG1_535	noIPR	unintegrated
FAVG1_536	IPR006094	FAD linked oxidase, N-terminal
FAVG1_536	IPR012951	Berberine/berberine-like
FAVG1_536	IPR016166	FAD-binding, type 2
FAVG1_536	IPR016167	FAD-binding, type 2, subdomain 1
FAVG1_536	IPR016169	CO dehydrogenase flavoprotein-like, FAD-binding, subdomain 2
FAVG1_536	noIPR	unintegrated
FAVG1_537	IPR002641	Patatin/Phospholipase A2-related
FAVG1_537	IPR016035	Acyl transferase/acyl hydrolase/lysophospholipase
FAVG1_537	noIPR	unintegrated
FAVG1_538	IPR015880	Zinc finger, C2H2-like
FAVG1_538	noIPR	unintegrated
FAVG1_540	IPR003126	Zinc finger, N-recognin
FAVG1_540	IPR013993	Zinc finger, N-recognin, metazoa
FAVG1_540	noIPR	unintegrated
FAVG1_541	IPR001208	Mini-chromosome maintenance, DNA-dependent ATPase
FAVG1_541	IPR008045	DNA replication licensing factor Mcm2
FAVG1_541	IPR012340	Nucleic acid-binding, OB-fold
FAVG1_541	IPR018525	Mini-chromosome maintenance, conserved site
FAVG1_541	IPR027417	P-loop containing nucleoside triphosphate hydrolase
FAVG1_541	IPR027925	MCM N-terminal domain
FAVG1_541	noIPR	unintegrated
FAVG1_542	noIPR	unintegrated
FAVG1_543	IPR001041	2Fe-2S ferredoxin-type domain
FAVG1_543	IPR005302	Molybdenum cofactor sulfurase, C-terminal
FAVG1_543	IPR006058	2Fe-2S ferredoxin, iron-sulphur binding site
FAVG1_543	IPR008333	Oxidoreductase, FAD-binding domain
FAVG1_543	IPR011037	Pyruvate kinase-like, insert domain
FAVG1_543	IPR012675	Beta-grasp domain
FAVG1_543	IPR015808	Molybdenum cofactor sulfurase, C-terminal-like
FAVG1_543	IPR017927	Ferredoxin reductase-type FAD-binding domain
FAVG1_543	IPR017938	Riboflavin synthase-like beta-barrel
FAVG1_543	noIPR	unintegrated
FAVG1_544	noIPR	unintegrated
FAVG1_545	noIPR	unintegrated
FAVG1_546	IPR022751	Alpha-mannosyltransferase
FAVG1_546	noIPR	unintegrated
FAVG1_547	IPR008979	Galactose-binding domain-like
FAVG1_547	IPR012919	Sad1/UNC-like, C-terminal
FAVG1_547	noIPR	unintegrated
FAVG1_548	IPR000504	RNA recognition motif domain
FAVG1_548	IPR007201	RNA recognition motif 2
FAVG1_548	IPR012677	Nucleotide-binding, alpha-beta plait
FAVG1_548	noIPR	unintegrated
FAVG1_549	IPR007225	Exocyst complex subunit Sec15-like
FAVG1_550	IPR003958	Transcription factor CBF/NF-Y/archaeal histone
FAVG1_550	IPR009072	Histone-fold
FAVG1_550	IPR021934	Sox C-terminal transactivation domain
FAVG1_550	IPR027170	Transcriptional activator NFYC/HAP5 subunit
FAVG1_550	noIPR	unintegrated
FAVG1_551	IPR014810	Fcf2 pre-rRNA processing
FAVG1_551	noIPR	unintegrated
FAVG1_552	IPR001848	Ribosomal protein S10
FAVG1_552	IPR027486	Ribosomal protein S10 domain
FAVG1_552	noIPR	unintegrated
FAVG1_553	IPR001412	Aminoacyl-tRNA synthetase, class I, conserved site
FAVG1_553	IPR002305	Aminoacyl-tRNA synthetase, class Ic
FAVG1_553	IPR002306	Tryptophan-tRNA ligase
FAVG1_553	IPR014729	Rossmann-like alpha/beta/alpha sandwich fold
FAVG1_553	noIPR	unintegrated
FAVG1_554	IPR011989	Armadillo-like helical
FAVG1_554	IPR016024	Armadillo-type fold
FAVG1_554	noIPR	unintegrated
FAVG1_555	IPR000587	Creatinase
FAVG1_555	IPR000994	Peptidase M24, structural domain
FAVG1_555	IPR001131	Peptidase M24B, X-Pro dipeptidase/aminopeptidase P, conserved site
FAVG1_555	noIPR	unintegrated
FAVG1_556	noIPR	unintegrated
FAVG1_557	IPR000164	Histone H3
FAVG1_557	IPR007125	Histone core
FAVG1_557	IPR009072	Histone-fold
FAVG1_558	IPR007599	Derlin
FAVG1_558	noIPR	unintegrated
FAVG1_559	IPR004313	Acireductone dioxygenase ARD family
FAVG1_559	IPR011051	RmlC-like cupin domain
FAVG1_559	IPR014710	RmlC-like jelly roll fold
FAVG1_559	noIPR	unintegrated
FAVG1_560	IPR002198	Short-chain dehydrogenase/reductase SDR
FAVG1_560	IPR002347	Glucose/ribitol dehydrogenase
FAVG1_560	IPR016040	NAD(P)-binding domain
FAVG1_560	noIPR	unintegrated
FAVG1_561	IPR004689	UDP-galactose transporter
FAVG1_561	IPR004853	Triose-phosphate transporter domain
FAVG1_561	noIPR	unintegrated
FAVG1_562	IPR004299	Membrane bound O-acyl transferase, MBOAT
FAVG1_562	noIPR	unintegrated
FAVG1_563	noIPR	unintegrated
FAVG1_564	IPR003675	CAAX amino terminal protease
FAVG1_564	noIPR	unintegrated
FAVG1_565	IPR019411	Domain of unknown function DUF2404
FAVG1_565	noIPR	unintegrated
FAVG1_566	IPR001619	Sec1-like protein
FAVG1_566	IPR002218	Glucose-inhibited division protein A-related
FAVG1_566	IPR004416	Glucose-inhibited division protein A
FAVG1_566	IPR020595	Glucose-inhibited division protein A-related, conserved site
FAVG1_566	IPR026904	GidA associated domain 3
FAVG1_566	IPR027482	Sec1-like, domain 2
FAVG1_566	noIPR	unintegrated
FAVG1_567	IPR000462	CDP-alcohol phosphatidyltransferase
FAVG1_567	noIPR	unintegrated
FAVG1_568	IPR003903	Ubiquitin interacting motif
FAVG1_568	IPR010347	Tyrosyl-DNA phosphodiesterase
FAVG1_568	IPR027415	Tyrosyl-DNA phosphodiesterase C-terminal domain
FAVG1_568	noIPR	unintegrated
FAVG1_569	IPR018608	Gluconate transport inducer 1/Pac2
FAVG1_571	IPR001841	Zinc finger, RING-type
FAVG1_571	IPR013083	Zinc finger, RING/FYVE/PHD-type
FAVG1_571	IPR024766	Zinc finger, RING-H2-type
FAVG1_571	noIPR	unintegrated
FAVG1_572	IPR009542	Microsomal signal peptidase 12kDa subunit
FAVG1_572	noIPR	unintegrated
FAVG1_573	IPR002523	Mg2+ transporter protein, CorA-like/Zinc transport protein ZntB
FAVG1_573	noIPR	unintegrated
FAVG1_574	IPR004217	Tim10/DDP family zinc finger
FAVG1_574	noIPR	unintegrated
FAVG1_575	IPR005633	Ribosomal protein L23/L25, N-terminal
FAVG1_575	IPR012677	Nucleotide-binding, alpha-beta plait
FAVG1_575	IPR012678	Ribosomal protein L23/L15e core domain
FAVG1_575	IPR013025	Ribosomal protein L25/L23
FAVG1_575	noIPR	unintegrated
FAVG1_576	IPR021867	Putative methyltransferase, DUF3321
FAVG1_577	IPR023214	HAD-like domain
FAVG1_577	IPR023943	Enolase-phosphatase E1
FAVG1_577	noIPR	unintegrated
FAVG1_578	IPR000719	Protein kinase domain
FAVG1_578	IPR002290	Serine/threonine- / dual specificity protein kinase, catalytic domain
FAVG1_578	IPR008271	Serine/threonine-protein kinase, active site
FAVG1_578	IPR011009	Protein kinase-like domain
FAVG1_578	IPR020635	Tyrosine-protein kinase, catalytic domain
FAVG1_578	noIPR	unintegrated
FAVG1_579	IPR013057	Amino acid transporter, transmembrane
FAVG1_579	noIPR	unintegrated
FAVG1_581	IPR001680	WD40 repeat
FAVG1_581	IPR013890	Transcriptional repressor Tup1, N-terminal
FAVG1_581	IPR015943	WD40/YVTN repeat-like-containing domain
FAVG1_581	IPR017986	WD40-repeat-containing domain
FAVG1_581	IPR019775	WD40 repeat, conserved site
FAVG1_581	IPR020472	G-protein beta WD-40 repeat
FAVG1_581	noIPR	unintegrated
FAVG1_582	IPR006694	Fatty acid hydroxylase
FAVG1_582	noIPR	unintegrated
FAVG1_583	IPR018559	Protein of unknown function DUF2015
FAVG1_583	noIPR	unintegrated
FAVG1_584	IPR002672	Ribosomal protein L28e
FAVG1_584	noIPR	unintegrated
FAVG1_585	IPR001236	Lactate/malate dehydrogenase, N-terminal
FAVG1_585	IPR001252	Malate dehydrogenase, active site
FAVG1_585	IPR001557	L-lactate/malate dehydrogenase
FAVG1_585	IPR010097	Malate dehydrogenase, type 1
FAVG1_585	IPR015955	Lactate dehydrogenase/glycoside hydrolase, family 4, C-terminal
FAVG1_585	IPR016040	NAD(P)-binding domain
FAVG1_585	IPR022383	Lactate/malate dehydrogenase, C-terminal
FAVG1_585	noIPR	unintegrated
FAVG1_586	IPR007194	Transport protein particle (TRAPP) component
FAVG1_586	IPR024096	NO signalling/Golgi transport ligand-binding domain
FAVG1_586	noIPR	unintegrated
FAVG1_587	IPR000115	Phosphoribosylglycinamide synthetase
FAVG1_587	IPR000728	AIR synthase related protein, N-terminal domain
FAVG1_587	IPR004733	Phosphoribosylformylglycinamidine cyclo-ligase
FAVG1_587	IPR010918	AIR synthase-related protein, C-terminal domain
FAVG1_587	IPR011054	Rudiment single hybrid motif
FAVG1_587	IPR011761	ATP-grasp fold
FAVG1_587	IPR013815	ATP-grasp fold, subdomain 1
FAVG1_587	IPR013816	ATP-grasp fold, subdomain 2
FAVG1_587	IPR016185	Pre-ATP-grasp domain
FAVG1_587	IPR016188	PurM, N-terminal-like
FAVG1_587	IPR020559	Phosphoribosylglycinamide synthetase, conserved site
FAVG1_587	IPR020560	Phosphoribosylglycinamide synthetase, C-domain
FAVG1_587	IPR020561	Phosphoribosylglycinamide synthetase, ATP-grasp (A) domain
FAVG1_587	IPR020562	Phosphoribosylglycinamide synthetase, N-terminal
FAVG1_587	noIPR	unintegrated
FAVG1_588	IPR004181	Zinc finger, MIZ-type
FAVG1_588	IPR013083	Zinc finger, RING/FYVE/PHD-type
FAVG1_588	IPR023321	PINIT domain
FAVG1_588	IPR027229	E3 SUMO protein ligase
FAVG1_588	noIPR	unintegrated
FAVG1_589	IPR019434	Uncharacterised protein family UPF0642
FAVG1_590	IPR002591	Type I phosphodiesterase/nucleotide pyrophosphatase/phosphate transferase
FAVG1_590	IPR017849	Alkaline phosphatase-like, alpha/beta/alpha
FAVG1_590	IPR017850	Alkaline-phosphatase-like, core domain
FAVG1_590	noIPR	unintegrated
FAVG1_591	IPR011989	Armadillo-like helical
FAVG1_591	IPR016024	Armadillo-type fold
FAVG1_591	IPR025977	Nuclear condensin complex subunit 3, C-terminal domain
FAVG1_591	IPR027165	Condensin complex subunit 3
FAVG1_591	noIPR	unintegrated
FAVG1_592	IPR000504	RNA recognition motif domain
FAVG1_592	IPR012677	Nucleotide-binding, alpha-beta plait
FAVG1_592	noIPR	unintegrated
FAVG1_594	IPR008521	Magnesium transporter NIPA
FAVG1_594	noIPR	unintegrated
FAVG1_595	IPR000095	CRIB domain
FAVG1_596	IPR011598	Myc-type, basic helix-loop-helix (bHLH) domain
FAVG1_596	noIPR	unintegrated
FAVG1_597	IPR000969	Structure-specific recognition protein
FAVG1_597	IPR011993	Pleckstrin homology-like domain
FAVG1_597	IPR013719	Domain of unknown function DUF1747
FAVG1_597	IPR024954	SSRP1 domain
FAVG1_597	noIPR	unintegrated
FAVG1_598	IPR002921	Lipase, class 3
FAVG1_598	noIPR	unintegrated
FAVG1_599	IPR008895	YL1 nuclear
FAVG1_599	IPR013272	YL1 nuclear, C-terminal
FAVG1_599	noIPR	unintegrated
FAVG1_601	IPR006694	Fatty acid hydroxylase
FAVG1_601	noIPR	unintegrated
FAVG1_602	IPR011057	Mss4-like
FAVG1_602	IPR011323	Mss4/translationally controlled tumour-associated TCTP
FAVG1_602	IPR018103	Translationally controlled tumour protein, conserved site
FAVG1_602	IPR018105	Translationally controlled tumour protein
FAVG1_602	noIPR	unintegrated
FAVG1_604	IPR008685	Centromere protein Mis12
FAVG1_605	IPR002885	Pentatricopeptide repeat
FAVG1_605	noIPR	unintegrated
FAVG1_606	IPR004045	Glutathione S-transferase, N-terminal
FAVG1_606	IPR004046	Glutathione S-transferase, C-terminal
FAVG1_606	IPR010987	Glutathione S-transferase, C-terminal-like
FAVG1_606	IPR012336	Thioredoxin-like fold
FAVG1_606	IPR017933	Glutathione S-transferase/chloride channel, C-terminal
FAVG1_606	noIPR	unintegrated
FAVG1_607	IPR004022	DDT domain
FAVG1_607	IPR013136	WSTF/Acf1/Cbp146
FAVG1_607	IPR018501	DDT domain superfamily
FAVG1_607	noIPR	unintegrated
FAVG1_608	IPR004856	Glycosyl transferase, ALG6/ALG8
FAVG1_608	noIPR	unintegrated
FAVG1_609	IPR005052	Legume-like lectin
FAVG1_609	IPR008985	Concanavalin A-like lectin/glucanases superfamily
FAVG1_609	IPR013320	Concanavalin A-like lectin/glucanase, subgroup
FAVG1_609	noIPR	unintegrated
FAVG1_610	IPR000994	Peptidase M24, structural domain
FAVG1_610	IPR001131	Peptidase M24B, X-Pro dipeptidase/aminopeptidase P, conserved site
FAVG1_610	IPR001138	Zn(2)-C6 fungal-type DNA-binding domain
FAVG1_610	IPR007219	Transcription factor domain, fungi
FAVG1_610	IPR007865	Aminopeptidase P N-terminal domain
FAVG1_610	noIPR	unintegrated
FAVG1_611	IPR000717	Proteasome component (PCI) domain
FAVG1_611	IPR019585	26S proteasome, regulatory subunit Rpn7
FAVG1_611	noIPR	unintegrated
FAVG1_612	IPR003648	Splicing factor motif
FAVG1_612	IPR004098	Prp18
FAVG1_612	IPR014906	Pre-mRNA processing factor 4 (PRP4)-like
FAVG1_612	noIPR	unintegrated
FAVG1_613	IPR010516	Sin3 associated polypeptide p18
FAVG1_614	noIPR	unintegrated
FAVG1_615	IPR000555	JAB/MPN domain
FAVG1_615	IPR012591	PRO8NT domain
FAVG1_615	IPR012592	PROCN domain
FAVG1_615	IPR012984	PROCT domain
FAVG1_615	IPR019580	Pre-mRNA-processing-splicing factor 8, U6-snRNA-binding
FAVG1_615	IPR019581	Pre-mRNA-processing-splicing factor 8, U5-snRNA-binding
FAVG1_615	IPR019582	RNA recognition motif, spliceosomal PrP8
FAVG1_615	IPR021983	PRP8 domain IV core
FAVG1_615	IPR027652	Pre-mRNA-processing-splicing factor 8
FAVG1_615	noIPR	unintegrated
FAVG1_616	IPR001005	SANT/Myb domain
FAVG1_616	IPR009057	Homeodomain-like
FAVG1_616	IPR017877	Myb-like domain
FAVG1_616	noIPR	unintegrated
FAVG1_617	IPR008927	6-phosphogluconate dehydrogenase, C-terminal-like
FAVG1_617	IPR013328	Dehydrogenase, multihelical
FAVG1_617	IPR013332	Ketopantoate reductase ApbA/PanE, N-terminal
FAVG1_617	IPR013752	Ketopantoate reductase ApbA/PanE, C-terminal
FAVG1_617	IPR016040	NAD(P)-binding domain
FAVG1_617	noIPR	unintegrated
FAVG1_618	IPR000330	SNF2-related
FAVG1_618	IPR001650	Helicase, C-terminal
FAVG1_618	IPR014001	Helicase, superfamily 1/2, ATP-binding domain
FAVG1_618	IPR027417	P-loop containing nucleoside triphosphate hydrolase
FAVG1_618	noIPR	unintegrated
FAVG1_619	IPR001971	Ribosomal protein S11
FAVG1_619	IPR018102	Ribosomal S11, conserved site
FAVG1_619	noIPR	unintegrated
FAVG1_620	IPR005998	Ribosomal protein L7, eukaryotic
FAVG1_620	IPR012988	Ribosomal protein L30, N-terminal
FAVG1_620	IPR016082	Ribosomal protein L30, ferredoxin-like fold domain
FAVG1_620	noIPR	unintegrated
FAVG1_621	IPR000361	FeS cluster biogenesis
FAVG1_621	IPR016092	FeS cluster insertion protein
FAVG1_621	noIPR	unintegrated
FAVG1_622	IPR000717	Proteasome component (PCI) domain
FAVG1_622	IPR008905	Eukaryotic translation initiation factor 3 subunit C, N-terminal domain
FAVG1_622	IPR011991	Winged helix-turn-helix DNA-binding domain
FAVG1_622	noIPR	unintegrated
FAVG1_623	IPR012312	Haemerythrin/HHE cation-binding motif
FAVG1_623	noIPR	unintegrated
FAVG1_625	IPR013078	Histidine phosphatase superfamily, clade-1
FAVG1_625	IPR025340	Protein of unknown function DUF4246
FAVG1_625	noIPR	unintegrated
FAVG1_626	IPR001621	Fungal ligninase
FAVG1_626	IPR002016	Haem peroxidase, plant/fungal/bacterial
FAVG1_626	IPR010255	Haem peroxidase
FAVG1_626	IPR019794	Peroxidase, active site
FAVG1_626	noIPR	unintegrated
FAVG1_628	IPR019268	Protein of unknown function DUF2278
FAVG1_629	IPR007145	Microtubule-associated protein, MAP65/Ase1/PRC1
FAVG1_629	noIPR	unintegrated
FAVG1_630	IPR001138	Zn(2)-C6 fungal-type DNA-binding domain
FAVG1_630	IPR007219	Transcription factor domain, fungi
FAVG1_630	noIPR	unintegrated
FAVG1_631	IPR000924	Glutamyl/glutaminyl-tRNA synthetase, class Ib
FAVG1_631	IPR001412	Aminoacyl-tRNA synthetase, class I, conserved site
FAVG1_631	IPR004514	Glutamine-tRNA synthetase, class Ib
FAVG1_631	IPR011035	Ribosomal protein L25/Gln-tRNA synthetase, anti-codon-binding domain
FAVG1_631	IPR014729	Rossmann-like alpha/beta/alpha sandwich fold
FAVG1_631	IPR020056	Ribosomal protein L25/Gln-tRNA synthetase, beta-barrel domain
FAVG1_631	IPR020058	Glutamyl/glutaminyl-tRNA synthetase, class Ib, catalytic domain
FAVG1_631	IPR020059	Glutamyl/glutaminyl-tRNA synthetase, class Ib, anti-codon binding domain
FAVG1_631	IPR020061	Glutamyl/glutaminyl-tRNA synthetase, class Ib, alpha-bundle domain
FAVG1_631	noIPR	unintegrated
FAVG1_632	noIPR	unintegrated
FAVG1_633	IPR000261	EPS15 homology (EH)
FAVG1_633	IPR011992	EF-hand domain pair
FAVG1_633	noIPR	unintegrated
FAVG1_634	noIPR	unintegrated
FAVG1_635	IPR003029	Ribosomal protein S1, RNA-binding domain
FAVG1_635	IPR003107	RNA-processing protein, HAT helix
FAVG1_635	IPR011990	Tetratricopeptide-like helical
FAVG1_635	IPR012340	Nucleic acid-binding, OB-fold
FAVG1_635	IPR022967	RNA-binding domain, S1
FAVG1_635	noIPR	unintegrated
FAVG1_636	noIPR	unintegrated
FAVG1_637	IPR001431	Peptidase M16, zinc-binding site
FAVG1_637	IPR007863	Peptidase M16, C-terminal domain
FAVG1_637	IPR011237	Peptidase M16 domain
FAVG1_637	IPR011249	Metalloenzyme, LuxS/M16 peptidase-like
FAVG1_637	IPR011765	Peptidase M16, N-terminal
FAVG1_637	noIPR	unintegrated
FAVG1_638	IPR000253	Forkhead-associated (FHA) domain
FAVG1_638	IPR001841	Zinc finger, RING-type
FAVG1_638	IPR008984	SMAD/FHA domain
FAVG1_638	IPR013083	Zinc finger, RING/FYVE/PHD-type
FAVG1_638	noIPR	unintegrated
FAVG1_639	IPR006925	Vps16, C-terminal
FAVG1_639	IPR006926	Vps16, N-terminal
FAVG1_639	IPR016534	Vacuolar protein sorting-associated protein 16
FAVG1_639	IPR017986	WD40-repeat-containing domain
FAVG1_639	noIPR	unintegrated
FAVG1_640	IPR013923	Autophagy-related protein 16
FAVG1_641	IPR013110	Histone methylation DOT1
FAVG1_641	IPR021162	Histone H3-K79 methyltransferase, fungi
FAVG1_641	IPR025789	Histone H3-K79 methyltransferase
FAVG1_641	noIPR	unintegrated
FAVG1_643	noIPR	unintegrated
FAVG1_644	IPR000640	Translation elongation factor EFG, V domain
FAVG1_644	IPR000795	Elongation factor, GTP-binding domain
FAVG1_644	IPR004161	Translation elongation factor EFTu/EF1A, domain 2
FAVG1_644	IPR005225	Small GTP-binding protein domain
FAVG1_644	IPR009000	Translation elongation/initiation factor/Ribosomal, beta-barrel
FAVG1_644	IPR009022	Elongation factor G, III-V domain
FAVG1_644	IPR014721	Ribosomal protein S5 domain 2-type fold, subgroup
FAVG1_644	IPR020568	Ribosomal protein S5 domain 2-type fold
FAVG1_644	IPR027417	P-loop containing nucleoside triphosphate hydrolase
FAVG1_644	noIPR	unintegrated
FAVG1_645	IPR019382	Translation initiation factor 3 complex subunit L
FAVG1_645	noIPR	unintegrated
FAVG1_646	IPR006016	UspA
FAVG1_646	IPR014729	Rossmann-like alpha/beta/alpha sandwich fold
FAVG1_646	noIPR	unintegrated
FAVG1_647	IPR015672	GPCR 89-related
FAVG1_647	IPR022535	Golgi pH regulator, conserved domain
FAVG1_647	IPR025969	Abscisic acid G-protein coupled receptor-like domain
FAVG1_647	noIPR	unintegrated
FAVG1_648	IPR000086	NUDIX hydrolase domain
FAVG1_648	IPR015797	NUDIX hydrolase domain-like
FAVG1_648	noIPR	unintegrated
FAVG1_649	IPR000504	RNA recognition motif domain
FAVG1_649	IPR012677	Nucleotide-binding, alpha-beta plait
FAVG1_649	noIPR	unintegrated
FAVG1_650	noIPR	unintegrated
FAVG1_651	IPR019409	FMP27, domain of unknown function DUF2405
FAVG1_651	IPR019415	FMP27, SW domain
FAVG1_651	IPR019439	FMP27, N-terminal
FAVG1_651	IPR019441	FMP27, GFWDK domain
FAVG1_651	IPR019443	FMP27, C-terminal
FAVG1_651	IPR019449	FMP27, WPPW domain
FAVG1_651	noIPR	unintegrated
FAVG1_652	noIPR	unintegrated
FAVG1_653	IPR012337	Ribonuclease H-like domain
FAVG1_654	IPR003663	Sugar/inositol transporter
FAVG1_654	IPR005828	General substrate transporter
FAVG1_654	IPR005829	Sugar transporter, conserved site
FAVG1_654	IPR016196	Major facilitator superfamily domain, general substrate transporter
FAVG1_654	IPR020846	Major facilitator superfamily domain
FAVG1_654	noIPR	unintegrated
FAVG1_657	IPR005103	Glycoside hydrolase, family 61
FAVG1_657	noIPR	unintegrated
FAVG1_658	noIPR	unintegrated
FAVG1_659	noIPR	unintegrated
FAVG1_660	IPR000555	JAB/MPN domain
FAVG1_660	noIPR	unintegrated
FAVG1_661	IPR027842	Protein of unknown function DUF4449
FAVG1_661	noIPR	unintegrated
FAVG1_662	IPR024554	Domain of unknown function DUF3818, PX-associated
FAVG1_662	IPR024555	PX-associated domain
FAVG1_664	IPR001266	Ribosomal protein S19e
FAVG1_664	noIPR	unintegrated
FAVG1_665	IPR003689	Zinc/iron permease
FAVG1_665	IPR004698	Zinc/iron permease, fungal/plant
FAVG1_665	noIPR	unintegrated
FAVG1_666	IPR022197	Protein of unknown function DUF3722
FAVG1_669	noIPR	unintegrated
FAVG1_671	IPR024391	LDB19, N-terminal
FAVG1_671	noIPR	unintegrated
FAVG1_672	IPR000719	Protein kinase domain
FAVG1_672	IPR002290	Serine/threonine- / dual specificity protein kinase, catalytic domain
FAVG1_672	IPR011009	Protein kinase-like domain
FAVG1_672	IPR017441	Protein kinase, ATP binding site
FAVG1_672	noIPR	unintegrated
FAVG1_673	IPR017926	Glutamine amidotransferase
FAVG1_673	noIPR	unintegrated
FAVG1_674	IPR004183	Extradiol ring-cleavage dioxygenase, class III enzyme, subunit B
FAVG1_674	IPR014436	Extradiol aromatic ring-opening dioxygenase, DODA type
FAVG1_674	noIPR	unintegrated
FAVG1_675	IPR011059	Metal-dependent hydrolase, composite domain
FAVG1_675	noIPR	unintegrated
FAVG1_676	IPR004834	Chitin synthase
FAVG1_676	IPR013616	Chitin synthase N-terminal
FAVG1_676	noIPR	unintegrated
FAVG1_677	IPR001094	Flavodoxin
FAVG1_677	IPR002880	Pyruvate flavodoxin/ferredoxin oxidoreductase, N-terminal
FAVG1_677	IPR005117	Nitrite/Sulfite reductase ferredoxin-like domain
FAVG1_677	IPR006066	Nitrite/sulphite reductase iron-sulphur/siroheam-binding site
FAVG1_677	IPR006067	Nitrite/sulphite reductase 4Fe-4S domain
FAVG1_677	IPR008254	Flavodoxin/nitric oxide synthase
FAVG1_677	IPR009014	Transketolase, C-terminal/Pyruvate-ferredoxin oxidoreductase, domain II
FAVG1_677	IPR015941	Transketolase-like, C-terminal
FAVG1_677	noIPR	unintegrated
FAVG1_678	IPR013862	Protein of unknown function DUF1753, Golgi
FAVG1_678	noIPR	unintegrated
FAVG1_679	IPR004788	Ribose 5-phosphate isomerase, type A
FAVG1_679	noIPR	unintegrated
FAVG1_680	IPR001806	Small GTPase superfamily
FAVG1_680	IPR002041	Ran GTPase
FAVG1_680	IPR003578	Small GTPase superfamily, Rho type
FAVG1_680	IPR003579	Small GTPase superfamily, Rab type
FAVG1_680	IPR005225	Small GTP-binding protein domain
FAVG1_680	IPR020849	Small GTPase superfamily, Ras type
FAVG1_680	IPR027417	P-loop containing nucleoside triphosphate hydrolase
FAVG1_680	noIPR	unintegrated
FAVG1_681	IPR011211	Tumour suppressor protein Gltscr2
FAVG1_681	IPR011687	P60-like
FAVG1_681	noIPR	unintegrated
FAVG1_682	IPR002048	EF-hand domain
FAVG1_682	IPR011992	EF-hand domain pair
FAVG1_682	IPR018247	EF-Hand 1, calcium-binding site
FAVG1_682	IPR023753	Pyridine nucleotide-disulphide oxidoreductase, FAD/NAD(P)-binding domain
FAVG1_682	noIPR	unintegrated
FAVG1_683	IPR000764	Uridine kinase
FAVG1_683	IPR006083	Phosphoribulokinase/uridine kinase
FAVG1_683	IPR027417	P-loop containing nucleoside triphosphate hydrolase
FAVG1_683	noIPR	unintegrated
FAVG1_684	IPR006594	LisH dimerisation motif
FAVG1_684	IPR006595	CTLH, C-terminal LisH motif
FAVG1_684	IPR013144	CRA domain
FAVG1_684	IPR013720	LisH dimerisation motif, subgroup
FAVG1_684	IPR024964	CTLH/CRA C-terminal to LisH motif domain
FAVG1_684	noIPR	unintegrated
FAVG1_685	IPR006885	NADH dehydrogenase ubiquinone Fe-S protein 4, mitochondrial
FAVG1_685	noIPR	unintegrated
FAVG1_686	IPR019727	ATPase, F0 complex, subunit F, mitochondria, fungi
FAVG1_686	noIPR	unintegrated
FAVG1_688	IPR001208	Mini-chromosome maintenance, DNA-dependent ATPase
FAVG1_688	IPR008049	DNA replication licensing factor Mcm6
FAVG1_688	IPR012340	Nucleic acid-binding, OB-fold
FAVG1_688	IPR018525	Mini-chromosome maintenance, conserved site
FAVG1_688	IPR027417	P-loop containing nucleoside triphosphate hydrolase
FAVG1_688	IPR027925	MCM N-terminal domain
FAVG1_688	noIPR	unintegrated
FAVG1_690	IPR002922	Thiazole biosynthetic enzyme Thi4 family
FAVG1_690	noIPR	unintegrated
FAVG1_692	IPR000192	Aminotransferase, class V/Cysteine desulfurase
FAVG1_692	IPR015421	Pyridoxal phosphate-dependent transferase, major region, subdomain 1
FAVG1_692	IPR015424	Pyridoxal phosphate-dependent transferase
FAVG1_692	noIPR	unintegrated
FAVG1_693	IPR003000	Sirtuin family
FAVG1_693	IPR026590	Sirtuin family, catalytic core domain
FAVG1_693	noIPR	unintegrated
FAVG1_694	IPR000209	Peptidase S8/S53 domain
FAVG1_694	IPR009020	Proteinase inhibitor, propeptide
FAVG1_694	IPR015366	Peptidase S53, propeptide
FAVG1_694	IPR023828	Peptidase S8, subtilisin, Ser-active site
FAVG1_694	noIPR	unintegrated
FAVG1_695	IPR001763	Rhodanese-like domain
FAVG1_695	IPR001926	Tryptophan synthase beta subunit-like PLP-dependent enzymes superfamily
FAVG1_695	noIPR	unintegrated
FAVG1_697	IPR013734	Transcription factor Nrm1/Whi5
FAVG1_698	IPR009349	Zinc finger, C2HC5-type
FAVG1_698	noIPR	unintegrated
FAVG1_699	IPR001236	Lactate/malate dehydrogenase, N-terminal
FAVG1_699	IPR001252	Malate dehydrogenase, active site
FAVG1_699	IPR001557	L-lactate/malate dehydrogenase
FAVG1_699	IPR010097	Malate dehydrogenase, type 1
FAVG1_699	IPR015955	Lactate dehydrogenase/glycoside hydrolase, family 4, C-terminal
FAVG1_699	IPR016040	NAD(P)-binding domain
FAVG1_699	IPR022383	Lactate/malate dehydrogenase, C-terminal
FAVG1_699	noIPR	unintegrated
FAVG1_700	IPR001757	Cation-transporting P-type ATPase
FAVG1_700	IPR006544	Cation-transporting P-type ATPase, subfamily V
FAVG1_700	IPR008250	P-type ATPase, A domain
FAVG1_700	IPR018303	P-type ATPase, phosphorylation site
FAVG1_700	IPR023214	HAD-like domain
FAVG1_700	IPR023299	P-type ATPase, cytoplasmic domain N
FAVG1_700	noIPR	unintegrated
FAVG1_701	IPR013094	Alpha/beta hydrolase fold-3
FAVG1_701	noIPR	unintegrated
FAVG1_702	IPR000073	Alpha/beta hydrolase fold-1
FAVG1_702	IPR000639	Epoxide hydrolase-like
FAVG1_702	noIPR	unintegrated
FAVG1_703	IPR001128	Cytochrome P450
FAVG1_703	IPR002401	Cytochrome P450, E-class, group I
FAVG1_703	IPR011701	Major facilitator superfamily
FAVG1_703	IPR016196	Major facilitator superfamily domain, general substrate transporter
FAVG1_703	IPR017972	Cytochrome P450, conserved site
FAVG1_703	IPR020846	Major facilitator superfamily domain
FAVG1_703	noIPR	unintegrated
FAVG1_705	IPR024654	Calcineurin-like phosphoesterase superfamily domain
FAVG1_705	noIPR	unintegrated
FAVG1_706	IPR001608	Alanine racemase, N-terminal
FAVG1_706	IPR026956	D-serine dehydratase-like domain
FAVG1_706	noIPR	unintegrated
FAVG1_707	noIPR	unintegrated
FAVG1_708	IPR006282	Thiamin pyrophosphokinase
FAVG1_708	IPR007371	Thiamin pyrophosphokinase, catalytic domain
FAVG1_708	IPR007373	Thiamin pyrophosphokinase, vitamin B1-binding domain
FAVG1_708	IPR016966	Thiamin pyrophosphokinase, eukaryotic
FAVG1_708	noIPR	unintegrated
FAVG1_709	IPR027027	GOSR2/Membrin/Bos1
FAVG1_709	noIPR	unintegrated
FAVG1_710	noIPR	unintegrated
FAVG1_711	IPR005079	Peptidase C45, acyl-coenzyme A:6-aminopenicillanic acid acyl-transferase
FAVG1_712	IPR001466	Beta-lactamase-related
FAVG1_712	IPR012338	Beta-lactamase/transpeptidase-like
FAVG1_712	noIPR	unintegrated
FAVG1_713	IPR007087	Zinc finger, C2H2
FAVG1_713	IPR015880	Zinc finger, C2H2-like
FAVG1_713	noIPR	unintegrated
FAVG1_714	IPR001789	Signal transduction response regulator, receiver domain
FAVG1_714	IPR003018	GAF domain
FAVG1_714	IPR003594	Histidine kinase-like ATPase, ATP-binding domain
FAVG1_714	IPR003661	Signal transduction histidine kinase, subgroup 1, dimerisation/phosphoacceptor domain
FAVG1_714	IPR004358	Signal transduction histidine kinase-related protein, C-terminal
FAVG1_714	IPR005467	Signal transduction histidine kinase, core
FAVG1_714	IPR009082	Signal transduction histidine kinase, homodimeric domain
FAVG1_714	IPR011006	CheY-like superfamily
FAVG1_714	noIPR	unintegrated
FAVG1_715	IPR024752	Myb/SANT-like domain
FAVG1_716	noIPR	unintegrated
FAVG1_717	IPR001138	Zn(2)-C6 fungal-type DNA-binding domain
FAVG1_717	IPR007219	Transcription factor domain, fungi
FAVG1_717	noIPR	unintegrated
FAVG1_718	IPR000182	GNAT domain
FAVG1_718	IPR016181	Acyl-CoA N-acyltransferase
FAVG1_718	noIPR	unintegrated
FAVG1_720	IPR006102	Glycoside hydrolase, family 2, immunoglobulin-like beta-sandwich
FAVG1_720	IPR006103	Glycoside hydrolase, family 2, TIM barrel
FAVG1_720	IPR006104	Glycosyl hydrolases family 2, sugar binding domain
FAVG1_720	IPR008979	Galactose-binding domain-like
FAVG1_720	IPR013781	Glycoside hydrolase, catalytic domain
[truncated: 35,769 more rows]

## Sheet: FA_Unique
Interpro	Description	Counter
IPR012148	Tryptophan dimethylallyltransferase	4
IPR022137	Protein of unknown function DUF3669, zinc finger protein	2
IPR014440	HCCA isomerase/glutathione S-transferase kappa	2
IPR002919	Trypsin Inhibitor-like, cysteine rich domain	2
IPR006969	Stigma-specific protein Stig1	2
IPR013227	PAN-2 domain	1
IPR028201	PqqC-like protein	1
IPR017082	Ribosomal protein S23, mitochondrial, fungi	1
IPR010663	Zinc finger, DNA glycosylase/AP lyase/isoleucyl tRNA synthetase	1
IPR024767	Pre-mRNA-splicing factor 38, C-terminal	1
IPR004556	Modification methylase HemK	1
IPR017137	Arginine-tRNA-protein transferase 1, eukaryotic	1
IPR018724	2OG-Fe dioxygenase	1
IPR008119	Dense granule Gra6 protein	1
IPR012782	Acetolactate synthase, catabolic	1
IPR002402	Cytochrome P450, E-class, group II	1
IPR021331	Protein of unknown function DUF2945	1
IPR019490	Bifunctional glucose-6-phosphate/mannose-6-phosphate isomerase, C-terminal	1
IPR005921	Histidine ammonia-lyase	1
IPR018628	Coiled-coil domain-containing protein 56	1
IPR002853	Transcription factor TFIIE, alpha subunit	1
IPR004739	GMP synthase, N-terminal	1
IPR014144	DNA ligase D, 3'-phosphoesterase domain	1
IPR006342	Methyltransferase FkbM	1
IPR009593	Protein of unknown function DUF1203	1
IPR028144	Cysteine-rich transmembrane CYSTM domain	1
IPR027183	Copper-transporting P-type ATPase	1
IPR005697	Homoserine O-succinyltransferase	1
IPR006311	Twin-arginine translocation pathway, signal sequence	1
IPR027785	UvrD-like helicase C-terminal domain	1
IPR004638	Drug resistance transporter EmrB/QacA subfamily	1
IPR014647	CST complex subunit Stn1	1
IPR002126	Cadherin	1
IPR005945	Proline-specific peptidase	1
IPR012939	Glycosyl hydrolase family 92	1
IPR017057	Ent-kaurene synthase, fungal	1
IPR010658	Nodulin-like	1
IPR000737	Proteinase inhibitor I7, squash	1
IPR002759	Ribonuclease P/MRP protein subunit	1
IPR025442	Domain of unknown function DUF4185	1
IPR014839	Ribonucleotide reductase, transcriptional regulator CRT10	1
IPR019761	DNA-directed RNA polymerase M, 15kDa subunit, conserved site	1
IPR010506	DMAP1-binding	1
IPR005175	Domain of unknown function DUF296	1
IPR026608	E3 ubiquitin-protein ligase AMFR	1
IPR028255	Centromere protein T	1
IPR016688	Mechanosensitive ion channel MscS-like, plants/fungi	1
IPR022622	Domain of unknown function DUF3492	1
IPR006225	Pseudouridine synthase, RluC/RluD	1
IPR018527	Rubredoxin, iron-binding site	1
IPR021837	Protein of unknown function DUF3430	1
IPR008554	Glutaredoxin-like	1
IPR004734	Multidrug resistance protein	1
IPR003119	Saposin type A	1
IPR019453	Vacuolar sorting protein 39/Transforming growth factor beta receptor-associated domain 2	1
IPR011001	Saposin-like	1
IPR011061	Proteinase inhibitor I14/I15, hirudin/antistatin	1
IPR006370	4-hydroxybenzoate polyprenyl transferase	1
IPR015041	Osmosensory transporter coiled coil	1
IPR027047	E3 ubiquitin-protein ligase Highwire/Pam/Rpm-1	1
IPR024975	Domain of unknown function DUF3883	1
IPR017684	Phosphonopyruvate decarboxylase	1
IPR021986	Spherulation-specific family 4	1
IPR013665	Sfi1 spindle body	1
IPR008851	Transcription initiation factor IIF, alpha subunit	1
IPR008709	Neurochondrin	1
IPR006993	SH3-binding, glutamic acid-rich protein	1
IPR005887	Alpha-1,2-mannosidase, putative	1

## Sheet: FA_Counter
IPR020593	1
IPR002589	3
IPR011993	32
IPR008974	2
IPR008921	5
IPR017407	1
IPR001245	2
IPR005606	1
IPR003349	2
IPR013929	1
IPR005101	3
IPR007599	2
IPR015793	1
IPR006939	2
IPR006322	2
IPR025605	2
IPR006721	1
IPR013227	1
IPR009083	2
IPR027512	1
IPR000533	1
IPR024909	1
IPR023093	2
IPR010573	3
IPR025705	3
IPR022673	6
IPR015366	4
IPR013026	32
IPR000926	2
IPR008049	1
IPR024704	3
IPR012310	4
IPR017951	2
IPR012715	1
IPR005639	1
IPR012916	1
IPR006591	1
IPR022158	1
IPR009287	1
IPR001327	3
IPR012358	1
IPR026892	26
IPR008521	4
IPR014776	2
IPR001131	2
IPR002355	8
IPR002300	5
IPR028201	1
IPR009014	8
IPR007482	2
IPR017321	1
IPR001878	10
IPR001440	13
IPR002550	1
IPR008616	1
IPR000594	8
IPR013637	1
IPR014813	1
IPR019364	1
IPR013763	14
IPR005956	1
IPR001263	3
IPR014480	4
IPR011068	2
IPR007646	2
IPR005123	31
IPR000589	2
IPR017082	1
IPR009582	1
IPR016444	1
IPR004000	10
IPR006075	1
IPR004403	1
IPR002059	1
IPR004813	13
IPR006111	1
IPR000554	1
IPR012198	1
IPR022644	2
IPR004706	1
IPR002509	11
IPR017919	1
IPR012385	1
IPR012777	1
IPR016038	38
IPR009716	1
IPR019413	1
IPR025597	3
IPR003323	3
IPR000108	2
IPR002376	4
IPR009851	1
IPR001305	4
IPR003018	5
IPR027925	6
IPR012748	1
IPR001721	2
IPR000509	1
IPR012617	1
IPR000572	5
IPR022684	2
IPR000270	4
IPR012725	1
IPR000795	15
IPR006003	1
IPR013023	1
IPR014430	1
IPR000860	1
IPR019473	1
IPR027157	1
IPR015847	2
IPR017230	1
IPR010714	1
IPR015049	1
IPR007828	1
IPR007373	1
IPR007235	2
IPR006266	1
IPR025836	1
IPR001662	1
IPR010754	1
IPR004557	1
IPR005481	6
IPR008960	8
IPR010636	1
IPR016715	2
IPR000697	1
IPR002974	3
IPR000307	1
IPR027470	5
IPR022991	1
IPR010977	3
IPR011107	1
IPR002869	1
IPR012135	2
IPR006248	4
IPR000700	4
IPR014048	2
IPR014876	4
IPR005999	2
IPR019167	1
IPR021719	1
IPR010326	1
IPR002701	1
IPR027368	1
IPR022535	1
IPR022185	4
IPR012988	1
IPR019793	3
IPR023410	3
IPR006656	1
IPR012485	1
IPR014929	1
IPR014848	1
IPR008143	1
IPR013000	1
IPR015794	1
IPR000172	27
IPR024624	1
IPR024671	2
IPR012445	1
IPR015172	1
IPR024766	4
IPR004552	1
IPR007217	1
IPR009771	1
IPR001680	129
IPR026921	1
IPR018042	1
IPR007537	1
IPR001930	3
IPR001283	4
IPR009567	1
IPR010663	1
IPR001466	18
IPR010614	2
IPR008000	1
IPR012000	10
IPR026025	2
IPR007577	6
IPR019626	1
IPR002490	1
IPR012908	9
IPR003590	3
IPR013898	1
IPR000988	2
IPR005314	1
IPR005959	4
IPR003718	1
IPR005711	1
IPR026829	1
IPR010304	1
IPR011531	3
IPR013966	1
IPR002220	10
IPR001804	6
IPR001326	1
IPR024705	1
IPR012716	1
IPR016159	6
IPR026940	1
IPR018065	1
IPR006590	2
IPR006838	3
IPR011614	8
IPR026893	3
IPR001077	16
IPR014777	2
IPR020904	72
IPR002891	2
IPR016636	1
IPR002301	2
IPR007483	1
IPR017890	2
IPR016964	1
IPR017359	1
IPR001441	2
IPR005725	1
IPR027684	1
IPR003166	1
IPR024049	1
IPR001895	4
IPR024767	1
IPR023152	3
IPR014849	1
IPR008047	1
IPR015797	18
IPR001567	4
IPR001585	2
IPR027256	4
IPR018864	1
IPR001135	1
IPR019496	1
IPR000909	11
IPR007287	1
IPR015305	1
IPR000406	1
IPR016899	1
IPR002016	6
IPR021216	1
IPR019410	8
IPR007583	1
IPR007187	2
IPR013616	4
IPR000109	5
IPR018307	1
IPR014133	1
IPR006903	2
IPR028133	1
IPR001055	1
IPR008207	2
IPR007131	1
IPR009348	1
IPR013933	2
IPR027796	6
IPR000571	18
IPR022669	2
IPR020592	1
IPR017168	3
IPR004769	2
IPR008493	1
IPR011992	26
IPR008973	18
IPR023173	11
IPR017950	1
IPR025723	1
IPR005607	2
IPR021625	1
IPR012110	6
IPR025765	1
IPR005100	1
IPR007146	3
IPR004721	1
IPR007087	94
IPR002579	1
IPR006319	1
IPR017998	8
IPR009051	2
IPR007070	1
IPR015688	2
IPR022033	1
IPR005148	2
IPR007134	1
IPR003111	3
IPR019331	1
IPR027473	3
IPR005938	1
IPR000361	2
IPR004556	1
IPR005482	4
IPR012136	1
IPR020817	1
IPR015505	1
IPR007194	3
IPR000300	4
IPR011006	22
IPR024528	2
IPR024553	1
IPR000754	2
IPR000701	1
IPR014049	1
IPR006636	3
IPR004578	2
IPR006461	3
IPR025810	2
IPR001098	1
IPR017137	1
IPR001610	3
IPR027113	1
IPR006137	2
IPR010960	2
IPR027040	2
IPR007303	1
IPR007807	1
IPR015801	10
IPR006569	6
IPR028143	1
IPR022764	4
IPR013757	1
IPR000228	2
IPR003440	1
IPR005916	1
IPR009413	1
IPR007216	1
IPR009725	1
IPR018034	1
IPR001931	1
IPR004521	2
IPR007396	3
IPR019186	1
IPR012001	11
IPR022192	1
IPR016342	2
IPR016641	2
IPR003591	6
IPR013899	2
IPR008467	1
IPR001807	4
IPR003719	6
IPR026726	1
IPR011530	1
IPR007811	1
IPR000271	1
IPR006896	3
IPR013022	7
IPR006861	2
IPR000362	5
IPR011331	2
IPR000863	1
IPR006180	1
IPR019474	1
IPR007369	1
IPR020683	149
IPR019561	1
IPR001663	5
IPR001917	2
IPR012952	1
IPR016267	1
IPR001510	1
IPR015048	1
IPR018545	1
IPR007829	2
IPR009674	1
IPR011833	1
IPR011516	1
IPR002908	1
IPR002205	1
IPR001632	1
IPR012143	7
IPR011044	7
IPR014811	2
IPR000629	21
IPR010158	2
IPR011011	22
IPR018488	2
IPR007699	1
IPR001192	7
IPR002119	2
IPR019448	1
IPR009580	1
IPR000634	4
IPR020459	1
IPR013719	3
IPR001261	5
IPR006168	1
IPR006113	2
IPR000552	1
IPR025887	4
IPR025870	7
IPR021648	1
IPR010422	1
IPR016167	37
IPR004405	1
IPR018499	2
IPR018724	1
IPR006900	3
IPR027363	1
IPR022784	1
IPR011650	14
IPR000387	9
IPR002013	4
IPR012387	1
IPR021967	1
IPR008119	1
IPR022682	1
IPR001544	9
IPR004104	10
IPR004802	1
IPR005480	2
IPR002130	10
IPR018713	3
IPR004206	1
IPR011858	1
IPR014183	1
IPR020811	1
IPR002975	3
IPR019240	1
IPR018269	2
IPR005810	3
IPR018208	3
IPR013842	1
IPR012134	1
IPR007889	3
IPR001388	5
IPR005998	1
IPR019166	1
IPR000306	5
IPR011004	12
IPR008255	1
IPR010440	2
IPR016482	1
IPR024260	1
IPR006630	2
IPR016763	1
IPR027665	1
IPR019528	1
IPR002035	13
IPR002082	1
IPR011059	20
IPR011022	6
IPR005196	1
IPR007557	1
IPR007853	1
IPR002302	1
IPR002403	44
IPR005880	1
IPR010520	1
IPR006654	2
IPR001898	1
IPR012170	1
IPR000061	2
IPR010226	1
IPR015211	1
IPR003165	2
IPR003130	3
IPR027410	7
IPR015223	1
IPR013816	17
IPR024764	1
IPR027177	1
IPR024061	3
IPR015867	1
IPR007642	3
IPR004932	1
IPR001936	4
IPR000169	3
IPR001580	1
IPR019313	1
IPR020675	2
IPR018117	2
IPR004330	1
IPR011257	8
IPR018246	1
IPR002492	1
IPR008218	1
IPR018816	1
IPR008401	1
IPR026827	2
IPR011537	1
IPR002226	4
IPR001247	6
IPR003819	23
IPR011040	6
IPR011538	1
IPR023193	1
IPR002189	1
IPR013221	3
IPR006026	6
IPR025202	4
IPR018444	2
IPR000772	5
IPR010435	2
IPR022671	2
IPR015364	1
IPR002529	11
IPR025300	2
IPR012347	2
IPR023179	3
IPR024156	9
IPR022047	1
IPR015273	1
IPR024860	1
IPR006977	2
IPR013934	1
IPR000924	3
IPR019770	2
IPR014721	19
IPR018450	1
IPR016453	1
IPR006593	4
IPR013941	1
IPR020056	2
IPR006162	36
IPR008854	1
IPR001876	4
IPR001110	1
IPR006694	9
IPR008901	2
IPR012782	1
IPR024647	1
IPR012164	2
IPR013658	9
IPR022745	1
IPR007785	1
IPR005338	1
IPR007758	1
IPR005502	2
IPR012776	1
IPR021966	1
IPR016039	39
IPR027713	2
IPR006408	5
IPR019412	1
IPR027083	1
IPR005139	1
IPR027640	11
IPR018305	1
IPR015338	2
IPR019711	1
IPR024954	1
IPR016438	2
IPR000380	3
IPR023005	1
IPR002818	4
IPR013935	1
IPR014640	1
IPR028077	1
IPR022658	1
IPR019310	1
IPR016286	1
IPR011764	4
IPR017856	1
IPR006369	1
IPR001487	8
IPR011941	1
IPR017956	13
IPR008333	12
IPR001057	1
IPR013928	1
IPR000534	3
IPR002420	1
IPR006206	2
IPR000642	2
IPR025651	1
IPR008968	4
IPR009053	16
IPR006797	2
IPR004183	6
IPR018187	1
IPR003146	1
IPR004689	4
IPR011344	1
IPR025702	3
IPR002999	1
IPR003099	1
IPR008672	1
IPR016053	1
IPR004127	2
IPR004579	1
IPR002198	188
IPR017065	1
IPR001099	2
IPR024481	1
IPR013967	1
IPR009267	1
IPR010414	1
IPR001347	2
IPR013798	1
IPR002099	4
IPR018211	1
IPR019560	1
IPR007667	3
IPR010961	1
IPR025574	6
IPR007300	2
IPR015806	1
IPR006568	1
IPR027277	1
IPR013750	4
IPR019010	1
IPR014033	1
IPR003342	3
IPR004762	3
IPR019145	1
IPR004823	3
IPR006134	4
IPR000595	4
IPR028095	1
IPR013636	1
IPR014810	1
IPR019363	1
IPR002876	1
IPR008989	1
IPR007745	1
IPR017921	1
IPR028061	1
IPR019185	1
IPR009453	1
IPR007645	3
IPR025340	4
IPR002937	15
IPR011576	4
IPR013718	1
IPR001424	3
IPR006074	2
IPR004404	2
IPR002058	3
IPR020602	1
IPR025261	1
IPR007685	2
IPR016071	2
IPR006169	1
IPR001719	1
IPR000555	8
IPR001683	14
IPR001937	1
IPR006818	1
IPR001282	1
IPR001461	21
IPR006716	1
IPR024312	1
IPR018110	3
IPR009770	2
IPR022190	2
IPR011250	6
IPR018247	21
IPR016643	1
IPR024638	1
IPR013567	1
IPR005710	1
IPR020781	1
IPR006056	7
IPR009450	1
IPR013020	2
IPR006863	2
IPR014347	1
IPR021418	1
IPR011237	6
IPR000796	6
IPR001911	1
IPR000892	1
IPR002842	1
IPR024395	2
IPR000426	7
IPR009038	5
IPR021129	2
IPR018136	6
IPR013856	2
IPR017665	2
IPR002207	2
IPR001661	2
IPR017383	1
IPR014768	1
IPR007518	1
IPR022159	1
IPR012098	1
IPR009286	1
IPR006976	1
IPR003084	2
IPR008895	1
IPR024738	1
IPR026891	21
IPR001075	1
IPR014720	10
IPR012284	2
IPR027038	1
IPR012681	3
IPR013917	1
IPR006592	4
IPR002402	1
IPR004738	1
IPR017896	4
IPR016966	1
IPR001447	3
IPR015712	3
IPR022418	1
IPR011541	1
IPR002252	3
IPR023267	3
IPR026000	1
IPR011483	1
IPR002893	10
IPR005160	2
IPR002303	1
IPR012989	1
IPR019790	2
IPR006958	1
IPR012459	1
IPR021331	1
IPR005772	1
IPR021718	1
IPR008142	1
IPR015795	1
IPR003164	1
IPR017106	1
IPR001857	1
IPR019490	1
IPR019442	1
IPR027170	1
IPR024060	1
IPR006600	5
IPR006553	4
IPR019529	1
IPR000009	1
IPR009548	1
IPR012951	22
IPR004114	1
IPR016193	9
IPR005788	2
IPR006740	1
IPR026707	1
IPR013947	1
IPR011513	1
IPR006262	1
IPR015285	1
IPR002202	1
IPR018273	1
IPR011074	6
IPR005828	138
IPR026300	1
IPR013705	2
IPR024598	1
IPR000719	155
IPR023576	1
IPR027747	2
IPR003840	2
IPR021139	2
IPR014186	1
IPR024550	1
IPR000751	2
IPR000235	2
IPR000704	5
IPR024926	1
IPR020569	3
IPR013049	1
IPR009571	7
IPR017380	1
IPR008442	1
IPR002194	7
IPR005921	1
IPR006571	2
IPR000602	1
IPR017390	1
IPR005886	2
IPR006953	1
IPR013105	7
IPR001892	2
IPR000911	2
IPR003781	4
IPR015974	1
IPR003163	5
IPR019574	1
IPR000959	1
IPR019495	1
IPR027794	1
IPR003749	1
IPR003703	4
IPR023151	1
IPR014844	1
IPR008147	2
IPR001684	1
IPR007533	1
IPR001564	1
IPR013107	1
IPR012999	3
IPR004254	2
IPR009008	5
IPR005708	5
IPR004381	1
IPR007213	3
IPR009959	6
IPR007242	1
IPR028088	1
IPR005549	1
IPR022197	1
IPR021056	1
IPR001579	15
IPR004524	1
IPR002627	1
IPR003767	1
IPR010300	3
IPR006895	3
IPR023226	1
IPR000334	1
IPR001952	2
IPR005476	5
IPR005846	1
IPR007865	3
IPR022313	1
IPR000456	1
IPR012255	1
IPR015700	2
IPR019844	1
IPR022137	2
IPR007109	5
IPR013654	1
IPR022419	1
IPR001709	14
IPR024950	4
IPR016897	1
IPR002014	6
IPR001722	2
IPR013931	1
IPR013964	1
IPR021189	1
IPR001932	8
IPR011990	102
IPR008971	5
IPR006016	2
IPR006093	8
IPR007133	1
IPR007144	1
IPR008862	2
IPR004790	1
IPR016461	9
IPR013253	1
IPR009057	49
IPR005200	1
IPR020624	1
IPR005605	1
IPR018193	1
IPR006823	1
IPR027475	2
IPR000222	4
IPR026885	1
IPR024002	2
IPR000842	2
IPR005645	4
IPR003673	7
IPR012295	1
IPR022031	1
IPR015221	1
IPR019009	1
IPR016487	1
IPR004123	1
IPR004575	1
IPR012947	4
IPR028084	1
IPR006539	5
IPR015802	7
IPR010140	1
IPR001834	7
IPR019979	1
IPR023273	1
IPR004827	30
IPR006138	2
IPR013632	2
IPR018750	2
IPR023865	1
IPR028146	1
IPR000225	4
IPR006786	1
IPR001197	1
IPR010061	2
IPR013986	1
IPR015865	2
IPR002933	15
IPR002019	2
IPR014084	1
IPR007741	3
IPR005955	1
IPR017925	1
IPR027706	1
IPR000559	1
IPR005120	1
IPR009305	1
IPR025633	1
IPR010071	19
IPR003397	5
IPR006070	1
IPR020095	2
IPR002054	2
IPR004358	17
IPR000690	3
IPR023617	2
IPR021261	1
IPR000718	1
IPR007191	1
IPR005861	1
IPR008441	2
IPR006349	1
IPR011159	1
IPR008594	1
IPR004372	1
IPR018628	1
IPR000086	15
IPR024557	1
IPR007206	1
IPR016305	2
IPR000705	1
IPR011555	3
IPR002168	4
IPR025814	1
IPR016721	1
IPR018085	1
IPR022775	7
IPR019008	1
IPR016488	1
IPR020559	3
IPR028231	1
IPR004859	2
IPR012606	1
IPR027663	1
IPR019830	1
IPR019978	1
IPR024931	1
IPR005511	1
IPR011322	1
IPR007708	1
IPR004429	1
IPR002088	3
IPR019193	1
IPR011053	11
IPR001189	3
IPR011024	1
IPR019431	2
IPR013633	1
IPR000623	6
IPR012094	1
IPR013720	5
IPR011579	1
IPR013120	17
IPR013578	1
IPR009009	9
IPR005707	1
IPR016098	1
IPR016346	1
IPR028275	1
IPR000818	1
IPR013112	18
IPR013822	2
IPR001085	3
IPR015157	1
IPR027145	1
IPR027110	1
IPR023580	1
IPR018908	1
IPR014440	2
IPR005479	6
IPR024605	1
IPR022312	2
IPR009036	8
IPR006274	2
IPR027235	1
IPR017252	1
IPR018170	15
IPR000008	14
IPR004443	2
IPR020537	1
IPR000898	4
IPR006184	2
IPR000971	2
IPR016190	2
IPR021829	1
IPR026871	1
IPR007230	1
noIPR	10295
IPR006238	1
IPR008271	95
IPR001667	2
IPR004095	3
IPR019175	1
IPR023577	1
IPR000319	1
IPR005829	119
IPR010686	1
IPR027786	1
IPR002853	1
IPR013332	8
IPR011211	1
IPR002809	1
IPR007130	1
IPR022666	1
IPR004739	1
IPR000933	1
IPR001078	4
IPR012309	3
IPR009056	2
IPR018028	8
IPR020795	1
IPR006822	1
IPR003114	3
IPR020956	1
IPR025709	1
IPR015362	1
IPR003094	3
IPR023115	2
IPR012341	26
IPR014718	8
IPR014763	2
IPR001341	1
IPR022036	2
IPR002319	2
IPR017795	4
IPR016580	1
IPR011899	2
IPR012472	1
IPR017860	2
IPR010935	4
IPR026896	1
IPR018456	3
IPR002745	1
IPR005344	1
IPR002889	20
IPR013912	1
IPR021589	1
IPR018517	4
IPR019757	1
IPR007083	4
IPR006692	2
IPR011251	4
IPR010828	9
IPR011546	1
IPR026070	1
IPR008701	5
IPR004651	1
IPR016156	5
IPR017926	12
IPR001194	2
IPR000590	1
IPR017075	1
IPR002932	1
IPR009939	3
IPR014085	1
IPR018228	3
IPR007740	1
IPR006515	1
IPR027237	2
IPR027279	1
IPR027705	1
IPR018460	1
IPR006115	11
IPR000558	1
IPR007815	1
IPR005341	1
IPR013655	4
IPR015405	1
IPR010482	2
IPR022742	1
IPR016169	56
IPR002008	2
IPR019417	1
IPR012664	3
IPR015890	2
IPR025789	1
IPR006906	1
IPR027369	4
IPR012882	1
IPR011304	1
IPR001254	3
IPR002015	2
IPR014144	1
IPR003226	1
IPR018189	1
IPR005294	1
IPR018150	8
IPR013930	1
IPR017063	1
IPR013965	1
IPR020830	1
IPR018300	3
IPR007012	2
IPR008040	4
IPR005321	2
IPR013178	1
IPR013500	1
IPR026569	1
IPR023352	3
IPR025607	1
IPR015972	1
IPR007198	1
IPR016555	1
IPR006955	1
IPR023416	1
IPR010339	2
IPR019540	1
IPR018253	12
IPR007535	4
IPR018970	2
IPR024626	1
IPR018865	1
IPR013595	6
IPR001854	1
IPR000409	1
IPR015174	1
IPR026854	1
IPR013725	1
IPR007240	1
IPR026058	1
IPR018040	1
IPR007568	38
IPR004522	2
IPR001464	3
IPR007832	1
IPR020784	2
IPR002655	1
IPR002222	2
IPR000038	7
IPR025151	1
IPR016341	1
IPR021054	1
IPR005844	2
IPR002629	3
IPR000489	1
IPR000454	1
IPR019468	2
IPR013562	1
IPR001030	6
IPR002625	3
IPR005713	1
IPR021115	5
IPR002452	2
IPR007145	1
IPR005052	2
IPR007010	2
IPR011991	61
IPR008972	19
IPR013252	1
IPR009050	2
IPR018807	1
IPR027725	3
IPR018192	1
IPR009060	20
IPR005103	15
IPR015360	1
IPR003511	2
IPR026480	1
IPR016460	1
IPR012717	1
IPR022030	1
IPR006973	1
IPR001805	1
IPR001154	1
IPR007121	3
IPR012312	5
IPR009668	1
IPR023026	1
IPR017975	5
IPR000073	23
IPR007175	2
IPR002478	4
IPR007085	1
IPR001114	2
IPR006342	1
IPR026894	1
IPR002778	1
IPR005192	1
IPR007220	1
IPR016635	3
IPR020052	1
IPR025721	2
IPR018515	1
IPR010770	1
IPR009100	14
IPR010923	1
IPR013910	1
IPR025532	1
IPR022630	1
IPR015422	68
IPR009593	1
IPR019926	1
IPR001345	4
IPR002558	1
IPR024687	1
IPR002156	2
IPR002836	1
IPR006042	1
IPR028144	1
IPR022765	1
IPR023621	1
IPR014031	29
IPR007647	2
IPR000597	2
IPR018838	1
IPR024041	4
IPR019365	1
IPR010349	1
IPR000771	2
IPR018225	2
IPR017923	3
IPR027409	10
IPR006110	1
IPR007810	1
IPR017081	1
IPR002283	7
IPR002489	1
IPR002772	27
IPR010073	1
IPR018839	1
IPR006076	41
IPR020097	2
IPR002056	1
IPR001117	11
IPR016073	2
IPR025308	2
IPR013025	2
IPR005474	3
IPR011089	1
IPR006181	4
IPR013869	1
IPR004274	5
IPR023827	17
IPR027155	1
IPR002468	2
IPR002204	5
IPR001631	1
IPR002297	1
IPR018271	1
IPR013256	1
IPR012953	1
IPR016260	3
IPR004143	3
IPR007320	1
IPR002678	2
IPR026872	1
IPR022533	1
IPR026705	1
IPR020809	1
IPR011515	1
IPR009203	1
IPR007185	3
IPR013078	14
IPR023574	2
IPR012400	2
IPR004551	1
IPR005483	2
IPR019811	2
IPR012137	1
IPR002792	1
IPR015928	10
IPR024928	1
IPR019165	1
IPR011009	213
IPR008947	2
IPR002539	6
IPR024880	1
IPR000702	2
IPR004380	1
IPR007241	1
IPR006214	2
IPR016340	1
IPR001578	4
IPR003593	141
IPR004523	3
IPR004305	1
IPR010666	2
IPR001465	1
IPR010619	2
IPR014851	5
IPR010301	1
IPR020785	1
IPR007209	2
IPR000039	1
IPR011281	1
IPR005845	2
IPR012486	1
IPR023375	4
IPR024607	4
IPR013820	1
IPR015289	1
IPR019479	2
IPR024095	1
IPR001678	3
IPR013024	8
IPR004115	1
IPR004140	1
IPR024391	2
IPR015519	1
IPR010699	3
IPR013868	1
IPR016192	2
IPR020855	3
IPR001005	17
IPR007122	2
IPR001915	2
IPR001547	22
IPR010684	1
IPR006549	2
IPR000403	8
IPR017151	1
IPR022672	6
IPR001806	31
IPR017861	2
IPR011603	2
IPR017459	1
IPR009976	2
IPR002744	1
IPR009836	3
IPR000070	3
IPR001613	6
IPR022800	1
IPR012974	2
IPR017892	4
IPR013144	4
IPR026573	1
IPR010509	2
IPR026895	1
IPR005193	2
IPR016661	1
IPR007276	1
IPR000286	4
IPR005727	1
IPR004856	2
IPR010323	2
IPR027183	1
IPR011545	46
IPR022581	1
IPR026939	2
IPR007199	1
IPR018803	1
IPR025768	1
IPR018328	2
IPR000408	5
IPR004217	4
IPR003746	1
IPR024761	1
IPR023150	1
IPR008146	4
IPR011249	6
IPR018252	1
IPR006849	1
IPR012976	3
IPR006994	1
IPR018866	1
IPR001478	4
IPR025279	1
IPR018593	1
IPR001196	1
IPR007466	1
IPR017943	1
IPR015800	8
IPR016072	1
IPR005121	1
IPR018717	1
IPR002930	2
IPR021487	1
IPR010089	1
IPR004006	2
IPR027267	7
IPR020094	2
IPR027076	1
IPR027317	1
IPR019411	2
IPR028018	1
IPR015892	1
IPR027450	6
IPR019810	3
IPR013657	4
IPR015403	1
IPR012880	1
IPR024951	1
IPR000383	11
IPR011701	309
IPR017061	1
IPR013963	1
IPR007582	1
IPR000547	4
IPR000106	1
IPR018306	3
IPR001303	5
IPR026791	1
IPR017953	1
IPR001054	1
IPR014743	4
IPR023000	1
IPR008676	1
IPR013932	1
IPR015507	2
IPR003338	2
IPR013079	3
IPR023575	2
IPR004108	1
IPR004806	1
IPR006317	1
IPR025118	1
IPR021138	1
IPR011611	5
IPR000692	1
IPR001384	2
IPR024929	1
IPR020568	31
IPR018571	1
IPR004598	1
IPR006629	4
IPR005814	15
IPR024435	1
IPR016050	4
IPR006634	4
IPR002195	2
IPR025533	3
IPR015803	1
IPR022631	1
IPR015421	82
IPR009262	1
IPR025256	1
IPR008251	1
IPR021765	7
IPR006139	14
IPR012270	1
IPR002155	7
IPR021894	1
IPR003855	1
IPR005841	1
IPR011320	1
IPR014030	29
IPR003439	65
IPR017437	3
IPR007763	2
IPR023190	1
IPR014786	1
IPR007177	1
IPR012471	1
IPR019318	1
IPR007861	4
IPR023803	1
IPR016137	9
IPR008045	1
IPR011765	6
IPR006012	1
IPR014746	5
IPR025212	1
IPR010541	2
IPR007148	3
IPR013057	26
IPR003507	1
IPR006361	1
IPR018298	1
IPR002934	3
IPR005654	2
IPR008628	1
IPR005106	2
IPR005122	2
IPR006329	1
IPR013523	1
IPR025659	1
IPR013257	1
IPR000115	3
IPR018800	1
IPR001104	3
IPR017865	1
IPR013962	1
IPR017455	5
IPR023123	6
IPR002076	2
IPR019580	1
IPR013627	1
IPR019833	2
IPR022636	1
IPR015424	82
IPR003000	7
IPR002931	3
IPR013767	1
IPR005554	1
IPR019190	1
IPR011056	3
IPR024111	1
IPR020850	10
IPR015697	1
IPR017111	1
IPR000620	3
IPR007472	1
IPR018236	1
IPR023284	1
IPR013953	1
IPR004007	2
IPR008948	8
IPR016164	8
IPR007042	1
IPR006383	2
IPR020456	1
IPR008913	2
IPR018999	1
IPR004036	1
IPR016155	2
IPR007718	1
IPR020084	6
IPR008564	1
IPR006083	3
IPR005124	1
IPR027689	1
IPR005033	2
IPR010481	2
IPR019098	1
IPR016443	1
IPR011691	1
IPR001206	2
IPR015256	1
IPR003120	1
IPR022140	1
IPR015897	4
IPR013650	2
IPR019350	1
IPR014406	2
IPR005809	2
IPR021463	2
IPR022209	1
IPR006603	7
IPR013122	1
IPR022385	1
IPR007345	1
IPR015195	1
IPR020864	1
IPR020789	1
IPR002229	1
IPR023298	17
IPR022310	2
IPR013824	1
IPR001087	8
IPR015155	1
IPR003764	1
IPR018608	2
IPR000730	2
IPR000277	10
IPR023582	3
IPR013028	1
IPR000331	1
IPR001951	4
IPR023201	1
IPR006186	8
IPR016196	471
IPR025834	1
IPR007318	2
IPR009030	4
IPR013748	4
IPR005579	1
IPR004097	1
IPR018274	1
IPR012954	1
IPR014436	3
IPR014808	1
IPR021121	2
IPR023045	1
IPR011510	5
IPR018369	1
IPR014052	1
IPR023571	2
IPR004871	4
IPR014361	1
IPR002100	2
IPR011099	1
IPR002715	2
IPR002740	1
IPR025332	2
IPR027097	1
IPR013115	1
IPR006640	2
IPR011612	2
IPR020100	2
IPR006722	2
IPR013226	2
IPR026008	1
IPR011263	2
IPR004601	1
IPR007180	1
IPR016665	1
IPR013093	3
IPR017328	1
IPR005723	1
IPR003782	1
IPR027165	1
IPR019558	1
IPR010376	1
IPR019585	2
IPR004971	1
IPR027078	1
IPR012535	1
IPR006805	2
IPR001529	2
IPR023389	1
IPR019798	3
IPR013108	9
IPR000433	5
IPR012104	1
IPR008193	1
IPR004344	2
IPR007258	1
IPR004939	1
IPR000253	12
IPR027065	2
IPR017703	1
IPR012972	2
IPR012328	1
IPR002671	1
IPR012419	4
IPR001474	1
IPR011629	2
IPR009012	1
IPR020826	3
IPR007245	1
IPR006218	2
IPR008291	2
IPR018045	3
IPR025444	1
IPR018256	1
IPR001232	2
IPR001597	3
IPR006931	1
IPR005755	1
IPR016084	3
IPR000212	2
IPR005697	1
IPR004327	2
IPR014767	1
IPR000114	1
IPR025718	1
IPR017334	1
IPR008847	1
IPR024657	1
IPR012846	1
IPR006687	7
IPR010036	1
IPR017456	1
IPR011553	1
IPR005679	1
IPR026681	1
IPR003698	1
IPR002885	8
IPR006599	2
IPR018954	2
IPR018849	1
IPR006311	1
IPR011613	3
IPR004367	3
IPR000014	13
IPR027530	1
IPR011262	2
IPR015202	5
IPR013094	45
IPR000465	1
IPR001865	2
IPR013805	1
IPR000915	1
IPR005722	1
IPR003736	1
IPR012941	8
IPR002909	1
IPR024546	1
IPR016270	1
IPR002563	4
IPR007034	2
IPR004037	3
IPR018464	1
IPR027091	2
IPR004263	2
IPR015889	9
IPR017071	1
IPR003337	2
IPR006913	16
IPR021384	1
IPR003462	3
IPR002004	1
IPR002051	1
IPR027238	2
IPR015257	1
IPR003123	3
IPR006325	1
IPR028012	1
IPR027421	3
IPR019843	1
IPR013651	1
IPR024722	1
IPR001250	2
IPR009846	1
IPR007174	1
IPR011800	1
IPR008210	1
IPR017959	1
IPR009069	1
IPR011766	11
IPR018805	1
IPR016651	1
IPR002454	1
IPR007307	1
IPR015377	4
IPR002326	1
IPR019576	2
IPR011038	1
IPR016197	11
IPR007319	1
IPR009033	1
IPR026869	1
IPR018368	2
IPR013749	2
IPR008274	1
IPR010031	1
IPR004098	1
IPR012955	1
IPR000591	5
IPR027129	1
IPR023564	2
IPR002672	1
IPR004568	1
IPR026874	1
IPR020807	18
IPR022091	1
IPR005532	2
IPR023211	3
IPR013005	1
IPR006196	2
IPR005824	3
IPR008591	1
IPR023798	2
IPR011084	2
IPR028281	1
IPR023610	2
IPR004018	1
IPR023358	2
IPR007736	1
IPR016492	1
IPR021889	2
IPR016255	1
IPR007676	1
IPR004136	5
IPR016722	1
IPR006575	5
IPR005011	1
IPR017107	1
IPR025110	34
IPR024554	2
IPR001374	4
IPR016302	1
IPR021757	1
IPR016020	1
IPR004854	2
IPR006411	1
IPR009346	1
IPR002190	2
IPR015659	4
IPR021846	1
IPR004331	8
IPR006762	2
IPR014840	1
IPR004345	2
IPR003618	2
IPR007286	2
IPR027484	3
IPR018255	1
IPR002373	1
IPR013715	1
IPR002496	1
IPR018520	1
IPR024679	1
IPR012860	1
IPR022708	1
IPR021771	3
IPR020825	2
IPR007246	1
IPR006219	2
IPR014025	2
IPR002495	5
IPR013189	5
IPR021369	4
IPR013123	1
IPR005301	3
IPR007344	1
IPR020838	1
IPR004837	11
IPR020925	1
IPR023485	1
IPR013890	1
IPR000980	1
IPR006759	3
IPR003710	3
IPR014854	1
IPR018357	3
IPR001608	4
IPR002139	2
IPR018617	1
IPR023585	1
IPR001907	1
IPR012948	2
IPR027302	1
IPR023638	1
IPR013792	3
IPR005556	2
IPR008253	5
IPR020558	3
IPR004201	2
IPR002121	2
IPR019432	4
IPR021891	1
IPR019831	3
IPR013721	1
IPR018234	1
IPR000223	2
IPR004493	1
IPR008984	11
IPR005913	2
IPR019805	1
IPR023271	8
IPR021917	1
IPR011050	42
IPR002675	1
IPR013951	1
IPR000593	2
IPR020783	2
IPR012148	4
IPR000659	2
IPR019369	1
IPR025363	8
IPR018229	2
IPR004038	5
IPR016157	1
IPR001268	1
IPR017927	40
IPR008462	1
IPR006439	14
IPR017072	1
IPR005031	1
IPR020373	1
IPR003395	6
IPR002052	4
IPR025980	1
IPR018939	1
IPR027704	1
IPR019409	1
IPR006114	2
IPR022643	2
IPR005079	1
IPR003527	2
IPR010164	2
IPR011421	1
IPR016117	3
IPR016191	4
IPR006746	1
IPR017597	1
IPR018124	1
IPR018171	1
IPR005578	1
IPR017771	2
IPR001236	5
IPR011442	1
IPR009604	1
IPR011511	2
IPR002905	1
IPR015931	6
IPR006239	2
IPR005982	1
IPR013126	12
IPR004870	1
IPR014362	1
IPR003228	1
IPR027785	1
IPR004026	1
IPR013866	1
IPR019034	1
IPR018574	1
IPR025977	1
IPR015016	1
IPR008440	2
IPR010971	1
IPR005013	1
IPR020476	1
IPR024884	1
IPR027189	1
IPR008111	1
IPR001381	4
IPR018554	1
IPR016055	2
IPR006145	1
IPR002192	1
IPR024629	1
IPR008089	1
IPR016720	1
IPR007547	1
IPR002318	1
IPR018392	19
IPR008839	1
IPR017153	1
IPR024654	4
IPR008893	1
IPR000439	1
IPR004360	4
IPR014898	1
IPR002888	1
IPR018060	1
IPR019756	1
IPR007080	3
IPR006642	3
IPR006693	2
IPR027167	1
IPR024337	1
IPR010829	6
IPR011547	7
IPR004908	1
IPR003653	6
IPR020546	1
IPR015908	1
IPR004607	1
IPR000340	7
IPR000845	34
IPR019796	1
IPR024324	1
IPR005322	1
IPR001891	2
IPR005721	1
IPR022830	1
IPR003780	1
IPR015868	1
IPR008144	3
IPR015977	1
IPR018973	1
IPR003162	1
IPR012580	2
IPR004160	5
IPR018860	1
IPR012816	1
IPR006767	2
IPR014830	1
IPR024763	1
IPR005317	1
IPR007243	1
IPR001650	83
IPR018047	4
IPR024989	1
IPR001563	14
IPR023192	2
IPR019414	1
IPR018303	29
IPR025788	1
IPR001300	4
IPR023801	4
IPR011657	1
IPR018188	3
IPR007849	1
IPR014646	1
IPR027107	1
IPR007587	1
IPR008279	1
IPR007015	1
IPR020164	1
IPR008926	1
IPR016135	26
IPR001026	2
IPR004625	1
IPR003108	1
IPR021196	1
IPR010569	1
IPR020596	1
IPR001848	2
IPR022816	1
IPR016467	1
IPR012308	4
IPR013875	1
IPR015955	4
IPR018029	12
IPR004638	1
IPR003140	6
IPR000326	7
IPR027477	5
IPR027408	3
IPR003097	11
IPR001514	2
IPR017972	102
IPR023170	6
IPR014719	2
IPR014762	3
IPR003675	1
IPR004039	2
IPR001269	4
IPR006785	2
IPR022309	2
IPR016009	1
IPR005152	8
IPR007817	4
IPR017073	1
IPR000669	2
IPR003029	6
IPR000396	1
IPR003392	1
IPR006073	17
IPR005034	2
IPR003121	2
IPR027423	1
IPR013653	1
IPR001537	1
IPR019769	1
IPR002379	5
IPR019415	1
IPR001497	1
[truncated: 3,712 more rows]

## Sheet: FG_Interpro
FGSG_00002T0	IPR002557	Chitin binding domain
FGSG_00002T0	IPR006150	Cysteine-rich repeat
FGSG_00002T0	IPR009030	Insulin-like growth factor binding protein, N-terminal
FGSG_00005T0	IPR009030	Insulin-like growth factor binding protein, N-terminal
FGSG_00006T0	IPR021476	Protein of unknown function DUF3129
FGSG_00007T0	IPR001128	Cytochrome P450
FGSG_00007T0	IPR002401	Cytochrome P450, E-class, group I
FGSG_00007T0	IPR017972	Cytochrome P450, conserved site
FGSG_00007T0	noIPR	unintegrated
FGSG_00010T0	noIPR	unintegrated
FGSG_00011T0	IPR001138	Zn(2)-C6 fungal-type DNA-binding domain
FGSG_00011T0	IPR002198	Short-chain dehydrogenase/reductase SDR
FGSG_00011T0	IPR016040	NAD(P)-binding domain
FGSG_00011T0	IPR021858	Protein of unknown function DUF3468
FGSG_00011T0	noIPR	unintegrated
FGSG_00012T0	IPR001128	Cytochrome P450
FGSG_00012T0	IPR002401	Cytochrome P450, E-class, group I
FGSG_00012T0	IPR017972	Cytochrome P450, conserved site
FGSG_00012T0	noIPR	unintegrated
FGSG_00013T0	IPR003663	Sugar/inositol transporter
FGSG_00013T0	IPR005828	General substrate transporter
FGSG_00013T0	IPR005829	Sugar transporter, conserved site
FGSG_00013T0	IPR016196	Major facilitator superfamily domain, general substrate transporter
FGSG_00013T0	IPR020846	Major facilitator superfamily domain
FGSG_00013T0	noIPR	unintegrated
FGSG_00014T0	noIPR	unintegrated
FGSG_00015T0	IPR003663	Sugar/inositol transporter
FGSG_00015T0	IPR005828	General substrate transporter
FGSG_00015T0	IPR016196	Major facilitator superfamily domain, general substrate transporter
FGSG_00015T0	IPR020846	Major facilitator superfamily domain
FGSG_00015T0	noIPR	unintegrated
FGSG_00016T0	noIPR	unintegrated
FGSG_00017T0	IPR002933	Peptidase M20
FGSG_00017T0	IPR011650	Peptidase M20, dimerisation domain
FGSG_00017T0	IPR017141	Peptidase M20, carboxypeptidase S
FGSG_00017T0	noIPR	unintegrated
FGSG_00018T0	IPR005804	Fatty acid desaturase, type 1
FGSG_00019T0	IPR001806	Small GTPase superfamily
FGSG_00019T0	IPR027417	P-loop containing nucleoside triphosphate hydrolase
FGSG_00019T0	noIPR	unintegrated
FGSG_00020T0	IPR019019	H-type lectin domain
FGSG_00020T0	noIPR	unintegrated
FGSG_00023T0	IPR001929	Germin
FGSG_00023T0	IPR006045	Cupin 1
FGSG_00023T0	IPR011051	RmlC-like cupin domain
FGSG_00023T0	IPR014710	RmlC-like jelly roll fold
FGSG_00024T0	IPR001466	Beta-lactamase-related
FGSG_00024T0	IPR012338	Beta-lactamase/transpeptidase-like
FGSG_00024T0	noIPR	unintegrated
FGSG_00026T0	IPR011701	Major facilitator superfamily
FGSG_00026T0	IPR016196	Major facilitator superfamily domain, general substrate transporter
FGSG_00026T0	noIPR	unintegrated
FGSG_00028T0	IPR008754	Peptidase M43, pregnancy-associated plasma-A
FGSG_00028T0	IPR024079	Metallopeptidase, catalytic domain
FGSG_00028T0	noIPR	unintegrated
FGSG_00029T0	IPR018392	Peptidoglycan-binding lysin domain
FGSG_00032T0	IPR000639	Epoxide hydrolase-like
FGSG_00032T0	noIPR	unintegrated
FGSG_00034T0	IPR003663	Sugar/inositol transporter
FGSG_00034T0	IPR005828	General substrate transporter
FGSG_00034T0	IPR016196	Major facilitator superfamily domain, general substrate transporter
FGSG_00034T0	IPR020846	Major facilitator superfamily domain
FGSG_00034T0	noIPR	unintegrated
FGSG_00036T0	IPR001227	Acyl transferase domain
FGSG_00036T0	IPR014030	Beta-ketoacyl synthase, N-terminal
FGSG_00036T0	IPR014031	Beta-ketoacyl synthase, C-terminal
FGSG_00036T0	IPR016035	Acyl transferase/acyl hydrolase/lysophospholipase
FGSG_00036T0	IPR016038	Thiolase-like, subgroup
FGSG_00036T0	IPR016039	Thiolase-like
FGSG_00036T0	IPR016040	NAD(P)-binding domain
FGSG_00036T0	IPR018201	Beta-ketoacyl synthase, active site
FGSG_00036T0	noIPR	unintegrated
FGSG_00040T0	IPR001214	SET domain
FGSG_00040T0	IPR011990	Tetratricopeptide-like helical
FGSG_00040T0	IPR013026	Tetratricopeptide repeat-containing domain
FGSG_00040T0	IPR019734	Tetratricopeptide repeat
FGSG_00040T0	noIPR	unintegrated
FGSG_00043T0	IPR000103	Pyridine nucleotide-disulphide oxidoreductase, class-II
FGSG_00043T0	IPR013027	FAD-dependent pyridine nucleotide-disulphide oxidoreductase
FGSG_00043T0	IPR023753	Pyridine nucleotide-disulphide oxidoreductase, FAD/NAD(P)-binding domain
FGSG_00043T0	noIPR	unintegrated
FGSG_00044T0	noIPR	unintegrated
FGSG_00045T0	IPR000073	Alpha/beta hydrolase fold-1
FGSG_00045T0	noIPR	unintegrated
FGSG_00046T0	IPR001140	ABC transporter, transmembrane domain
FGSG_00046T0	IPR003439	ABC transporter-like
FGSG_00046T0	IPR003593	AAA+ ATPase domain
FGSG_00046T0	IPR011527	ABC transporter, transmembrane domain, type 1
FGSG_00046T0	IPR017871	ABC transporter, conserved site
FGSG_00046T0	IPR017940	ABC transporter, integral membrane type 1
FGSG_00046T0	IPR027417	P-loop containing nucleoside triphosphate hydrolase
FGSG_00046T0	noIPR	unintegrated
FGSG_00047T0	IPR001031	Thioesterase
FGSG_00047T0	noIPR	unintegrated
FGSG_00048T0	IPR005123	Oxoglutarate/iron-dependent dioxygenase
FGSG_00048T0	IPR026992	Non-haem dioxygenase N-terminal domain
FGSG_00048T0	IPR027443	Isopenicillin N synthase-like
FGSG_00048T0	noIPR	unintegrated
FGSG_00049T0	IPR001544	Aminotransferase, class IV
FGSG_00049T0	IPR005786	Branched-chain amino acid aminotransferase II
FGSG_00049T0	noIPR	unintegrated
FGSG_00050T0	IPR013094	Alpha/beta hydrolase fold-3
FGSG_00050T0	noIPR	unintegrated
FGSG_00051T0	IPR000132	Nitrilase/cyanide hydratase, conserved site
FGSG_00051T0	IPR003010	Carbon-nitrogen hydrolase
FGSG_00051T0	noIPR	unintegrated
FGSG_00052T0	IPR001138	Zn(2)-C6 fungal-type DNA-binding domain
FGSG_00052T0	IPR007219	Transcription factor, fungi
FGSG_00053T0	IPR001395	Aldo/keto reductase
FGSG_00053T0	IPR023210	NADP-dependent oxidoreductase domain
FGSG_00053T0	noIPR	unintegrated
FGSG_00054T0	IPR002198	Short-chain dehydrogenase/reductase SDR
FGSG_00054T0	IPR002347	Glucose/ribitol dehydrogenase
FGSG_00054T0	IPR016040	NAD(P)-binding domain
FGSG_00054T0	noIPR	unintegrated
FGSG_00055T0	IPR022099	Protein of unknown function DUF3638
FGSG_00055T0	IPR022105	Protein of unknown function DUF3645
FGSG_00058T0	IPR011701	Major facilitator superfamily
FGSG_00058T0	IPR016196	Major facilitator superfamily domain, general substrate transporter
FGSG_00058T0	IPR020846	Major facilitator superfamily domain
FGSG_00058T0	noIPR	unintegrated
FGSG_00059T0	IPR027379	Cardiolipin synthase N-terminal
FGSG_00059T0	noIPR	unintegrated
FGSG_00060T0	IPR011329	Killer toxin, Kp4/SMK-like, core
FGSG_00060T0	IPR015131	Killer toxin, Kp4
FGSG_00060T0	noIPR	unintegrated
FGSG_00061T0	IPR011329	Killer toxin, Kp4/SMK-like, core
FGSG_00061T0	IPR015131	Killer toxin, Kp4
FGSG_00062T0	IPR011329	Killer toxin, Kp4/SMK-like, core
FGSG_00062T0	IPR015131	Killer toxin, Kp4
FGSG_00063T0	IPR021840	Protein of unknown function DUF3433
FGSG_00065T0	IPR001155	NADH:flavin oxidoreductase/NADH oxidase, N-terminal
FGSG_00065T0	IPR013785	Aldolase-type TIM barrel
FGSG_00065T0	noIPR	unintegrated
FGSG_00066T0	IPR000534	Semialdehyde dehydrogenase, NAD-binding
FGSG_00066T0	IPR016040	NAD(P)-binding domain
FGSG_00066T0	noIPR	unintegrated
FGSG_00067T0	IPR003663	Sugar/inositol transporter
FGSG_00067T0	IPR005828	General substrate transporter
FGSG_00067T0	IPR005829	Sugar transporter, conserved site
FGSG_00067T0	IPR016196	Major facilitator superfamily domain, general substrate transporter
FGSG_00067T0	IPR020846	Major facilitator superfamily domain
FGSG_00067T0	noIPR	unintegrated
FGSG_00068T0	IPR000111	Glycoside hydrolase, clan GH-D
FGSG_00068T0	IPR002252	Glycoside hydrolase, family 36
FGSG_00068T0	IPR013785	Aldolase-type TIM barrel
FGSG_00068T0	IPR017853	Glycoside hydrolase, superfamily
FGSG_00069T0	IPR001138	Zn(2)-C6 fungal-type DNA-binding domain
FGSG_00069T0	IPR007219	Transcription factor, fungi
FGSG_00070T0	IPR003663	Sugar/inositol transporter
FGSG_00070T0	IPR005828	General substrate transporter
FGSG_00070T0	IPR005829	Sugar transporter, conserved site
FGSG_00070T0	IPR016196	Major facilitator superfamily domain, general substrate transporter
FGSG_00070T0	IPR020846	Major facilitator superfamily domain
FGSG_00070T0	noIPR	unintegrated
FGSG_00071T0	IPR001128	Cytochrome P450
FGSG_00071T0	IPR002403	Cytochrome P450, E-class, group IV
FGSG_00071T0	IPR017972	Cytochrome P450, conserved site
FGSG_00071T0	noIPR	unintegrated
FGSG_00073T0	IPR002198	Short-chain dehydrogenase/reductase SDR
FGSG_00073T0	IPR002347	Glucose/ribitol dehydrogenase
FGSG_00073T0	IPR016040	NAD(P)-binding domain
FGSG_00073T0	noIPR	unintegrated
FGSG_00074T0	IPR001155	NADH:flavin oxidoreductase/NADH oxidase, N-terminal
FGSG_00074T0	IPR013785	Aldolase-type TIM barrel
FGSG_00074T0	noIPR	unintegrated
FGSG_00075T0	IPR000951	Phthalate dioxygenase reductase
FGSG_00075T0	IPR001041	2Fe-2S ferredoxin-type domain
FGSG_00075T0	IPR005302	Molybdenum cofactor sulfurase, C-terminal
FGSG_00075T0	IPR006058	2Fe-2S ferredoxin, iron-sulphur binding site
FGSG_00075T0	IPR011037	Pyruvate kinase-like, insert domain
FGSG_00075T0	IPR012675	Beta-grasp domain
FGSG_00075T0	IPR015808	Molybdenum cofactor sulfurase, C-terminal-like
FGSG_00075T0	IPR017938	Riboflavin synthase-like beta-barrel
FGSG_00075T0	noIPR	unintegrated
FGSG_00076T0	IPR013057	Amino acid transporter, transmembrane
FGSG_00076T0	noIPR	unintegrated
FGSG_00077T0	IPR013094	Alpha/beta hydrolase fold-3
FGSG_00077T0	noIPR	unintegrated
FGSG_00078T0	IPR001395	Aldo/keto reductase
FGSG_00078T0	IPR023210	NADP-dependent oxidoreductase domain
FGSG_00078T0	noIPR	unintegrated
FGSG_00079T0	IPR001279	Beta-lactamase-like
FGSG_00079T0	noIPR	unintegrated
FGSG_00080T0	IPR001447	Arylamine N-acetyltransferase
FGSG_00080T0	noIPR	unintegrated
FGSG_00081T0	IPR001138	Zn(2)-C6 fungal-type DNA-binding domain
FGSG_00081T0	IPR007219	Transcription factor, fungi
FGSG_00081T0	noIPR	unintegrated
FGSG_00082T0	IPR002018	Carboxylesterase, type B
FGSG_00082T0	IPR019826	Carboxylesterase type B, active site
FGSG_00082T0	noIPR	unintegrated
FGSG_00083T0	IPR011701	Major facilitator superfamily
FGSG_00083T0	IPR016196	Major facilitator superfamily domain, general substrate transporter
FGSG_00083T0	noIPR	unintegrated
FGSG_00084T0	IPR000914	Bacterial extracellular solute-binding protein, family 5
FGSG_00084T0	noIPR	unintegrated
FGSG_00085T0	IPR011701	Major facilitator superfamily
FGSG_00085T0	IPR016196	Major facilitator superfamily domain, general substrate transporter
FGSG_00085T0	IPR020846	Major facilitator superfamily domain
FGSG_00085T0	noIPR	unintegrated
FGSG_00087T0	IPR005828	General substrate transporter
FGSG_00087T0	IPR005829	Sugar transporter, conserved site
FGSG_00087T0	IPR016196	Major facilitator superfamily domain, general substrate transporter
FGSG_00087T0	IPR020846	Major facilitator superfamily domain
FGSG_00087T0	noIPR	unintegrated
FGSG_00089T0	IPR002925	Dienelactone hydrolase
FGSG_00089T0	noIPR	unintegrated
FGSG_00090T0	IPR006108	3-hydroxyacyl-CoA dehydrogenase, C-terminal
FGSG_00090T0	IPR006176	3-hydroxyacyl-CoA dehydrogenase, NAD binding
FGSG_00090T0	IPR008927	6-phosphogluconate dehydrogenase, C-terminal-like
FGSG_00090T0	IPR013328	Dehydrogenase, multihelical
FGSG_00090T0	IPR016040	NAD(P)-binding domain
FGSG_00090T0	IPR022694	3-hydroxyacyl-CoA dehydrogenase
FGSG_00090T0	noIPR	unintegrated
FGSG_00091T0	IPR003673	CoA-transferase family III
FGSG_00091T0	IPR023606	CoA-transferase family III domain
FGSG_00092T0	IPR002938	Monooxygenase, FAD-binding
FGSG_00092T0	IPR003042	Aromatic-ring hydroxylase-like
FGSG_00092T0	noIPR	unintegrated
FGSG_00093T0	IPR011009	Protein kinase-like domain
FGSG_00093T0	noIPR	unintegrated
FGSG_00095T0	IPR001411	Tetracycline resistance protein TetB/drug resistance transporter
FGSG_00095T0	IPR011701	Major facilitator superfamily
FGSG_00095T0	IPR016196	Major facilitator superfamily domain, general substrate transporter
FGSG_00095T0	IPR020846	Major facilitator superfamily domain
FGSG_00095T0	noIPR	unintegrated
FGSG_00096T0	IPR004199	Beta galactosidase small chain/ domain 5
FGSG_00096T0	IPR006101	Glycoside hydrolase, family 2
FGSG_00096T0	IPR006102	Glycoside hydrolase, family 2, immunoglobulin-like beta-sandwich
FGSG_00096T0	IPR006103	Glycoside hydrolase, family 2, TIM barrel
FGSG_00096T0	IPR006104	Glycoside hydrolase, family 2, N-terminal
FGSG_00096T0	IPR008979	Galactose-binding domain-like
FGSG_00096T0	IPR011013	Galactose mutarotase-like domain
FGSG_00096T0	IPR013781	Glycoside hydrolase, catalytic domain
FGSG_00096T0	IPR013812	Glycoside hydrolase, family 2/20, immunoglobulin-like beta-sandwich domain
FGSG_00096T0	IPR014718	Glycoside hydrolase-type carbohydrate-binding, subgroup
FGSG_00096T0	IPR017853	Glycoside hydrolase, superfamily
FGSG_00096T0	noIPR	unintegrated
FGSG_00099T0	IPR001148	Alpha carbonic anhydrase
FGSG_00099T0	IPR023561	Carbonic anhydrase, alpha-class
FGSG_00099T0	noIPR	unintegrated
FGSG_00100T0	IPR006094	FAD linked oxidase, N-terminal
FGSG_00100T0	IPR016166	FAD-binding, type 2
FGSG_00100T0	IPR016169	CO dehydrogenase flavoprotein-like, FAD-binding, subdomain 2
FGSG_00100T0	noIPR	unintegrated
FGSG_00102T0	IPR001138	Zn(2)-C6 fungal-type DNA-binding domain
FGSG_00102T0	IPR021858	Protein of unknown function DUF3468
FGSG_00103T0	IPR000120	Amidase
FGSG_00103T0	IPR023631	Amidase signature domain
FGSG_00103T0	noIPR	unintegrated
FGSG_00104T0	IPR011990	Tetratricopeptide-like helical
FGSG_00104T0	noIPR	unintegrated
FGSG_00105T0	noIPR	unintegrated
FGSG_00107T0	IPR003663	Sugar/inositol transporter
FGSG_00107T0	IPR005828	General substrate transporter
FGSG_00107T0	IPR005829	Sugar transporter, conserved site
FGSG_00107T0	IPR016196	Major facilitator superfamily domain, general substrate transporter
FGSG_00107T0	IPR020846	Major facilitator superfamily domain
FGSG_00107T0	noIPR	unintegrated
FGSG_00108T0	IPR011701	Major facilitator superfamily
FGSG_00108T0	IPR016196	Major facilitator superfamily domain, general substrate transporter
FGSG_00108T0	IPR020846	Major facilitator superfamily domain
FGSG_00108T0	noIPR	unintegrated
FGSG_00109T0	IPR001544	Aminotransferase, class IV
FGSG_00109T0	noIPR	unintegrated
FGSG_00110T0	IPR002523	Mg2+ transporter protein, CorA-like/Zinc transport protein ZntB
FGSG_00110T0	noIPR	unintegrated
FGSG_00116T0	IPR002293	Amino acid/polyamine transporter I
FGSG_00116T0	noIPR	unintegrated
FGSG_00117T0	IPR000182	GNAT domain
FGSG_00117T0	IPR016181	Acyl-CoA N-acyltransferase
FGSG_00118T0	IPR013057	Amino acid transporter, transmembrane
FGSG_00118T0	noIPR	unintegrated
FGSG_00119T0	IPR015880	Zinc finger, C2H2-like
FGSG_00121T0	IPR000209	Peptidase S8/S53 domain
FGSG_00121T0	IPR015500	Peptidase S8, subtilisin-related
FGSG_00121T0	IPR023827	Peptidase S8, subtilisin, Asp-active site
FGSG_00121T0	noIPR	unintegrated
FGSG_00124T0	noIPR	unintegrated
FGSG_00125T0	IPR001138	Zn(2)-C6 fungal-type DNA-binding domain
FGSG_00126T0	IPR006598	Lipopolysaccharide-modifying protein
FGSG_00126T0	noIPR	unintegrated
FGSG_00127T0	IPR001041	2Fe-2S ferredoxin-type domain
FGSG_00127T0	IPR001128	Cytochrome P450
FGSG_00127T0	IPR001433	Oxidoreductase FAD/NAD(P)-binding
FGSG_00127T0	IPR002397	Cytochrome P450, B-class
FGSG_00127T0	IPR006058	2Fe-2S ferredoxin, iron-sulphur binding site
FGSG_00127T0	IPR008333	Oxidoreductase, FAD-binding domain
FGSG_00127T0	IPR012675	Beta-grasp domain
FGSG_00127T0	IPR017927	Ferredoxin reductase-type FAD-binding domain
FGSG_00127T0	IPR017938	Riboflavin synthase-like beta-barrel
FGSG_00127T0	IPR017972	Cytochrome P450, conserved site
FGSG_00127T0	noIPR	unintegrated
FGSG_00129T0	IPR003609	Apple-like
FGSG_00130T0	IPR010730	Heterokaryon incompatibility
FGSG_00131T0	IPR003014	PAN-1 domain
FGSG_00131T0	IPR003609	Apple-like
FGSG_00131T0	noIPR	unintegrated
FGSG_00132T0	IPR000719	Protein kinase, catalytic domain
FGSG_00132T0	IPR008271	Serine/threonine-protein kinase, active site
FGSG_00132T0	IPR011009	Protein kinase-like domain
FGSG_00132T0	noIPR	unintegrated
FGSG_00134T0	IPR009413	Aegerolysin
FGSG_00136T0	IPR013057	Amino acid transporter, transmembrane
FGSG_00136T0	noIPR	unintegrated
FGSG_00137T0	IPR002220	Dihydrodipicolinate synthetase-like
FGSG_00137T0	IPR013785	Aldolase-type TIM barrel
FGSG_00137T0	noIPR	unintegrated
FGSG_00138T0	IPR000534	Semialdehyde dehydrogenase, NAD-binding
FGSG_00138T0	IPR016040	NAD(P)-binding domain
FGSG_00138T0	noIPR	unintegrated
FGSG_00139T0	IPR015590	Aldehyde dehydrogenase domain
FGSG_00139T0	IPR016160	Aldehyde dehydrogenase, conserved site
FGSG_00139T0	IPR016161	Aldehyde/histidinol dehydrogenase
FGSG_00139T0	IPR016162	Aldehyde dehydrogenase, N-terminal
FGSG_00139T0	IPR016163	Aldehyde dehydrogenase, C-terminal
FGSG_00139T0	noIPR	unintegrated
FGSG_00140T0	IPR002110	Ankyrin repeat
FGSG_00140T0	IPR020683	Ankyrin repeat-containing domain
FGSG_00140T0	noIPR	unintegrated
FGSG_00142T0	IPR001117	Multicopper oxidase, type 1
FGSG_00142T0	IPR002355	Multicopper oxidase, copper-binding site
FGSG_00142T0	IPR008972	Cupredoxin
FGSG_00142T0	IPR011706	Multicopper oxidase, type 2
FGSG_00142T0	IPR011707	Multicopper oxidase, type 3
FGSG_00142T0	noIPR	unintegrated
FGSG_00143T0	IPR000322	Glycoside hydrolase, family 31
FGSG_00143T0	IPR011013	Galactose mutarotase-like domain
FGSG_00143T0	IPR017853	Glycoside hydrolase, superfamily
FGSG_00143T0	IPR025887	Glycoside hydrolase family 31, N-terminal domain
FGSG_00143T0	noIPR	unintegrated
FGSG_00144T0	IPR001138	Zn(2)-C6 fungal-type DNA-binding domain
FGSG_00144T0	IPR021858	Protein of unknown function DUF3468
FGSG_00145T0	IPR000262	FMN-dependent dehydrogenase
FGSG_00145T0	IPR008259	FMN-dependent alpha-hydroxy acid dehydrogenase, active site
FGSG_00145T0	IPR012133	Alpha-hydroxy acid dehydrogenase, FMN-dependent
FGSG_00145T0	IPR013785	Aldolase-type TIM barrel
FGSG_00145T0	noIPR	unintegrated
FGSG_00147T0	IPR001138	Zn(2)-C6 fungal-type DNA-binding domain
FGSG_00147T0	IPR007219	Transcription factor, fungi
FGSG_00148T0	IPR011701	Major facilitator superfamily
FGSG_00148T0	IPR016196	Major facilitator superfamily domain, general substrate transporter
FGSG_00148T0	IPR020846	Major facilitator superfamily domain
FGSG_00148T0	noIPR	unintegrated
FGSG_00150T0	IPR002085	Alcohol dehydrogenase superfamily, zinc-type
FGSG_00150T0	IPR011032	GroES-like
FGSG_00150T0	IPR013149	Alcohol dehydrogenase, C-terminal
FGSG_00150T0	IPR016040	NAD(P)-binding domain
FGSG_00150T0	noIPR	unintegrated
FGSG_00152T0	IPR001958	Tetracycline resistance protein, TetA/multidrug resistance protein MdtG
FGSG_00152T0	IPR011701	Major facilitator superfamily
FGSG_00152T0	IPR016196	Major facilitator superfamily domain, general substrate transporter
FGSG_00152T0	IPR020846	Major facilitator superfamily domain
FGSG_00152T0	noIPR	unintegrated
FGSG_00153T0	IPR007219	Transcription factor, fungi
FGSG_00153T0	noIPR	unintegrated
FGSG_00154T0	IPR001876	Zinc finger, RanBP2-type
FGSG_00161T0	IPR002293	Amino acid/polyamine transporter I
FGSG_00161T0	noIPR	unintegrated
FGSG_00162T0	IPR003819	Taurine catabolism dioxygenase TauD/TfdA
FGSG_00162T0	noIPR	unintegrated
FGSG_00163T0	IPR000626	Ubiquitin
FGSG_00163T0	IPR019955	Ubiquitin supergroup
FGSG_00163T0	IPR019956	Ubiquitin subgroup
FGSG_00163T0	noIPR	unintegrated
FGSG_00165T0	IPR008928	Six-hairpin glycosidase-like
FGSG_00165T0	IPR010905	Glycosyl hydrolase, family 88
FGSG_00165T0	IPR012341	Six-hairpin glycosidase
FGSG_00166T0	IPR001764	Glycoside hydrolase, family 3, N-terminal
FGSG_00166T0	IPR002772	Glycoside hydrolase family 3 C-terminal domain
FGSG_00166T0	IPR017853	Glycoside hydrolase, superfamily
FGSG_00166T0	IPR019800	Glycoside hydrolase, family 3, active site
FGSG_00166T0	IPR026891	Fibronectin type III-like domain
FGSG_00166T0	IPR026892	Glycoside hydrolase family 3
FGSG_00166T0	noIPR	unintegrated
FGSG_00168T0	IPR001209	Ribosomal protein S14
FGSG_00168T0	IPR018271	Ribosomal protein S14, conserved site
FGSG_00168T0	noIPR	unintegrated
FGSG_00169T0	IPR019339	CBF1-interacting co-repressor CIR, N-terminal domain
FGSG_00169T0	IPR022209	Pre-mRNA splicing factor
FGSG_00169T0	noIPR	unintegrated
FGSG_00170T0	IPR001806	Small GTPase superfamily
FGSG_00170T0	IPR003578	Small GTPase superfamily, Rho type
FGSG_00170T0	IPR005225	Small GTP-binding protein domain
FGSG_00170T0	IPR027417	P-loop containing nucleoside triphosphate hydrolase
FGSG_00170T0	noIPR	unintegrated
FGSG_00172T0	IPR004045	Glutathione S-transferase, N-terminal
FGSG_00172T0	IPR010987	Glutathione S-transferase, C-terminal-like
FGSG_00172T0	IPR012336	Thioredoxin-like fold
FGSG_00172T0	IPR017933	Glutathione S-transferase/chloride channel, C-terminal
FGSG_00172T0	noIPR	unintegrated
FGSG_00173T0	IPR000757	Glycoside hydrolase, family 16
FGSG_00173T0	IPR008985	Concanavalin A-like lectin/glucanases superfamily
FGSG_00173T0	IPR013320	Concanavalin A-like lectin/glucanase, subgroup
FGSG_00173T0	noIPR	unintegrated
FGSG_00174T0	IPR000182	GNAT domain
FGSG_00174T0	IPR016181	Acyl-CoA N-acyltransferase
FGSG_00175T0	IPR002020	Citrate synthase-like
FGSG_00175T0	IPR016141	Citrate synthase-like, core
FGSG_00175T0	IPR016142	Citrate synthase-like, large alpha subdomain
FGSG_00175T0	IPR019810	Citrate synthase active site
FGSG_00175T0	noIPR	unintegrated
FGSG_00176T0	IPR000918	Isocitrate lyase/phosphorylmutase
FGSG_00176T0	IPR006254	Isocitrate lyase
FGSG_00176T0	IPR015813	Pyruvate/Phosphoenolpyruvate kinase-like domain
FGSG_00176T0	IPR018523	Isocitrate lyase/phosphorylmutase, conserved site
FGSG_00176T0	noIPR	unintegrated
FGSG_00177T0	IPR002198	Short-chain dehydrogenase/reductase SDR
FGSG_00177T0	IPR002347	Glucose/ribitol dehydrogenase
FGSG_00177T0	IPR016040	NAD(P)-binding domain
FGSG_00177T0	IPR020904	Short-chain dehydrogenase/reductase, conserved site
FGSG_00177T0	noIPR	unintegrated
FGSG_00179T0	noIPR	unintegrated
FGSG_00180T0	IPR019400	Peptidase C65, otubain
FGSG_00180T0	noIPR	unintegrated
FGSG_00182T0	IPR000717	Proteasome component (PCI) domain
FGSG_00182T0	IPR011990	Tetratricopeptide-like helical
FGSG_00182T0	IPR011991	Winged helix-turn-helix DNA-binding domain
FGSG_00182T0	IPR013143	PCI/PINT associated module
FGSG_00182T0	noIPR	unintegrated
FGSG_00183T0	IPR011701	Major facilitator superfamily
FGSG_00183T0	IPR016196	Major facilitator superfamily domain, general substrate transporter
FGSG_00183T0	noIPR	unintegrated
FGSG_00184T0	IPR000757	Glycoside hydrolase, family 16
FGSG_00184T0	IPR008985	Concanavalin A-like lectin/glucanases superfamily
FGSG_00184T0	IPR013320	Concanavalin A-like lectin/glucanase, subgroup
FGSG_00184T0	noIPR	unintegrated
FGSG_00186T0	IPR000073	Alpha/beta hydrolase fold-1
FGSG_00186T0	IPR008220	Homoserine acetyltransferase
FGSG_00186T0	noIPR	unintegrated
FGSG_00188T0	IPR009360	Isy1-like splicing
FGSG_00188T0	noIPR	unintegrated
FGSG_00189T0	IPR005013	Dolichyl-diphosphooligosaccharide--protein glycosyltransferase subunit WBP1
FGSG_00189T0	noIPR	unintegrated
FGSG_00190T0	noIPR	unintegrated
FGSG_00192T0	IPR000209	Peptidase S8/S53 domain
FGSG_00192T0	IPR009020	Proteinase inhibitor, propeptide
FGSG_00192T0	IPR010259	Proteinase inhibitor I9
FGSG_00192T0	IPR015500	Peptidase S8, subtilisin-related
FGSG_00192T0	IPR022398	Peptidase S8, subtilisin, His-active site
FGSG_00192T0	IPR023828	Peptidase S8, subtilisin, Ser-active site
FGSG_00192T0	noIPR	unintegrated
FGSG_00194T0	IPR005065	Platelet-activating factor acetylhydrolase
FGSG_00194T0	IPR016715	PAF acetylhydrolase
FGSG_00194T0	noIPR	unintegrated
FGSG_00195T0	IPR011701	Major facilitator superfamily
FGSG_00195T0	IPR016196	Major facilitator superfamily domain, general substrate transporter
FGSG_00195T0	noIPR	unintegrated
FGSG_00196T0	IPR001138	Zn(2)-C6 fungal-type DNA-binding domain
FGSG_00196T0	IPR021858	Protein of unknown function DUF3468
FGSG_00197T0	IPR011701	Major facilitator superfamily
FGSG_00197T0	IPR016196	Major facilitator superfamily domain, general substrate transporter
FGSG_00197T0	IPR020846	Major facilitator superfamily domain
FGSG_00197T0	noIPR	unintegrated
FGSG_00198T0	IPR010281	Protein of unknown function DUF885
FGSG_00200T0	IPR000172	Glucose-methanol-choline oxidoreductase, N-terminal
FGSG_00200T0	IPR007867	Glucose-methanol-choline oxidoreductase, C-terminal
FGSG_00200T0	IPR012132	Glucose-methanol-choline oxidoreductase
FGSG_00200T0	noIPR	unintegrated
FGSG_00203T0	IPR010730	Heterokaryon incompatibility
FGSG_00205T0	IPR001680	WD40 repeat
FGSG_00205T0	IPR007111	NACHT nucleoside triphosphatase
FGSG_00205T0	IPR011047	Quinonprotein alcohol dehydrogenase-like superfamily
FGSG_00205T0	IPR015943	WD40/YVTN repeat-like-containing domain
FGSG_00205T0	IPR017986	WD40-repeat-containing domain
FGSG_00205T0	IPR019775	WD40 repeat, conserved site
FGSG_00205T0	IPR020472	G-protein beta WD-40 repeat
FGSG_00205T0	noIPR	unintegrated
FGSG_00208T0	IPR000595	Cyclic nucleotide-binding domain
FGSG_00208T0	IPR002641	Patatin/Phospholipase A2-related
FGSG_00208T0	IPR014710	RmlC-like jelly roll fold
FGSG_00208T0	IPR016035	Acyl transferase/acyl hydrolase/lysophospholipase
FGSG_00208T0	IPR018490	Cyclic nucleotide-binding-like
FGSG_00208T0	noIPR	unintegrated
FGSG_00209T0	noIPR	unintegrated
FGSG_00211T0	IPR007568	RTA-like protein
FGSG_00211T0	noIPR	unintegrated
FGSG_00213T0	IPR002198	Short-chain dehydrogenase/reductase SDR
FGSG_00213T0	IPR002347	Glucose/ribitol dehydrogenase
FGSG_00213T0	IPR016040	NAD(P)-binding domain
FGSG_00213T0	noIPR	unintegrated
FGSG_00215T0	noIPR	unintegrated
FGSG_00216T0	IPR027377	Zinc-binding domain
FGSG_00217T0	IPR001138	Zn(2)-C6 fungal-type DNA-binding domain
FGSG_00217T0	IPR007219	Transcription factor, fungi
FGSG_00218T0	IPR008257	Peptidase M19, renal dipeptidase
FGSG_00218T0	noIPR	unintegrated
FGSG_00219T0	IPR011701	Major facilitator superfamily
FGSG_00219T0	IPR016196	Major facilitator superfamily domain, general substrate transporter
FGSG_00219T0	noIPR	unintegrated
FGSG_00220T0	IPR000175	Sodium:neurotransmitter symporter
FGSG_00220T0	noIPR	unintegrated
FGSG_00222T0	IPR011990	Tetratricopeptide-like helical
FGSG_00222T0	noIPR	unintegrated
FGSG_00224T0	IPR018712	Domain of unknown function DUF2235
FGSG_00225T0	IPR023214	HAD-like domain
FGSG_00225T0	noIPR	unintegrated
FGSG_00226T0	IPR005829	Sugar transporter, conserved site
FGSG_00226T0	IPR011701	Major facilitator superfamily
FGSG_00226T0	IPR016196	Major facilitator superfamily domain, general substrate transporter
FGSG_00226T0	IPR020846	Major facilitator superfamily domain
FGSG_00226T0	noIPR	unintegrated
FGSG_00227T0	IPR001138	Zn(2)-C6 fungal-type DNA-binding domain
FGSG_00227T0	IPR007219	Transcription factor, fungi
FGSG_00227T0	noIPR	unintegrated
FGSG_00231T0	IPR002085	Alcohol dehydrogenase superfamily, zinc-type
FGSG_00231T0	IPR002328	Alcohol dehydrogenase, zinc-type, conserved site
FGSG_00231T0	IPR011032	GroES-like
FGSG_00231T0	IPR013149	Alcohol dehydrogenase, C-terminal
FGSG_00231T0	IPR013154	Alcohol dehydrogenase GroES-like
FGSG_00231T0	IPR016040	NAD(P)-binding domain
FGSG_00231T0	IPR020843	Polyketide synthase, enoylreductase
FGSG_00231T0	noIPR	unintegrated
FGSG_00234T0	IPR002085	Alcohol dehydrogenase superfamily, zinc-type
FGSG_00234T0	IPR011032	GroES-like
FGSG_00234T0	IPR013149	Alcohol dehydrogenase, C-terminal
FGSG_00234T0	IPR016040	NAD(P)-binding domain
FGSG_00234T0	noIPR	unintegrated
FGSG_00235T0	IPR001138	Zn(2)-C6 fungal-type DNA-binding domain
FGSG_00236T0	IPR002085	Alcohol dehydrogenase superfamily, zinc-type
FGSG_00236T0	IPR011032	GroES-like
FGSG_00236T0	IPR013149	Alcohol dehydrogenase, C-terminal
FGSG_00236T0	IPR013154	Alcohol dehydrogenase GroES-like
FGSG_00236T0	IPR016040	NAD(P)-binding domain
FGSG_00236T0	noIPR	unintegrated
FGSG_00237T0	IPR003480	Transferase
FGSG_00237T0	IPR023213	Chloramphenicol acetyltransferase-like domain
FGSG_00237T0	noIPR	unintegrated
FGSG_00240T0	IPR007087	Zinc finger, C2H2
FGSG_00240T0	IPR015880	Zinc finger, C2H2-like
FGSG_00246T0	noIPR	unintegrated
FGSG_00248T0	IPR002058	PAP/25A-associated
FGSG_00248T0	IPR002934	Nucleotidyl transferase domain
FGSG_00248T0	noIPR	unintegrated
FGSG_00249T0	IPR002085	Alcohol dehydrogenase superfamily, zinc-type
FGSG_00249T0	IPR011032	GroES-like
FGSG_00249T0	IPR016040	NAD(P)-binding domain
FGSG_00249T0	noIPR	unintegrated
FGSG_00251T0	IPR000421	Coagulation factor 5/8 C-terminal type domain
FGSG_00251T0	IPR006652	Kelch repeat type 1
FGSG_00251T0	IPR008979	Galactose-binding domain-like
FGSG_00251T0	IPR011043	Galactose oxidase/kelch, beta-propeller
FGSG_00251T0	IPR013783	Immunoglobulin-like fold
FGSG_00251T0	IPR014756	Immunoglobulin E-set
FGSG_00251T0	IPR015202	Domain of unknown function DUF1929
FGSG_00251T0	IPR015916	Galactose oxidase, beta-propeller
FGSG_00251T0	noIPR	unintegrated
FGSG_00257T0	IPR009262	Protein of unknown function DUF914, eukaryotic
FGSG_00257T0	noIPR	unintegrated
FGSG_00259T0	IPR006179	5'-Nucleotidase/apyrase
FGSG_00259T0	IPR008334	5'-Nucleotidase, C-terminal
FGSG_00259T0	IPR014485	Predicted phosphoesterase, C1039.02 type
FGSG_00259T0	noIPR	unintegrated
FGSG_00261T0	IPR011047	Quinonprotein alcohol dehydrogenase-like superfamily
FGSG_00261T0	IPR011678	Domain of unknown function DUF1620
FGSG_00261T0	IPR026895	ER membrane protein complex subunit 1
FGSG_00261T0	IPR027295	Quinonprotein alcohol dehydrogenase-like domain
FGSG_00261T0	noIPR	unintegrated
FGSG_00264T0	IPR008011	Complex 1 LYR protein
FGSG_00264T0	noIPR	unintegrated
FGSG_00265T0	IPR001680	WD40 repeat
FGSG_00265T0	IPR015943	WD40/YVTN repeat-like-containing domain
FGSG_00265T0	IPR017986	WD40-repeat-containing domain
FGSG_00265T0	noIPR	unintegrated
FGSG_00268T0	IPR003492	Batten's disease protein Cln3
FGSG_00269T0	IPR002638	Quinolinate phosphoribosyl transferase, C-terminal
FGSG_00269T0	IPR007229	Nicotinate phosphoribosyltransferase-related
FGSG_00269T0	IPR015977	Nicotinate phosphoribosyltransferase-like
FGSG_00269T0	noIPR	unintegrated
FGSG_00270T0	IPR001680	WD40 repeat
FGSG_00270T0	IPR015943	WD40/YVTN repeat-like-containing domain
FGSG_00270T0	IPR017986	WD40-repeat-containing domain
FGSG_00270T0	noIPR	unintegrated
FGSG_00271T0	IPR002931	Transglutaminase-like
FGSG_00271T0	IPR018325	Rad4/PNGase transglutaminase-like fold
FGSG_00271T0	noIPR	unintegrated
FGSG_00272T0	IPR001841	Zinc finger, RING-type
FGSG_00272T0	IPR007527	Zinc finger, SWIM-type
FGSG_00272T0	IPR013083	Zinc finger, RING/FYVE/PHD-type
FGSG_00272T0	noIPR	unintegrated
FGSG_00273T0	IPR002085	Alcohol dehydrogenase superfamily, zinc-type
FGSG_00273T0	IPR011032	GroES-like
FGSG_00273T0	IPR016040	NAD(P)-binding domain
FGSG_00273T0	noIPR	unintegrated
FGSG_00276T0	IPR006603	Cystinosin/ERS1p repeat
FGSG_00276T0	IPR016817	Mannose-P-dolichol utilization defect 1 protein
FGSG_00276T0	noIPR	unintegrated
FGSG_00278T0	IPR002684	Biotin synthase/Biotin biosynthesis bifunctional protein BioAB
FGSG_00278T0	IPR006638	Elongator protein 3/MiaB/NifB
FGSG_00278T0	IPR007197	Radical SAM
FGSG_00278T0	IPR010722	Biotin/thiamin synthesis-associated protein
FGSG_00278T0	IPR013785	Aldolase-type TIM barrel
FGSG_00278T0	IPR024177	Biotin synthase
FGSG_00278T0	noIPR	unintegrated
FGSG_00280T0	IPR000182	GNAT domain
FGSG_00280T0	IPR001487	Bromodomain
FGSG_00280T0	IPR016181	Acyl-CoA N-acyltransferase
FGSG_00280T0	IPR018359	Bromodomain, conserved site
FGSG_00280T0	noIPR	unintegrated
FGSG_00281T0	IPR003011	Cell cycle checkpoint protein, Rad1
FGSG_00281T0	IPR003021	Rad1/Rec1/Rad17
FGSG_00281T0	noIPR	unintegrated
FGSG_00283T0	IPR004843	Metallophosphoesterase domain
FGSG_00283T0	noIPR	unintegrated
FGSG_00284T0	noIPR	unintegrated
FGSG_00286T0	IPR001040	Translation Initiation factor eIF- 4e
FGSG_00286T0	IPR019770	Eukaryotic translation initiation factor 4E (eIF-4E), conserved site
FGSG_00286T0	IPR023398	Translation Initiation factor eIF- 4e-like domain
FGSG_00287T0	IPR000873	AMP-dependent synthetase/ligase
FGSG_00287T0	noIPR	unintegrated
FGSG_00288T0	IPR002634	BolA protein
FGSG_00288T0	noIPR	unintegrated
FGSG_00291T0	IPR007143	Vacuolar protein sorting-associated, VPS28
FGSG_00291T0	IPR017898	Vacuolar protein sorting-associated, VPS28, N-terminal
FGSG_00291T0	IPR017899	Vacuolar protein sorting-associated, VPS28, C-terminal
FGSG_00291T0	noIPR	unintegrated
FGSG_00292T0	IPR005343	Nucleolar complex protein 2
FGSG_00292T0	noIPR	unintegrated
FGSG_00293T0	IPR024957	Cep57 centrosome microtubule-binding domain
FGSG_00293T0	IPR025925	PPC89 centrosome localisation domain
FGSG_00294T0	IPR005198	Glycoside hydrolase, family 76
FGSG_00294T0	IPR008928	Six-hairpin glycosidase-like
FGSG_00294T0	IPR012341	Six-hairpin glycosidase
FGSG_00296T0	IPR000634	Serine/threonine dehydratase, pyridoxal-phosphate-binding site
FGSG_00296T0	IPR001721	Threonine dehydratase, C-terminal regulatory domain
FGSG_00296T0	IPR001926	Tryptophan synthase beta subunit-like PLP-dependent enzymes superfamily
FGSG_00296T0	IPR005787	Threonine dehydratase, biosynthetic
FGSG_00296T0	noIPR	unintegrated
FGSG_00297T0	IPR001965	Zinc finger, PHD-type
FGSG_00297T0	IPR011011	Zinc finger, FYVE/PHD-type
FGSG_00297T0	IPR013083	Zinc finger, RING/FYVE/PHD-type
FGSG_00297T0	IPR019786	Zinc finger, PHD-type, conserved site
FGSG_00297T0	IPR019787	Zinc finger, PHD-finger
FGSG_00297T0	noIPR	unintegrated
FGSG_00298T0	IPR001441	Decaprenyl diphosphate synthase-like
FGSG_00298T0	IPR018520	Di-trans-poly-cis-decaprenylcistransferase-like, conserved site
FGSG_00299T0	IPR004888	Glycoside hydrolase, family 63
FGSG_00299T0	IPR008928	Six-hairpin glycosidase-like
FGSG_00299T0	noIPR	unintegrated
FGSG_00300T0	IPR000711	ATPase, F1 complex, OSCP/delta subunit
FGSG_00300T0	IPR020781	ATPase, F1 complex, OSCP/delta subunit, conserved site
FGSG_00300T0	IPR026015	F1F0 ATP synthase OSCP/delta subunit, N-terminal domain
FGSG_00300T0	noIPR	unintegrated
FGSG_00301T0	IPR005301	Mob1/phocein
FGSG_00302T0	IPR004843	Metallophosphoesterase domain
FGSG_00302T0	IPR007708	Lariat debranching enzyme, C-terminal
FGSG_00302T0	noIPR	unintegrated
FGSG_00303T0	IPR001232	SKP1 component
FGSG_00303T0	IPR011333	BTB/POZ fold
FGSG_00303T0	IPR016073	SKP1 component, POZ
FGSG_00303T0	noIPR	unintegrated
FGSG_00304T0	IPR001806	Small GTPase superfamily
FGSG_00304T0	IPR002041	Ran GTPase
FGSG_00304T0	IPR003578	Small GTPase superfamily, Rho type
FGSG_00304T0	IPR003579	Small GTPase superfamily, Rab type
FGSG_00304T0	IPR005225	Small GTP-binding protein domain
FGSG_00304T0	IPR020849	Small GTPase superfamily, Ras type
FGSG_00304T0	IPR027417	P-loop containing nucleoside triphosphate hydrolase
FGSG_00304T0	noIPR	unintegrated
FGSG_00305T0	IPR000740	GrpE nucleotide exchange factor
FGSG_00305T0	IPR009012	GrpE nucleotide exchange factor, head
FGSG_00305T0	IPR013805	GrpE nucleotide exchange factor, coiled-coil
FGSG_00305T0	noIPR	unintegrated
FGSG_00306T0	IPR000717	Proteasome component (PCI) domain
FGSG_00306T0	IPR011990	Tetratricopeptide-like helical
FGSG_00306T0	IPR011991	Winged helix-turn-helix DNA-binding domain
FGSG_00306T0	IPR013143	PCI/PINT associated module
FGSG_00306T0	noIPR	unintegrated
FGSG_00307T0	IPR017956	AT hook, DNA-binding motif
FGSG_00308T0	IPR018108	Mitochondrial substrate/solute carrier
FGSG_00308T0	IPR023395	Mitochondrial carrier domain
FGSG_00308T0	noIPR	unintegrated
FGSG_00309T0	IPR007244	NatC N(alpha)-terminal acetyltransferase, Mak10 subunit
FGSG_00309T0	noIPR	unintegrated
FGSG_00310T0	IPR006721	ATPase, F1 complex, epsilon subunit, mitochondrial
FGSG_00310T0	noIPR	unintegrated
FGSG_00313T0	IPR001138	Zn(2)-C6 fungal-type DNA-binding domain
FGSG_00313T0	IPR021858	Protein of unknown function DUF3468
FGSG_00314T0	IPR013781	Glycoside hydrolase, catalytic domain
FGSG_00314T0	IPR017853	Glycoside hydrolase, superfamily
FGSG_00314T0	IPR024655	Uncharacterised protein family, glycosyl hydrolase catalytic domain
FGSG_00316T0	IPR001841	Zinc finger, RING-type
FGSG_00316T0	IPR013083	Zinc finger, RING/FYVE/PHD-type
FGSG_00316T0	noIPR	unintegrated
FGSG_00317T0	IPR000626	Ubiquitin
FGSG_00317T0	IPR000938	CAP Gly-rich domain
FGSG_00317T0	noIPR	unintegrated
FGSG_00318T0	IPR001005	SANT/Myb domain
FGSG_00318T0	IPR009057	Homeodomain-like
FGSG_00318T0	IPR017877	Myb-like domain
FGSG_00318T0	IPR017930	Myb domain
FGSG_00318T0	noIPR	unintegrated
FGSG_00319T0	IPR013216	Methyltransferase type 11
FGSG_00319T0	noIPR	unintegrated
FGSG_00320T0	IPR000683	Oxidoreductase, N-terminal
FGSG_00320T0	IPR016040	NAD(P)-binding domain
FGSG_00320T0	noIPR	unintegrated
FGSG_00321T0	IPR001395	Aldo/keto reductase
FGSG_00321T0	IPR023210	NADP-dependent oxidoreductase domain
FGSG_00321T0	noIPR	unintegrated
FGSG_00323T0	IPR002773	Deoxyhypusine synthase
FGSG_00323T0	noIPR	unintegrated
FGSG_00324T0	IPR001005	SANT/Myb domain
FGSG_00324T0	IPR009057	Homeodomain-like
FGSG_00324T0	IPR017884	SANT domain
FGSG_00324T0	noIPR	unintegrated
FGSG_00325T0	IPR013958	DASH complex subunit Dad1
FGSG_00327T0	IPR001357	BRCT domain
FGSG_00327T0	IPR003593	AAA+ ATPase domain
FGSG_00327T0	IPR003959	ATPase, AAA-type, core
FGSG_00327T0	IPR008921	DNA polymerase III, clamp loader complex, gamma/delta/delta subunit, C-terminal
FGSG_00327T0	IPR012178	DNA replication factor C, large subunit
FGSG_00327T0	IPR013725	DNA replication factor RFC1, C-terminal
FGSG_00327T0	IPR027417	P-loop containing nucleoside triphosphate hydrolase
FGSG_00327T0	noIPR	unintegrated
FGSG_00328T0	IPR000114	Ribosomal protein L16
FGSG_00328T0	IPR016180	Ribosomal protein L10e/L16
FGSG_00328T0	IPR020798	Ribosomal protein L16, conserved site
FGSG_00328T0	noIPR	unintegrated
FGSG_00329T0	IPR003593	AAA+ ATPase domain
FGSG_00329T0	IPR008921	DNA polymerase III, clamp loader complex, gamma/delta/delta subunit, C-terminal
FGSG_00329T0	IPR013748	Replication factor C, C-terminal domain
FGSG_00329T0	IPR027417	P-loop containing nucleoside triphosphate hydrolase
FGSG_00329T0	noIPR	unintegrated
FGSG_00330T0	IPR000873	AMP-dependent synthetase/ligase
FGSG_00330T0	IPR011904	Acetate-CoA ligase
FGSG_00330T0	IPR020845	AMP-binding, conserved site
FGSG_00330T0	IPR024597	Acyl-CoA synthase, domain of unknown function DUF3448
FGSG_00330T0	IPR025110	Domain of unknown function DUF4009
FGSG_00330T0	noIPR	unintegrated
FGSG_00332T0	IPR001680	WD40 repeat
FGSG_00332T0	IPR006594	LisH dimerisation motif
FGSG_00332T0	IPR013720	LisH dimerisation motif, subgroup
FGSG_00332T0	IPR015943	WD40/YVTN repeat-like-containing domain
FGSG_00332T0	IPR017986	WD40-repeat-containing domain
FGSG_00332T0	IPR019775	WD40 repeat, conserved site
FGSG_00332T0	IPR027106	U4/U6 small nuclear ribonucleoprotein Prp4/ASTRA-associated protein 1
FGSG_00332T0	noIPR	unintegrated
FGSG_00333T0	IPR013861	Protein of unknown function DUF1751, integral membrane, eukaryotic
FGSG_00333T0	IPR022764	Peptidase S54, rhomboid domain
FGSG_00333T0	noIPR	unintegrated
FGSG_00334T0	IPR013112	FAD-binding 8
FGSG_00334T0	IPR013121	Ferric reductase, NAD binding
FGSG_00334T0	IPR013130	Ferric reductase transmembrane component-like domain
FGSG_00334T0	IPR017927	Ferredoxin reductase-type FAD-binding domain
FGSG_00334T0	noIPR	unintegrated
FGSG_00335T0	IPR000504	RNA recognition motif domain
FGSG_00335T0	IPR004154	Anticodon-binding
FGSG_00335T0	IPR012677	Nucleotide-binding, alpha-beta plait
FGSG_00335T0	noIPR	unintegrated
FGSG_00336T0	IPR000352	Peptide chain release factor class I/class II
FGSG_00336T0	noIPR	unintegrated
FGSG_00337T0	IPR000719	Protein kinase, catalytic domain
FGSG_00337T0	IPR002290	Serine/threonine- / dual specificity protein kinase, catalytic domain
FGSG_00337T0	IPR008271	Serine/threonine-protein kinase, active site
FGSG_00337T0	IPR011009	Protein kinase-like domain
FGSG_00337T0	IPR017441	Protein kinase, ATP binding site
FGSG_00337T0	IPR020636	Calcium/calmodulin-dependent/calcium-dependent protein kinase
FGSG_00337T0	noIPR	unintegrated
FGSG_00338T0	IPR000326	Phosphatidic acid phosphatase type 2/haloperoxidase
FGSG_00338T0	IPR016118	Phosphatidic acid phosphatase/chloroperoxidase, N-terminal
FGSG_00338T0	noIPR	unintegrated
FGSG_00339T0	IPR013240	DNA-directed RNA polymerase I, subunit RPA34.5
FGSG_00339T0	IPR017859	Treacle-like, Treacher Collins Syndrome
FGSG_00340T0	noIPR	unintegrated
FGSG_00342T0	IPR007087	Zinc finger, C2H2
FGSG_00342T0	IPR013087	Zinc finger C2H2-type/integrase DNA-binding domain
FGSG_00342T0	IPR015880	Zinc finger, C2H2-like
FGSG_00342T0	noIPR	unintegrated
FGSG_00343T0	IPR001680	WD40 repeat
FGSG_00343T0	IPR013905	Lethal giant larvae (Lgl)-like, C-terminal
FGSG_00343T0	IPR015943	WD40/YVTN repeat-like-containing domain
FGSG_00343T0	IPR017986	WD40-repeat-containing domain
FGSG_00343T0	noIPR	unintegrated
FGSG_00345T0	IPR011701	Major facilitator superfamily
FGSG_00345T0	IPR016196	Major facilitator superfamily domain, general substrate transporter
FGSG_00345T0	IPR020846	Major facilitator superfamily domain
FGSG_00345T0	noIPR	unintegrated
FGSG_00346T0	IPR005097	Saccharopine dehydrogenase / Homospermidine synthase
FGSG_00346T0	IPR016040	NAD(P)-binding domain
FGSG_00346T0	noIPR	unintegrated
FGSG_00348T0	IPR003100	Argonaute/Dicer protein, PAZ
FGSG_00348T0	IPR003165	Stem cell self-renewal protein Piwi
FGSG_00348T0	IPR012337	Ribonuclease H-like domain
FGSG_00348T0	IPR014811	Domain of unknown function DUF1785
FGSG_00348T0	noIPR	unintegrated
FGSG_00349T0	IPR003107	RNA-processing protein, HAT helix
FGSG_00349T0	IPR008847	Suppressor of forked
FGSG_00349T0	noIPR	unintegrated
FGSG_00350T0	IPR006818	Histone chaperone, ASF1-like
FGSG_00350T0	IPR017282	Histone deposition protein Asf1
FGSG_00351T0	IPR002523	Mg2+ transporter protein, CorA-like/Zinc transport protein ZntB
FGSG_00351T0	noIPR	unintegrated
FGSG_00352T0	IPR001289	CCAAT-binding transcription factor, subunit B
FGSG_00353T0	IPR012336	Thioredoxin-like fold
FGSG_00353T0	IPR013740	Redoxin
FGSG_00353T0	noIPR	unintegrated
FGSG_00355T0	IPR000593	RasGAP protein, C-terminal
FGSG_00355T0	IPR001936	Ras GTPase-activating protein
FGSG_00355T0	IPR008936	Rho GTPase activation protein
FGSG_00355T0	IPR023152	Ras GTPase-activating protein, conserved site
FGSG_00355T0	noIPR	unintegrated
FGSG_00357T0	IPR002052	DNA methylase, N-6 adenine-specific, conserved site
FGSG_00357T0	IPR004557	Eukaryotic/archaeal PrmC-related
FGSG_00357T0	noIPR	unintegrated
FGSG_00358T0	IPR001163	Ribonucleoprotein LSM domain
FGSG_00358T0	IPR006649	Ribonucleoprotein LSM domain, eukaryotic/archaea-type
FGSG_00358T0	IPR010920	Like-Sm (LSM) domain
FGSG_00358T0	IPR027141	U6 snRNA-associated Sm-like protein LSm4/Small nuclear ribonucleoprotein Sm D1/D3
FGSG_00358T0	noIPR	unintegrated
FGSG_00359T0	IPR001373	Cullin, N-terminal
FGSG_00359T0	IPR011991	Winged helix-turn-helix DNA-binding domain
FGSG_00359T0	IPR016158	Cullin homology
FGSG_00359T0	IPR016159	Cullin repeat-like-containing domain
FGSG_00359T0	IPR019559	Cullin protein, neddylation domain
FGSG_00359T0	noIPR	unintegrated
FGSG_00360T0	IPR001163	Ribonucleoprotein LSM domain
FGSG_00360T0	IPR006649	Ribonucleoprotein LSM domain, eukaryotic/archaea-type
FGSG_00360T0	IPR010920	Like-Sm (LSM) domain
FGSG_00360T0	IPR016654	U6 snRNA-associated Sm-like protein LSm2
FGSG_00360T0	noIPR	unintegrated
FGSG_00361T0	IPR001279	Beta-lactamase-like
FGSG_00361T0	IPR011084	DNA repair metallo-beta-lactamase
FGSG_00361T0	noIPR	unintegrated
FGSG_00362T0	IPR000719	Protein kinase, catalytic domain
FGSG_00362T0	IPR002290	Serine/threonine- / dual specificity protein kinase, catalytic domain
FGSG_00362T0	IPR008271	Serine/threonine-protein kinase, active site
FGSG_00362T0	IPR011009	Protein kinase-like domain
FGSG_00362T0	IPR017441	Protein kinase, ATP binding site
FGSG_00362T0	noIPR	unintegrated
FGSG_00363T0	IPR019337	Telomere length regulation protein, conserved domain
FGSG_00363T0	noIPR	unintegrated
FGSG_00364T0	IPR000127	Ubiquitin-activating enzyme repeat
FGSG_00364T0	IPR000594	UBA/THIF-type NAD/FAD binding fold
FGSG_00364T0	IPR009036	Molybdenum cofactor biosynthesis, MoeB
FGSG_00364T0	IPR014929	E2 binding
FGSG_00364T0	IPR016040	NAD(P)-binding domain
FGSG_00364T0	IPR019572	Ubiquitin-activating enzyme
FGSG_00364T0	IPR023318	Ubiquitin activating enzyme, alpha domain
FGSG_00364T0	noIPR	unintegrated
FGSG_00365T0	IPR001514	DNA-directed RNA polymerase, 30-40kDa subunit, conserved site
FGSG_00365T0	IPR009025	DNA-directed RNA polymerase, RBP11-like
FGSG_00365T0	IPR011261	DNA-directed RNA polymerase, dimerisation
FGSG_00365T0	IPR011262	DNA-directed RNA polymerase, insert domain
FGSG_00365T0	IPR011263	DNA-directed RNA polymerase, RpoA/D/Rpb3-type
FGSG_00365T0	noIPR	unintegrated
FGSG_00366T0	IPR015943	WD40/YVTN repeat-like-containing domain
FGSG_00366T0	IPR026054	Nuclear pore complex protein
FGSG_00366T0	noIPR	unintegrated
FGSG_00367T0	IPR000243	Peptidase T1A, proteasome beta-subunit
FGSG_00367T0	IPR001353	Proteasome, subunit alpha/beta
FGSG_00367T0	IPR023333	Proteasome B-type subunit
FGSG_00367T0	IPR024689	Proteasome beta subunit, C-terminal
FGSG_00367T0	noIPR	unintegrated
FGSG_00368T0	IPR006597	Sel1-like
FGSG_00368T0	IPR011990	Tetratricopeptide-like helical
FGSG_00368T0	noIPR	unintegrated
FGSG_00369T0	IPR012936	Endoplasmic reticulum vesicle transporter, C-terminal
FGSG_00369T0	IPR027198	ER-derived vesicles protein Erv41/Erv46
FGSG_00369T0	noIPR	unintegrated
FGSG_00370T0	IPR000504	RNA recognition motif domain
FGSG_00370T0	IPR012677	Nucleotide-binding, alpha-beta plait
FGSG_00370T0	IPR025742	Cleavage stimulation factor subunit 2, hinge domain
FGSG_00370T0	IPR026896	Transcription termination and cleavage factor C-terminal domain
FGSG_00370T0	noIPR	unintegrated
FGSG_00371T0	IPR002523	Mg2+ transporter protein, CorA-like/Zinc transport protein ZntB
FGSG_00371T0	noIPR	unintegrated
FGSG_00372T0	IPR005612	CCAAT-binding factor
FGSG_00372T0	IPR027193	Nucleolar complex protein 4
FGSG_00372T0	noIPR	unintegrated
FGSG_00373T0	IPR008688	ATPase, F0 complex, B chain/subunit B/MI25
FGSG_00373T0	IPR013837	ATPase, F0 complex, B chain/subunit B
FGSG_00373T0	noIPR	unintegrated
FGSG_00374T0	IPR018996	Inner nuclear membrane protein MAN1
FGSG_00374T0	IPR025856	HeH/LEM domain
FGSG_00375T0	IPR002938	Monooxygenase, FAD-binding
FGSG_00375T0	IPR003042	Aromatic-ring hydroxylase-like
FGSG_00375T0	IPR010971	Ubiquinone biosynthesis hydroxylase, UbiH/UbiF/VisC/COQ6
FGSG_00375T0	IPR018168	Ubiquinone biosynthesis hydroxylase, UbiH/UbiF/VisC/COQ6, conserved site
FGSG_00375T0	noIPR	unintegrated
FGSG_00376T0	IPR001135	NADH-quinone oxidoreductase, subunit D
FGSG_00376T0	IPR014029	NADH:ubiquinone oxidoreductase, 49kDa subunit, conserved site
FGSG_00376T0	IPR022885	NAD(P)H-quinone oxidoreductase subunit D/H
FGSG_00376T0	noIPR	unintegrated
FGSG_00377T0	IPR000182	GNAT domain
FGSG_00377T0	IPR016181	Acyl-CoA N-acyltransferase
FGSG_00377T0	noIPR	unintegrated
FGSG_00378T0	IPR001138	Zn(2)-C6 fungal-type DNA-binding domain
FGSG_00379T0	IPR003014	PAN-1 domain
FGSG_00379T0	noIPR	unintegrated
FGSG_00380T0	IPR001394	Peptidase C19, ubiquitin carboxyl-terminal hydrolase 2
FGSG_00380T0	IPR018200	Peptidase C19, ubiquitin carboxyl-terminal hydrolase 2, conserved site
FGSG_00380T0	noIPR	unintegrated
FGSG_00382T0	IPR019460	Autophagy-related protein 11
FGSG_00383T0	IPR008426	Centromere protein Cenp-H
FGSG_00385T0	IPR009071	High mobility group (HMG) box domain
FGSG_00385T0	noIPR	unintegrated
FGSG_00387T0	IPR005841	Alpha-D-phosphohexomutase superfamily
FGSG_00387T0	IPR005843	Alpha-D-phosphohexomutase, C-terminal
FGSG_00387T0	IPR005844	Alpha-D-phosphohexomutase, alpha/beta/alpha domain I
FGSG_00387T0	IPR005845	Alpha-D-phosphohexomutase, alpha/beta/alpha domain II
FGSG_00387T0	IPR005846	Alpha-D-phosphohexomutase, alpha/beta/alpha domain III
FGSG_00387T0	IPR016055	Alpha-D-phosphohexomutase, alpha/beta/alpha I/II/III
FGSG_00387T0	IPR016066	Alpha-D-phosphohexomutase, conserved site
FGSG_00387T0	noIPR	unintegrated
FGSG_00388T0	IPR006055	Exonuclease
FGSG_00388T0	IPR012337	Ribonuclease H-like domain
FGSG_00388T0	IPR013520	Exonuclease, RNase T/DNA polymerase III
FGSG_00388T0	noIPR	unintegrated
FGSG_00389T0	IPR000683	Oxidoreductase, N-terminal
FGSG_00389T0	IPR016040	NAD(P)-binding domain
FGSG_00389T0	noIPR	unintegrated
FGSG_00391T0	IPR000086	NUDIX hydrolase domain
FGSG_00391T0	IPR015797	NUDIX hydrolase domain-like
FGSG_00391T0	noIPR	unintegrated
FGSG_00395T0	IPR002222	Ribosomal protein S19/S15
FGSG_00395T0	IPR005713	Ribosomal protein S19A/S15e
FGSG_00395T0	IPR020934	Ribosomal protein S19 conserved site
FGSG_00395T0	IPR023575	Ribosomal protein S19, superfamily
FGSG_00395T0	noIPR	unintegrated
FGSG_00397T0	IPR000217	Tubulin
FGSG_00397T0	IPR002452	Alpha tubulin
FGSG_00397T0	IPR003008	Tubulin/FtsZ, GTPase domain
FGSG_00397T0	IPR008280	Tubulin/FtsZ, C-terminal
FGSG_00397T0	IPR017975	Tubulin, conserved site
FGSG_00397T0	IPR018316	Tubulin/FtsZ, 2-layer sandwich domain
FGSG_00397T0	IPR023123	Tubulin, C-terminal
FGSG_00398T0	IPR000504	RNA recognition motif domain
FGSG_00398T0	IPR012677	Nucleotide-binding, alpha-beta plait
FGSG_00398T0	noIPR	unintegrated
FGSG_00399T0	IPR013907	Sds3-like
FGSG_00399T0	noIPR	unintegrated
FGSG_00401T0	noIPR	unintegrated
FGSG_00404T0	IPR001138	Zn(2)-C6 fungal-type DNA-binding domain
FGSG_00404T0	IPR007219	Transcription factor, fungi
FGSG_00404T0	noIPR	unintegrated
FGSG_00405T0	IPR011701	Major facilitator superfamily
FGSG_00405T0	IPR016196	Major facilitator superfamily domain, general substrate transporter
FGSG_00405T0	IPR020846	Major facilitator superfamily domain
FGSG_00405T0	noIPR	unintegrated
FGSG_00406T0	IPR000560	Histidine phosphatase superfamily, clade-2
FGSG_00406T0	noIPR	unintegrated
FGSG_00407T0	IPR002347	Glucose/ribitol dehydrogenase
FGSG_00407T0	IPR016040	NAD(P)-binding domain
FGSG_00407T0	noIPR	unintegrated
FGSG_00408T0	IPR000719	Protein kinase, catalytic domain
FGSG_00408T0	IPR002290	Serine/threonine- / dual specificity protein kinase, catalytic domain
FGSG_00408T0	IPR008271	Serine/threonine-protein kinase, active site
FGSG_00408T0	IPR011009	Protein kinase-like domain
FGSG_00408T0	IPR017240	Mitogen-activated protein (MAP) kinase kinase kinase, SSK22
FGSG_00408T0	IPR017441	Protein kinase, ATP binding site
FGSG_00408T0	noIPR	unintegrated
FGSG_00409T0	IPR002125	CMP/dCMP deaminase, zinc-binding
FGSG_00409T0	IPR006262	Cytidine deaminase, homotetrameric
FGSG_00409T0	IPR016192	APOBEC/CMP deaminase, zinc-binding
FGSG_00409T0	IPR016193	Cytidine deaminase-like
FGSG_00409T0	noIPR	unintegrated
FGSG_00411T0	noIPR	unintegrated
FGSG_00413T0	noIPR	unintegrated
FGSG_00414T0	IPR001680	WD40 repeat
FGSG_00414T0	IPR015943	WD40/YVTN repeat-like-containing domain
FGSG_00414T0	IPR017986	WD40-repeat-containing domain
FGSG_00414T0	IPR019775	WD40 repeat, conserved site
FGSG_00414T0	IPR020472	G-protein beta WD-40 repeat
FGSG_00414T0	noIPR	unintegrated
FGSG_00415T0	IPR018466	Cell wall beta-glucan synthesis
FGSG_00416T0	IPR004737	Nitrate transporter
FGSG_00416T0	IPR011701	Major facilitator superfamily
FGSG_00416T0	IPR016196	Major facilitator superfamily domain, general substrate transporter
FGSG_00416T0	IPR020846	Major facilitator superfamily domain
FGSG_00416T0	noIPR	unintegrated
FGSG_00417T0	IPR000672	Tetrahydrofolate dehydrogenase/cyclohydrolase
FGSG_00417T0	IPR016040	NAD(P)-binding domain
FGSG_00417T0	IPR020630	Tetrahydrofolate dehydrogenase/cyclohydrolase, catalytic domain
FGSG_00417T0	IPR020631	Tetrahydrofolate dehydrogenase/cyclohydrolase, NAD(P)-binding domain
FGSG_00417T0	noIPR	unintegrated
FGSG_00420T0	IPR004130	Uncharacterised protein family, ATP binding
FGSG_00420T0	IPR027417	P-loop containing nucleoside triphosphate hydrolase
FGSG_00420T0	noIPR	unintegrated
FGSG_00421T0	IPR002133	S-adenosylmethionine synthetase
FGSG_00421T0	IPR022628	S-adenosylmethionine synthetase, N-terminal
FGSG_00421T0	IPR022629	S-adenosylmethionine synthetase, central domain
FGSG_00421T0	IPR022630	S-adenosylmethionine synthetase, C-terminal
FGSG_00421T0	IPR022631	S-adenosylmethionine synthetase, conserved site
FGSG_00421T0	IPR022636	S-adenosylmethionine synthetase superfamily
FGSG_00421T0	noIPR	unintegrated
FGSG_00423T0	IPR000909	Phospholipase C, phosphatidylinositol-specific , X domain
FGSG_00423T0	IPR017946	PLC-like phosphodiesterase, TIM beta/alpha-barrel domain
FGSG_00423T0	noIPR	unintegrated
FGSG_00425T0	IPR000938	CAP Gly-rich domain
FGSG_00425T0	IPR001611	Leucine-rich repeat
FGSG_00425T0	noIPR	unintegrated
FGSG_00426T0	IPR000571	Zinc finger, CCCH-type
FGSG_00427T0	IPR001395	Aldo/keto reductase
FGSG_00427T0	IPR023210	NADP-dependent oxidoreductase domain
FGSG_00427T0	noIPR	unintegrated
FGSG_00428T0	IPR001680	WD40 repeat
FGSG_00428T0	IPR015943	WD40/YVTN repeat-like-containing domain
FGSG_00428T0	IPR017986	WD40-repeat-containing domain
FGSG_00428T0	noIPR	unintegrated
FGSG_00429T0	IPR008386	ATPase, F0 complex, subunit E, mitochondrial
FGSG_00430T0	IPR003674	Oligosaccharyl transferase, STT3 subunit
FGSG_00430T0	noIPR	unintegrated
FGSG_00433T0	IPR000253	Forkhead-associated (FHA) domain
FGSG_00433T0	IPR000719	Protein kinase, catalytic domain
FGSG_00433T0	IPR002290	Serine/threonine- / dual specificity protein kinase, catalytic domain
FGSG_00433T0	IPR008271	Serine/threonine-protein kinase, active site
FGSG_00433T0	IPR008984	SMAD/FHA domain
FGSG_00433T0	IPR011009	Protein kinase-like domain
FGSG_00433T0	IPR017441	Protein kinase, ATP binding site
FGSG_00433T0	noIPR	unintegrated
FGSG_00434T0	IPR001849	Pleckstrin homology domain
FGSG_00434T0	IPR011993	Pleckstrin homology-like domain
FGSG_00434T0	noIPR	unintegrated
FGSG_00435T0	IPR001932	Protein phosphatase 2C (PP2C)-like
FGSG_00435T0	noIPR	unintegrated
FGSG_00436T0	IPR006984	Protein of unknown function DUF652
FGSG_00437T0	IPR007941	Protein of unknown function DUF726
FGSG_00437T0	noIPR	unintegrated
FGSG_00439T0	IPR008564	Protein of unknown function DUF846, eukaryotic
FGSG_00440T0	IPR005000	Aldehyde-lyase domain
FGSG_00440T0	IPR011206	Citrate lyase, beta subunit
FGSG_00440T0	IPR015813	Pyruvate/Phosphoenolpyruvate kinase-like domain
FGSG_00440T0	noIPR	unintegrated
FGSG_00442T0	IPR000504	RNA recognition motif domain
FGSG_00442T0	IPR012677	Nucleotide-binding, alpha-beta plait
FGSG_00442T0	noIPR	unintegrated
FGSG_00443T0	IPR006840	ChaC-like protein
FGSG_00443T0	IPR013024	Butirosin biosynthesis, BtrG-like
FGSG_00443T0	noIPR	unintegrated
FGSG_00444T0	IPR002048	EF-hand domain
FGSG_00444T0	IPR011992	EF-hand-like domain
FGSG_00444T0	IPR018247	EF-Hand 1, calcium-binding site
FGSG_00444T0	noIPR	unintegrated
FGSG_00446T0	IPR010756	Hepatocellular carcinoma-associated antigen 59
FGSG_00447T0	IPR001792	Acylphosphatase-like
FGSG_00447T0	IPR017968	Acylphosphatase, conserved site
FGSG_00447T0	IPR020456	Acylphosphatase
FGSG_00447T0	noIPR	unintegrated
FGSG_00448T0	IPR001650	Helicase, C-terminal
FGSG_00448T0	IPR002464	DNA/RNA helicase, ATP-dependent, DEAH-box type, conserved site
FGSG_00448T0	IPR007502	Helicase-associated domain
FGSG_00448T0	IPR011545	DNA/RNA helicase, DEAD/DEAH box type, N-terminal
FGSG_00448T0	IPR011709	Domain of unknown function DUF1605
FGSG_00448T0	IPR014001	Helicase, superfamily 1/2, ATP-binding domain
FGSG_00448T0	IPR027417	P-loop containing nucleoside triphosphate hydrolase
FGSG_00448T0	noIPR	unintegrated
FGSG_00449T0	IPR001680	WD40 repeat
FGSG_00449T0	IPR015943	WD40/YVTN repeat-like-containing domain
FGSG_00449T0	IPR017986	WD40-repeat-containing domain
FGSG_00449T0	IPR019775	WD40 repeat, conserved site
FGSG_00449T0	IPR020472	G-protein beta WD-40 repeat
FGSG_00449T0	noIPR	unintegrated
FGSG_00451T0	IPR005630	Terpene synthase, metal-binding domain
FGSG_00451T0	IPR008949	Terpenoid synthase
FGSG_00452T0	IPR002509	Polysaccharide deacetylase
FGSG_00452T0	IPR011330	Glycoside hydrolase/deacetylase, beta/alpha-barrel
FGSG_00454T0	IPR000277	Cys/Met metabolism, pyridoxal phosphate-dependent enzyme
FGSG_00454T0	IPR015421	Pyridoxal phosphate-dependent transferase, major region, subdomain 1
FGSG_00454T0	IPR015422	Pyridoxal phosphate-dependent transferase, major region, subdomain 2
FGSG_00454T0	IPR015424	Pyridoxal phosphate-dependent transferase
FGSG_00454T0	noIPR	unintegrated
FGSG_00457T0	IPR013216	Methyltransferase type 11
FGSG_00457T0	noIPR	unintegrated
FGSG_00458T0	IPR001163	Ribonucleoprotein LSM domain
FGSG_00458T0	IPR006649	Ribonucleoprotein LSM domain, eukaryotic/archaea-type
FGSG_00458T0	IPR010920	Like-Sm (LSM) domain
FGSG_00458T0	noIPR	unintegrated
FGSG_00459T0	IPR022617	Small ubiquitin-related modifier, SUMO
FGSG_00459T0	noIPR	unintegrated
FGSG_00460T0	IPR003000	Sirtuin family
FGSG_00460T0	IPR026590	Sirtuin family, catalytic core domain
FGSG_00460T0	IPR026591	Sirtuin family, catalytic core small domain
FGSG_00460T0	noIPR	unintegrated
FGSG_00461T0	IPR022764	Peptidase S54, rhomboid domain
FGSG_00461T0	noIPR	unintegrated
FGSG_00465T0	IPR001910	Inosine/uridine-preferring nucleoside hydrolase domain
FGSG_00465T0	IPR023186	Inosine/uridine-preferring nucleoside hydrolase
FGSG_00466T0	IPR001163	Ribonucleoprotein LSM domain
FGSG_00466T0	IPR006649	Ribonucleoprotein LSM domain, eukaryotic/archaea-type
FGSG_00466T0	IPR010920	Like-Sm (LSM) domain
FGSG_00466T0	noIPR	unintegrated
FGSG_00467T0	IPR006671	Cyclin, N-terminal
FGSG_00467T0	IPR013763	Cyclin-like
FGSG_00467T0	IPR015429	Cyclin C/H/T/L
FGSG_00467T0	noIPR	unintegrated
FGSG_00468T0	IPR001680	WD40 repeat
FGSG_00468T0	IPR014906	Pre-mRNA processing factor 4 (PRP4)-like
FGSG_00468T0	IPR015943	WD40/YVTN repeat-like-containing domain
FGSG_00468T0	IPR017986	WD40-repeat-containing domain
FGSG_00468T0	IPR019775	WD40 repeat, conserved site
FGSG_00468T0	IPR020472	G-protein beta WD-40 repeat
FGSG_00468T0	IPR027106	U4/U6 small nuclear ribonucleoprotein Prp4/ASTRA-associated protein 1
FGSG_00469T0	IPR000719	Protein kinase, catalytic domain
FGSG_00469T0	IPR000961	AGC-kinase, C-terminal
FGSG_00469T0	IPR002290	Serine/threonine- / dual specificity protein kinase, catalytic domain
FGSG_00469T0	IPR008271	Serine/threonine-protein kinase, active site
FGSG_00469T0	IPR011009	Protein kinase-like domain
FGSG_00469T0	noIPR	unintegrated
FGSG_00470T0	IPR008960	Carbohydrate-binding domain family 9-like
FGSG_00470T0	IPR015920	Cellobiose dehydrogenase, cytochrome domain
FGSG_00471T0	IPR019711	ATPase, F0 complex, subunit H
FGSG_00472T0	IPR000008	C2 calcium-dependent membrane targeting
FGSG_00472T0	IPR000719	Protein kinase, catalytic domain
FGSG_00472T0	IPR000961	AGC-kinase, C-terminal
FGSG_00472T0	IPR002290	Serine/threonine- / dual specificity protein kinase, catalytic domain
FGSG_00472T0	IPR008271	Serine/threonine-protein kinase, active site
FGSG_00472T0	IPR008973	C2 calcium/lipid-binding domain, CaLB
FGSG_00472T0	IPR011009	Protein kinase-like domain
FGSG_00472T0	IPR017441	Protein kinase, ATP binding site
FGSG_00472T0	IPR017892	Protein kinase, C-terminal
FGSG_00472T0	noIPR	unintegrated
FGSG_00475T0	IPR004108	Iron hydrogenase, large subunit, C-terminal
FGSG_00475T0	IPR009016	Iron hydrogenase
FGSG_00475T0	noIPR	unintegrated
FGSG_00477T0	IPR007087	Zinc finger, C2H2
FGSG_00477T0	IPR013087	Zinc finger C2H2-type/integrase DNA-binding domain
FGSG_00477T0	IPR015880	Zinc finger, C2H2-like
FGSG_00477T0	noIPR	unintegrated
FGSG_00478T0	IPR006218	DAHP synthetase I/KDSA
FGSG_00478T0	IPR006219	DHAP synthase, class 1
FGSG_00478T0	IPR013785	Aldolase-type TIM barrel
FGSG_00478T0	noIPR	unintegrated
FGSG_00479T0	IPR012337	Ribonuclease H-like domain
FGSG_00479T0	noIPR	unintegrated
FGSG_00480T0	IPR001680	WD40 repeat
FGSG_00480T0	IPR002130	Cyclophilin-like peptidyl-prolyl cis-trans isomerase domain
FGSG_00480T0	IPR015943	WD40/YVTN repeat-like-containing domain
FGSG_00480T0	IPR017986	WD40-repeat-containing domain
FGSG_00480T0	IPR020892	Cyclophilin-type peptidyl-prolyl cis-trans isomerase, conserved site
FGSG_00480T0	noIPR	unintegrated
FGSG_00481T0	IPR006838	FAR-17a/AIG1-like protein
FGSG_00482T0	IPR008591	GINS complex, subunit Sld5
FGSG_00482T0	IPR021151	GINS complex
FGSG_00482T0	noIPR	unintegrated
FGSG_00485T0	IPR001680	WD40 repeat
FGSG_00485T0	IPR015943	WD40/YVTN repeat-like-containing domain
FGSG_00485T0	IPR017986	WD40-repeat-containing domain
FGSG_00485T0	noIPR	unintegrated
FGSG_00486T0	IPR007342	Pseudouridine-5'-phosphate glycosidase
FGSG_00486T0	IPR011611	Carbohydrate kinase PfkB
FGSG_00486T0	IPR022830	Indigoidine synthase A-like
FGSG_00486T0	noIPR	unintegrated
FGSG_00488T0	IPR002198	Short-chain dehydrogenase/reductase SDR
FGSG_00488T0	IPR002347	Glucose/ribitol dehydrogenase
FGSG_00488T0	IPR016040	NAD(P)-binding domain
FGSG_00488T0	noIPR	unintegrated
FGSG_00489T0	IPR002938	Monooxygenase, FAD-binding
FGSG_00489T0	IPR003042	Aromatic-ring hydroxylase-like
FGSG_00489T0	IPR012336	Thioredoxin-like fold
FGSG_00489T0	IPR012941	Phenol hydroxylase, C-terminal dimerisation
FGSG_00489T0	noIPR	unintegrated
FGSG_00490T0	IPR010061	Methylmalonate-semialdehyde dehydrogenase
FGSG_00490T0	IPR015590	Aldehyde dehydrogenase domain
FGSG_00490T0	IPR016160	Aldehyde dehydrogenase, conserved site
FGSG_00490T0	IPR016161	Aldehyde/histidinol dehydrogenase
FGSG_00490T0	IPR016162	Aldehyde dehydrogenase, N-terminal
FGSG_00490T0	IPR016163	Aldehyde dehydrogenase, C-terminal
FGSG_00490T0	noIPR	unintegrated
FGSG_00491T0	IPR001580	Calreticulin/calnexin
FGSG_00491T0	IPR008985	Concanavalin A-like lectin/glucanases superfamily
FGSG_00491T0	IPR009033	Calreticulin/calnexin, P domain
FGSG_00491T0	IPR013320	Concanavalin A-like lectin/glucanase, subgroup
FGSG_00491T0	IPR018124	Calreticulin/calnexin, conserved site
FGSG_00491T0	noIPR	unintegrated
FGSG_00493T0	IPR001303	Class II aldolase/adducin N-terminal
FGSG_00493T0	IPR017714	Methylthioribulose-1-phosphate dehydratase
FGSG_00494T0	IPR005606	Sec20
FGSG_00495T0	IPR019716	Ribosomal protein L53, mitochondrial
FGSG_00495T0	noIPR	unintegrated
FGSG_00496T0	IPR008162	Inorganic pyrophosphatase
FGSG_00496T0	noIPR	unintegrated
FGSG_00497T0	noIPR	unintegrated
FGSG_00499T0	IPR007676	Ribophorin I
FGSG_00499T0	noIPR	unintegrated
FGSG_00500T0	IPR001312	Hexokinase
FGSG_00500T0	IPR019807	Hexokinase, conserved site
FGSG_00500T0	IPR022672	Hexokinase, N-terminal
FGSG_00500T0	IPR022673	Hexokinase, C-terminal
FGSG_00500T0	noIPR	unintegrated
FGSG_00501T0	IPR017408	Arginine N-methyltransferase 2
FGSG_00501T0	IPR020683	Ankyrin repeat-containing domain
FGSG_00501T0	IPR026480	Arginine N-methyltransferase 2-like domain
FGSG_00501T0	noIPR	unintegrated
FGSG_00502T0	IPR003807	Domain of unknown function DUF202
FGSG_00502T0	IPR004331	SPX, N-terminal
FGSG_00502T0	IPR018966	VTC domain
FGSG_00502T0	noIPR	unintegrated
FGSG_00503T0	IPR000277	Cys/Met metabolism, pyridoxal phosphate-dependent enzyme
FGSG_00503T0	IPR015421	Pyridoxal phosphate-dependent transferase, major region, subdomain 1
FGSG_00503T0	IPR015422	Pyridoxal phosphate-dependent transferase, major region, subdomain 2
FGSG_00503T0	IPR015424	Pyridoxal phosphate-dependent transferase
FGSG_00503T0	noIPR	unintegrated
FGSG_00504T0	IPR001208	Mini-chromosome maintenance, DNA-dependent ATPase
FGSG_00504T0	IPR004039	Rubredoxin-type fold
FGSG_00504T0	IPR008047	Mini-chromosome maintenance complex protein 4
FGSG_00504T0	IPR012340	Nucleic acid-binding, OB-fold
FGSG_00504T0	IPR018525	Mini-chromosome maintenance, conserved site
FGSG_00504T0	IPR027417	P-loop containing nucleoside triphosphate hydrolase
FGSG_00504T0	noIPR	unintegrated
FGSG_00505T0	IPR011012	Longin-like domain
FGSG_00505T0	IPR022775	AP complex, mu/sigma subunit
FGSG_00505T0	noIPR	unintegrated
FGSG_00506T0	IPR005145	Putative GTP-binding controlling metal-binding domain
FGSG_00506T0	IPR006070	YrdC-like domain
FGSG_00506T0	IPR010923	tRNA threonylcarbamoyladenosine biosynthesis protein SUA5
FGSG_00506T0	IPR017945	DHBP synthase RibB-like alpha/beta domain
FGSG_00506T0	noIPR	unintegrated
FGSG_00507T0	IPR013167	Conserved oligomeric Golgi complex, subunit 4
FGSG_00507T0	noIPR	unintegrated
FGSG_00508T0	IPR001757	Cation-transporting P-type ATPase
FGSG_00508T0	IPR004014	Cation-transporting P-type ATPase, N-terminal
FGSG_00508T0	IPR006068	Cation-transporting P-type ATPase, C-terminal
FGSG_00508T0	IPR008250	P-type ATPase, A domain
FGSG_00508T0	IPR018303	P-type ATPase, phosphorylation site
FGSG_00508T0	IPR023214	HAD-like domain
FGSG_00508T0	IPR023298	P-type ATPase, transmembrane domain
FGSG_00508T0	noIPR	unintegrated
FGSG_00509T0	IPR006909	Rad21/Rec8-like protein, C-terminal, eukaryotic
FGSG_00509T0	IPR006910	Rad21/Rec8-like protein, N-terminal
FGSG_00509T0	IPR023093	Rad21/Rec8-like protein, C-terminal
FGSG_00509T0	noIPR	unintegrated
FGSG_00510T0	IPR004226	Tubulin binding cofactor A
FGSG_00510T0	noIPR	unintegrated
FGSG_00511T0	IPR008501	THO complex subunit 7/Mft1
FGSG_00512T0	IPR000571	Zinc finger, CCCH-type
FGSG_00512T0	noIPR	unintegrated
FGSG_00513T0	noIPR	unintegrated
FGSG_00514T0	IPR006597	Sel1-like
FGSG_00514T0	IPR011990	Tetratricopeptide-like helical
FGSG_00514T0	noIPR	unintegrated
FGSG_00515T0	IPR004827	Basic-leucine zipper domain
FGSG_00515T0	noIPR	unintegrated
FGSG_00517T0	IPR011250	Outer membrane protein/outer membrane enzyme PagP , beta-barrel
FGSG_00517T0	IPR020915	Uncharacterised protein family UPF0311
FGSG_00518T0	IPR005301	Mob1/phocein
FGSG_00518T0	noIPR	unintegrated
FGSG_00519T0	IPR007149	Leo1-like protein
FGSG_00520T0	IPR002641	Patatin/Phospholipase A2-related
FGSG_00520T0	IPR016035	Acyl transferase/acyl hydrolase/lysophospholipase
FGSG_00520T0	IPR021771	Triacylglycerol lipase
FGSG_00520T0	noIPR	unintegrated
FGSG_00524T0	IPR002618	UTP--glucose-1-phosphate uridylyltransferase
FGSG_00524T0	IPR016267	UTP--glucose-1-phosphate uridylyltransferase, subgroup
FGSG_00524T0	noIPR	unintegrated
FGSG_00525T0	IPR022036	Protein of unknown function DUF3605
FGSG_00526T0	IPR006157	Dihydroneopterin aldolase/epimerase domain
FGSG_00526T0	noIPR	unintegrated
FGSG_00529T0	IPR001905	Ammonium transporter
FGSG_00529T0	IPR018047	Ammonium transporter, conserved site
FGSG_00529T0	IPR024041	Ammonium transporter AmtB-like domain
FGSG_00529T0	noIPR	unintegrated
FGSG_00530T0	IPR000560	Histidine phosphatase superfamily, clade-2
FGSG_00530T0	noIPR	unintegrated
FGSG_00531T0	IPR003819	Taurine catabolism dioxygenase TauD/TfdA
FGSG_00531T0	noIPR	unintegrated
FGSG_00533T0	IPR013781	Glycoside hydrolase, catalytic domain
FGSG_00533T0	IPR015883	Glycoside hydrolase family 20, catalytic core
FGSG_00533T0	IPR017853	Glycoside hydrolase, superfamily
FGSG_00534T0	IPR000719	Protein kinase, catalytic domain
FGSG_00534T0	IPR011009	Protein kinase-like domain
FGSG_00534T0	noIPR	unintegrated
FGSG_00535T0	IPR007527	Zinc finger, SWIM-type
FGSG_00536T0	IPR000504	RNA recognition motif domain
FGSG_00536T0	IPR012677	Nucleotide-binding, alpha-beta plait
FGSG_00536T0	noIPR	unintegrated
FGSG_00537T0	IPR011257	DNA glycosylase
FGSG_00537T0	noIPR	unintegrated
FGSG_00538T0	IPR002995	Surfeit locus 4
FGSG_00538T0	noIPR	unintegrated
FGSG_00539T0	IPR016196	Major facilitator superfamily domain, general substrate transporter
FGSG_00539T0	IPR020846	Major facilitator superfamily domain
FGSG_00539T0	noIPR	unintegrated
FGSG_00540T0	IPR000182	GNAT domain
FGSG_00540T0	IPR016181	Acyl-CoA N-acyltransferase
FGSG_00541T0	IPR001140	ABC transporter, transmembrane domain
FGSG_00541T0	IPR003439	ABC transporter-like
FGSG_00541T0	IPR003593	AAA+ ATPase domain
FGSG_00541T0	IPR011527	ABC transporter, transmembrane domain, type 1
FGSG_00541T0	IPR017871	ABC transporter, conserved site
FGSG_00541T0	IPR017940	ABC transporter, integral membrane type 1
FGSG_00541T0	IPR027417	P-loop containing nucleoside triphosphate hydrolase
FGSG_00541T0	noIPR	unintegrated
FGSG_00542T0	IPR000719	Protein kinase, catalytic domain
FGSG_00542T0	IPR011009	Protein kinase-like domain
FGSG_00542T0	noIPR	unintegrated
FGSG_00543T0	IPR000340	Dual specificity phosphatase, catalytic domain
FGSG_00543T0	IPR000387	Protein-tyrosine/Dual specificity phosphatase
FGSG_00543T0	IPR016130	Protein-tyrosine phosphatase, active site
FGSG_00543T0	IPR026070	Tyrosine-protein phosphatase CDC14
FGSG_00543T0	noIPR	unintegrated
FGSG_00544T0	IPR015419	EKC/KEOPS complex, subunit Pcc1
FGSG_00545T0	IPR011598	Myc-type, basic helix-loop-helix (bHLH) domain
FGSG_00545T0	noIPR	unintegrated
FGSG_00546T0	IPR015915	Kelch-type beta propeller
FGSG_00546T0	noIPR	unintegrated
FGSG_00548T0	IPR001650	Helicase, C-terminal
FGSG_00548T0	IPR027417	P-loop containing nucleoside triphosphate hydrolase
FGSG_00548T0	noIPR	unintegrated
FGSG_00549T0	noIPR	unintegrated
FGSG_00550T0	IPR002110	Ankyrin repeat
FGSG_00550T0	IPR020683	Ankyrin repeat-containing domain
FGSG_00550T0	noIPR	unintegrated
FGSG_00551T0	IPR001650	Helicase, C-terminal
FGSG_00551T0	IPR002121	HRDC domain
FGSG_00551T0	IPR002464	DNA/RNA helicase, ATP-dependent, DEAH-box type, conserved site
FGSG_00551T0	IPR004589	DNA helicase, ATP-dependent, RecQ type
FGSG_00551T0	IPR011545	DNA/RNA helicase, DEAD/DEAH box type, N-terminal
FGSG_00551T0	IPR011991	Winged helix-turn-helix DNA-binding domain
FGSG_00551T0	IPR014001	Helicase, superfamily 1/2, ATP-binding domain
FGSG_00551T0	IPR018982	RQC domain
FGSG_00551T0	IPR027417	P-loop containing nucleoside triphosphate hydrolase
FGSG_00551T0	noIPR	unintegrated
FGSG_00552T0	IPR013889	Karyogamy protein, KAR9
FGSG_00552T0	noIPR	unintegrated
FGSG_00553T0	IPR001715	Calponin homology domain
FGSG_00554T0	IPR002068	Alpha crystallin/Hsp20 domain
FGSG_00554T0	IPR008978	HSP20-like chaperone
FGSG_00554T0	noIPR	unintegrated
FGSG_00555T0	IPR013094	Alpha/beta hydrolase fold-3
FGSG_00555T0	noIPR	unintegrated
FGSG_00556T0	IPR007745	Cytochrome c oxidase copper chaperone
FGSG_00556T0	IPR009069	Cysteine alpha-hairpin motif superfamily
FGSG_00556T0	noIPR	unintegrated
FGSG_00558T0	IPR002194	Chaperonin TCP-1, conserved site
FGSG_00558T0	IPR002423	Chaperonin Cpn60/TCP-1
FGSG_00558T0	IPR012717	T-complex protein 1, delta subunit
FGSG_00558T0	IPR017998	Chaperone tailless complex polypeptide 1 (TCP-1)
FGSG_00558T0	IPR027409	GroEL-like apical domain
FGSG_00558T0	IPR027410	TCP-1-like chaperonin intermediate domain
FGSG_00558T0	IPR027413	GroEL-like equatorial domain
FGSG_00558T0	noIPR	unintegrated
FGSG_00559T0	IPR003593	AAA+ ATPase domain
FGSG_00559T0	IPR003959	ATPase, AAA-type, core
FGSG_00559T0	IPR003960	ATPase, AAA-type, conserved site
FGSG_00559T0	IPR005937	26S proteasome subunit P45
FGSG_00559T0	IPR027417	P-loop containing nucleoside triphosphate hydrolase
FGSG_00559T0	noIPR	unintegrated
FGSG_00561T0	IPR002326	Cytochrome c1
FGSG_00561T0	IPR009056	Cytochrome c domain
FGSG_00561T0	IPR021157	Cytochrome c1, transmembrane anchor, C-terminal
FGSG_00561T0	noIPR	unintegrated
FGSG_00562T0	IPR027038	Ran GTPase-activating protein
FGSG_00562T0	noIPR	unintegrated
FGSG_00564T0	IPR000426	Proteasome, alpha-subunit, N-terminal domain
FGSG_00564T0	IPR001353	Proteasome, subunit alpha/beta
FGSG_00564T0	IPR023332	Proteasome A-type subunit
FGSG_00564T0	noIPR	unintegrated
FGSG_00565T0	IPR000751	M-phase inducer phosphatase
FGSG_00565T0	IPR001763	Rhodanese-like domain
FGSG_00565T0	noIPR	unintegrated
FGSG_00566T0	IPR006767	Cwf19-like protein, C-terminal domain-2
FGSG_00566T0	IPR006768	Cwf19-like, C-terminal domain-1
FGSG_00566T0	noIPR	unintegrated
FGSG_00567T0	IPR011430	Down-regulated-in-metastasis protein
FGSG_00567T0	IPR011989	Armadillo-like helical
FGSG_00567T0	IPR016024	Armadillo-type fold
FGSG_00567T0	noIPR	unintegrated
FGSG_00568T0	IPR007853	Zinc finger, DNL-type
FGSG_00568T0	IPR024158	Mitochondrial import protein TIM15
FGSG_00569T0	IPR001283	Allergen V5/Tpx-1-related
FGSG_00569T0	IPR014044	CAP domain
FGSG_00570T0	IPR006939	SNF5/SMARCB1/INI1
FGSG_00570T0	noIPR	unintegrated
FGSG_00571T0	IPR000254	Cellulose-binding domain, fungal
FGSG_00571T0	IPR001722	Glycoside hydrolase, family 7
FGSG_00571T0	IPR008985	Concanavalin A-like lectin/glucanases superfamily
FGSG_00571T0	noIPR	unintegrated
FGSG_00572T0	IPR003663	Sugar/inositol transporter
FGSG_00572T0	IPR005828	General substrate transporter
FGSG_00572T0	IPR005829	Sugar transporter, conserved site
FGSG_00572T0	IPR016196	Major facilitator superfamily domain, general substrate transporter
FGSG_00572T0	IPR020846	Major facilitator superfamily domain
FGSG_00572T0	noIPR	unintegrated
FGSG_00573T0	IPR001138	Zn(2)-C6 fungal-type DNA-binding domain
FGSG_00573T0	IPR007219	Transcription factor, fungi
FGSG_00573T0	IPR018247	EF-Hand 1, calcium-binding site
FGSG_00574T0	IPR001138	Zn(2)-C6 fungal-type DNA-binding domain
FGSG_00574T0	IPR007219	Transcription factor, fungi
FGSG_00576T0	IPR001424	Superoxide dismutase, copper/zinc binding domain
FGSG_00578T0	IPR002198	Short-chain dehydrogenase/reductase SDR
FGSG_00578T0	IPR002347	Glucose/ribitol dehydrogenase
FGSG_00578T0	IPR016040	NAD(P)-binding domain
FGSG_00578T0	IPR020904	Short-chain dehydrogenase/reductase, conserved site
FGSG_00578T0	noIPR	unintegrated
FGSG_00579T0	IPR010730	Heterokaryon incompatibility
FGSG_00581T0	IPR003123	Vacuolar sorting protein 9
FGSG_00581T0	IPR003892	Ubiquitin system component Cue
FGSG_00581T0	IPR009060	UBA-like
FGSG_00581T0	IPR013995	Vacuolar sorting protein 9, subgroup
FGSG_00581T0	noIPR	unintegrated
FGSG_00582T0	IPR012646	RNA ligase, DRB0094
FGSG_00582T0	IPR021122	RNA ligase domain, REL/Rln2
FGSG_00582T0	noIPR	unintegrated
FGSG_00583T0	IPR010308	TRP-like family
FGSG_00583T0	noIPR	unintegrated
FGSG_00584T0	IPR007087	Zinc finger, C2H2
FGSG_00584T0	IPR015880	Zinc finger, C2H2-like
FGSG_00586T0	IPR001138	Zn(2)-C6 fungal-type DNA-binding domain
FGSG_00587T0	IPR016812	Protein phosphatase methylesterase, eukaryotic
FGSG_00587T0	noIPR	unintegrated
FGSG_00588T0	IPR008427	Extracellular membrane protein, CFEM domain
FGSG_00589T0	IPR000056	Ribulose-phosphate 3-epimerase-like
FGSG_00589T0	IPR011060	Ribulose-phosphate binding barrel
FGSG_00589T0	IPR013785	Aldolase-type TIM barrel
FGSG_00589T0	IPR026019	Ribulose-phosphate 3-epimerase
FGSG_00590T0	IPR005123	Oxoglutarate/iron-dependent dioxygenase
FGSG_00590T0	IPR006620	Prolyl 4-hydroxylase, alpha subunit
FGSG_00590T0	IPR019601	Oxoglutarate/iron-dependent oxygenase, C-terminal degradation domain
FGSG_00590T0	noIPR	unintegrated
FGSG_00592T0	IPR003892	Ubiquitin system component Cue
FGSG_00592T0	IPR009060	UBA-like
FGSG_00593T0	IPR011701	Major facilitator superfamily
FGSG_00593T0	IPR016196	Major facilitator superfamily domain, general substrate transporter
FGSG_00593T0	IPR020846	Major facilitator superfamily domain
FGSG_00593T0	noIPR	unintegrated
FGSG_00594T0	IPR005097	Saccharopine dehydrogenase / Homospermidine synthase
FGSG_00594T0	IPR016040	NAD(P)-binding domain
FGSG_00594T0	noIPR	unintegrated
FGSG_00595T0	IPR001757	Cation-transporting P-type ATPase
FGSG_00595T0	IPR006539	Phospholipid-transporting P-type ATPase, subfamily IV
FGSG_00595T0	IPR008250	P-type ATPase, A domain
FGSG_00595T0	IPR018303	P-type ATPase, phosphorylation site
FGSG_00595T0	IPR023214	HAD-like domain
FGSG_00595T0	IPR023299	P-type ATPase, cytoplasmic domain N
FGSG_00595T0	noIPR	unintegrated
FGSG_00596T0	IPR004550	L-asparaginase, type II
FGSG_00596T0	IPR006034	Asparaginase/glutaminase
FGSG_00596T0	IPR020827	Asparaginase/glutaminase, active site 1
FGSG_00596T0	IPR027473	L-asparaginase, C-terminal domain
FGSG_00596T0	IPR027474	L-asparaginase, N-terminal
FGSG_00596T0	IPR027475	Asparaginase/glutaminase, active site 2
FGSG_00596T0	noIPR	unintegrated
FGSG_00597T0	IPR000812	Transcription factor TFIIB
FGSG_00597T0	IPR013137	Zinc finger, TFIIB-type
FGSG_00597T0	IPR013150	Transcription factor TFIIB, cyclin-like domain
FGSG_00597T0	IPR013763	Cyclin-like
FGSG_00597T0	IPR023486	Transcription factor TFIIB, conserved site
FGSG_00597T0	noIPR	unintegrated
FGSG_00598T0	IPR000312	Glycosyl transferase, family 3
FGSG_00598T0	IPR005940	Anthranilate phosphoribosyl transferase
FGSG_00598T0	IPR017459	Glycosyl transferase family 3, N-terminal domain
FGSG_00598T0	noIPR	unintegrated
FGSG_00600T0	IPR003673	CoA-transferase family III
FGSG_00600T0	IPR023606	CoA-transferase family III domain
FGSG_00600T0	noIPR	unintegrated
FGSG_00604T0	IPR000583	Class II glutamine amidotransferase domain
FGSG_00604T0	IPR001962	Asparagine synthase
FGSG_00604T0	IPR014729	Rossmann-like alpha/beta/alpha sandwich fold
FGSG_00604T0	IPR017932	Glutamine amidotransferase type 2 domain
FGSG_00604T0	noIPR	unintegrated
FGSG_00607T0	IPR021047	Mannosyltransferase 1, CMT1
FGSG_00608T0	IPR003342	Glycosyl transferase, family 39
FGSG_00608T0	IPR016093	MIR motif
FGSG_00608T0	IPR027005	Glycosyltransferase 39 like
FGSG_00608T0	noIPR	unintegrated
FGSG_00609T0	IPR006056	Enamine/imine deaminase YjgF-like
FGSG_00609T0	IPR006175	YjgF/Yer057p/UK114 family
FGSG_00609T0	IPR013813	Endoribonuclease L-PSP/chorismate mutase-like
FGSG_00610T0	IPR001680	WD40 repeat
FGSG_00610T0	IPR015943	WD40/YVTN repeat-like-containing domain
FGSG_00610T0	IPR017383	ARP2/3 complex, 41kDa subunit (p41-arc)
FGSG_00610T0	IPR017986	WD40-repeat-containing domain
FGSG_00610T0	noIPR	unintegrated
FGSG_00611T0	IPR007135	Autophagy-related protein 3
FGSG_00612T0	IPR001382	Glycoside hydrolase, family 47
FGSG_00612T0	noIPR	unintegrated
FGSG_00613T0	IPR002293	Amino acid/polyamine transporter I
FGSG_00613T0	IPR004762	Amino acid permease, fungi
FGSG_00613T0	IPR004840	Amino acid permease, conserved site
FGSG_00613T0	IPR004841	Amino acid permease domain
FGSG_00613T0	noIPR	unintegrated
FGSG_00614T0	noIPR	unintegrated
FGSG_00615T0	IPR006581	VPS10
FGSG_00615T0	noIPR	unintegrated
FGSG_00617T0	IPR021665	Mediator complex, subunit Med16
FGSG_00620T0	IPR001905	Ammonium transporter
FGSG_00620T0	IPR002229	Blood group Rhesus C/E/D polypeptide
FGSG_00620T0	IPR018047	Ammonium transporter, conserved site
FGSG_00620T0	IPR024041	Ammonium transporter AmtB-like domain
FGSG_00620T0	noIPR	unintegrated
FGSG_00621T0	IPR001357	BRCT domain
FGSG_00621T0	IPR002008	DNA polymerase, family X, beta-like
FGSG_00621T0	IPR002054	DNA-directed DNA polymerase X
FGSG_00621T0	IPR010996	DNA polymerase beta-like, N-terminal domain
FGSG_00621T0	IPR018944	DNA polymerase lambda, fingers domain
FGSG_00621T0	IPR019843	DNA polymerase family X, binding site
FGSG_00621T0	IPR022312	DNA polymerase family X
FGSG_00621T0	IPR027421	DNA polymerase family X lyase domain
FGSG_00621T0	noIPR	unintegrated
FGSG_00622T0	IPR003397	Mitochondrial inner membrane translocase subunit Tim17/Tim22/Tim23/peroxisomal protein PMP24
FGSG_00622T0	IPR019531	Peroxisomal membrane protein 4
FGSG_00622T0	noIPR	unintegrated
FGSG_00623T0	IPR000717	Proteasome component (PCI) domain
FGSG_00623T0	IPR011991	Winged helix-turn-helix DNA-binding domain
FGSG_00623T0	noIPR	unintegrated
FGSG_00625T0	IPR001138	Zn(2)-C6 fungal-type DNA-binding domain
FGSG_00625T0	IPR007219	Transcription factor, fungi
FGSG_00625T0	noIPR	unintegrated
FGSG_00626T0	IPR001650	Helicase, C-terminal
FGSG_00626T0	IPR004589	DNA helicase, ATP-dependent, RecQ type
FGSG_00626T0	IPR011545	DNA/RNA helicase, DEAD/DEAH box type, N-terminal
FGSG_00626T0	IPR011991	Winged helix-turn-helix DNA-binding domain
FGSG_00626T0	IPR014001	Helicase, superfamily 1/2, ATP-binding domain
FGSG_00626T0	IPR027417	P-loop containing nucleoside triphosphate hydrolase
FGSG_00626T0	noIPR	unintegrated
FGSG_00627T0	IPR001611	Leucine-rich repeat
FGSG_00627T0	IPR019487	RAM signalling pathway, SOG2
FGSG_00627T0	IPR025875	Leucine rich repeat 4
FGSG_00627T0	noIPR	unintegrated
FGSG_00628T0	IPR009395	GCN5-like 1
FGSG_00629T0	IPR001104	3-oxo-5-alpha-steroid 4-dehydrogenase, C-terminal
FGSG_00629T0	noIPR	unintegrated
FGSG_00631T0	IPR001047	Ribosomal protein S8e
FGSG_00631T0	IPR022309	Ribosomal protein S8e/ribosomal biogenesis NSA2
FGSG_00631T0	noIPR	unintegrated
FGSG_00633T0	IPR000569	HECT
FGSG_00633T0	IPR010309	E3 ubiquitin ligase, domain of unknown function DUF908
FGSG_00633T0	IPR010314	E3 ubiquitin ligase, domain of unknown function DUF913
FGSG_00633T0	IPR025527	Domain of unknown function DUF4414
FGSG_00633T0	noIPR	unintegrated
FGSG_00634T0	IPR001377	Ribosomal protein S6e
FGSG_00634T0	IPR014401	Ribosomal protein S6, eukaryotic
FGSG_00634T0	IPR018282	Ribosomal protein S6e, conserved site
FGSG_00635T0	IPR018607	Chromosome transmission fidelity protein 8
FGSG_00636T0	IPR002728	Diphthamide synthesis, DPH1/DPH2
FGSG_00636T0	IPR016435	Diphthamide synthesis, eukaryotic DPH1/archaeal DPH2
FGSG_00637T0	IPR000194	ATPase, F1/V1/A1 complex, alpha/beta subunit, nucleotide-binding domain
FGSG_00637T0	IPR000793	ATPase, F1/V1/A1 complex, alpha/beta subunit, C-terminal
FGSG_00637T0	IPR004100	ATPase, alpha/beta subunit, N-terminal
FGSG_00637T0	IPR005723	ATPase, V1 complex, subunit B
FGSG_00637T0	IPR020003	ATPase, alpha/beta subunit, nucleotide-binding domain, active site
FGSG_00637T0	IPR027417	P-loop containing nucleoside triphosphate hydrolase
FGSG_00637T0	noIPR	unintegrated
FGSG_00638T0	IPR000891	Pyruvate carboxyltransferase
FGSG_00638T0	IPR013785	Aldolase-type TIM barrel
FGSG_00638T0	IPR027167	Hydroxymethylglutaryl-CoA lyase
FGSG_00638T0	noIPR	unintegrated
FGSG_00639T0	IPR000217	Tubulin
FGSG_00639T0	IPR002452	Alpha tubulin
FGSG_00639T0	IPR003008	Tubulin/FtsZ, GTPase domain
FGSG_00639T0	IPR008280	Tubulin/FtsZ, C-terminal
FGSG_00639T0	IPR017975	Tubulin, conserved site
FGSG_00639T0	IPR018316	Tubulin/FtsZ, 2-layer sandwich domain
FGSG_00639T0	IPR023123	Tubulin, C-terminal
FGSG_00641T0	IPR001202	WW domain
FGSG_00641T0	noIPR	unintegrated
FGSG_00643T0	IPR009604	LsmAD domain
FGSG_00643T0	noIPR	unintegrated
FGSG_00644T0	IPR007863	Peptidase M16, C-terminal domain
FGSG_00644T0	IPR011237	Peptidase M16 domain
FGSG_00644T0	IPR011249	Metalloenzyme, LuxS/M16 peptidase-like
FGSG_00644T0	IPR011765	Peptidase M16, N-terminal
FGSG_00644T0	noIPR	unintegrated
FGSG_00645T0	IPR008806	RNA polymerase III Rpc82, C -terminal
FGSG_00645T0	IPR013197	RNA polymerase III subunit RPC82-related, helix-turn-helix
FGSG_00645T0	noIPR	unintegrated
FGSG_00646T0	IPR018108	Mitochondrial substrate/solute carrier
FGSG_00646T0	IPR023395	Mitochondrial carrier domain
FGSG_00646T0	noIPR	unintegrated
FGSG_00648T0	IPR013965	DASH complex subunit Dad3
FGSG_00649T0	IPR000851	Ribosomal protein S5
FGSG_00649T0	IPR005324	Ribosomal protein S5, C-terminal
FGSG_00649T0	IPR013810	Ribosomal protein S5, N-terminal
FGSG_00649T0	IPR014720	Double-stranded RNA-binding-like domain
FGSG_00649T0	IPR014721	Ribosomal protein S5 domain 2-type fold, subgroup
FGSG_00649T0	IPR020568	Ribosomal protein S5 domain 2-type fold
FGSG_00649T0	noIPR	unintegrated
FGSG_00653T0	IPR007529	Zinc finger, HIT-type
FGSG_00653T0	noIPR	unintegrated
FGSG_00654T0	IPR001075	NIF system FeS cluster assembly, NifU, C-terminal
FGSG_00654T0	IPR014824	NIF system FeS cluster assembly, NifU-like scaffold, N-terminal
FGSG_00654T0	IPR017065	HIRA-interacting protein 5
FGSG_00654T0	noIPR	unintegrated
FGSG_00655T0	IPR002085	Alcohol dehydrogenase superfamily, zinc-type
FGSG_00655T0	IPR011032	GroES-like
FGSG_00655T0	IPR013149	Alcohol dehydrogenase, C-terminal
FGSG_00655T0	IPR013154	Alcohol dehydrogenase GroES-like
FGSG_00655T0	IPR016040	NAD(P)-binding domain
FGSG_00655T0	noIPR	unintegrated
FGSG_00656T0	IPR006808	ATPase, F0 complex, subunit G, mitochondrial
FGSG_00656T0	noIPR	unintegrated
FGSG_00657T0	noIPR	unintegrated
FGSG_00658T0	IPR004855	Transcription factor IIA, alpha/beta subunit
FGSG_00658T0	IPR009088	Transcription factor IIA, beta-barrel
FGSG_00658T0	noIPR	unintegrated
FGSG_00659T0	IPR001382	Glycoside hydrolase, family 47
FGSG_00659T0	noIPR	unintegrated
FGSG_00660T0	IPR001680	WD40 repeat
FGSG_00660T0	IPR015943	WD40/YVTN repeat-like-containing domain
FGSG_00660T0	IPR017986	WD40-repeat-containing domain
FGSG_00660T0	IPR019775	WD40 repeat, conserved site
FGSG_00660T0	noIPR	unintegrated
FGSG_00661T0	IPR000210	BTB/POZ-like
FGSG_00661T0	IPR011333	BTB/POZ fold
FGSG_00661T0	IPR013069	BTB/POZ
FGSG_00661T0	IPR015915	Kelch-type beta propeller
FGSG_00661T0	noIPR	unintegrated
FGSG_00663T0	IPR007667	Hypoxia induced protein, domain
FGSG_00663T0	noIPR	unintegrated
FGSG_00664T0	IPR006652	Kelch repeat type 1
FGSG_00664T0	IPR011043	Galactose oxidase/kelch, beta-propeller
FGSG_00664T0	IPR015915	Kelch-type beta propeller
FGSG_00664T0	noIPR	unintegrated
FGSG_00665T0	IPR000571	Zinc finger, CCCH-type
FGSG_00665T0	IPR001269	tRNA-dihydrouridine synthase
FGSG_00665T0	IPR013785	Aldolase-type TIM barrel
FGSG_00665T0	IPR018517	tRNA-dihydrouridine synthase, conserved site
FGSG_00665T0	noIPR	unintegrated
FGSG_00666T0	IPR001452	Src homology-3 domain
FGSG_00666T0	IPR007223	Peroxin 13, N-terminal
FGSG_00666T0	IPR011511	Variant SH3
FGSG_00666T0	noIPR	unintegrated
FGSG_00667T0	IPR001680	WD40 repeat
FGSG_00667T0	IPR015943	WD40/YVTN repeat-like-containing domain
FGSG_00667T0	IPR017986	WD40-repeat-containing domain
FGSG_00667T0	noIPR	unintegrated
FGSG_00669T0	IPR001140	ABC transporter, transmembrane domain
FGSG_00669T0	IPR003439	ABC transporter-like
FGSG_00669T0	IPR003593	AAA+ ATPase domain
FGSG_00669T0	IPR011527	ABC transporter, transmembrane domain, type 1
FGSG_00669T0	IPR017871	ABC transporter, conserved site
FGSG_00669T0	IPR017940	ABC transporter, integral membrane type 1
FGSG_00669T0	IPR027417	P-loop containing nucleoside triphosphate hydrolase
FGSG_00669T0	noIPR	unintegrated
FGSG_00671T0	IPR000266	Ribosomal protein S17
FGSG_00671T0	IPR012340	Nucleic acid-binding, OB-fold
FGSG_00671T0	IPR019978	Ribosomal protein S17, archaeal
FGSG_00671T0	IPR019979	Ribosomal protein S17, conserved site
FGSG_00671T0	noIPR	unintegrated
FGSG_00672T0	IPR013253	Kinetochore Spc7
FGSG_00675T0	IPR018791	UV radiation resistance protein/autophagy-related protein 14
FGSG_00677T0	IPR000719	Protein kinase, catalytic domain
FGSG_00677T0	IPR002290	Serine/threonine- / dual specificity protein kinase, catalytic domain
FGSG_00677T0	IPR008271	Serine/threonine-protein kinase, active site
FGSG_00677T0	IPR011009	Protein kinase-like domain
FGSG_00677T0	IPR017441	Protein kinase, ATP binding site
FGSG_00677T0	IPR020635	Tyrosine-protein kinase, catalytic domain
FGSG_00677T0	noIPR	unintegrated
FGSG_00678T0	IPR017956	AT hook, DNA-binding motif
FGSG_00678T0	IPR018465	Centromere protein Scm3, N-terminal
FGSG_00680T0	IPR003593	AAA+ ATPase domain
FGSG_00680T0	IPR003959	ATPase, AAA-type, core
FGSG_00680T0	IPR027417	P-loop containing nucleoside triphosphate hydrolase
FGSG_00680T0	noIPR	unintegrated
FGSG_00682T0	IPR024325	Domain of unknown function DUF3835
FGSG_00682T0	noIPR	unintegrated
FGSG_00683T0	IPR006913	Glutathione-dependent formaldehyde-activating enzyme/centromere protein V
FGSG_00683T0	IPR011057	Mss4-like
FGSG_00684T0	IPR001645	Folylpolyglutamate synthetase
FGSG_00684T0	IPR004101	Mur ligase, C-terminal
FGSG_00684T0	IPR013221	Mur ligase, central
FGSG_00684T0	IPR018109	Folylpolyglutamate synthetase, conserved site
FGSG_00684T0	IPR023600	Folylpolyglutamate synthase, eukaryota
FGSG_00684T0	noIPR	unintegrated
FGSG_00685T0	IPR001645	Folylpolyglutamate synthetase
FGSG_00685T0	IPR004101	Mur ligase, C-terminal
FGSG_00685T0	IPR013221	Mur ligase, central
FGSG_00685T0	IPR018109	Folylpolyglutamate synthetase, conserved site
FGSG_00685T0	IPR023600	Folylpolyglutamate synthase, eukaryota
FGSG_00685T0	noIPR	unintegrated
FGSG_00686T0	IPR019133	Mitochondrial inner membrane protein Mitofilin
FGSG_00686T0	noIPR	unintegrated
FGSG_00688T0	IPR002013	Synaptojanin, N-terminal
FGSG_00688T0	noIPR	unintegrated
FGSG_00690T0	IPR001412	Aminoacyl-tRNA synthetase, class I, conserved site
FGSG_00690T0	IPR002300	Aminoacyl-tRNA synthetase, class Ia
FGSG_00690T0	IPR002301	Isoleucine-tRNA ligase
FGSG_00690T0	IPR009008	Valyl/Leucyl/Isoleucyl-tRNA synthetase, class Ia, editing domain
FGSG_00690T0	IPR009080	Aminoacyl-tRNA synthetase, class 1a, anticodon-binding
FGSG_00690T0	IPR013155	Valyl/Leucyl/Isoleucyl-tRNA synthetase, class I, anticodon-binding
FGSG_00690T0	IPR014729	Rossmann-like alpha/beta/alpha sandwich fold
FGSG_00690T0	IPR023585	Isoleucine-tRNA ligase, type 1
FGSG_00690T0	noIPR	unintegrated
FGSG_00693T0	IPR019564	Mitochondrial outer membrane transport complex, Sam37/metaxin
FGSG_00693T0	noIPR	unintegrated
FGSG_00694T0	IPR009600	GPI transamidase subunit PIG-U
FGSG_00695T0	IPR001357	BRCT domain
FGSG_00695T0	IPR010613	Pescadillo
FGSG_00695T0	noIPR	unintegrated
FGSG_00696T0	IPR015880	Zinc finger, C2H2-like
FGSG_00696T0	IPR017956	AT hook, DNA-binding motif
FGSG_00696T0	IPR019622	RNA polymerase I specific transcription initiation factor, RRN9
FGSG_00697T0	IPR001752	Kinesin, motor domain
FGSG_00697T0	IPR019821	Kinesin, motor region, conserved site
FGSG_00697T0	IPR025901	Kinesin-associated microtubule-binding domain
FGSG_00697T0	IPR027417	P-loop containing nucleoside triphosphate hydrolase
FGSG_00697T0	noIPR	unintegrated
FGSG_00698T0	IPR003877	SPla/RYanodine receptor SPRY
FGSG_00698T0	noIPR	unintegrated
FGSG_00700T0	IPR009447	GWT1
FGSG_00700T0	noIPR	unintegrated
FGSG_00702T0	noIPR	unintegrated
FGSG_00704T0	IPR001753	Crotonase superfamily
FGSG_00704T0	noIPR	unintegrated
FGSG_00705T0	IPR025676	Clr5 domain
FGSG_00705T0	noIPR	unintegrated
FGSG_00706T0	IPR004113	FAD-linked oxidase, C-terminal
FGSG_00706T0	IPR006094	FAD linked oxidase, N-terminal
FGSG_00706T0	IPR016164	FAD-linked oxidase-like, C-terminal
FGSG_00706T0	IPR016166	FAD-binding, type 2
FGSG_00706T0	IPR016167	FAD-binding, type 2, subdomain 1
FGSG_00706T0	IPR016169	CO dehydrogenase flavoprotein-like, FAD-binding, subdomain 2
FGSG_00706T0	IPR016171	Vanillyl-alcohol oxidase, C-terminal subdomain 2
FGSG_00706T0	noIPR	unintegrated
FGSG_00707T0	IPR005373	Uncharacterised protein family UPF0183
FGSG_00707T0	noIPR	unintegrated
FGSG_00708T0	IPR000120	Amidase
FGSG_00708T0	IPR023631	Amidase signature domain
FGSG_00708T0	noIPR	unintegrated
FGSG_00710T0	IPR000014	PAS domain
FGSG_00710T0	IPR000679	Zinc finger, GATA-type
FGSG_00710T0	IPR013088	Zinc finger, NHR/GATA-type
FGSG_00710T0	IPR013655	PAS fold-3
FGSG_00710T0	noIPR	unintegrated
FGSG_00712T0	IPR000960	Flavin monooxygenase FMO
FGSG_00712T0	IPR012143	Dimethylaniline monooxygenase, N-oxide-forming
FGSG_00712T0	IPR020946	Flavin monooxygenase-like
FGSG_00712T0	noIPR	unintegrated
FGSG_00713T0	IPR001138	Zn(2)-C6 fungal-type DNA-binding domain
FGSG_00713T0	IPR007219	Transcription factor, fungi
FGSG_00713T0	noIPR	unintegrated
FGSG_00715T0	IPR001841	Zinc finger, RING-type
FGSG_00715T0	IPR006594	LisH dimerisation motif
FGSG_00715T0	IPR006595	CTLH, C-terminal LisH motif
FGSG_00715T0	IPR013083	Zinc finger, RING/FYVE/PHD-type
FGSG_00715T0	IPR013144	CRA domain
FGSG_00715T0	IPR024964	CTLH/CRA C-terminal to LisH motif domain
FGSG_00715T0	IPR027370	RING-type zinc-finger, LisH dimerisation motif
FGSG_00715T0	noIPR	unintegrated
FGSG_00716T0	noIPR	unintegrated
FGSG_00717T0	IPR004217	Tim10/DDP family zinc finger
FGSG_00717T0	IPR027100	Mitochondrial import inner membrane translocase subunit Tim10
FGSG_00717T0	IPR027247	Mitochondrial import inner membrane translocase subunit Tim10/Tim12
FGSG_00718T0	IPR015590	Aldehyde dehydrogenase domain
FGSG_00718T0	IPR016160	Aldehyde dehydrogenase, conserved site
FGSG_00718T0	IPR016161	Aldehyde/histidinol dehydrogenase
FGSG_00718T0	IPR016162	Aldehyde dehydrogenase, N-terminal
FGSG_00718T0	IPR016163	Aldehyde dehydrogenase, C-terminal
FGSG_00718T0	noIPR	unintegrated
FGSG_00719T0	IPR001138	Zn(2)-C6 fungal-type DNA-binding domain
FGSG_00719T0	IPR007219	Transcription factor, fungi
FGSG_00719T0	noIPR	unintegrated
FGSG_00721T0	IPR001382	Glycoside hydrolase, family 47
FGSG_00721T0	noIPR	unintegrated
FGSG_00722T0	IPR000836	Phosphoribosyltransferase domain
FGSG_00722T0	IPR005764	Adenine phosphoribosyl transferase
FGSG_00722T0	noIPR	unintegrated
FGSG_00723T0	IPR024989	Major facilitator superfamily associated domain
FGSG_00724T0	IPR001841	Zinc finger, RING-type
FGSG_00724T0	IPR006845	Pex, N-terminal
FGSG_00724T0	IPR013083	Zinc finger, RING/FYVE/PHD-type
FGSG_00724T0	noIPR	unintegrated
FGSG_00725T0	IPR001138	Zn(2)-C6 fungal-type DNA-binding domain
FGSG_00728T0	IPR010816	Heterokaryon incompatibility Het-C
FGSG_00729T0	IPR009071	High mobility group (HMG) box domain
FGSG_00730T0	IPR007248	Mpv17/PMP22
FGSG_00730T0	noIPR	unintegrated
FGSG_00731T0	IPR013177	Domain of unknown function DUF1713, mitochondria
FGSG_00732T0	IPR007807	Helicase domain
FGSG_00732T0	IPR013562	Domain of unknown function DUF1726
FGSG_00732T0	noIPR	unintegrated
FGSG_00735T0	IPR013216	Methyltransferase type 11
FGSG_00735T0	noIPR	unintegrated
FGSG_00736T0	IPR001876	Zinc finger, RanBP2-type
FGSG_00736T0	IPR013536	WLM
FGSG_00736T0	noIPR	unintegrated
FGSG_00737T0	IPR000014	PAS domain
FGSG_00737T0	IPR001610	PAC motif
FGSG_00737T0	IPR001789	Signal transduction response regulator, receiver domain
FGSG_00737T0	IPR003594	Histidine kinase-like ATPase, ATP-binding domain
FGSG_00737T0	IPR003661	Signal transduction histidine kinase, subgroup 1, dimerisation/phosphoacceptor domain
FGSG_00737T0	IPR004358	Signal transduction histidine kinase-related protein, C-terminal
FGSG_00737T0	IPR005467	Signal transduction histidine kinase, core
FGSG_00737T0	IPR009082	Signal transduction histidine kinase, homodimeric domain
FGSG_00737T0	IPR011006	CheY-like superfamily
FGSG_00737T0	IPR013655	PAS fold-3
FGSG_00737T0	noIPR	unintegrated
FGSG_00738T0	IPR000008	C2 calcium-dependent membrane targeting
FGSG_00738T0	IPR008973	C2 calcium/lipid-binding domain, CaLB
FGSG_00738T0	IPR018029	C2 membrane targeting protein
FGSG_00738T0	noIPR	unintegrated
FGSG_00739T0	IPR013112	FAD-binding 8
FGSG_00739T0	IPR013121	Ferric reductase, NAD binding
FGSG_00739T0	IPR013130	Ferric reductase transmembrane component-like domain
FGSG_00739T0	IPR017927	Ferredoxin reductase-type FAD-binding domain
FGSG_00739T0	IPR017938	Riboflavin synthase-like beta-barrel
FGSG_00739T0	noIPR	unintegrated
FGSG_00740T0	IPR002019	Urease, beta subunit
FGSG_00740T0	IPR002026	Urease, gamma/gamma-beta subunit
FGSG_00740T0	IPR005848	Urease, alpha subunit
FGSG_00740T0	IPR006680	Amidohydrolase 1
FGSG_00740T0	IPR008221	Urease
FGSG_00740T0	IPR011059	Metal-dependent hydrolase, composite domain
FGSG_00740T0	IPR011612	Urease alpha-subunit, N-terminal
FGSG_00740T0	IPR017950	Urease, alpha subunit, conserved site
FGSG_00740T0	IPR017951	Urease, alpha subunit, C-terminal
FGSG_00740T0	noIPR	unintegrated
FGSG_00741T0	IPR019340	Histone acetyltransferases subunit 3
FGSG_00741T0	noIPR	unintegrated
FGSG_00742T0	IPR021829	Protein of unknown function DUF3419
FGSG_00742T0	noIPR	unintegrated
FGSG_00743T0	IPR007992	Succinate dehydrogenase [ubiquinone] cytochrome b small subunit, CybS
FGSG_00743T0	noIPR	unintegrated
FGSG_00744T0	IPR001412	Aminoacyl-tRNA synthetase, class I, conserved site
FGSG_00744T0	IPR002305	Aminoacyl-tRNA synthetase, class Ic
FGSG_00744T0	IPR002307	Tyrosine-tRNA ligase
FGSG_00744T0	IPR002942	RNA-binding S4 domain
FGSG_00744T0	IPR014729	Rossmann-like alpha/beta/alpha sandwich fold
FGSG_00744T0	IPR024088	Tyrosine-tRNA ligase, bacterial-type
FGSG_00744T0	noIPR	unintegrated
FGSG_00745T0	IPR009348	Nitrogen permease regulator 2
FGSG_00746T0	IPR000449	Ubiquitin-associated/translation elongation factor EF1B, N-terminal
FGSG_00746T0	IPR000626	Ubiquitin
FGSG_00746T0	IPR006636	Heat shock chaperonin-binding
FGSG_00746T0	IPR009060	UBA-like
FGSG_00746T0	IPR015496	Ubiquilin
FGSG_00746T0	IPR015940	Ubiquitin-associated/translation elongation factor EF1B, N-terminal, eukaryote
FGSG_00746T0	IPR019955	Ubiquitin supergroup
FGSG_00746T0	IPR019956	Ubiquitin subgroup
FGSG_00746T0	noIPR	unintegrated
FGSG_00747T0	IPR002085	Alcohol dehydrogenase superfamily, zinc-type
FGSG_00747T0	IPR002364	Quinone oxidoreductase/zeta-crystallin, conserved site
FGSG_00747T0	IPR011032	GroES-like
FGSG_00747T0	IPR013149	Alcohol dehydrogenase, C-terminal
FGSG_00747T0	IPR013154	Alcohol dehydrogenase GroES-like
FGSG_00747T0	IPR016040	NAD(P)-binding domain
FGSG_00747T0	noIPR	unintegrated
FGSG_00748T0	IPR001494	Importin-beta, N-terminal
FGSG_00748T0	IPR011989	Armadillo-like helical
FGSG_00748T0	IPR016024	Armadillo-type fold
FGSG_00748T0	noIPR	unintegrated
FGSG_00749T0	IPR002314	Aminoacyl-tRNA synthetase, class II (G/ H/ P/ S), conserved domain
FGSG_00749T0	IPR002320	Threonine-tRNA ligase, class IIa
FGSG_00749T0	IPR004154	Anticodon-binding
FGSG_00749T0	IPR006195	Aminoacyl-tRNA synthetase, class II
FGSG_00749T0	noIPR	unintegrated
FGSG_00750T0	IPR011598	Myc-type, basic helix-loop-helix (bHLH) domain
FGSG_00751T0	IPR003697	Maf-like protein
FGSG_00751T0	noIPR	unintegrated
FGSG_00752T0	IPR001487	Bromodomain
FGSG_00752T0	noIPR	unintegrated
FGSG_00756T0	IPR001763	Rhodanese-like domain
FGSG_00757T0	IPR001163	Ribonucleoprotein LSM domain
FGSG_00757T0	IPR006649	Ribonucleoprotein LSM domain, eukaryotic/archaea-type
FGSG_00757T0	IPR010920	Like-Sm (LSM) domain
FGSG_00757T0	noIPR	unintegrated
FGSG_00759T0	noIPR	unintegrated
FGSG_00760T0	IPR000504	RNA recognition motif domain
FGSG_00760T0	IPR012677	Nucleotide-binding, alpha-beta plait
FGSG_00760T0	noIPR	unintegrated
FGSG_00761T0	IPR006629	LPS-induced tumor necrosis factor alpha factor
FGSG_00762T0	IPR012336	Thioredoxin-like fold
FGSG_00762T0	noIPR	unintegrated
FGSG_00763T0	noIPR	unintegrated
FGSG_00764T0	IPR007087	Zinc finger, C2H2
FGSG_00764T0	IPR013087	Zinc finger C2H2-type/integrase DNA-binding domain
FGSG_00764T0	IPR015880	Zinc finger, C2H2-like
FGSG_00765T0	IPR000971	Globin
FGSG_00765T0	IPR001433	Oxidoreductase FAD/NAD(P)-binding
FGSG_00765T0	IPR001709	Flavoprotein pyridine nucleotide cytochrome reductase
FGSG_00765T0	IPR008333	Oxidoreductase, FAD-binding domain
FGSG_00765T0	IPR009050	Globin-like
FGSG_00765T0	IPR012292	Globin, structural domain
FGSG_00765T0	IPR017927	Ferredoxin reductase-type FAD-binding domain
FGSG_00765T0	IPR017938	Riboflavin synthase-like beta-barrel
FGSG_00765T0	noIPR	unintegrated
FGSG_00766T0	IPR001440	Tetratricopeptide TPR-1
FGSG_00766T0	IPR006636	Heat shock chaperonin-binding
FGSG_00766T0	IPR011990	Tetratricopeptide-like helical
FGSG_00766T0	IPR013026	Tetratricopeptide repeat-containing domain
FGSG_00766T0	IPR019734	Tetratricopeptide repeat
FGSG_00766T0	IPR023114	Elongated TPR repeat-containing domain
FGSG_00766T0	noIPR	unintegrated
FGSG_00767T0	IPR001764	Glycoside hydrolase, family 3, N-terminal
FGSG_00767T0	IPR002772	Glycoside hydrolase family 3 C-terminal domain
FGSG_00767T0	IPR011658	PA14
FGSG_00767T0	IPR017853	Glycoside hydrolase, superfamily
FGSG_00767T0	IPR019800	Glycoside hydrolase, family 3, active site
FGSG_00767T0	IPR026891	Fibronectin type III-like domain
FGSG_00767T0	IPR026892	Glycoside hydrolase family 3
FGSG_00767T0	noIPR	unintegrated
FGSG_00768T0	IPR003689	Zinc/iron permease
FGSG_00768T0	noIPR	unintegrated
FGSG_00769T0	IPR012312	Haemerythrin/HHE cation-binding motif
FGSG_00769T0	noIPR	unintegrated
FGSG_00771T0	IPR016040	NAD(P)-binding domain
FGSG_00771T0	noIPR	unintegrated
FGSG_00773T0	IPR007274	Ctr copper transporter
FGSG_00773T0	noIPR	unintegrated
FGSG_00774T0	IPR001138	Zn(2)-C6 fungal-type DNA-binding domain
FGSG_00774T0	IPR021858	Protein of unknown function DUF3468
FGSG_00776T0	IPR001026	Epsin domain, N-terminal
FGSG_00776T0	IPR008942	ENTH/VHS
FGSG_00776T0	IPR013809	Epsin-like, N-terminal
FGSG_00776T0	noIPR	unintegrated
FGSG_00777T0	IPR002130	Cyclophilin-like peptidyl-prolyl cis-trans isomerase domain
FGSG_00777T0	IPR020892	Cyclophilin-type peptidyl-prolyl cis-trans isomerase, conserved site
FGSG_00777T0	IPR024936	Cyclophilin-type peptidyl-prolyl cis-trans isomerase
FGSG_00777T0	noIPR	unintegrated
FGSG_00778T0	IPR007832	RNA polymerase Rpc34
FGSG_00778T0	IPR016049	RNA polymerase Rpc34-like
FGSG_00778T0	noIPR	unintegrated
FGSG_00780T0	IPR000286	Histone deacetylase superfamily
FGSG_00780T0	IPR003084	Histone deacetylase
FGSG_00780T0	IPR023801	Histone deacetylase domain
FGSG_00780T0	noIPR	unintegrated
FGSG_00781T0	IPR000555	JAB1/Mov34/MPN/PAD-1
FGSG_00781T0	IPR024969	Rpn11/EIF3F C-terminal domain
FGSG_00781T0	noIPR	unintegrated
FGSG_00783T0	IPR000675	Cutinase
FGSG_00783T0	noIPR	unintegrated
FGSG_00784T0	IPR000675	Cutinase
FGSG_00784T0	noIPR	unintegrated
FGSG_00786T0	IPR000719	Protein kinase, catalytic domain
FGSG_00786T0	IPR002290	Serine/threonine- / dual specificity protein kinase, catalytic domain
FGSG_00786T0	IPR008271	Serine/threonine-protein kinase, active site
FGSG_00786T0	IPR011009	Protein kinase-like domain
FGSG_00786T0	IPR020636	Calcium/calmodulin-dependent/calcium-dependent protein kinase
FGSG_00786T0	noIPR	unintegrated
FGSG_00787T0	IPR011701	Major facilitator superfamily
FGSG_00787T0	IPR016196	Major facilitator superfamily domain, general substrate transporter
FGSG_00787T0	IPR020846	Major facilitator superfamily domain
FGSG_00787T0	noIPR	unintegrated
FGSG_00788T0	IPR010699	Protein of unknown function DUF1275
FGSG_00790T0	IPR001303	Class II aldolase/adducin N-terminal
FGSG_00790T0	noIPR	unintegrated
FGSG_00792T0	IPR000719	Protein kinase, catalytic domain
FGSG_00792T0	IPR008271	Serine/threonine-protein kinase, active site
FGSG_00792T0	IPR011009	Protein kinase-like domain
FGSG_00792T0	noIPR	unintegrated
FGSG_00794T0	IPR018816	Cactin, domain
FGSG_00794T0	IPR019134	Cactin C-terminal domain
FGSG_00794T0	noIPR	unintegrated
FGSG_00796T0	IPR009089	DNA double-strand break repair and VJ recombination XRCC4, N-terminal
FGSG_00796T0	IPR015381	XLF/Cernunnos
FGSG_00797T0	IPR002081	Cryptochrome/DNA photolyase, class 1
FGSG_00797T0	IPR005101	DNA photolyase, FAD-binding/Cryptochrome, C-terminal
FGSG_00797T0	IPR006050	DNA photolyase, N-terminal
FGSG_00797T0	IPR014729	Rossmann-like alpha/beta/alpha sandwich fold
FGSG_00797T0	IPR018394	Cryptochrome/DNA photolyase, class 1 conserved site, C-terminal
FGSG_00797T0	noIPR	unintegrated
FGSG_00798T0	IPR001931	Ribosomal protein S21e
FGSG_00798T0	IPR018279	Ribosomal protein S21e, conserved site
FGSG_00800T0	IPR001138	Zn(2)-C6 fungal-type DNA-binding domain
FGSG_00800T0	IPR007219	Transcription factor, fungi
FGSG_00801T0	IPR000086	NUDIX hydrolase domain
FGSG_00801T0	IPR015797	NUDIX hydrolase domain-like
FGSG_00801T0	noIPR	unintegrated
FGSG_00802T0	IPR000218	Ribosomal protein L14b/L23e
FGSG_00802T0	IPR019972	Ribosomal protein L14 conserved site
FGSG_00802T0	IPR023571	Ribosomal protein L14 domain
FGSG_00802T0	noIPR	unintegrated
FGSG_00804T0	IPR018814	Uncharacterised protein family UPF0615
FGSG_00805T0	IPR001891	Malic oxidoreductase
FGSG_00805T0	IPR012301	Malic enzyme, N-terminal
FGSG_00805T0	IPR012302	Malic enzyme, NAD-binding
FGSG_00805T0	IPR015884	Malic enzyme, conserved site
FGSG_00805T0	IPR016040	NAD(P)-binding domain
FGSG_00805T0	noIPR	unintegrated
FGSG_00806T0	IPR000209	Peptidase S8/S53 domain
FGSG_00806T0	IPR009020	Proteinase inhibitor, propeptide
FGSG_00806T0	IPR010259	Proteinase inhibitor I9
FGSG_00806T0	IPR015500	Peptidase S8, subtilisin-related
FGSG_00806T0	IPR022398	Peptidase S8, subtilisin, His-active site
FGSG_00806T0	IPR023827	Peptidase S8, subtilisin, Asp-active site
FGSG_00806T0	IPR023828	Peptidase S8, subtilisin, Ser-active site
FGSG_00806T0	noIPR	unintegrated
FGSG_00807T0	IPR006102	Glycoside hydrolase, family 2, immunoglobulin-like beta-sandwich
FGSG_00807T0	IPR006103	Glycoside hydrolase, family 2, TIM barrel
FGSG_00807T0	IPR006104	Glycoside hydrolase, family 2, N-terminal
FGSG_00807T0	IPR008979	Galactose-binding domain-like
FGSG_00807T0	IPR013781	Glycoside hydrolase, catalytic domain
FGSG_00807T0	IPR013812	Glycoside hydrolase, family 2/20, immunoglobulin-like beta-sandwich domain
FGSG_00807T0	IPR017853	Glycoside hydrolase, superfamily
FGSG_00807T0	noIPR	unintegrated
FGSG_00808T0	IPR001806	Small GTPase superfamily
FGSG_00808T0	IPR003579	Small GTPase superfamily, Rab type
FGSG_00808T0	IPR005225	Small GTP-binding protein domain
FGSG_00808T0	IPR027417	P-loop containing nucleoside triphosphate hydrolase
FGSG_00808T0	noIPR	unintegrated
FGSG_00809T0	IPR002198	Short-chain dehydrogenase/reductase SDR
FGSG_00809T0	IPR002347	Glucose/ribitol dehydrogenase
FGSG_00809T0	IPR016040	NAD(P)-binding domain
FGSG_00809T0	IPR020904	Short-chain dehydrogenase/reductase, conserved site
FGSG_00809T0	noIPR	unintegrated
FGSG_00810T0	IPR006139	D-isomer specific 2-hydroxyacid dehydrogenase, catalytic domain
FGSG_00810T0	IPR006140	D-isomer specific 2-hydroxyacid dehydrogenase, NAD-binding
FGSG_00810T0	IPR016040	NAD(P)-binding domain
FGSG_00810T0	noIPR	unintegrated
FGSG_00811T0	IPR000425	Major intrinsic protein
FGSG_00811T0	IPR023271	Aquaporin-like
FGSG_00811T0	noIPR	unintegrated
FGSG_00813T0	IPR007219	Transcription factor, fungi
FGSG_00813T0	noIPR	unintegrated
FGSG_00814T0	IPR006992	Amidohydrolase 2
FGSG_00814T0	noIPR	unintegrated
FGSG_00815T0	IPR002569	Peptide methionine sulphoxide reductase MsrA
FGSG_00815T0	noIPR	unintegrated
[truncated: 29,006 more rows]

## Sheet: FG_Counter
IPR009395	1
IPR014085	1
IPR014780	1
IPR004344	2
IPR005128	1
IPR010923	1
IPR002059	1
IPR000977	2
IPR008144	4
IPR001892	2
IPR015943	158
IPR018050	1
IPR000366	1
IPR000319	1
IPR001678	3
IPR003545	1
IPR025638	2
IPR008397	1
IPR004203	1
IPR021719	1
IPR003661	17
IPR002004	1
IPR025712	1
IPR010935	4
IPR025941	1
IPR013616	5
IPR011513	1
IPR011388	1
IPR018535	4
IPR001656	1
IPR001106	1
IPR000763	2
IPR023404	1
IPR019835	1
IPR012592	1
IPR026992	9
IPR016156	4
IPR019197	1
IPR006575	5
IPR024337	1
IPR005062	3
IPR006104	11
IPR020164	1
IPR011006	18
IPR011501	1
IPR000690	3
IPR012674	1
IPR024319	1
IPR000590	1
IPR017714	1
IPR009992	1
IPR001514	2
IPR021129	2
IPR020561	2
IPR010982	2
IPR005556	2
IPR008985	52
IPR004307	1
IPR019955	15
IPR014029	1
IPR007365	4
IPR026257	1
IPR016271	1
IPR002468	2
IPR001781	4
IPR018201	14
IPR008047	1
IPR016038	26
IPR000917	15
IPR026712	3
IPR009073	1
IPR018744	1
IPR022099	4
IPR001931	1
IPR001986	1
IPR018166	1
IPR000559	1
IPR027027	1
IPR015414	1
IPR019404	1
IPR013857	3
IPR023174	1
IPR007673	1
IPR012974	2
IPR003601	1
IPR014712	1
IPR008806	1
IPR012284	1
IPR010241	1
IPR004263	1
IPR013734	3
IPR022676	1
IPR006384	1
IPR009019	1
IPR000385	1
IPR019442	1
IPR005938	1
IPR023486	1
IPR024945	1
IPR006317	1
IPR000245	5
IPR000210	17
IPR012259	1
IPR019531	1
IPR013922	7
IPR012099	1
IPR002202	1
IPR020059	2
IPR025765	1
IPR001327	16
IPR013219	1
IPR008922	15
IPR010655	1
IPR003674	1
IPR012717	1
IPR004877	2
IPR015034	1
IPR001227	20
IPR006769	1
IPR016652	1
IPR013657	3
IPR007138	1
IPR023366	2
IPR006592	3
IPR019931	3
IPR002685	4
IPR013244	1
IPR016215	2
IPR009374	1
IPR002931	3
IPR008893	1
IPR013748	4
IPR008250	27
IPR001757	27
IPR010102	2
IPR019156	1
IPR018852	1
IPR006569	4
IPR008521	4
IPR002364	2
IPR017597	1
IPR001619	4
IPR007815	1
IPR006992	9
IPR013715	1
IPR009771	1
IPR003959	50
IPR011400	1
IPR000077	1
IPR005343	1
IPR027312	1
IPR020940	1
IPR002041	11
IPR018271	2
IPR000717	14
IPR019603	1
IPR003719	4
IPR016171	6
IPR004625	1
IPR005365	1
IPR010031	1
IPR008336	1
IPR009604	1
IPR022192	1
IPR011072	2
IPR000182	54
IPR000467	8
IPR003726	1
IPR012766	1
IPR023674	3
IPR023621	1
IPR012777	1
IPR007312	2
IPR002454	1
IPR006184	1
IPR025836	1
IPR001533	1
IPR004240	1
IPR005571	1
IPR024557	1
IPR027238	2
IPR024050	1
IPR010481	2
IPR013253	1
IPR022659	1
IPR025810	2
IPR021838	1
IPR018973	1
IPR017919	1
IPR013950	1
IPR015408	1
IPR012385	1
IPR001348	1
IPR002300	5
IPR013890	1
IPR009050	2
IPR016624	2
IPR004031	1
IPR001406	2
IPR005112	1
IPR027473	4
IPR010754	1
IPR016689	1
IPR015433	2
IPR013108	6
IPR000164	3
IPR019452	1
IPR013863	1
IPR016192	2
IPR002496	1
IPR010097	2
IPR024986	1
IPR006369	1
IPR014782	3
IPR004834	4
IPR008142	1
IPR002433	1
IPR026854	1
IPR022033	1
IPR016460	1
IPR013781	84
IPR013736	4
IPR017144	5
IPR003042	45
IPR025975	1
IPR006773	1
IPR004119	5
IPR008914	4
IPR008685	1
IPR000914	1
IPR001650	72
IPR004550	2
IPR026505	1
IPR020867	1
IPR005680	1
IPR001242	15
IPR022966	1
IPR000669	1
IPR003173	1
IPR006577	2
IPR002133	1
IPR019240	1
IPR002912	2
IPR014105	1
IPR002283	4
IPR023096	1
IPR012462	1
IPR007197	8
IPR012990	3
IPR025390	1
IPR007371	1
IPR009088	2
IPR000592	1
IPR014848	1
IPR002125	8
IPR024752	1
IPR006926	1
IPR016899	1
IPR005554	1
IPR010347	2
IPR024429	2
IPR026255	1
IPR011160	1
IPR000850	3
IPR006145	1
IPR018203	2
IPR008045	1
IPR000911	2
IPR007062	1
IPR006085	5
IPR010378	1
IPR007244	1
IPR012744	1
IPR006350	1
IPR004123	1
IPR017476	5
IPR010737	1
IPR021134	2
IPR000433	5
IPR007266	1
IPR007219	196
IPR012976	3
IPR005677	1
IPR014710	49
IPR001805	1
IPR009104	1
IPR000269	8
IPR002192	1
IPR002755	1
IPR017950	2
IPR018095	1
IPR000387	11
IPR009010	6
IPR022052	2
IPR025261	1
IPR003280	1
IPR006275	2
IPR002327	1
IPR004875	3
IPR020811	1
IPR020067	1
IPR018465	1
IPR013655	5
IPR003495	4
IPR018809	1
IPR027524	1
IPR006590	1
IPR026895	1
IPR025697	1
IPR006121	6
IPR005990	1
IPR002933	13
IPR008895	1
IPR008256	1
IPR014905	2
IPR013986	1
IPR026859	1
IPR000620	2
IPR000675	12
IPR023000	1
IPR019154	1
IPR004662	1
IPR011329	4
IPR001392	3
IPR021346	1
IPR007817	3
IPR013760	1
IPR005756	1
IPR006805	2
IPR013595	6
IPR005341	1
IPR008960	8
IPR001129	3
IPR018273	1
IPR007828	1
IPR000715	1
IPR000740	1
IPR023465	2
IPR019601	1
IPR007010	2
IPR004205	1
IPR003038	1
IPR013115	1
IPR006062	2
IPR017866	2
IPR006629	4
IPR020477	1
IPR013038	1
IPR012646	1
IPR010516	1
IPR024435	1
IPR011129	1
IPR014854	1
IPR014801	1
IPR011074	6
IPR009799	5
IPR027267	7
IPR001837	1
IPR017859	1
IPR023151	1
IPR026584	1
IPR012959	1
IPR007345	1
IPR019727	1
IPR003673	6
IPR017437	3
IPR002452	2
IPR006186	9
IPR021867	1
IPR016046	1
IPR009904	1
IPR014185	1
IPR016827	1
IPR009292	1
IPR024555	2
IPR027105	1
IPR019257	1
IPR001929	1
IPR001466	17
IPR001096	1
IPR025783	1
IPR013952	1
IPR024860	1
IPR002225	2
IPR021950	1
IPR002306	2
IPR017884	5
IPR013838	2
IPR025313	4
IPR013843	1
IPR016439	2
IPR007941	3
IPR013538	1
IPR004037	3
IPR017459	1
IPR004810	1
IPR000286	4
IPR005110	1
IPR003846	1
IPR018943	1
IPR015974	1
IPR013865	1
IPR012178	1
IPR016190	2
IPR000340	7
IPR015157	1
IPR013040	1
IPR005922	1
IPR007526	2
IPR005124	1
IPR011304	1
IPR018524	1
IPR018571	1
IPR019008	1
IPR001674	1
IPR022031	1
IPR015500	29
IPR013783	13
IPR000231	1
IPR019510	1
IPR002008	2
IPR000795	15
IPR004413	1
IPR007131	1
IPR004713	1
IPR018800	1
IPR002168	3
IPR004552	1
IPR019831	3
IPR020830	1
IPR004299	4
IPR007567	1
IPR008217	2
IPR011024	1
IPR001240	1
IPR015629	1
IPR022968	1
IPR026921	1
IPR022365	1
IPR003124	2
IPR019193	1
IPR003171	2
IPR006571	2
IPR024340	1
IPR006906	1
IPR008271	87
IPR001858	1
IPR000641	3
IPR023571	2
IPR007199	1
IPR016137	8
IPR012678	4
IPR001976	1
IPR003694	1
IPR000594	8
IPR001117	14
IPR002123	6
IPR007834	1
IPR007861	3
IPR000789	1
IPR016061	1
IPR003701	1
IPR012578	1
IPR024576	1
IPR013137	1
IPR013024	8
IPR022226	1
IPR018205	3
IPR023584	1
IPR007064	1
IPR012220	1
IPR016864	1
IPR024549	1
IPR007246	1
IPR014031	18
IPR002504	3
IPR004381	1
IPR018162	1
IPR020796	1
IPR021846	1
IPR019350	1
IPR007264	1
IPR027189	1
IPR022830	1
IPR016690	1
IPR023170	5
IPR012978	1
IPR002190	2
IPR012280	1
IPR012878	2
IPR001372	1
IPR001305	4
IPR020615	4
IPR005097	4
IPR014461	1
IPR019808	3
IPR018108	42
IPR000537	5
IPR013497	1
IPR003228	1
IPR013926	1
IPR007120	3
IPR005522	2
IPR005861	1
IPR009033	1
IPR024671	2
IPR013283	1
IPR011250	6
IPR020846	291
IPR001289	1
IPR001223	19
IPR022745	1
IPR026951	1
IPR000949	1
IPR007134	1
IPR023362	1
IPR015955	3
IPR006596	2
IPR013248	1
IPR018028	6
IPR013562	1
IPR005996	1
IPR002935	5
IPR013744	1
IPR008254	8
IPR001209	2
IPR013328	21
IPR000677	2
IPR004165	2
IPR018856	1
IPR011422	1
IPR001394	15
IPR001951	4
IPR018075	1
IPR007811	1
IPR008179	1
IPR013766	16
IPR013719	3
IPR007034	2
IPR005176	1
IPR014978	1
IPR003428	1
IPR008962	1
IPR008862	2
IPR001154	1
IPR018228	2
IPR000742	3
IPR007012	2
IPR008584	1
IPR022495	1
IPR017860	2
IPR003402	2
IPR012920	1
IPR007369	1
IPR003653	3
IPR014500	1
IPR009600	1
IPR006789	1
IPR011531	3
IPR011076	1
IPR007287	1
IPR001063	2
IPR011650	14
IPR027100	1
IPR027369	3
IPR019721	1
IPR025532	1
IPR006180	2
IPR021861	1
IPR017771	2
IPR026003	1
IPR016040	444
IPR014183	1
IPR024553	1
IPR001464	2
IPR016292	3
IPR000514	1
IPR000533	2
IPR016522	1
IPR002227	15
IPR015404	3
IPR012833	1
IPR019474	1
IPR007225	1
IPR002656	3
IPR013536	3
IPR005399	3
IPR016195	2
IPR023270	1
IPR010750	1
IPR016007	3
IPR015377	3
IPR013867	1
IPR018508	1
IPR000342	7
IPR015155	1
IPR005920	1
IPR024481	1
IPR024982	1
IPR014731	1
IPR014786	1
IPR004838	8
IPR005122	2
IPR010929	15
IPR025279	1
IPR004140	1
IPR008936	12
IPR024636	1
IPR001672	1
IPR004837	9
IPR015801	7
IPR021713	1
IPR022417	1
IPR012588	1
IPR025714	8
IPR013910	1
IPR008467	1
IPR003108	1
IPR014352	2
IPR012420	1
IPR006555	2
IPR013234	1
IPR017264	1
IPR006139	12
IPR001609	5
IPR004554	1
IPR000730	1
IPR019833	2
IPR004776	2
IPR011022	6
IPR018303	27
IPR019166	1
IPR003126	2
IPR019191	2
IPR013088	8
IPR024585	1
IPR006102	10
IPR025654	1
IPR004540	1
IPR003807	5
IPR007715	1
IPR006900	3
IPR011059	16
IPR023573	1
IPR004601	1
IPR027306	1
IPR019906	1
IPR008145	4
IPR023214	69
IPR002121	2
IPR007832	1
IPR007863	6
IPR016067	1
IPR003703	3
IPR010281	1
IPR016840	1
IPR010435	2
IPR027328	1
IPR016167	27
IPR013026	37
IPR018713	3
IPR008610	1
IPR007364	1
IPR022596	1
IPR020100	2
IPR018996	1
IPR007066	3
IPR000415	1
IPR017665	2
IPR007240	1
IPR012143	4
IPR023149	1
IPR012941	6
IPR001937	1
IPR005467	18
IPR020798	1
IPR010733	1
IPR001525	2
IPR001570	1
IPR020558	3
IPR010329	1
IPR022643	1
IPR013022	5
IPR027121	1
IPR018865	1
IPR019740	1
IPR003607	6
IPR002259	1
IPR008290	1
IPR001370	1
IPR002318	1
IPR020617	6
IPR004443	2
IPR009068	2
IPR024688	3
IPR024655	4
IPR015194	1
IPR001995	2
IPR000542	3
IPR000535	1
IPR019580	1
IPR013499	1
IPR006032	2
IPR022998	1
IPR000951	3
IPR023045	1
IPR012093	2
IPR002204	1
IPR015425	1
IPR007122	2
IPR013110	1
IPR012337	24
IPR019417	1
IPR004539	1
IPR018120	1
IPR004871	3
IPR027409	10
IPR001762	2
IPR021463	2
IPR005809	2
IPR012301	2
IPR006594	6
IPR015902	9
IPR022885	1
IPR000374	3
IPR026891	18
IPR002937	13
IPR013746	1
IPR011096	1
IPR002076	2
IPR025755	1
IPR009445	1
IPR027057	1
IPR004167	3
IPR018552	1
IPR023193	1
IPR016443	1
IPR005178	2
IPR026939	1
IPR003169	2
IPR025122	1
IPR005613	1
IPR005078	1
IPR014876	2
IPR000711	1
IPR000744	1
IPR015881	1
IPR019605	1
IPR004201	2
IPR001261	6
IPR006066	2
IPR017862	1
IPR003152	4
IPR012988	1
IPR005043	1
IPR003651	1
IPR001506	1
IPR011078	1
IPR000184	1
IPR014388	2
IPR008991	9
IPR011683	1
IPR012908	4
IPR019789	2
IPR009668	1
IPR006153	7
IPR007886	2
IPR020546	1
IPR021151	4
IPR018618	1
IPR015697	1
IPR007471	1
IPR011678	1
IPR014774	2
IPR026270	1
IPR005479	6
IPR010729	1
IPR024864	1
IPR015328	2
IPR007223	1
IPR003358	1
IPR026025	1
IPR012962	1
IPR004183	3
IPR005442	1
IPR024134	2
IPR027479	2
IPR010255	11
IPR015048	1
IPR001593	1
IPR009413	1
IPR019481	1
IPR015375	1
IPR001339	1
IPR013869	1
IPR018506	11
IPR024951	1
IPR014733	6
IPR005120	1
IPR002772	20
IPR013483	1
IPR002051	1
IPR017975	5
IPR009486	2
IPR002876	1
IPR008111	1
IPR001357	16
IPR015916	5
IPR018520	1
IPR023123	5
IPR019004	1
IPR001670	4
IPR007642	3
IPR009348	1
IPR015803	1
IPR021711	1
IPR000235	2
IPR027413	9
IPR013912	1
IPR022953	1
IPR013131	1
IPR023398	4
IPR006553	1
IPR007901	1
IPR004547	2
IPR008883	1
IPR020861	1
IPR018305	1
IPR003120	1
IPR018824	1
IPR012621	1
IPR015257	1
IPR001949	1
IPR000300	4
IPR016715	2
IPR002139	3
IPR005615	1
IPR013725	1
IPR008547	4
IPR023575	2
IPR008180	1
IPR001972	2
IPR020956	1
IPR019900	1
IPR012792	1
IPR007717	1
IPR024758	1
IPR003000	5
IPR021121	2
IPR017328	1
IPR013020	2
IPR000058	2
IPR005630	5
IPR024391	2
IPR008616	1
IPR004328	3
IPR011184	1
IPR001789	18
IPR018209	1
IPR023580	1
IPR000198	8
IPR000417	1
IPR006083	1
IPR007242	1
IPR001026	2
IPR006206	2
IPR002500	2
IPR022091	1
IPR012943	2
IPR010089	1
IPR003689	9
IPR009674	1
IPR014824	1
IPR004582	1
IPR013155	5
IPR020587	1
IPR004728	1
IPR007268	1
IPR003609	13
IPR001374	4
IPR002314	7
IPR002194	7
IPR017956	25
IPR024075	1
IPR010301	1
IPR001804	7
IPR013886	1
IPR009543	1
IPR024657	1
IPR004808	1
IPR000812	2
IPR000218	2
IPR023798	2
IPR019582	1
IPR000953	10
IPR012066	1
IPR013112	18
IPR000172	21
IPR005294	1
IPR019415	1
IPR025363	6
IPR016188	2
IPR024675	1
IPR006297	1
IPR011706	13
IPR014729	48
IPR018122	3
IPR020842	13
IPR001764	21
IPR020061	3
IPR018391	1
IPR007130	1
IPR018803	1
IPR015904	1
IPR026893	3
IPR013566	1
IPR018102	1
IPR013740	2
IPR005141	2
IPR009447	1
IPR002815	1
IPR004161	13
IPR011394	1
IPR001398	1
IPR018554	3
IPR018079	1
IPR027179	1
IPR001611	11
IPR023418	1
IPR020828	1
IPR022155	1
IPR014929	1
IPR025926	2
IPR002539	5
IPR025124	1
IPR005330	2
IPR001185	1
IPR018279	1
IPR004088	8
IPR028163	1
IPR015883	3
IPR008580	3
IPR011041	3
IPR001263	3
IPR018326	2
IPR000684	1
IPR001098	1
IPR001045	3
IPR007187	2
IPR002397	2
IPR017283	1
IPR005045	1
IPR000872	1
IPR024724	1
IPR003379	1
IPR020628	1
IPR000011	2
IPR023332	7
IPR004886	3
IPR003679	1
IPR017901	2
IPR002054	2
IPR006151	7
IPR013194	1
IPR026726	1
IPR013149	59
IPR005579	1
IPR005710	1
IPR027104	1
IPR004182	1
IPR005651	1
IPR011993	34
IPR014776	2
IPR011145	1
IPR015761	1
IPR027031	1
IPR007149	1
IPR012880	1
IPR007274	5
IPR025340	3
IPR013845	1
IPR016438	2
IPR002563	3
IPR009880	1
IPR012960	1
IPR003613	4
IPR008832	1
IPR009917	1
IPR011527	32
IPR023865	1
IPR019328	1
IPR015972	1
IPR022666	2
IPR027140	1
IPR022044	1
IPR024957	1
IPR006361	1
IPR021709	2
IPR019084	1
IPR017900	2
IPR013949	1
IPR013932	1
IPR001351	1
IPR001898	1
IPR018522	1
IPR008932	1
IPR019006	1
IPR004006	2
IPR007644	3
IPR012705	1
IPR009346	1
IPR000237	2
IPR019561	1
IPR027281	1
IPR025718	1
IPR006252	1
IPR013641	1
IPR003104	1
IPR005811	5
IPR005844	2
IPR006551	1
IPR008949	17
IPR005013	1
IPR019039	1
IPR021582	1
IPR009360	1
IPR008532	2
IPR001732	6
IPR018307	1
IPR027094	1
IPR018826	1
IPR018047	4
IPR021622	1
IPR000891	5
IPR024774	2
IPR003204	1
IPR011008	17
IPR010908	3
IPR023577	1
IPR001086	1
IPR000061	2
IPR027302	1
IPR008636	1
IPR001632	1
IPR023210	32
IPR026563	1
IPR018230	1
IPR007867	22
IPR007051	1
IPR012576	1
IPR010285	2
IPR006058	6
IPR013136	1
IPR016163	32
IPR017075	1
IPR018717	1
IPR005317	2
IPR027379	1
IPR014751	1
IPR004898	7
IPR011186	1
IPR010828	6
IPR023442	1
IPR023582	3
IPR027277	1
IPR028241	1
IPR011017	1
IPR013342	4
IPR023648	1
IPR014746	4
IPR023633	1
IPR022093	1
IPR016491	3
IPR012945	1
IPR021054	1
IPR009976	2
IPR021149	1
IPR020581	1
IPR008754	2
IPR011666	1
IPR016696	1
IPR019711	1
IPR000261	4
IPR021851	2
IPR018965	1
IPR014472	2
IPR024077	4
IPR002639	1
IPR001806	30
IPR002642	7
IPR020613	5
IPR000626	13
IPR001991	1
IPR004806	1
IPR000814	1
IPR015700	1
IPR007763	2
IPR013979	2
IPR022770	1
IPR016543	1
IPR023041	3
IPR002208	1
IPR015421	75
IPR019413	1
IPR013815	11
IPR013217	10
IPR004018	1
IPR011704	2
IPR018004	2
IPR018124	1
IPR002652	1
IPR024142	1
IPR001283	5
IPR001766	4
IPR020094	2
IPR024158	1
IPR006165	1
IPR003579	23
IPR007685	3
IPR005998	1
IPR027747	1
IPR008579	3
IPR006021	2
IPR025256	1
IPR009449	2
IPR002813	1
IPR006823	1
IPR004403	1
IPR018556	1
IPR001613	4
IPR004524	1
IPR023416	1
IPR022157	1
IPR010916	1
IPR003953	5
IPR016636	1
IPR013633	1
IPR006674	6
IPR001383	1
IPR006589	6
IPR005336	2
IPR008968	4
IPR007018	1
IPR011511	3
IPR028083	1
IPR001047	1
IPR007185	3
IPR010978	3
IPR012341	19
IPR006509	1
IPR024468	1
IPR000870	1
IPR009653	1
IPR010856	3
IPR003877	5
IPR019337	1
IPR005480	2
IPR011537	1
IPR005729	1
IPR011687	1
IPR007318	3
IPR022214	1
IPR001130	4
IPR023231	1
IPR006157	1
IPR007853	1
IPR018982	1
IPR016518	2
IPR003021	1
IPR021100	1
IPR007258	1
IPR014371	3
IPR011991	54
IPR014770	1
IPR001921	1
IPR026274	1
IPR005198	8
IPR016298	1
IPR005475	5
IPR001568	3
IPR000425	5
IPR012882	1
IPR028299	1
IPR012469	2
IPR015324	1
IPR007276	1
IPR011629	1
IPR016118	7
IPR013530	1
IPR012966	1
IPR005645	5
IPR018149	2
IPR006015	1
IPR010703	1
IPR001597	3
IPR004709	1
IPR019458	1
IPR011612	2
IPR018502	2
IPR012170	1
IPR016198	1
IPR014480	5
IPR019763	1
IPR025870	7
IPR017906	1
IPR013930	1
IPR002872	3
IPR004789	1
IPR001353	14
IPR013209	1
IPR008930	4
IPR024630	1
IPR001683	13
IPR007646	2
IPR022039	1
IPR027417	479
IPR022751	4
IPR003923	1
IPR006254	2
IPR011043	13
IPR005846	1
IPR016346	1
IPR019499	1
IPR007905	3
IPR005011	1
IPR006137	2
IPR025607	1
IPR004854	2
IPR001631	1
IPR001248	7
IPR009453	1
IPR019135	1
IPR019160	1
IPR007111	17
IPR018820	2
IPR026113	1
IPR001382	13
IPR002376	5
IPR001945	1
IPR018045	3
IPR000304	3
IPR016711	1
IPR006108	6
IPR006426	2
IPR024253	2
IPR013721	1
IPR008279	1
IPR005160	2
IPR025770	1
IPR000649	5
IPR005746	12
IPR004607	1
IPR012617	1
IPR016431	1
IPR005377	1
IPR008630	3
IPR018232	2
IPR012984	1
IPR027243	5
IPR016897	1
IPR006056	4
IPR026983	1
IPR016161	33
IPR006653	1
IPR013097	5
IPR024931	1
IPR014025	2
IPR004579	1
IPR000772	5
IPR004730	1
IPR011060	7
IPR000194	4
IPR001841	66
IPR011646	1
IPR023631	24
IPR000009	1
IPR026590	7
IPR012947	5
IPR021056	1
IPR006196	2
IPR006876	2
IPR026901	1
IPR018791	2
IPR001576	1
IPR020583	4
IPR000439	1
IPR010491	1
IPR008721	1
IPR023617	2
IPR000089	9
IPR002198	139
IPR003779	3
IPR006204	5
IPR021717	1
IPR024420	1
IPR016391	1
IPR007239	1
IPR002640	1
IPR013879	1
IPR013882	1
IPR008909	2
IPR016286	1
IPR001441	2
IPR015868	1
IPR000544	1
IPR027434	1
IPR020082	1
IPR022772	1
IPR007128	1
IPR013116	1
IPR026894	1
IPR019411	2
IPR007991	1
IPR013215	1
IPR024679	1
IPR002480	1
IPR006379	4
IPR010775	1
IPR000941	1
IPR018807	1
IPR018020	1
IPR026846	1
IPR003500	1
IPR026533	1
IPR019811	1
IPR006407	1
IPR013791	1
IPR000223	2
IPR005145	1
IPR002713	2
IPR013320	36
IPR008417	1
IPR011323	2
IPR026868	1
IPR014891	1
IPR019021	1
IPR001615	1
IPR004526	1
IPR022159	1
IPR012270	1
IPR015381	1
IPR019384	1
IPR016082	2
IPR016643	1
IPR016142	4
IPR013635	1
IPR005334	1
IPR002698	1
IPR016208	1
IPR001189	3
IPR006114	1
IPR025662	1
IPR002735	2
IPR009316	1
IPR018211	1
IPR027706	1
IPR011045	2
IPR026057	3
IPR023563	1
IPR001041	9
IPR016314	1
IPR017230	1
IPR007361	1
IPR016255	1
IPR003591	2
IPR002423	10
IPR007808	1
IPR007873	1
IPR006282	1
IPR003018	7
IPR005482	4
IPR010458	1
IPR011685	2
IPR017065	1
IPR015202	5
IPR004882	1
IPR027589	2
IPR000842	2
IPR007855	5
IPR020784	2
IPR007070	1
IPR021157	1
IPR000409	1
IPR021264	1
IPR014772	1
IPR001431	2
IPR000938	4
IPR018485	4
IPR019313	1
IPR002655	1
IPR012913	1
IPR003617	1
IPR017453	2
IPR024185	1
IPR017926	13
IPR018607	1
IPR019487	1
IPR011614	6
IPR001697	1
IPR022040	1
IPR007528	1
IPR017904	1
IPR013698	1
IPR005025	2
IPR010636	1
IPR019002	1
IPR027415	2
IPR001714	3
IPR013918	1
IPR018958	3
IPR018819	1
IPR003100	3
IPR025300	2
IPR008918	3
IPR026885	1
IPR006131	2
IPR002213	13
IPR011262	2
IPR004856	2
IPR013758	1
IPR011084	2
IPR001736	6
IPR000612	2
IPR020422	3
IPR004177	2
IPR018822	1
IPR011339	1
IPR001380	1
IPR014402	1
IPR000306	5
IPR012718	1
IPR006424	1
IPR002830	2
IPR012762	1
IPR008153	2
IPR008972	20
IPR008698	1
IPR001140	32
IPR018234	1
IPR000783	1
IPR015636	1
IPR024095	1
IPR001878	14
IPR003961	4
IPR012112	1
IPR024320	1
IPR014027	4
IPR014811	2
IPR000196	1
IPR006089	3
IPR019383	1
IPR013346	1
IPR001075	1
IPR016939	1
IPR019979	1
IPR007011	1
IPR012445	1
IPR004584	1
IPR006236	1
IPR020550	4
IPR018626	1
IPR024512	1
IPR015679	3
IPR008758	2
IPR027129	1
IPR001807	4
IPR000292	2
IPR002641	10
IPR001796	1
IPR018961	1
IPR021163	1
IPR007173	2
IPR019468	1
IPR002646	1
IPR013877	1
IPR013880	1
IPR009060	19
IPR002579	1
IPR004023	1
IPR001412	11
IPR017449	1
IPR004802	1
IPR000818	1
IPR005106	1
IPR023244	1
IPR020084	6
IPR003226	1
IPR000959	1
IPR000103	9
IPR019446	1
IPR002668	1
IPR007204	1
IPR022656	1
IPR000352	3
IPR002482	3
IPR012721	1
IPR024969	3
IPR008811	1
IPR004879	1
IPR023299	24
IPR002733	1
IPR017945	2
IPR005793	3
IPR024926	1
IPR004154	10
IPR004101	3
IPR001347	2
IPR006583	1
IPR004977	1
IPR010679	1
IPR007681	1
IPR026531	1
IPR000547	4
IPR012293	1
IPR005147	1
IPR002715	2
IPR025700	2
IPR003248	1
IPR014893	1
IPR018193	1
IPR019821	9
IPR020822	2
IPR007513	1
IPR026480	1
IPR016084	3
IPR003957	1
IPR016641	2
IPR006809	1
IPR013637	1
IPR007109	5
IPR003422	1
IPR024597	2
IPR019294	1
IPR017785	1
IPR000719	123
IPR002922	1
IPR008564	1
IPR011515	1
IPR001269	4
IPR018357	2
IPR018328	2
IPR000682	1
IPR023561	3
IPR011387	1
IPR013261	1
IPR003593	132
IPR004567	2
IPR003822	2
IPR024722	1
IPR016071	2
IPR005484	1
IPR006863	2
IPR000582	2
IPR018750	3
IPR027363	1
IPR012486	1
IPR007857	1
IPR000407	2
IPR023673	1
IPR005716	1
IPR012135	2
IPR027107	1
IPR009580	1
IPR014013	2
IPR001925	1
IPR008828	1
IPR010721	2
IPR000421	3
IPR019315	1
IPR007272	2
IPR004467	1
IPR003305	2
IPR006600	6
IPR007603	2
IPR004762	3
IPR003615	2
IPR021756	1
IPR017455	5
IPR011893	1
IPR027295	2
IPR024061	3
IPR019489	3
IPR014311	2
IPR001331	1
IPR009029	1
IPR024647	1
IPR021827	1
IPR013943	1
IPR022708	1
IPR013934	1
IPR012857	1
IPR019409	1
IPR017252	1
IPR024661	1
IPR004000	10
IPR004507	2
IPR022419	1
IPR022755	6
IPR027073	1
IPR002889	17
IPR006895	3
IPR014186	1
IPR019432	4
IPR016342	2
IPR015912	1
IPR002164	2
IPR005139	1
IPR001734	2
IPR002809	1
IPR027065	2
IPR004918	1
IPR000308	2
IPR000897	2
IPR001164	5
IPR024705	1
IPR003088	1
IPR022125	1
IPR005164	1
IPR006042	1
IPR015399	1
IPR017334	1
IPR002594	4
IPR006840	1
IPR005373	1
IPR004923	2
IPR019095	1
IPR002885	8
IPR018281	1
IPR018236	1
IPR004769	1
IPR003008	6
IPR011039	2
IPR018314	2
IPR005999	2
IPR012110	4
IPR013093	3
IPR016900	1
IPR014813	1
IPR011545	44
IPR022164	1
IPR020683	110
IPR004480	3
IPR007822	1
IPR001077	9
IPR007300	2
IPR006169	1
IPR021886	1
IPR007724	1
IPR011872	2
IPR021138	1
IPR020556	6
IPR018624	1
IPR005260	1
IPR009262	2
IPR020478	7
IPR004198	1
IPR000023	1
IPR023313	10
IPR019236	3
IPR008854	1
IPR022581	1
IPR022284	1
IPR016260	3
IPR001790	2
IPR019680	1
IPR023074	1
IPR010309	1
IPR002312	5
IPR013875	1
IPR016435	1
IPR004305	1
IPR005100	1
IPR027483	2
IPR001585	2
IPR005886	2
IPR000101	3
IPR027512	1
IPR019440	1
IPR007206	1
IPR013813	10
IPR022803	2
IPR016685	1
IPR016180	2
IPR005965	1
IPR024990	1
IPR014721	19
IPR021771	3
IPR007587	1
IPR004358	16
IPR017943	1
IPR010182	1
IPR001345	4
IPR017871	56
IPR001310	3
IPR009008	5
IPR022023	1
IPR005772	1
IPR015875	1
IPR019815	1
IPR012295	1
IPR022100	1
IPR019575	1
IPR002717	3
IPR025702	2
IPR013966	1
IPR025977	1
IPR017359	1
IPR002840	1
IPR005829	90
IPR004405	1
IPR013226	2
IPR004522	2
IPR011760	1
IPR023410	3
IPR001250	2
IPR000659	2
IPR003163	5
IPR005874	1
IPR006534	2
IPR002346	1
IPR006110	1
IPR014883	1
IPR002975	3
IPR020806	4
IPR020052	1
IPR018355	2
IPR000637	1
IPR022678	1
IPR001962	3
IPR018060	2
IPR008628	1
IPR026573	1
IPR007701	1
IPR016073	2
IPR006785	2
IPR010291	1
IPR010401	1
IPR006861	2
IPR017061	1
IPR016635	3
IPR018871	3
IPR014048	2
IPR019787	14
IPR014033	1
IPR018260	1
IPR007859	1
IPR003780	1
IPR007074	1
IPR026777	1
IPR001857	1
IPR007252	1
IPR016102	7
IPR009582	1
IPR012935	1
IPR009145	1
IPR014830	1
IPR020595	1
IPR013862	1
IPR015661	1
IPR020631	3
IPR007229	1
IPR003307	2
IPR023160	1
IPR003660	1
IPR017105	1
IPR006148	3
IPR002410	1
IPR001544	7
IPR013924	1
IPR027229	1
IPR012808	1
IPR001810	53
IPR002678	2
IPR003338	2
IPR009027	1
IPR024645	1
IPR010614	2
IPR019769	1
IPR027762	1
IPR000554	1
IPR015075	1
IPR002778	1
IPR003265	6
IPR015419	1
IPR006722	2
IPR007150	1
IPR013694	2
IPR000146	2
IPR011598	16
IPR002616	2
IPR007484	15
IPR017153	1
IPR004364	7
IPR004861	1
IPR018954	2
IPR027075	1
IPR006708	1
IPR011510	5
IPR018815	1
IPR023803	1
IPR005819	1
IPR019434	1
IPR016340	1
IPR023392	1
IPR025304	2
IPR003392	1
IPR019364	1
IPR013238	1
IPR018038	1
IPR000331	1
IPR006693	2
IPR002634	3
IPR007699	1
IPR005683	1
IPR005982	1
IPR008384	1
IPR025969	1
IPR019133	1
IPR007117	3
IPR001384	1
IPR015115	1
IPR001199	25
IPR006325	1
IPR022127	1
IPR005324	2
IPR004640	1
IPR023471	1
IPR015590	32
IPR011529	1
IPR019399	1
IPR006050	3
IPR001874	1
IPR003965	2
IPR001057	1
IPR003140	5
IPR006562	2
IPR004429	1
IPR006515	1
IPR024324	1
IPR006171	2
IPR002791	1
IPR011547	7
IPR000192	11
IPR008701	4
IPR001071	1
IPR023209	4
IPR006167	1
IPR010795	1
IPR007722	1
IPR022784	1
IPR016050	5
IPR001529	2
IPR003712	1
IPR003445	4
IPR010497	7
IPR014766	3
IPR008672	1
IPR001792	1
IPR008089	1
IPR023076	1
IPR007177	1
IPR024395	1
IPR028258	1
IPR019369	1
IPR013873	1
IPR006383	3
IPR016437	1
IPR000550	1
IPR001447	3
IPR018171	1
IPR027485	1
IPR008076	1
IPR008009	1
IPR015429	5
IPR000178	1
IPR015341	1
IPR022801	3
IPR027134	1
IPR016182	7
IPR012725	1
IPR005910	1
IPR003890	4
IPR014727	1
IPR021773	2
IPR021833	13
IPR019559	3
IPR002737	1
IPR017941	6
IPR013906	1
IPR024873	1
IPR027388	1
IPR001312	6
IPR018565	1
IPR005037	1
IPR022025	4
IPR015877	1
IPR000225	3
IPR027427	1
IPR013960	1
IPR025207	1
IPR002842	1
IPR006885	1
IPR013105	7
IPR005850	1
IPR004908	1
IPR011762	2
IPR020826	2
IPR008506	1
IPR001252	2
IPR018937	1
IPR018371	6
IPR022694	5
IPR003165	2
IPR026699	2
IPR006581	1
IPR019926	1
IPR002344	1
IPR000312	1
IPR014881	1
IPR002042	1
IPR006414	5
IPR014133	1
IPR006910	2
IPR011566	1
IPR000631	1
IPR010111	2
IPR019145	1
IPR012349	16
IPR011383	1
IPR013265	1
IPR000878	2
IPR001606	3
IPR012953	1
IPR018299	1
IPR018244	1
IPR016590	1
IPR007568	29
IPR010456	1
IPR005721	1
IPR016159	7
IPR013087	47
IPR017063	1
IPR024338	1
IPR004360	2
IPR010044	1
IPR008352	2
IPR001138	264
IPR018266	1
IPR000704	4
IPR003782	1
IPR003029	5
IPR011056	3
IPR000403	7
IPR021967	1
IPR026300	1
IPR017804	1
IPR012131	1
IPR018083	4
IPR003462	2
IPR004636	1
IPR014017	1
IPR020568	31
IPR020593	1
IPR022185	3
IPR022631	1
IPR027113	1
IPR002569	1
IPR018255	1
IPR009617	1
IPR010259	12
IPR017762	1
IPR016031	3
IPR008280	5
IPR009287	1
IPR021084	2
IPR001360	3
IPR009078	4
IPR009025	4
IPR001938	1
IPR001480	3
IPR007599	2
IPR018136	5
IPR018490	5
IPR013947	1
IPR002610	1
IPR010323	2
IPR007482	2
IPR024638	1
IPR013529	1
IPR005474	2
IPR005959	3
IPR001473	1
IPR011710	1
IPR018150	7
IPR018484	4
IPR027077	1
IPR021475	1
IPR015360	1
IPR023394	4
IPR015260	1
[truncated: 3,604 more rows]

## Sheet: FO_Interpro
FOXG_00001T0	IPR006634	TRAM/LAG1/CLN8 homology domain
FOXG_00003T0	IPR001365	Adenosine/AMP deaminase domain
FOXG_00003T0	IPR006329	AMP deaminase
FOXG_00003T0	noIPR	unintegrated
FOXG_00004T0	IPR012878	Protein of unknown function DUF1680
FOXG_00005T0	IPR004689	UDP-galactose transporter
FOXG_00005T0	IPR013657	UAA transporter
FOXG_00005T0	noIPR	unintegrated
FOXG_00006T0	IPR000009	Protein phosphatase 2A, regulatory subunit PR55
FOXG_00006T0	IPR001680	WD40 repeat
FOXG_00006T0	IPR015943	WD40/YVTN repeat-like-containing domain
FOXG_00006T0	IPR017986	WD40-repeat-containing domain
FOXG_00006T0	IPR018067	Protein phosphatase 2A, regulatory subunit PR55, conserved site
FOXG_00006T0	IPR019775	WD40 repeat, conserved site
FOXG_00009T0	IPR000432	DNA mismatch repair protein MutS, C-terminal
FOXG_00009T0	IPR007696	DNA mismatch repair protein MutS, core
FOXG_00009T0	IPR027417	P-loop containing nucleoside triphosphate hydrolase
FOXG_00009T0	noIPR	unintegrated
FOXG_00010T0	IPR018937	Magnesium transporter
FOXG_00010T0	noIPR	unintegrated
FOXG_00011T0	IPR009071	High mobility group box domain
FOXG_00011T0	noIPR	unintegrated
FOXG_00012T0	IPR001965	Zinc finger, PHD-type
FOXG_00012T0	IPR011011	Zinc finger, FYVE/PHD-type
FOXG_00012T0	IPR013083	Zinc finger, RING/FYVE/PHD-type
FOXG_00012T0	IPR019786	Zinc finger, PHD-type, conserved site
FOXG_00012T0	IPR019787	Zinc finger, PHD-finger
FOXG_00012T0	noIPR	unintegrated
FOXG_00013T0	IPR002048	EF-hand domain
FOXG_00013T0	IPR005821	Ion transport domain
FOXG_00013T0	IPR027359	Voltage-dependent channel, four helix bundle domain
FOXG_00013T0	noIPR	unintegrated
FOXG_00015T0	IPR001348	ATP phosphoribosyltransferase HisG
FOXG_00015T0	IPR011322	Nitrogen regulatory PII-like, alpha/beta
FOXG_00015T0	IPR013115	Histidine biosynthesis HisG, C-terminal
FOXG_00015T0	IPR013820	ATP phosphoribosyltransferase, catalytic domain
FOXG_00015T0	IPR015867	Nitrogen regulatory protein PII/ATP phosphoribosyltransferase, C-terminal
FOXG_00015T0	IPR018198	ATP phosphoribosyltransferase, conserved site
FOXG_00015T0	noIPR	unintegrated
FOXG_00016T0	IPR021740	Velvet factor
FOXG_00017T0	IPR022024	Protein of unknown function DUF3602
FOXG_00018T0	IPR000257	Uroporphyrinogen decarboxylase (URO-D)
FOXG_00018T0	IPR006361	Uroporphyrinogen decarboxylase HemE
FOXG_00018T0	noIPR	unintegrated
FOXG_00019T0	IPR000257	Uroporphyrinogen decarboxylase (URO-D)
FOXG_00019T0	IPR006361	Uroporphyrinogen decarboxylase HemE
FOXG_00019T0	noIPR	unintegrated
FOXG_00020T0	IPR008504	ER membrane protein complex subunit 6
FOXG_00020T0	noIPR	unintegrated
FOXG_00021T0	IPR000795	Elongation factor, GTP-binding domain
FOXG_00021T0	IPR027417	P-loop containing nucleoside triphosphate hydrolase
FOXG_00021T0	noIPR	unintegrated
FOXG_00022T0	IPR000727	Target SNARE coiled-coil domain
FOXG_00022T0	noIPR	unintegrated
FOXG_00023T0	IPR001650	Helicase, C-terminal
FOXG_00023T0	IPR002464	DNA/RNA helicase, ATP-dependent, DEAH-box type, conserved site
FOXG_00023T0	IPR007502	Helicase-associated domain
FOXG_00023T0	IPR011545	DNA/RNA helicase, DEAD/DEAH box type, N-terminal
FOXG_00023T0	IPR011709	Domain of unknown function DUF1605
FOXG_00023T0	IPR014001	Helicase, superfamily 1/2, ATP-binding domain
FOXG_00023T0	IPR027417	P-loop containing nucleoside triphosphate hydrolase
FOXG_00023T0	noIPR	unintegrated
FOXG_00024T0	IPR008011	Complex 1 LYR protein
FOXG_00024T0	IPR008381	ACN9
FOXG_00024T0	noIPR	unintegrated
FOXG_00025T0	noIPR	unintegrated
FOXG_00026T0	IPR001965	Zinc finger, PHD-type
FOXG_00026T0	IPR011011	Zinc finger, FYVE/PHD-type
FOXG_00026T0	IPR013083	Zinc finger, RING/FYVE/PHD-type
FOXG_00026T0	IPR019786	Zinc finger, PHD-type, conserved site
FOXG_00026T0	IPR019787	Zinc finger, PHD-finger
FOXG_00026T0	IPR024610	Inhibitor of growth protein, N-terminal
FOXG_00026T0	noIPR	unintegrated
FOXG_00027T0	IPR000286	Histone deacetylase superfamily
FOXG_00027T0	IPR003084	Histone deacetylase
FOXG_00027T0	IPR023801	Histone deacetylase domain
FOXG_00027T0	noIPR	unintegrated
FOXG_00028T0	IPR004352	Glycoside-hydrolase family GH114, TIM-barrel domain
FOXG_00028T0	IPR017853	Glycoside hydrolase, superfamily
FOXG_00029T0	IPR011701	Major facilitator superfamily
FOXG_00029T0	IPR016196	Major facilitator superfamily domain, general substrate transporter
FOXG_00029T0	noIPR	unintegrated
FOXG_00030T0	IPR005556	SUN
FOXG_00030T0	noIPR	unintegrated
FOXG_00031T0	IPR007087	Zinc finger, C2H2
FOXG_00031T0	IPR013087	Zinc finger C2H2-type/integrase DNA-binding domain
FOXG_00031T0	IPR015880	Zinc finger, C2H2-like
FOXG_00031T0	noIPR	unintegrated
FOXG_00032T0	IPR007130	Diacylglycerol acyltransferase
FOXG_00033T0	IPR001719	Endodeoxyribonuclease IV
FOXG_00033T0	IPR013022	Xylose isomerase-like, TIM barrel domain
FOXG_00033T0	IPR018246	AP endonuclease, family 2, zinc binding site
FOXG_00034T0	IPR000719	Protein kinase domain
FOXG_00034T0	IPR008271	Serine/threonine-protein kinase, active site
FOXG_00034T0	IPR011009	Protein kinase-like domain
FOXG_00034T0	IPR013212	Mad3/BUB1 homology region 1
FOXG_00034T0	IPR015661	Mitotic checkpoint serine/threonine protein kinase Bub1/Mitotic spindle checkpoint component Mad3
FOXG_00034T0	noIPR	unintegrated
FOXG_00035T0	IPR000941	Enolase
FOXG_00035T0	IPR020809	Enolase, conserved site
FOXG_00035T0	IPR020810	Enolase, C-terminal
FOXG_00035T0	IPR020811	Enolase, N-terminal
FOXG_00035T0	noIPR	unintegrated
FOXG_00036T0	IPR004087	K Homology domain
FOXG_00036T0	IPR004088	K Homology domain, type 1
FOXG_00036T0	noIPR	unintegrated
FOXG_00037T0	IPR012571	Mitochondrial distribution and morphology protein family 31/32, fungi
FOXG_00037T0	noIPR	unintegrated
FOXG_00038T0	IPR013906	Eukaryotic translation initiation factor 3 subunit J
FOXG_00038T0	IPR023194	Eukaryotic translation initiation factor 3-like domain
FOXG_00039T0	IPR002680	Alternative oxidase
FOXG_00039T0	noIPR	unintegrated
FOXG_00040T0	IPR007087	Zinc finger, C2H2
FOXG_00040T0	IPR013087	Zinc finger C2H2-type/integrase DNA-binding domain
FOXG_00040T0	IPR015880	Zinc finger, C2H2-like
FOXG_00040T0	noIPR	unintegrated
FOXG_00045T0	IPR022091	TATA element modulatory factor 1 TATA binding
FOXG_00045T0	IPR022092	TATA element modulatory factor 1 DNA binding
FOXG_00045T0	noIPR	unintegrated
FOXG_00046T0	IPR002110	Ankyrin repeat
FOXG_00046T0	IPR020683	Ankyrin repeat-containing domain
FOXG_00046T0	noIPR	unintegrated
FOXG_00047T0	IPR001680	WD40 repeat
FOXG_00047T0	IPR015943	WD40/YVTN repeat-like-containing domain
FOXG_00047T0	IPR017986	WD40-repeat-containing domain
FOXG_00047T0	IPR019775	WD40 repeat, conserved site
FOXG_00047T0	IPR020472	G-protein beta WD-40 repeat
FOXG_00047T0	noIPR	unintegrated
FOXG_00048T0	IPR001025	Bromo adjacent homology (BAH) domain
FOXG_00048T0	IPR003593	AAA+ ATPase domain
FOXG_00048T0	IPR003959	ATPase, AAA-type, core
FOXG_00048T0	IPR020793	Origin recognition complex, subunit 1
FOXG_00048T0	IPR027417	P-loop containing nucleoside triphosphate hydrolase
FOXG_00048T0	noIPR	unintegrated
FOXG_00050T0	IPR004127	Prefoldin subunit
FOXG_00050T0	IPR009053	Prefoldin
FOXG_00050T0	IPR011599	Prefoldin alpha subunit
FOXG_00050T0	IPR027236	Prefoldin subunit 5
FOXG_00050T0	noIPR	unintegrated
FOXG_00051T0	IPR002314	Aminoacyl-tRNA synthetase, class II (G/ H/ P/ S), conserved domain
FOXG_00051T0	IPR002316	Proline-tRNA ligase, class IIa
FOXG_00051T0	IPR004154	Anticodon-binding
FOXG_00051T0	IPR004500	Prolyl-tRNA synthetase, class IIa, bacterial-type
FOXG_00051T0	IPR006195	Aminoacyl-tRNA synthetase, class II
FOXG_00051T0	noIPR	unintegrated
FOXG_00052T0	IPR005612	CCAAT-binding factor
FOXG_00052T0	IPR011989	Armadillo-like helical
FOXG_00052T0	IPR016024	Armadillo-type fold
FOXG_00052T0	noIPR	unintegrated
FOXG_00054T0	IPR006683	Thioesterase superfamily
FOXG_00054T0	noIPR	unintegrated
FOXG_00055T0	IPR002891	Adenylylsulphate kinase
FOXG_00055T0	IPR027417	P-loop containing nucleoside triphosphate hydrolase
FOXG_00055T0	noIPR	unintegrated
FOXG_00056T0	IPR004907	ATPase, V1 complex, subunit C
FOXG_00056T0	noIPR	unintegrated
FOXG_00057T0	noIPR	unintegrated
FOXG_00058T0	IPR001810	F-box domain
FOXG_00058T0	noIPR	unintegrated
FOXG_00061T0	IPR009851	Modifier of rudimentary, Modr
FOXG_00061T0	noIPR	unintegrated
FOXG_00062T0	IPR007252	Nuclear pore protein 84/107
FOXG_00062T0	noIPR	unintegrated
FOXG_00063T0	IPR000626	Ubiquitin domain
FOXG_00063T0	IPR019955	Ubiquitin supergroup
FOXG_00063T0	IPR022617	Rad60/SUMO-like domain
FOXG_00063T0	noIPR	unintegrated
FOXG_00064T0	IPR001781	Zinc finger, LIM-type
FOXG_00064T0	noIPR	unintegrated
FOXG_00066T0	IPR000375	Dynamin central domain
FOXG_00066T0	IPR001401	Dynamin, GTPase domain
FOXG_00066T0	IPR003130	Dynamin GTPase effector
FOXG_00066T0	IPR019762	Dynamin, GTPase region, conserved site
FOXG_00066T0	IPR020850	GTPase effector domain, GED
FOXG_00066T0	IPR022812	Dynamin superfamily
FOXG_00066T0	IPR027417	P-loop containing nucleoside triphosphate hydrolase
FOXG_00066T0	noIPR	unintegrated
FOXG_00068T0	IPR001138	Zn(2)-C6 fungal-type DNA-binding domain
FOXG_00068T0	IPR007219	Transcription factor domain, fungi
FOXG_00068T0	noIPR	unintegrated
FOXG_00069T0	IPR002109	Glutaredoxin
FOXG_00069T0	IPR004480	Monothiol glutaredoxin-related
FOXG_00069T0	IPR012336	Thioredoxin-like fold
FOXG_00069T0	IPR013766	Thioredoxin domain
FOXG_00069T0	noIPR	unintegrated
FOXG_00070T0	IPR000108	Neutrophil cytosol factor 2 p67phox
FOXG_00070T0	IPR001452	Src homology-3 domain
FOXG_00070T0	IPR002108	Actin-binding, cofilin/tropomyosin type
FOXG_00070T0	noIPR	unintegrated
FOXG_00072T0	IPR007783	Eukaryotic translation initiation factor 3 subunit D
FOXG_00073T0	IPR023167	Yap1 redox domain
FOXG_00073T0	noIPR	unintegrated
FOXG_00074T0	IPR000014	PAS domain
FOXG_00074T0	IPR000719	Protein kinase domain
FOXG_00074T0	IPR000961	AGC-kinase, C-terminal
FOXG_00074T0	IPR001789	Signal transduction response regulator, receiver domain
FOXG_00074T0	IPR002290	Serine/threonine- / dual specificity protein kinase, catalytic domain
FOXG_00074T0	IPR008271	Serine/threonine-protein kinase, active site
FOXG_00074T0	IPR011006	CheY-like superfamily
FOXG_00074T0	IPR011009	Protein kinase-like domain
FOXG_00074T0	noIPR	unintegrated
FOXG_00075T0	IPR005828	General substrate transporter
FOXG_00075T0	IPR016196	Major facilitator superfamily domain, general substrate transporter
FOXG_00075T0	noIPR	unintegrated
FOXG_00077T0	IPR011009	Protein kinase-like domain
FOXG_00077T0	IPR026712	Choline/Ethanolamine kinase
FOXG_00077T0	noIPR	unintegrated
FOXG_00078T0	IPR005365	Nitrogen permease regulator 3
FOXG_00078T0	noIPR	unintegrated
FOXG_00080T0	IPR011598	Myc-type, basic helix-loop-helix (bHLH) domain
FOXG_00080T0	noIPR	unintegrated
FOXG_00081T0	IPR007305	Vesicle transport protein, Got1/SFT2-like
FOXG_00081T0	IPR011691	Vesicle transport protein, SFT2-like
FOXG_00081T0	noIPR	unintegrated
FOXG_00083T0	IPR011701	Major facilitator superfamily
FOXG_00083T0	IPR016196	Major facilitator superfamily domain, general substrate transporter
FOXG_00083T0	IPR020846	Major facilitator superfamily domain
FOXG_00083T0	noIPR	unintegrated
FOXG_00085T0	IPR003107	RNA-processing protein, HAT helix
FOXG_00085T0	IPR011990	Tetratricopeptide-like helical
FOXG_00085T0	IPR013026	Tetratricopeptide repeat-containing domain
FOXG_00085T0	IPR019734	Tetratricopeptide repeat
FOXG_00085T0	noIPR	unintegrated
FOXG_00086T0	IPR002687	Nop domain
FOXG_00086T0	IPR012976	NOSIC
FOXG_00086T0	IPR019175	Prp31 C-terminal
FOXG_00086T0	IPR027105	U4/U6 small nuclear ribonucleoprotein Prp31
FOXG_00086T0	noIPR	unintegrated
FOXG_00087T0	IPR007087	Zinc finger, C2H2
FOXG_00087T0	IPR013087	Zinc finger C2H2-type/integrase DNA-binding domain
FOXG_00087T0	IPR015880	Zinc finger, C2H2-like
FOXG_00087T0	noIPR	unintegrated
FOXG_00088T0	IPR000890	Aliphatic acid kinase, short-chain
FOXG_00088T0	IPR004372	Acetate/Proprionate kinase
FOXG_00088T0	IPR023865	Aliphatic acid kinase, short-chain, conserved site
FOXG_00088T0	noIPR	unintegrated
FOXG_00090T0	IPR005828	General substrate transporter
FOXG_00090T0	IPR005829	Sugar transporter, conserved site
FOXG_00090T0	IPR016196	Major facilitator superfamily domain, general substrate transporter
FOXG_00090T0	IPR020846	Major facilitator superfamily domain
FOXG_00090T0	noIPR	unintegrated
FOXG_00092T0	IPR001138	Zn(2)-C6 fungal-type DNA-binding domain
FOXG_00092T0	IPR007219	Transcription factor domain, fungi
FOXG_00093T0	IPR001680	WD40 repeat
FOXG_00093T0	IPR015943	WD40/YVTN repeat-like-containing domain
FOXG_00093T0	IPR017986	WD40-repeat-containing domain
FOXG_00093T0	IPR019775	WD40 repeat, conserved site
FOXG_00093T0	IPR020472	G-protein beta WD-40 repeat
FOXG_00093T0	noIPR	unintegrated
FOXG_00094T0	IPR004367	Cyclin, C-terminal domain
FOXG_00094T0	IPR006671	Cyclin, N-terminal
FOXG_00094T0	IPR013763	Cyclin-like
FOXG_00094T0	IPR014400	Cyclin A/B/D/E
FOXG_00094T0	noIPR	unintegrated
FOXG_00096T0	IPR000326	Phosphatidic acid phosphatase type 2/haloperoxidase
FOXG_00096T0	IPR016118	Phosphatidic acid phosphatase/chloroperoxidase, N-terminal
FOXG_00096T0	noIPR	unintegrated
FOXG_00097T0	IPR000704	Casein kinase II, regulatory subunit
FOXG_00097T0	IPR016149	Casein kinase II, regulatory subunit, alpha-helical
FOXG_00097T0	IPR016150	Casein kinase II, regulatory subunit, beta-sheet
FOXG_00097T0	noIPR	unintegrated
FOXG_00098T0	IPR001680	WD40 repeat
FOXG_00098T0	IPR009771	Ribosome control protein 1
FOXG_00098T0	IPR015943	WD40/YVTN repeat-like-containing domain
FOXG_00098T0	IPR017986	WD40-repeat-containing domain
FOXG_00098T0	noIPR	unintegrated
FOXG_00100T0	IPR004839	Aminotransferase, class I/classII
FOXG_00100T0	IPR015421	Pyridoxal phosphate-dependent transferase, major region, subdomain 1
FOXG_00100T0	IPR015422	Pyridoxal phosphate-dependent transferase, major region, subdomain 2
FOXG_00100T0	IPR015424	Pyridoxal phosphate-dependent transferase
FOXG_00100T0	noIPR	unintegrated
FOXG_00101T0	IPR001128	Cytochrome P450
FOXG_00101T0	IPR002401	Cytochrome P450, E-class, group I
FOXG_00101T0	IPR017972	Cytochrome P450, conserved site
FOXG_00101T0	noIPR	unintegrated
FOXG_00102T0	IPR013781	Glycoside hydrolase, catalytic domain
FOXG_00102T0	IPR015883	Glycoside hydrolase family 20, catalytic core
FOXG_00102T0	IPR017853	Glycoside hydrolase, superfamily
FOXG_00102T0	IPR025705	Beta-hexosaminidase subunit alpha/beta
FOXG_00102T0	noIPR	unintegrated
FOXG_00103T0	noIPR	unintegrated
FOXG_00104T0	IPR002937	Amine oxidase
FOXG_00104T0	IPR004572	Protoporphyrinogen oxidase
FOXG_00104T0	IPR027418	Protoporphyrinogen oxidase, C-terminal domain
FOXG_00104T0	noIPR	unintegrated
FOXG_00105T0	IPR013947	Mediator complex, subunit Med14
FOXG_00105T0	noIPR	unintegrated
FOXG_00106T0	IPR001282	Glucose-6-phosphate dehydrogenase
FOXG_00106T0	IPR016040	NAD(P)-binding domain
FOXG_00106T0	IPR019796	Glucose-6-phosphate dehydrogenase, active site
FOXG_00106T0	IPR022674	Glucose-6-phosphate dehydrogenase, NAD-binding
FOXG_00106T0	IPR022675	Glucose-6-phosphate dehydrogenase, C-terminal
FOXG_00106T0	noIPR	unintegrated
FOXG_00107T0	IPR001780	Ribosomal protein L35A
FOXG_00107T0	IPR009000	Translation elongation/initiation factor/Ribosomal, beta-barrel
FOXG_00107T0	IPR018266	Ribosomal protein L35Ae, conserved site
FOXG_00107T0	noIPR	unintegrated
FOXG_00108T0	IPR018809	Protein of unknown function DUF2406
FOXG_00109T0	IPR019013	Vacuolar ATPase assembly integral membrane protein VMA21-like domain
FOXG_00109T0	noIPR	unintegrated
FOXG_00110T0	IPR000330	SNF2-related
FOXG_00110T0	IPR001650	Helicase, C-terminal
FOXG_00110T0	IPR014001	Helicase, superfamily 1/2, ATP-binding domain
FOXG_00110T0	IPR027417	P-loop containing nucleoside triphosphate hydrolase
FOXG_00110T0	noIPR	unintegrated
FOXG_00112T0	IPR006597	Sel1-like
FOXG_00112T0	IPR011990	Tetratricopeptide-like helical
FOXG_00112T0	noIPR	unintegrated
FOXG_00113T0	IPR001199	Cytochrome b5-like heme/steroid binding domain
FOXG_00113T0	IPR004835	Fungal chitin synthase
FOXG_00113T0	noIPR	unintegrated
FOXG_00114T0	IPR000719	Protein kinase domain
FOXG_00114T0	IPR000959	POLO box duplicated domain
FOXG_00114T0	IPR002290	Serine/threonine- / dual specificity protein kinase, catalytic domain
FOXG_00114T0	IPR008271	Serine/threonine-protein kinase, active site
FOXG_00114T0	IPR011009	Protein kinase-like domain
FOXG_00114T0	IPR017441	Protein kinase, ATP binding site
FOXG_00114T0	noIPR	unintegrated
FOXG_00115T0	IPR010754	Optic atrophy 3-like
FOXG_00115T0	noIPR	unintegrated
FOXG_00118T0	IPR019783	Ribosome maturation protein SBDS, N-terminal
FOXG_00118T0	noIPR	unintegrated
FOXG_00121T0	noIPR	unintegrated
FOXG_00122T0	IPR001757	Cation-transporting P-type ATPase
FOXG_00122T0	IPR004014	Cation-transporting P-type ATPase, N-terminal
FOXG_00122T0	IPR005782	Calcium-transporting P-type ATPase, subfamily IIA, SERCA-type
FOXG_00122T0	IPR006068	Cation-transporting P-type ATPase, C-terminal
FOXG_00122T0	IPR008250	P-type ATPase, A domain
FOXG_00122T0	IPR018303	P-type ATPase, phosphorylation site
FOXG_00122T0	IPR023214	HAD-like domain
FOXG_00122T0	IPR023298	P-type ATPase, transmembrane domain
FOXG_00122T0	IPR023299	P-type ATPase, cytoplasmic domain N
FOXG_00122T0	noIPR	unintegrated
FOXG_00123T0	IPR028094	Restriction of telomere capping protein 4, C-terminal
FOXG_00124T0	IPR028133	Dynamitin
FOXG_00124T0	noIPR	unintegrated
FOXG_00125T0	IPR000289	Ribosomal protein S28e
FOXG_00125T0	IPR012340	Nucleic acid-binding, OB-fold
FOXG_00126T0	IPR003749	ThiamineS/Molybdopterin converting factor subunit 1
FOXG_00126T0	IPR012675	Beta-grasp domain
FOXG_00126T0	IPR016155	Molybdopterin synthase/thiamin biosynthesis sulphur carrier, beta-grasp
FOXG_00128T0	IPR001878	Zinc finger, CCHC-type
FOXG_00128T0	IPR002867	Zinc finger, C6HC-type
FOXG_00128T0	noIPR	unintegrated
FOXG_00129T0	IPR001269	tRNA-dihydrouridine synthase
FOXG_00129T0	IPR013785	Aldolase-type TIM barrel
FOXG_00129T0	IPR018517	tRNA-dihydrouridine synthase, conserved site
FOXG_00129T0	noIPR	unintegrated
FOXG_00130T0	IPR009976	Exocyst complex component Sec10-like
FOXG_00131T0	IPR001441	Decaprenyl diphosphate synthase-like
FOXG_00131T0	noIPR	unintegrated
FOXG_00132T0	IPR003402	tRNA transferase Trm5/Tyw2
FOXG_00132T0	noIPR	unintegrated
FOXG_00133T0	IPR013860	Protein of unknown function DUF1752, fungi
FOXG_00134T0	IPR001900	Ribonuclease II/R
FOXG_00134T0	noIPR	unintegrated
FOXG_00135T0	IPR013781	Glycoside hydrolase, catalytic domain
FOXG_00135T0	IPR017853	Glycoside hydrolase, superfamily
FOXG_00135T0	noIPR	unintegrated
FOXG_00136T0	IPR001680	WD40 repeat
FOXG_00136T0	IPR015943	WD40/YVTN repeat-like-containing domain
FOXG_00136T0	IPR017986	WD40-repeat-containing domain
FOXG_00136T0	IPR019775	WD40 repeat, conserved site
FOXG_00136T0	noIPR	unintegrated
FOXG_00137T0	IPR002314	Aminoacyl-tRNA synthetase, class II (G/ H/ P/ S), conserved domain
FOXG_00137T0	IPR002320	Threonine-tRNA ligase, class IIa
FOXG_00137T0	IPR004095	TGS
FOXG_00137T0	IPR004154	Anticodon-binding
FOXG_00137T0	IPR006195	Aminoacyl-tRNA synthetase, class II
FOXG_00137T0	IPR012675	Beta-grasp domain
FOXG_00137T0	IPR012676	TGS-like
FOXG_00137T0	IPR012947	Threonyl/alanyl tRNA synthetase, SAD
FOXG_00137T0	IPR018163	Threonyl/alanyl tRNA synthetase, class II-like, putative editing domain
FOXG_00137T0	noIPR	unintegrated
FOXG_00138T0	IPR007529	Zinc finger, HIT-type
FOXG_00140T0	IPR005746	Thioredoxin
FOXG_00140T0	IPR005788	Disulphide isomerase
FOXG_00140T0	IPR005792	Protein disulphide isomerase
FOXG_00140T0	IPR012336	Thioredoxin-like fold
FOXG_00140T0	IPR013766	Thioredoxin domain
FOXG_00140T0	IPR017937	Thioredoxin, conserved site
FOXG_00140T0	noIPR	unintegrated
FOXG_00141T0	IPR001155	NADH:flavin oxidoreductase/NADH oxidase, N-terminal
FOXG_00141T0	IPR013785	Aldolase-type TIM barrel
FOXG_00141T0	noIPR	unintegrated
FOXG_00142T0	IPR002016	Haem peroxidase, plant/fungal/bacterial
FOXG_00142T0	IPR002207	Plant ascorbate peroxidase
FOXG_00142T0	IPR010255	Haem peroxidase
FOXG_00142T0	IPR019793	Peroxidases heam-ligand binding site
FOXG_00142T0	IPR019794	Peroxidase, active site
FOXG_00142T0	noIPR	unintegrated
FOXG_00143T0	IPR003107	RNA-processing protein, HAT helix
FOXG_00143T0	IPR011990	Tetratricopeptide-like helical
FOXG_00143T0	noIPR	unintegrated
FOXG_00144T0	IPR000300	Inositol polyphosphate-related phosphatase
FOXG_00144T0	IPR002013	Synaptojanin, N-terminal
FOXG_00144T0	IPR005135	Endonuclease/exonuclease/phosphatase
FOXG_00144T0	noIPR	unintegrated
FOXG_00146T0	IPR000308	14-3-3 protein
FOXG_00146T0	IPR023409	14-3-3 protein, conserved site
FOXG_00146T0	IPR023410	14-3-3 domain
FOXG_00146T0	noIPR	unintegrated
FOXG_00147T0	IPR002921	Lipase, class 3
FOXG_00147T0	noIPR	unintegrated
FOXG_00149T0	IPR000509	Ribosomal protein L36e
FOXG_00150T0	IPR021569	UBX domain containing protein TUG/UBX4
FOXG_00150T0	noIPR	unintegrated
FOXG_00151T0	IPR001353	Proteasome, subunit alpha/beta
FOXG_00151T0	IPR023333	Proteasome B-type subunit
FOXG_00151T0	noIPR	unintegrated
FOXG_00152T0	IPR006047	Glycosyl hydrolase, family 13, catalytic domain
FOXG_00152T0	IPR006589	Glycosyl hydrolase, family 13, subfamily, catalytic domain
FOXG_00152T0	IPR013780	Glycosyl hydrolase, family 13, all-beta
FOXG_00152T0	IPR013781	Glycoside hydrolase, catalytic domain
FOXG_00152T0	IPR015902	Glycoside hydrolase, family 13
FOXG_00152T0	IPR017853	Glycoside hydrolase, superfamily
FOXG_00152T0	noIPR	unintegrated
FOXG_00154T0	IPR000159	Ras-association
FOXG_00154T0	IPR001054	Adenylyl cyclase class-3/4/guanylyl cyclase
FOXG_00154T0	IPR001611	Leucine-rich repeat
FOXG_00154T0	IPR001932	Protein phosphatase 2C (PP2C)-like domain
FOXG_00154T0	IPR025875	Leucine rich repeat 4
FOXG_00154T0	noIPR	unintegrated
FOXG_00155T0	IPR005599	GPI mannosyltransferase
FOXG_00155T0	noIPR	unintegrated
FOXG_00156T0	IPR013880	Yos1-like
FOXG_00156T0	noIPR	unintegrated
FOXG_00157T0	IPR001394	Ubiquitin carboxyl-terminal hydrolases family 2
FOXG_00157T0	IPR018200	Peptidase C19, ubiquitin carboxyl-terminal hydrolase 2, conserved site
FOXG_00157T0	noIPR	unintegrated
FOXG_00158T0	IPR018108	Mitochondrial substrate/solute carrier
FOXG_00158T0	IPR023395	Mitochondrial carrier domain
FOXG_00158T0	noIPR	unintegrated
FOXG_00159T0	noIPR	unintegrated
FOXG_00161T0	IPR001509	NAD-dependent epimerase/dehydratase
FOXG_00161T0	IPR016040	NAD(P)-binding domain
FOXG_00161T0	noIPR	unintegrated
FOXG_00162T0	IPR001698	F-actin-capping protein subunit beta
FOXG_00162T0	IPR019771	F-actin capping protein, beta subunit, conserved site
FOXG_00162T0	noIPR	unintegrated
FOXG_00163T0	IPR001025	Bromo adjacent homology (BAH) domain
FOXG_00163T0	IPR013083	Zinc finger, RING/FYVE/PHD-type
FOXG_00163T0	noIPR	unintegrated
FOXG_00164T0	IPR016196	Major facilitator superfamily domain, general substrate transporter
FOXG_00164T0	IPR024671	Autophagy-related protein 22-like
FOXG_00164T0	noIPR	unintegrated
FOXG_00165T0	IPR022024	Protein of unknown function DUF3602
FOXG_00166T0	IPR001087	Lipase, GDSL
FOXG_00166T0	IPR013831	SGNH hydrolase-type esterase domain
FOXG_00166T0	noIPR	unintegrated
FOXG_00167T0	IPR007051	Cysteine/histidine-rich domain
FOXG_00167T0	IPR007052	CS domain
FOXG_00167T0	IPR008978	HSP20-like chaperone
FOXG_00167T0	noIPR	unintegrated
FOXG_00168T0	IPR005000	Aldehyde-lyase domain
FOXG_00168T0	IPR015813	Pyruvate/Phosphoenolpyruvate kinase-like domain
FOXG_00168T0	noIPR	unintegrated
FOXG_00169T0	IPR003029	Ribosomal protein S1, RNA-binding domain
FOXG_00169T0	IPR005576	RNA polymerase Rpb7, N-terminal
FOXG_00169T0	IPR012340	Nucleic acid-binding, OB-fold
FOXG_00169T0	noIPR	unintegrated
FOXG_00170T0	IPR009305	Protein of unknown function DUF962
FOXG_00170T0	noIPR	unintegrated
FOXG_00172T0	IPR005479	Carbamoyl-phosphate synthetase large subunit-like, ATP-binding domain
FOXG_00172T0	IPR005480	Carbamoyl-phosphate synthetase, large subunit oligomerisation domain
FOXG_00172T0	IPR005481	Carbamoyl-phosphate synthase, large subunit, N-terminal
FOXG_00172T0	IPR005483	Carbamoyl-phosphate synthase large subunit, CPSase domain
FOXG_00172T0	IPR006275	Carbamoyl-phosphate synthase, large subunit
FOXG_00172T0	IPR011607	Methylglyoxal synthase-like domain
FOXG_00172T0	IPR011761	ATP-grasp fold
FOXG_00172T0	IPR013815	ATP-grasp fold, subdomain 1
FOXG_00172T0	IPR013816	ATP-grasp fold, subdomain 2
FOXG_00172T0	IPR016185	Pre-ATP-grasp domain
FOXG_00172T0	noIPR	unintegrated
FOXG_00173T0	IPR007716	NPL4, zinc-binding putative
FOXG_00173T0	IPR007717	Nuclear pore localisation protein NPL4
FOXG_00173T0	IPR016563	Polyubiquitin-tagged protein recognition complex, Npl4 component
FOXG_00173T0	noIPR	unintegrated
FOXG_00174T0	IPR018624	Sec62/63 complex, subunit Sec66
FOXG_00174T0	noIPR	unintegrated
FOXG_00176T0	IPR020795	Origin recognition complex, subunit 3
FOXG_00176T0	noIPR	unintegrated
FOXG_00177T0	IPR000313	PWWP domain
FOXG_00177T0	noIPR	unintegrated
FOXG_00178T0	IPR001650	Helicase, C-terminal
FOXG_00178T0	IPR003100	Argonaute/Dicer protein, PAZ
FOXG_00178T0	IPR003593	AAA+ ATPase domain
FOXG_00178T0	IPR004179	Sec63 domain
FOXG_00178T0	IPR011545	DNA/RNA helicase, DEAD/DEAH box type, N-terminal
FOXG_00178T0	IPR014001	Helicase, superfamily 1/2, ATP-binding domain
FOXG_00178T0	IPR027417	P-loop containing nucleoside triphosphate hydrolase
FOXG_00178T0	noIPR	unintegrated
FOXG_00180T0	IPR003593	AAA+ ATPase domain
FOXG_00180T0	IPR003959	ATPase, AAA-type, core
FOXG_00180T0	IPR008921	DNA polymerase III, clamp loader complex, gamma/delta/delta subunit, C-terminal
FOXG_00180T0	IPR013748	Replication factor C, C-terminal domain
FOXG_00180T0	IPR027417	P-loop containing nucleoside triphosphate hydrolase
FOXG_00180T0	noIPR	unintegrated
FOXG_00181T0	IPR000608	Ubiquitin-conjugating enzyme, E2
FOXG_00181T0	IPR016135	Ubiquitin-conjugating enzyme/RWD-like
FOXG_00181T0	noIPR	unintegrated
FOXG_00184T0	IPR019431	Protein of unknown function DUF2417
FOXG_00184T0	noIPR	unintegrated
FOXG_00185T0	IPR000198	Rho GTPase-activating protein domain
FOXG_00185T0	IPR001781	Zinc finger, LIM-type
FOXG_00185T0	IPR008936	Rho GTPase activation protein
FOXG_00185T0	noIPR	unintegrated
FOXG_00186T0	IPR002225	3-beta hydroxysteroid dehydrogenase/isomerase
FOXG_00186T0	IPR016040	NAD(P)-binding domain
FOXG_00186T0	noIPR	unintegrated
FOXG_00188T0	IPR009071	High mobility group box domain
FOXG_00189T0	IPR001353	Proteasome, subunit alpha/beta
FOXG_00189T0	IPR016050	Proteasome, beta-type subunit, conserved site
FOXG_00189T0	IPR016295	Proteasome endopeptidase complex, beta subunit
FOXG_00189T0	IPR023333	Proteasome B-type subunit
FOXG_00189T0	noIPR	unintegrated
FOXG_00190T0	IPR000583	Class II glutamine amidotransferase domain
FOXG_00190T0	IPR001347	Sugar isomerase (SIS)
FOXG_00190T0	IPR005855	Glucosamine-fructose-6-phosphate aminotransferase, isomerising
FOXG_00190T0	IPR017932	Glutamine amidotransferase type 2 domain
FOXG_00190T0	noIPR	unintegrated
FOXG_00191T0	IPR003593	AAA+ ATPase domain
FOXG_00191T0	IPR003959	ATPase, AAA-type, core
FOXG_00191T0	IPR003960	ATPase, AAA-type, conserved site
FOXG_00191T0	IPR005937	26S proteasome subunit P45
FOXG_00191T0	IPR027417	P-loop containing nucleoside triphosphate hydrolase
FOXG_00191T0	noIPR	unintegrated
FOXG_00192T0	IPR015362	Exon junction complex, Pym
FOXG_00192T0	noIPR	unintegrated
FOXG_00193T0	IPR001757	Cation-transporting P-type ATPase
FOXG_00193T0	IPR004014	Cation-transporting P-type ATPase, N-terminal
FOXG_00193T0	IPR006068	Cation-transporting P-type ATPase, C-terminal
FOXG_00193T0	IPR006408	Calcium-transporting P-type ATPase, subfamily IIB
FOXG_00193T0	IPR008250	P-type ATPase, A domain
FOXG_00193T0	IPR018303	P-type ATPase, phosphorylation site
FOXG_00193T0	IPR023214	HAD-like domain
FOXG_00193T0	IPR023298	P-type ATPase, transmembrane domain
FOXG_00193T0	IPR023299	P-type ATPase, cytoplasmic domain N
FOXG_00193T0	noIPR	unintegrated
FOXG_00194T0	IPR008027	Cytochrome b-c1 complex subunit 9
FOXG_00194T0	noIPR	unintegrated
FOXG_00195T0	IPR001841	Zinc finger, RING-type
FOXG_00195T0	IPR003126	Zinc finger, N-recognin
FOXG_00195T0	IPR003769	Adaptor protein ClpS, core
FOXG_00195T0	noIPR	unintegrated
FOXG_00196T0	IPR013933	Chromatin-remodelling complex, RSC SWI/SNF subunit Rsc7/Swp82
FOXG_00196T0	noIPR	unintegrated
FOXG_00197T0	IPR013922	Cyclin PHO80-like
FOXG_00197T0	noIPR	unintegrated
FOXG_00198T0	IPR019331	NEFA-interacting nuclear protein NIP30, N-terminal
FOXG_00198T0	noIPR	unintegrated
FOXG_00199T0	IPR021056	Mitochondrial import inner membrane translocase subunit Tim54
FOXG_00200T0	IPR000719	Protein kinase domain
FOXG_00200T0	IPR011009	Protein kinase-like domain
FOXG_00200T0	IPR017441	Protein kinase, ATP binding site
FOXG_00200T0	noIPR	unintegrated
FOXG_00201T0	IPR000961	AGC-kinase, C-terminal
FOXG_00201T0	IPR011009	Protein kinase-like domain
FOXG_00201T0	noIPR	unintegrated
FOXG_00202T0	IPR000690	Zinc finger, C2H2-type matrin
FOXG_00202T0	IPR003604	Zinc finger, U1-type
FOXG_00202T0	IPR019134	Cactin C-terminal domain
FOXG_00202T0	noIPR	unintegrated
FOXG_00203T0	IPR004639	Tetrapyrrole biosynthesis, glutamate-1-semialdehyde aminotransferase
FOXG_00203T0	IPR005814	Aminotransferase class-III
FOXG_00203T0	IPR015421	Pyridoxal phosphate-dependent transferase, major region, subdomain 1
FOXG_00203T0	IPR015422	Pyridoxal phosphate-dependent transferase, major region, subdomain 2
FOXG_00203T0	IPR015424	Pyridoxal phosphate-dependent transferase
FOXG_00203T0	noIPR	unintegrated
FOXG_00204T0	IPR006073	GTP binding domain
FOXG_00204T0	IPR014813	Guanine nucleotide-binding protein-like 3, N-terminal domain
FOXG_00204T0	IPR023179	GTP-binding protein, orthogonal bundle domain
FOXG_00204T0	IPR027417	P-loop containing nucleoside triphosphate hydrolase
FOXG_00204T0	noIPR	unintegrated
FOXG_00205T0	IPR001900	Ribonuclease II/R
FOXG_00205T0	IPR002716	PIN domain
FOXG_00205T0	IPR022966	Ribonuclease II/R, conserved site
FOXG_00205T0	noIPR	unintegrated
FOXG_00207T0	IPR013933	Chromatin-remodelling complex, RSC SWI/SNF subunit Rsc7/Swp82
FOXG_00207T0	noIPR	unintegrated
FOXG_00208T0	IPR003958	Transcription factor CBF/NF-Y/archaeal histone
FOXG_00208T0	IPR009072	Histone-fold
FOXG_00208T0	noIPR	unintegrated
FOXG_00209T0	noIPR	unintegrated
FOXG_00212T0	noIPR	unintegrated
FOXG_00214T0	IPR000277	Cys/Met metabolism, pyridoxal phosphate-dependent enzyme
FOXG_00214T0	IPR015421	Pyridoxal phosphate-dependent transferase, major region, subdomain 1
FOXG_00214T0	IPR015422	Pyridoxal phosphate-dependent transferase, major region, subdomain 2
FOXG_00214T0	IPR015424	Pyridoxal phosphate-dependent transferase
FOXG_00214T0	noIPR	unintegrated
FOXG_00215T0	IPR001138	Zn(2)-C6 fungal-type DNA-binding domain
FOXG_00215T0	IPR021858	Protein of unknown function DUF3468
FOXG_00216T0	IPR007109	Brix domain
FOXG_00216T0	noIPR	unintegrated
FOXG_00217T0	IPR001440	Tetratricopeptide TPR-1
FOXG_00217T0	IPR011990	Tetratricopeptide-like helical
FOXG_00217T0	IPR013026	Tetratricopeptide repeat-containing domain
FOXG_00217T0	IPR019734	Tetratricopeptide repeat
FOXG_00217T0	IPR024111	Peroxisomal targeting signal 1 receptor family
FOXG_00217T0	IPR024113	Peroxisomal targeting signal 1 receptor
FOXG_00217T0	noIPR	unintegrated
FOXG_00218T0	IPR011598	Myc-type, basic helix-loop-helix (bHLH) domain
FOXG_00218T0	noIPR	unintegrated
FOXG_00219T0	IPR001138	Zn(2)-C6 fungal-type DNA-binding domain
FOXG_00220T0	IPR002085	Alcohol dehydrogenase superfamily, zinc-type
FOXG_00220T0	IPR011032	GroES-like
FOXG_00220T0	IPR013149	Alcohol dehydrogenase, C-terminal
FOXG_00220T0	IPR013154	Alcohol dehydrogenase GroES-like
FOXG_00220T0	IPR016040	NAD(P)-binding domain
FOXG_00220T0	noIPR	unintegrated
FOXG_00221T0	IPR001810	F-box domain
FOXG_00221T0	noIPR	unintegrated
FOXG_00222T0	IPR002109	Glutaredoxin
FOXG_00222T0	IPR011899	Glutaredoxin, eukaryotic/virial
FOXG_00222T0	IPR012336	Thioredoxin-like fold
FOXG_00222T0	IPR014025	Glutaredoxin subgroup
FOXG_00222T0	noIPR	unintegrated
FOXG_00223T0	IPR001214	SET domain
FOXG_00223T0	IPR002893	Zinc finger, MYND-type
FOXG_00223T0	noIPR	unintegrated
FOXG_00224T0	IPR006055	Exonuclease
FOXG_00224T0	IPR012337	Ribonuclease H-like domain
FOXG_00224T0	IPR013520	Exonuclease, RNase T/DNA polymerase III
FOXG_00224T0	noIPR	unintegrated
FOXG_00226T0	IPR002099	DNA mismatch repair protein
FOXG_00226T0	IPR003594	Histidine kinase-like ATPase, ATP-binding domain
FOXG_00226T0	IPR013507	DNA mismatch repair protein, C-terminal
FOXG_00226T0	IPR014721	Ribosomal protein S5 domain 2-type fold, subgroup
FOXG_00226T0	IPR014762	DNA mismatch repair, conserved site
FOXG_00226T0	IPR015434	DNA mismatch repair protein Pms1/Mlh2
FOXG_00226T0	IPR020568	Ribosomal protein S5 domain 2-type fold
FOXG_00226T0	noIPR	unintegrated
FOXG_00227T0	IPR002180	6,7-dimethyl-8-ribityllumazine synthase
FOXG_00229T0	IPR002524	Cation efflux protein
FOXG_00229T0	IPR027469	Cation efflux protein transmembrane domain
FOXG_00229T0	noIPR	unintegrated
FOXG_00230T0	IPR000403	Phosphatidylinositol 3-/4-kinase, catalytic domain
FOXG_00230T0	IPR001263	Phosphoinositide 3-kinase, accessory (PIK) domain
FOXG_00230T0	IPR011009	Protein kinase-like domain
FOXG_00230T0	IPR015433	Phosphatidylinositol Kinase
FOXG_00230T0	IPR016024	Armadillo-type fold
FOXG_00230T0	IPR018936	Phosphatidylinositol 3/4-kinase, conserved site
FOXG_00230T0	noIPR	unintegrated
FOXG_00231T0	IPR001353	Proteasome, subunit alpha/beta
FOXG_00231T0	IPR023333	Proteasome B-type subunit
FOXG_00231T0	noIPR	unintegrated
FOXG_00232T0	IPR000504	RNA recognition motif domain
FOXG_00232T0	IPR007275	YTH domain
FOXG_00232T0	IPR012677	Nucleotide-binding, alpha-beta plait
FOXG_00232T0	noIPR	unintegrated
FOXG_00233T0	IPR002068	Alpha crystallin/Hsp20 domain
FOXG_00233T0	IPR008978	HSP20-like chaperone
FOXG_00233T0	noIPR	unintegrated
FOXG_00234T0	IPR003583	Helix-hairpin-helix DNA-binding motif, class 1
FOXG_00234T0	IPR003593	AAA+ ATPase domain
FOXG_00234T0	IPR010995	DNA repair Rad51/transcription factor NusA, alpha-helical
FOXG_00234T0	IPR011941	DNA recombination/repair protein Rad51
FOXG_00234T0	IPR013632	DNA recombination and repair protein Rad51, C-terminal
FOXG_00234T0	IPR016467	DNA recombination and repair protein, RecA-like
FOXG_00234T0	IPR020587	DNA recombination/repair protein RecA, monomer-monomer interface
FOXG_00234T0	IPR020588	DNA recombination/repair protein RecA/RadB, ATP-binding domain
FOXG_00234T0	IPR027417	P-loop containing nucleoside triphosphate hydrolase
FOXG_00234T0	noIPR	unintegrated
FOXG_00235T0	IPR021717	Nucleoporin Nup120/160
FOXG_00235T0	noIPR	unintegrated
FOXG_00236T0	IPR005377	Vacuolar protein sorting-associated protein 26
FOXG_00236T0	noIPR	unintegrated
FOXG_00239T0	IPR004908	ATPase, V1 complex, subunit H
FOXG_00239T0	IPR011987	ATPase, V1 complex, subunit H, C-terminal
FOXG_00239T0	IPR011989	Armadillo-like helical
FOXG_00239T0	IPR016024	Armadillo-type fold
FOXG_00239T0	noIPR	unintegrated
FOXG_00240T0	IPR006222	Glycine cleavage T-protein, N-terminal
FOXG_00240T0	IPR006223	Glycine cleavage system T protein
FOXG_00240T0	IPR013977	Glycine cleavage T-protein, C-terminal barrel
FOXG_00240T0	IPR027266	GTP-binding protein TrmE/Glycine cleavage system T protein, domain 1
FOXG_00240T0	noIPR	unintegrated
FOXG_00241T0	IPR004843	Phosphoesterase domain
FOXG_00241T0	IPR012358	Endopolyphosphatase, Ppn1p-related
FOXG_00241T0	noIPR	unintegrated
FOXG_00242T0	IPR011043	Galactose oxidase/kelch, beta-propeller
FOXG_00242T0	IPR015915	Kelch-type beta propeller
FOXG_00242T0	noIPR	unintegrated
FOXG_00247T0	IPR013887	Uncharacterised protein family UPF0592
FOXG_00248T0	IPR018946	Alkaline phosphatase D-related
FOXG_00248T0	noIPR	unintegrated
FOXG_00249T0	IPR005931	1-pyrroline-5-carboxylate dehydrogenase
FOXG_00249T0	IPR015590	Aldehyde dehydrogenase domain
FOXG_00249T0	IPR016160	Aldehyde dehydrogenase, conserved site
FOXG_00249T0	IPR016161	Aldehyde/histidinol dehydrogenase
FOXG_00249T0	IPR016162	Aldehyde dehydrogenase, N-terminal
FOXG_00249T0	IPR016163	Aldehyde dehydrogenase, C-terminal
FOXG_00249T0	noIPR	unintegrated
FOXG_00250T0	IPR011598	Myc-type, basic helix-loop-helix (bHLH) domain
FOXG_00250T0	noIPR	unintegrated
FOXG_00251T0	IPR007217	Per1-like
FOXG_00251T0	noIPR	unintegrated
FOXG_00252T0	IPR000719	Protein kinase domain
FOXG_00252T0	IPR008271	Serine/threonine-protein kinase, active site
FOXG_00252T0	IPR011009	Protein kinase-like domain
FOXG_00252T0	IPR017441	Protein kinase, ATP binding site
FOXG_00252T0	IPR027083	Serine/threonine-protein kinase Mps1/Mph1
FOXG_00252T0	noIPR	unintegrated
FOXG_00253T0	IPR001787	Ribosomal protein L21
FOXG_00253T0	noIPR	unintegrated
FOXG_00254T0	IPR022309	Ribosomal protein S8e/ribosomal biogenesis NSA2
FOXG_00254T0	noIPR	unintegrated
FOXG_00255T0	IPR025714	Methyltransferase domain
FOXG_00255T0	IPR025799	Protein arginine N-methyltransferase
FOXG_00255T0	noIPR	unintegrated
FOXG_00256T0	IPR005843	Alpha-D-phosphohexomutase, C-terminal
FOXG_00256T0	IPR005844	Alpha-D-phosphohexomutase, alpha/beta/alpha domain I
FOXG_00256T0	IPR005845	Alpha-D-phosphohexomutase, alpha/beta/alpha domain II
FOXG_00256T0	IPR016055	Alpha-D-phosphohexomutase, alpha/beta/alpha I/II/III
FOXG_00256T0	IPR016066	Alpha-D-phosphohexomutase, conserved site
FOXG_00256T0	IPR016657	Phosphoacetylglucosamine mutase
FOXG_00256T0	noIPR	unintegrated
FOXG_00257T0	IPR006166	ERCC4 domain
FOXG_00257T0	IPR010996	DNA polymerase beta-like, N-terminal domain
FOXG_00257T0	IPR011335	Restriction endonuclease type II-like
FOXG_00257T0	IPR020819	DNA repair nuclease, XPF-type/Helicase
FOXG_00257T0	IPR027420	DNA polymerase beta, N-terminal domain
FOXG_00257T0	noIPR	unintegrated
[truncated: 38,994 more rows]

## Sheet: FO_Counter
IPR013586	1
[truncated: 5,610 more rows]

[truncated: 4 more sheets: FV_Interpro, FV_Counter, FS_Interpro, FS_Counter]
