# Supplementary material for: The Genome of the Generalist Plant Pathogen Fusarium avenaceum Is Enriched with Genes Involved in Redox, Signaling and Secondary Metabolism
Source: PLoS One. 2014 Nov 19;9(11):e112703. doi: 10.1371/journal.pone.0112703 (PMC4237347; doi:10.1371/journal.pone.0112703)
Supplement: File S5 — Reciprocal blast of F. avenaceum Fa5001 vs F. graminearum, F. verticillioides, F. oxysporum and F. solani . (XLSX) [file pone.0112703.s005.xlsx]

## Sheet: BLASTp_FA_FG
Query	Number of hits	Lowest E-value	Accession (E-value)	Description (E-value)	Greatest identity %	Greatest positive %	Greatest hit length	Greatest bit score
FAVG1_3	13	0	FGSG_05535T0	| FGSG_05535 | Fusarium graminearum conserved hypothetical protein (354 aa)	100	100	355	709.138
FAVG1_5	2	0	FGSG_05537T0	| FGSG_05537 | Fusarium graminearum conserved hypothetical protein (417 aa)	89.6386	95.6627	415	706.827
FAVG1_9	10	0	FGSG_05541T0	| FGSG_05541 | Fusarium graminearum anthranilate synthase component 2 (763 aa)	89.6325	94.4882	762	1373.61
FAVG1_10	4	0	FGSG_05542T0	| FGSG_05542 | Fusarium graminearum conserved hypothetical protein (1819 aa)	92.9709	97.0895	1818	3321.95
FAVG1_12	8	0	FGSG_05544T0	| FGSG_05544 | Fusarium graminearum conserved hypothetical protein (947 aa)	82.9504	87.9081	814	1165.98
FAVG1_13	5	0	FGSG_05545T0	| FGSG_05545 | Fusarium graminearum GPI mannosyltransferase 3 (614 aa)	86.1338	92.8222	613	991.49
FAVG1_14	10	0	FGSG_05546T0	| FGSG_05546 | Fusarium graminearum ornithine aminotransferase (438 aa)	94.508	97.7117	437	836.254
FAVG1_15	10	0	FGSG_05547T0	| FGSG_05547 | Fusarium graminearum hypothetical protein similar to ATG1 protein (945 aa)	88.8655	92.8571	944	1581.23
FAVG1_18	2	0	FGSG_05550T0	| FGSG_05550 | Fusarium graminearum conserved hypothetical protein (440 aa)	86.8778	93.8914	439	725.702
FAVG1_20	3	0	FGSG_05557T0	| FGSG_05557 | Fusarium graminearum conserved hypothetical protein (833 aa)	78.3654	87.7404	832	1238.79
FAVG1_21	2	0	FGSG_05556T0	| FGSG_05556 | Fusarium graminearum conserved hypothetical protein (614 aa)	89.6272	93.6791	613	774.622
FAVG1_22	8	0	FGSG_05555T0	| FGSG_05555 | Fusarium graminearum hypothetical protein similar to voltage-gated chloride channel ClcA (865 aa)	91.1833	96.9838	862	1440.63
FAVG1_23	10	0	FGSG_05554T0	| FGSG_05554 | Fusarium graminearum 4-aminobutyrate aminotransferase (504 aa)	92.8421	97.0526	475	930.243
FAVG1_25	10	0	FGSG_05558T0	| FGSG_05558 | Fusarium graminearum hypothetical protein similar to SET and WW domain protein (929 aa)	84.6318	90.1814	928	1478.38
FAVG1_27	4	0	FGSG_12755T0	| FGSG_12755 | Fusarium graminearum predicted protein (1149 aa)	75.0663	83.466	1122	1264.6
FAVG1_28	11	0	FGSG_05561T0	| FGSG_05561 | Fusarium graminearum hypothetical protein similar to SUMO activating enzyme AosA (542 aa)	84.8315	89.8876	533	920.228
FAVG1_29	2	0	FGSG_05562T0	| FGSG_05562 | Fusarium graminearum conserved hypothetical protein (548 aa)	83.8998	87.6565	547	829.706
FAVG1_31	4	0	FGSG_05563T0	| FGSG_05563 | Fusarium graminearum conserved hypothetical protein (532 aa)	75.5639	84.3985	531	694.886
FAVG1_33	5	0	FGSG_05565T0	| FGSG_05565 | Fusarium graminearum CCR4-NOT transcription complex subunit 7 (483 aa)	88.6022	92.043	460	782.711
FAVG1_35	11	0	FGSG_05567T0	| FGSG_05567 | Fusarium graminearum conserved hypothetical protein (307 aa)	86.8339	89.3417	306	551.206
FAVG1_36	4	0	FGSG_05568T0	| FGSG_05568 | Fusarium graminearum conserved hypothetical protein (593 aa)	75.7525	85.2843	592	959.133
FAVG1_37	36	0	FGSG_05571T0	| FGSG_05571 | Fusarium graminearum metal resistance protein YCF1 (1554 aa)	92.595	96.9092	1552	2709.09
FAVG1_38	10	0	FGSG_05572T0	| FGSG_05572 | Fusarium graminearum conserved hypothetical protein (293 aa)	84.589	90.7534	292	513.457
FAVG1_39	4	0	FGSG_05573T0	| FGSG_05573 | Fusarium graminearum conserved hypothetical protein (1065 aa)	80.0564	88.6171	1057	1670.6
FAVG1_40	10	0	FGSG_05574T0	| FGSG_05574 | Fusarium graminearum conserved hypothetical protein (538 aa)	92.7239	96.6418	536	860.522
FAVG1_43	8	0	FGSG_05580T0	| FGSG_05580 | Fusarium graminearum conserved hypothetical protein (417 aa)	84.8558	91.5865	416	672.159
FAVG1_44	8	0	FGSG_05579T0	| FGSG_05579 | Fusarium graminearum hypothetical protein similar to PQ loop repeat protein (360 aa)	90.2507	93.3148	358	576.63
FAVG1_51	2	0	FGSG_05584T0	| FGSG_05584 | Fusarium graminearum conserved hypothetical protein (387 aa)	81.491	88.1748	386	528.094
FAVG1_52	10	0	FGSG_05585T0	| FGSG_05585 | Fusarium graminearum conserved hypothetical protein (505 aa)	84.6791	90.0621	483	787.719
FAVG1_53	10	0	FGSG_05586T0	| FGSG_05586 | Fusarium graminearum conserved hypothetical protein (1018 aa)	86.3725	91.8627	1017	1498.03
FAVG1_55	10	0	FGSG_05587T0	| FGSG_05587 | Fusarium graminearum conserved hypothetical protein (291 aa)	87.5839	93.2886	556	532.332
FAVG1_57	19	0	FGSG_05589T0	| FGSG_05589 | Fusarium graminearum hypothetical protein similar to ATP transporter (626 aa)	86.1301	90.7534	601	1027.31
FAVG1_59	8	0	FGSG_05590T0	| FGSG_05590 | Fusarium graminearum conserved hypothetical protein (851 aa)	77.3563	83.908	850	1012.68
FAVG1_60	8	0	FGSG_05591T0	| FGSG_05591 | Fusarium graminearum hypothetical protein similar to phosphoethanolamine N-methyltransferase (1065 aa)	89.313	95.9924	1048	1738.78
FAVG1_62	11	0	FGSG_05593T0	| FGSG_05593 | Fusarium graminearum hypothetical protein similar to cyclopropane-fatty-acyl-phospholipid synthase (522 aa)	92.5144	97.1209	521	1025.77
FAVG1_65	13	0	FGSG_05596T0	| FGSG_05596 | Fusarium graminearum peroxisomal biogenesis factor 6 (1245 aa)	94.2116	96.507	1002	1771.52
FAVG1_66	4	0	FGSG_05597T0	| FGSG_05597 | Fusarium graminearum hypothetical protein similar to triacylglycerol lipase (728 aa)	82.1183	89.8212	726	1180.24
FAVG1_67	3	0	FGSG_05598T0	| FGSG_05598 | Fusarium graminearum conserved hypothetical protein (336 aa)	87.7612	93.7313	335	578.556
FAVG1_68	4	0	FGSG_05599T0	| FGSG_05599 | Fusarium graminearum conserved hypothetical protein (1161 aa)	81.8729	90.7216	1160	1971.82
FAVG1_76	3	0	FGSG_05607T0	| FGSG_05607 | Fusarium graminearum hypothetical protein similar to glucosyltransferase (598 aa)	89.4649	93.311	597	983.015
FAVG1_77	4	0	FGSG_05608T0	| FGSG_05608 | Fusarium graminearum pH-response regulator protein palC (481 aa)	86.6667	93.125	480	731.095
FAVG1_79	2	0	FGSG_05610T0	| FGSG_05610 | Fusarium graminearum succinate dehydrogenase iron-sulfur protein, mitochondrial precursor (279 aa)	96.4029	98.5612	278	563.918
FAVG1_80	7	0	FGSG_05611T0	| FGSG_05611 | Fusarium graminearum conserved hypothetical protein (395 aa)	91.1111	96.1111	360	627.476
FAVG1_81	12	0	FGSG_05612T0	| FGSG_05612 | Fusarium graminearum conserved hypothetical protein (317 aa)	91.9872	96.7949	315	565.844
FAVG1_83	3	0	FGSG_05614T0	| FGSG_05614 | Fusarium graminearum hypothetical protein similar to eukaryotic translation initiation factor 3 subunit EifCh (365 aa)	92.3729	96.0452	351	652.899
FAVG1_84	7	0	FGSG_05615T0	| FGSG_05615 | Fusarium graminearum adenosylhomocysteinase (329 aa)	98.0707	99.3569	311	594.349
FAVG1_85	10	0	FGSG_12767T0	| FGSG_12767 | Fusarium graminearum hypothetical protein similar to glyoxylate reductase (354 aa)	79.6034	86.6856	353	548.895
FAVG1_88	10	0	FGSG_12768T0	| FGSG_12768 | Fusarium graminearum conserved hypothetical protein (578 aa)	71.8213	82.8179	577	799.275
FAVG1_90	5	0	FGSG_05619T0	| FGSG_05619 | Fusarium graminearum clathrin heavy chain (1681 aa)	92.0428	94.5962	1680	3064.25
FAVG1_91	10	0	FGSG_05621T0	| FGSG_05621 | Fusarium graminearum hypothetical protein similar to pheromone maturation dipeptidyl aminopeptidase DapB (912 aa)	91.1464	95.6867	880	1571.99
FAVG1_93	7	0	FGSG_05622T0	| FGSG_05622 | Fusarium graminearum hypothetical protein similar to trehalase precursor (648 aa)	83.7594	89.1729	627	1087.4
FAVG1_94	6	0	FGSG_05623T0	| FGSG_05623 | Fusarium graminearum hypothetical protein similar to l-allo-threonine aldolase (386 aa)	93.9633	96.8504	381	746.117
FAVG1_96	6	0	FGSG_05627T0	| FGSG_05627 | Fusarium graminearum DNA-directed RNA polymerase I polypeptide 2 (1202 aa)	89.6916	94.0747	1201	2273.05
FAVG1_97	11	0	FGSG_05628T0	| FGSG_05628 | Fusarium graminearum conserved hypothetical protein (557 aa)	60.8696	82.6087	526	635.95
FAVG1_99	7	0	FGSG_05630T0	| FGSG_05630 | Fusarium graminearum conserved hypothetical protein (506 aa)	82.3409	86.037	487	548.895
FAVG1_102	4	0	FGSG_05633T0	| FGSG_05633 | Fusarium graminearum hypothetical protein (1107 aa)	70.7569	79.4725	837	781.171
FAVG1_103	7	0	FGSG_05634T0	| FGSG_05634 | Fusarium graminearum predicted protein (1020 aa)	74.5117	85.0586	1012	1447.18
FAVG1_104	5	0	FGSG_05635T0	| FGSG_05635 | Fusarium graminearum hypothetical protein similar to histidinol-phosphatase (310 aa)	81.25	91.4474	304	536.569
FAVG1_105	6	0	FGSG_05636T0	| FGSG_05636 | Fusarium graminearum conserved hypothetical protein (1145 aa)	68.7822	77.7015	1126	1392.1
FAVG1_107	6	0	FGSG_05638T0	| FGSG_05638 | Fusarium graminearum queuine tRNA-ribosyltransferase (394 aa)	93.188	95.9128	367	724.546
FAVG1_111	13	0	FGSG_05642T0	| FGSG_05642 | Fusarium graminearum conserved hypothetical protein (1217 aa)	90.625	92.1875	545	699.508
FAVG1_112	3	0	FGSG_05643T0	| FGSG_05643 | Fusarium graminearum conserved hypothetical protein (447 aa)	86.4745	92.4612	446	703.36
FAVG1_113	5	0	FGSG_05644T0	| FGSG_05644 | Fusarium graminearum conserved hypothetical protein (783 aa)	89.1509	94.8113	488	642.114
FAVG1_114	2	0	FGSG_05645T0	| FGSG_05645 | Fusarium graminearum conserved hypothetical protein (491 aa)	88.0808	93.3333	488	701.434
FAVG1_115	10	0	FGSG_12773T0	| FGSG_12773 | Fusarium graminearum conserved hypothetical protein (515 aa)	85.0485	89.9029	514	898.271
FAVG1_116	5	0	FGSG_05648T0	| FGSG_05648 | Fusarium graminearum conserved hypothetical protein (334 aa)	92.4925	95.7958	333	629.402
FAVG1_119	4	0	FGSG_05651T0	| FGSG_05651 | Fusarium graminearum hypothetical protein similar to pyruvate formate lyase activating enzyme (362 aa)	88.7363	93.956	361	676.011
FAVG1_121	5	0	FGSG_05652T0	| FGSG_05652 | Fusarium graminearum conserved hypothetical protein (506 aa)	67.1739	83.913	454	636.336
FAVG1_122	9	0	FGSG_05653T0	| FGSG_05653 | Fusarium graminearum conserved hypothetical protein (898 aa)	85.9532	93.4225	897	1479.92
FAVG1_123	2	0	FGSG_05654T0	| FGSG_05654 | Fusarium graminearum conserved hypothetical protein (1203 aa)	77.4086	85.7143	1169	1606.65
FAVG1_124	6	0	FGSG_05665T0	| FGSG_05665 | Fusarium graminearum conserved hypothetical protein (273 aa)	89.781	94.1606	272	508.064
FAVG1_128	10	0	FGSG_05660T0	| FGSG_05660 | Fusarium graminearum conserved hypothetical protein (740 aa)	66.0377	78.7062	737	962.985
FAVG1_129	11	0	FGSG_05659T0	| FGSG_05659 | Fusarium graminearum hypothetical protein similar to phosphate transport protein (714 aa)	89.2157	92.437	713	1153.27
FAVG1_130	8	0	FGSG_05658T0	| FGSG_05658 | Fusarium graminearum homoserine O-acetyltransferase (503 aa)	90.0794	92.4603	502	880.552
FAVG1_131	5	0	FGSG_12776T0	| FGSG_12776 | Fusarium graminearum conserved hypothetical protein (1608 aa)	87.5937	92.2972	1400	2510.72
FAVG1_133	7	0	FGSG_05655T0	| FGSG_05655 | Fusarium graminearum conserved hypothetical protein (350 aa)	85.9599	91.404	349	636.336
FAVG1_137	5	0	FGSG_12781T0	| FGSG_12781 | Fusarium graminearum hypothetical protein similar to SAGA complex subunit Ada2 (452 aa)	93.8725	96.8137	408	621.313
FAVG1_138	4	0	FGSG_05668T0	| FGSG_05668 | Fusarium graminearum galactose-1-phosphate uridylyltransferase (383 aa)	93.7173	96.5969	382	759.214
FAVG1_140	10	0	FGSG_05670T0	| FGSG_05670 | Fusarium graminearum hypothetical protein similar to ketoreductase (335 aa)	92.163	96.5517	319	610.527
FAVG1_141	4	0	FGSG_05671T0	| FGSG_05671 | Fusarium graminearum conserved hypothetical protein (1403 aa)	92.3843	95.6584	1402	2565.03
FAVG1_142	10	0	FGSG_05673T0	| FGSG_05673 | Fusarium graminearum conserved hypothetical protein (297 aa)	91.6107	95.302	296	568.54
FAVG1_149	10	0	FGSG_05678T0	| FGSG_05678 | Fusarium graminearum conserved hypothetical protein (404 aa)	75.2887	84.9885	458	688.723
FAVG1_152	6	0	FGSG_05679T0	| FGSG_05679 | Fusarium graminearum conserved hypothetical protein (477 aa)	78.3613	88.6555	473	795.423
FAVG1_153	10	0	FGSG_05680T0	| FGSG_05680 | Fusarium graminearum conserved hypothetical protein (400 aa)	87.218	93.985	399	717.613
FAVG1_155	6	0	FGSG_05682T0	| FGSG_05682 | Fusarium graminearum conserved hypothetical protein (650 aa)	77.0073	86.1314	529	793.497
FAVG1_156	11	0	FGSG_05683T0	| FGSG_05683 | Fusarium graminearum hypothetical protein similar to dimethylaniline monooxygenase (476 aa)	84.2437	89.4958	475	719.153
FAVG1_158	10	0	FGSG_05685T0	| FGSG_05685 | Fusarium graminearum conserved hypothetical protein (386 aa)	79.6915	87.6607	385	598.201
FAVG1_159	4	0	FGSG_05686T0	| FGSG_05686 | Fusarium graminearum conserved hypothetical protein (682 aa)	84.8485	92.7273	461	671.774
FAVG1_160	10	0	FGSG_05687T0	| FGSG_05687 | Fusarium graminearum ATP-dependent RNA helicase DBP4 (794 aa)	86.4796	92.7296	778	1165.98
FAVG1_161	4	0	FGSG_12785T0	| FGSG_12785 | Fusarium graminearum predicted protein (657 aa)	78.6885	93.4426	606	634.41
FAVG1_162	10	0	FGSG_05689T0	| FGSG_05689 | Fusarium graminearum UDP-glucose 4-epimerase (373 aa)	94.3548	96.5054	372	726.087
FAVG1_163	10	0	FGSG_05690T0	| FGSG_05690 | Fusarium graminearum hypothetical protein similar to quinone oxidoreductase (330 aa)	90.2736	94.8328	346	612.068
FAVG1_164	24	0	FGSG_05691T0	| FGSG_05691 | Fusarium graminearum conserved hypothetical protein (1846 aa)	84.1734	91.9783	1845	3002.62
FAVG1_165	19	0	FGSG_05013T0	| FGSG_05013 | Fusarium graminearum hypothetical protein similar to SNF2 family helicase/ATPase (875 aa)	87.3832	92.9907	855	1400.96
FAVG1_166	4	0	FGSG_05012T0	| FGSG_05012 | Fusarium graminearum hypothetical protein similar to Arc1p protein (391 aa)	94.1026	96.1538	390	612.453
FAVG1_167	3	0	FGSG_05016T0	| FGSG_05016 | Fusarium graminearum conserved hypothetical protein (1358 aa)	75.0725	85.7246	1357	2093.55
FAVG1_168	6	0	FGSG_05015T0	| FGSG_05015 | Fusarium graminearum conserved hypothetical protein (633 aa)	61.9427	75.7962	624	754.207
FAVG1_169	4	0	FGSG_05014T0	| FGSG_05014 | Fusarium graminearum conserved hypothetical protein (387 aa)	78.4062	89.2031	386	573.933
FAVG1_171	3	0	FGSG_05006T0	| FGSG_05006 | Fusarium graminearum conserved hypothetical protein (577 aa)	74.4966	82.7181	574	844.343
FAVG1_177	6	0	FGSG_04994T0	| FGSG_04994 | Fusarium graminearum hypothetical protein similar to lathosterol oxidase (316 aa)	83.0769	89.8462	315	559.681
FAVG1_178	10	0	FGSG_04995T0	| FGSG_04995 | Fusarium graminearum hypothetical protein similar to P-type ATPase (1064 aa)	85.4186	89.1816	1067	1634
FAVG1_179	10	0	FGSG_04996T0	| FGSG_04996 | Fusarium graminearum conserved hypothetical protein (455 aa)	88.5463	94.4934	454	804.668
FAVG1_180	6	0	FGSG_04997T0	| FGSG_04997 | Fusarium graminearum conserved hypothetical protein (462 aa)	73.5294	83.5784	402	633.254
FAVG1_181	8	0	FGSG_04998T0	| FGSG_04998 | Fusarium graminearum conserved hypothetical protein (378 aa)	82.598	88.9706	375	659.062
FAVG1_183	12	0	FGSG_05002T0	| FGSG_05002 | Fusarium graminearum ATP-dependent RNA helicase DHX8 (1196 aa)	94.9537	97.2246	1183	2031.14
FAVG1_184	10	0	FGSG_05004T0	| FGSG_05004 | Fusarium graminearum conserved hypothetical protein (841 aa)	90.1308	94.7681	840	1517.29
FAVG1_186	10	0	FGSG_04988T0	| FGSG_04988 | Fusarium graminearum conserved hypothetical protein (413 aa)	89.9015	94.8276	406	708.753
FAVG1_188	12	0	FGSG_09147T0	| FGSG_09147 | Fusarium graminearum conserved hypothetical protein (607 aa)	85.3659	93.4959	612	703.745
FAVG1_190	10	0	FGSG_04985T0	| FGSG_04985 | Fusarium graminearum hypothetical protein similar to phosphatidylinositol transporter (425 aa)	85.6818	90.2273	424	744.191
FAVG1_194	7	0	FGSG_04982T0	| FGSG_04982 | Fusarium graminearum hypothetical protein similar to phosphoinositide 3-phosphate phosphatase (559 aa)	85.0352	90.493	555	979.163
FAVG1_195	4	0	FGSG_04981T0	| FGSG_04981 | Fusarium graminearum hypothetical protein similar to C-type cyclin (402 aa)	79.6089	85.7542	335	547.354
FAVG1_196	4	0	FGSG_04980T0	| FGSG_04980 | Fusarium graminearum hypothetical protein similar to palmitoyl-protein thioesterase precursor (325 aa)	84.0625	92.5	320	543.502
FAVG1_198	5	0	FGSG_04979T0	| FGSG_04979 | Fusarium graminearum conserved hypothetical protein (371 aa)	87.3995	92.7614	370	632.098
FAVG1_201	11	0	FGSG_12657T0	| FGSG_12657 | Fusarium graminearum conserved hypothetical protein (726 aa)	76.9231	84.6154	675	1021.15
FAVG1_202	10	0	FGSG_04966T0	| FGSG_04966 | Fusarium graminearum conserved hypothetical protein (477 aa)	77.521	88.8655	476	736.102
FAVG1_205	10	0	FGSG_04968T0	| FGSG_04968 | Fusarium graminearum conserved hypothetical protein (409 aa)	80.292	89.2944	406	674.47
FAVG1_206	10	0	FGSG_04969T0	| FGSG_04969 | Fusarium graminearum conserved hypothetical protein (707 aa)	81.4978	89.5742	680	1106.66
FAVG1_207	9	0	FGSG_04970T0	| FGSG_04970 | Fusarium graminearum hypothetical protein similar to X-Pro dipeptidyl-peptidase protein (593 aa)	93.0743	97.1284	592	1141.72
FAVG1_210	8	0	FGSG_04973T0	| FGSG_04973 | Fusarium graminearum hypothetical protein similar to dioxygenase (292 aa)	93.4483	95.8621	290	578.17
FAVG1_211	10	0	FGSG_04974T0	| FGSG_04974 | Fusarium graminearum conserved hypothetical protein (762 aa)	83.7349	90.8133	657	1135.94
FAVG1_213	10	0	FGSG_04976T0	| FGSG_04976 | Fusarium graminearum conserved hypothetical protein (528 aa)	83.4275	92.2787	527	858.21
FAVG1_217	17	0	FGSG_04953T0	| FGSG_04953 | Fusarium graminearum hypothetical protein similar to avenacinase (814 aa)	88.67	94.0887	851	1441.02
FAVG1_219	7	0	FGSG_04951T0	| FGSG_04951 | Fusarium graminearum conserved hypothetical protein (528 aa)	85.0662	90.9263	527	822.002
FAVG1_221	5	0	FGSG_04949T0	| FGSG_04949 | Fusarium graminearum predicted protein (936 aa)	63.6272	73.2523	933	1117.06
FAVG1_222	10	0	FGSG_04948T0	| FGSG_04948 | Fusarium graminearum conserved hypothetical protein (1616 aa)	88.3189	94.4376	1614	2783.82
FAVG1_223	10	0	FGSG_04947T0	| FGSG_04947 | Fusarium graminearum conserved hypothetical protein (361 aa)	84.9858	93.2011	352	574.704
FAVG1_224	8	0	FGSG_04946T0	| FGSG_04946 | Fusarium graminearum conserved hypothetical protein (884 aa)	84.4595	91.4414	883	1403.65
FAVG1_225	2	0	FGSG_04945T0	| FGSG_04945 | Fusarium graminearum conserved hypothetical protein (509 aa)	83.2323	89.0909	486	739.184
FAVG1_226	5	0	FGSG_04944T0	| FGSG_04944 | Fusarium graminearum conserved hypothetical protein (762 aa)	82.7676	91.6449	761	1047.34
FAVG1_227	10	0	FGSG_04943T0	| FGSG_04943 | Fusarium graminearum amino-acid permease inda1 (578 aa)	92.2547	96.0413	577	993.03
FAVG1_231	10	0	FGSG_04939T0	| FGSG_04939 | Fusarium graminearum conserved hypothetical protein (365 aa)	83.8798	88.5246	364	611.298
FAVG1_232	10	0	FGSG_04938T0	| FGSG_04938 | Fusarium graminearum conserved hypothetical protein (360 aa)	71.4286	82.967	359	538.88
FAVG1_233	10	0	FGSG_04937T0	| FGSG_04937 | Fusarium graminearum predicted protein (441 aa)	59.1743	75.9174	425	534.258
FAVG1_235	10	0	FGSG_04936T0	| FGSG_04936 | Fusarium graminearum hypothetical protein similar to aminopeptidase Y (493 aa)	89.1348	93.3602	492	839.721
FAVG1_237	10	0	FGSG_09028T0	| FGSG_09028 | Fusarium graminearum general stress protein 39 (299 aa)	88.9262	94.2953	298	552.362
FAVG1_238	12	0	FGSG_09025T0	| FGSG_09025 | Fusarium graminearum conserved hypothetical protein (1496 aa)	62.3749	75.3169	1482	1862.81
FAVG1_239	6	0	FGSG_09026T0	| FGSG_09026 | Fusarium graminearum hypothetical protein (784 aa)	64.7799	78.8679	782	829.706
FAVG1_244	12	0	FGSG_09022T0	| FGSG_09022 | Fusarium graminearum conserved hypothetical protein (753 aa)	74.5098	84.9673	750	1174.07
FAVG1_246	18	0	FGSG_09020T0	| FGSG_09020 | Fusarium graminearum hypothetical protein similar to phospholipid-transporting ATPase DRS2 (1560 aa)	85.9236	91.7197	1558	2670.57
FAVG1_247	5	0	FGSG_09019T0	| FGSG_09019 | Fusarium graminearum hypothetical protein similar to homeoprotein (613 aa)	89.4652	93.0308	612	1004.97
FAVG1_249	27	0	FGSG_09017T0	| FGSG_09017 | Fusarium graminearum hypothetical protein similar to ATP-dependent bile acid permease (1678 aa)	91.6063	96.0145	1650	2902.46
FAVG1_250	3	0	FGSG_09016T0	| FGSG_09016 | Fusarium graminearum protein transport protein SEC61 subunit alpha (477 aa)	99.3697	99.7899	476	921.383
FAVG1_251	6	0	FGSG_09015T0	| FGSG_09015 | Fusarium graminearum conserved hypothetical protein (412 aa)	74.1794	82.9322	411	676.396
FAVG1_252	10	0	FGSG_09014T0	| FGSG_09014 | Fusarium graminearum conserved hypothetical protein (713 aa)	86.8347	91.8768	712	1246.88
FAVG1_255	3	0	FGSG_09011T0	| FGSG_09011 | Fusarium graminearum hypothetical protein similar to transcription initiation factor TFIID complex 60 kDa subunit (464 aa)	94.3844	97.8402	463	905.59
FAVG1_257	4	0	FGSG_09008T0	| FGSG_09008 | Fusarium graminearum conserved hypothetical protein (355 aa)	81.8697	91.2181	351	543.117
FAVG1_258	10	0	FGSG_09006T0	| FGSG_09006 | Fusarium graminearum NAD(P) transhydrogenase, mitochondrial precursor (1089 aa)	94.1577	96.6894	1025	1853.57
FAVG1_260	5	0	FGSG_09004T0	| FGSG_09004 | Fusarium graminearum hypothetical protein similar to CDP-diacylglycerol-glycerol-3-phosphate 3-phosphatidyltransferase (490 aa)	93.9331	97.9079	478	911.368
FAVG1_261	6	0	FGSG_09003T0	| FGSG_09003 | Fusarium graminearum conserved hypothetical protein (323 aa)	87.2671	93.1677	322	531.176
FAVG1_262	7	0	FGSG_09002T0	| FGSG_09002 | Fusarium graminearum conserved hypothetical protein (436 aa)	85.977	93.7931	435	749.584
FAVG1_266	3	0	FGSG_08999T0	| FGSG_08999 | Fusarium graminearum predicted protein (1269 aa)	69.2118	77.0936	792	897.886
FAVG1_268	11	0	FGSG_08997T0	| FGSG_08997 | Fusarium graminearum vacuolar protein 8 (560 aa)	99.4633	99.6422	559	1092.03
FAVG1_272	8	0	FGSG_08994T0	| FGSG_08994 | Fusarium graminearum conserved hypothetical protein (985 aa)	56.4103	69.5971	506	587.415
FAVG1_273	10	0	FGSG_08994T0	| FGSG_08994 | Fusarium graminearum conserved hypothetical protein (985 aa)	87.5648	93.5233	386	644.81
FAVG1_274	2	0	FGSG_13497T0	| FGSG_13497 | Fusarium graminearum conserved hypothetical protein (571 aa)	83.5907	88.417	516	829.321
FAVG1_275	10	0	FGSG_13493T0	| FGSG_13493 | Fusarium graminearum conserved hypothetical protein (1311 aa)	81.2167	89.2776	1306	1932.92
FAVG1_283	10	0	FGSG_08985T0	| FGSG_08985 | Fusarium graminearum calcium-transporting ATPase 3 (1070 aa)	90.2256	95.9586	1063	1893.63
FAVG1_284	4	0	FGSG_13490T0	| FGSG_13490 | Fusarium graminearum UV-damage endonuclease (621 aa)	82.4302	89.6552	603	957.977
FAVG1_285	8	0	FGSG_13489T0	| FGSG_13489 | Fusarium graminearum conserved hypothetical protein (466 aa)	85.2878	92.9638	465	770
FAVG1_287	10	0	FGSG_08982T0	| FGSG_08982 | Fusarium graminearum AP-1 complex subunit mu (431 aa)	95.5357	95.9821	436	868.996
FAVG1_289	10	0	FGSG_08980T0	| FGSG_08980 | Fusarium graminearum hypothetical protein similar to NADP-dependent alcohol dehydrogenase VI (361 aa)	92.2222	96.9444	360	704.131
FAVG1_292	3	0	FGSG_08977T0	| FGSG_08977 | Fusarium graminearum porphobilinogen deaminase (336 aa)	94.6269	97.9104	335	647.892
FAVG1_299	3	0	FGSG_08969T0	| FGSG_08969 | Fusarium graminearum conserved hypothetical protein (384 aa)	73.6041	80.203	382	519.235
FAVG1_301	7	0	FGSG_08971T0	| FGSG_08971 | Fusarium graminearum formyltetrahydrofolate deformylase (284 aa)	94.6996	98.9399	283	542.347
FAVG1_303	10	0	FGSG_13487T0	| FGSG_13487 | Fusarium graminearum conserved hypothetical protein (444 aa)	79.5259	86.2069	443	620.928
FAVG1_305	8	0	FGSG_08964T0	| FGSG_08964 | Fusarium graminearum signal recognition particle 54 kDa protein (522 aa)	97.4026	98.4848	455	884.789
FAVG1_306	7	0	FGSG_13483T0	| FGSG_13483 | Fusarium graminearum beta-alanine synthase (469 aa)	84.9057	89.8585	424	716.072
FAVG1_326	8	0	FGSG_02426T0	| FGSG_02426 | Fusarium graminearum phosphate-repressible phosphate permease (587 aa)	89.0785	93.8567	605	969.533
FAVG1_331	10	0	FGSG_02402T0	| FGSG_02402 | Fusarium graminearum conserved hypothetical protein (398 aa)	92.3529	95.2941	365	623.239
FAVG1_333	7	0	FGSG_02410T0	| FGSG_02410 | Fusarium graminearum conserved hypothetical protein (497 aa)	80.4124	88.6598	485	678.322
FAVG1_348	10	0	FGSG_02406T0	| FGSG_02406 | Fusarium graminearum conserved hypothetical protein (443 aa)	79.9107	85.0446	452	643.269
FAVG1_349	10	0	FGSG_02407T0	| FGSG_02407 | Fusarium graminearum conserved hypothetical protein (346 aa)	88.4058	94.7826	345	611.683
FAVG1_350	6	0	FGSG_02408T0	| FGSG_02408 | Fusarium graminearum conserved hypothetical protein (447 aa)	81.25	89.2857	445	764.607
FAVG1_351	11	0	FGSG_12129T0	| FGSG_12129 | Fusarium graminearum peroxisomal copper amine oxidase (683 aa)	93.9883	97.2141	682	1349.34
FAVG1_353	13	0	FGSG_02400T0	| FGSG_02400 | Fusarium graminearum hypothetical protein similar to Ca2+ ATPase (1286 aa)	86.3988	91.7311	1285	1995.32
FAVG1_357	10	0	FGSG_02382T0	| FGSG_02382 | Fusarium graminearum conserved hypothetical protein (488 aa)	89.3224	95.4825	488	871.307
FAVG1_359	4	0	FGSG_02383T0	| FGSG_02383 | Fusarium graminearum conserved hypothetical protein (354 aa)	77.2727	85.0267	347	606.29
FAVG1_360	11	0	FGSG_02384T0	| FGSG_02384 | Fusarium graminearum predicted protein (457 aa)	71.4592	80.4721	482	673.7
FAVG1_364	12	0	FGSG_02393T0	| FGSG_02393 | Fusarium graminearum hypothetical protein similar to heterokaryon incompatibility protein (1251 aa)	59.6632	74.8196	1245	1447.95
FAVG1_371	10	0	FGSG_02346T0	| FGSG_02346 | Fusarium graminearum Delta(14)-sterol reductase (482 aa)	90.6542	96.2617	481	859.366
FAVG1_372	10	0	FGSG_02392T0	| FGSG_02392 | Fusarium graminearum hypothetical protein similar to aldehyde dehydrogenase (498 aa)	83.7728	92.9006	493	873.618
FAVG1_381	10	0	FGSG_02358T0	| FGSG_02358 | Fusarium graminearum hypothetical protein similar to maltose permease (559 aa)	92.8571	95.1786	568	1019.99
FAVG1_382	10	0	FGSG_02357T0	| FGSG_02357 | Fusarium graminearum hypothetical protein similar to N amino acid permease (406 aa)	80.5616	82.9374	475	727.628
FAVG1_384	5	0	FGSG_02360T0	| FGSG_02360 | Fusarium graminearum conserved hypothetical protein (427 aa)	83.2941	87.7647	425	646.351
FAVG1_387	10	0	FGSG_02344T0	| FGSG_02344 | Fusarium graminearum conserved hypothetical protein (495 aa)	83.7022	90.7445	526	835.099
FAVG1_389	13	0	FGSG_03387T0	| FGSG_03387 | Fusarium graminearum hypothetical protein similar to beta-glucosidase (782 aa)	80.4756	87.985	846	1269.22
FAVG1_393	9	0	FGSG_11341T0	| FGSG_11341 | Fusarium graminearum conserved hypothetical protein (517 aa)	75.3906	87.1094	512	813.142
FAVG1_397	12	0	FGSG_02354T0	| FGSG_02354 | Fusarium graminearum hypothetical protein similar to class V chitinase (431 aa)	84.7222	90.7407	430	747.658
FAVG1_398	10	0	FGSG_02355T0	| FGSG_02355 | Fusarium graminearum hypothetical protein similar to UDP-glucuronic acid decarboxylase 1 (343 aa)	77.3913	84.6377	343	521.546
FAVG1_400	10	0	FGSG_12120T0	| FGSG_12120 | Fusarium graminearum hypothetical protein similar to aldehyde dehydrogenase (484 aa)	84.8861	91.7184	484	834.328
FAVG1_401	2	0	FGSG_07756T0	| FGSG_07756 | Fusarium graminearum conserved hypothetical protein (530 aa)	84.6304	93.5798	514	901.738
FAVG1_420	9	0	FGSG_09093T0	| FGSG_09093 | Fusarium graminearum conserved hypothetical protein (705 aa)	81.9602	89.2045	702	1187.94
FAVG1_423	11	0	FGSG_09060T0	| FGSG_09060 | Fusarium graminearum conserved hypothetical protein (559 aa)	83.6625	92.2801	556	872.078
FAVG1_425	10	0	FGSG_09059T0	| FGSG_09059 | Fusarium graminearum conserved hypothetical protein (580 aa)	90.8621	96.0345	579	1085.09
FAVG1_426	10	0	FGSG_09053T0	| FGSG_09053 | Fusarium graminearum hypothetical protein similar to amino acid permease (535 aa)	91.7757	95.514	530	908.286
FAVG1_427	10	0	FGSG_09052T0	| FGSG_09052 | Fusarium graminearum hypothetical protein similar to MFS monosaccharide transporter (565 aa)	89.011	93.4066	546	1001.12
FAVG1_433	8	0	FGSG_09061T0	| FGSG_09061 | Fusarium graminearum 2,3-dihydroxybenzoic acid decarboxylase (337 aa)	91.6667	95.2381	336	650.973
FAVG1_435	10	0	FGSG_09063T0	| FGSG_09063 | Fusarium graminearum hypothetical protein similar to salicylate hydroxylase (452 aa)	91.6859	95.612	432	796.579
FAVG1_436	10	0	FGSG_09064T0	| FGSG_09064 | Fusarium graminearum conserved hypothetical protein (624 aa)	76.9461	82.9341	623	942.569
FAVG1_437	10	0	FGSG_09065T0	| FGSG_09065 | Fusarium graminearum conserved hypothetical protein (653 aa)	87.292	93.3434	664	1128.62
FAVG1_439	15	0	FGSG_08031T0	| FGSG_08031 | Fusarium graminearum conserved hypothetical protein (1025 aa)	79.5031	87.5776	1237	823.157
FAVG1_442	10	0	FGSG_09078T0	| FGSG_09078 | Fusarium graminearum conserved hypothetical protein (482 aa)	90.4366	95.2183	486	846.269
FAVG1_446	10	0	FGSG_09082T0	| FGSG_09082 | Fusarium graminearum alpha-glucosidase (598 aa)	88.1072	94.1374	597	1121.3
FAVG1_447	10	0	FGSG_09081T0	| FGSG_09081 | Fusarium graminearum hypothetical protein similar to maltose permease (551 aa)	91.2727	95.0909	550	981.089
FAVG1_448	10	0	FGSG_09080T0	| FGSG_09080 | Fusarium graminearum conserved hypothetical protein (512 aa)	72.4409	83.0709	508	744.962
FAVG1_449	10	0	FGSG_03593T0	| FGSG_03593 | Fusarium graminearum conserved hypothetical protein (573 aa)	55.5154	70.1627	544	597.045
FAVG1_452	10	0	FGSG_09046T0	| FGSG_09046 | Fusarium graminearum conserved hypothetical protein (670 aa)	60.7201	75.4501	602	716.842
FAVG1_453	22	0	FGSG_09047T0	| FGSG_09047 | Fusarium graminearum conserved hypothetical protein (778 aa)	82.2704	86.9898	746	1207.97
FAVG1_455	14	0	FGSG_09048T0	| FGSG_09048 | Fusarium graminearum hypothetical protein similar to onanonoxo-7-onima-8-eninoihtemlysoneda (738 aa)	85.4688	91.7188	635	1128.24
FAVG1_460	20	0	FGSG_09043T0	| FGSG_09043 | Fusarium graminearum conserved hypothetical protein (526 aa)	66.0194	86.2745	489	650.203
FAVG1_461	6	0	FGSG_09042T0	| FGSG_09042 | Fusarium graminearum formamidase (413 aa)	87.3239	91.784	412	769.229
FAVG1_462	10	0	FGSG_09041T0	| FGSG_09041 | Fusarium graminearum hypothetical protein similar to homoserine acetyltransferase family protein (353 aa)	86.5714	94.5714	350	610.912
FAVG1_463	8	0	FGSG_09040T0	| FGSG_09040 | Fusarium graminearum hypothetical protein similar to indoleamine 2,3-dioxygenase family protein (496 aa)	93.9394	96.9697	495	976.082
FAVG1_464	10	0	FGSG_09039T0	| FGSG_09039 | Fusarium graminearum N amino acid transport system protein (467 aa)	91.863	95.7173	466	743.806
FAVG1_465	10	0	FGSG_09038T0	| FGSG_09038 | Fusarium graminearum conserved hypothetical protein (428 aa)	79.6253	90.6323	427	724.931
FAVG1_466	2	0	FGSG_09037T0	| FGSG_09037 | Fusarium graminearum conserved hypothetical protein (456 aa)	73.5537	76.8595	455	607.831
FAVG1_467	4	0	FGSG_09035T0	| FGSG_09035 | Fusarium graminearum hypothetical protein similar to S-adenosylmethionine decarboxylase (504 aa)	93.8492	95.8333	501	889.797
FAVG1_470	10	0	FGSG_09031T0	| FGSG_09031 | Fusarium graminearum conserved hypothetical protein (392 aa)	81.1224	90.5612	433	675.241
FAVG1_473	10	0	FGSG_09032T0	| FGSG_09032 | Fusarium graminearum conserved hypothetical protein (504 aa)	65.4902	83.7255	503	736.102
FAVG1_474	10	0	FGSG_02427T0	| FGSG_02427 | Fusarium graminearum conserved hypothetical protein (315 aa)	94.9045	98.4076	314	613.224
FAVG1_475	10	0	FGSG_07639T0	| FGSG_07639 | Fusarium graminearum conserved hypothetical protein (564 aa)	81.932	88.551	548	926.391
FAVG1_479	10	0	FGSG_02420T0	| FGSG_02420 | Fusarium graminearum conserved hypothetical protein (356 aa)	85.7595	91.1392	316	527.324
FAVG1_480	10	0	FGSG_02419T0	| FGSG_02419 | Fusarium graminearum conserved hypothetical protein (448 aa)	85.6512	92.053	528	768.459
FAVG1_481	13	0	FGSG_08312T0	| FGSG_08312 | Fusarium graminearum hypothetical protein similar to ABC transporter CDR4 (1518 aa)	63.7812	76.1773	1453	1834.69
FAVG1_483	8	0	FGSG_08151T0	| FGSG_08151 | Fusarium graminearum hypothetical protein similar to animal haem peroxidase (614 aa)	73.4756	83.2317	605	1014.22
FAVG1_485	9	0	FGSG_11565T0	| FGSG_11565 | Fusarium graminearum hypothetical protein similar to xenobiotic compound monooxygenase (544 aa)	66.318	77.8243	475	659.062
FAVG1_492	10	0	FGSG_02435T0	| FGSG_02435 | Fusarium graminearum conserved hypothetical protein (652 aa)	72.2543	81.3584	646	1007.28
FAVG1_493	8	0	FGSG_02434T0	| FGSG_02434 | Fusarium graminearum conserved hypothetical protein (715 aa)	84.3357	90.9091	714	1118.61
FAVG1_494	10	0	FGSG_02433T0	| FGSG_02433 | Fusarium graminearum hypothetical protein similar to pyridine nucleotide-disulphide oxidoreductase (541 aa)	89.0538	94.9907	539	928.702
FAVG1_495	10	0	FGSG_02432T0	| FGSG_02432 | Fusarium graminearum hypothetical protein similar to glutathione-dependent formaldehyde dehydrogenase (440 aa)	85.872	92.053	439	818.535
FAVG1_497	11	0	FGSG_02668T0	| FGSG_02668 | Fusarium graminearum conserved hypothetical protein (1154 aa)	87.0017	93.8475	1153	2090.08
FAVG1_498	11	0	FGSG_02667T0	| FGSG_02667 | Fusarium graminearum conserved hypothetical protein (596 aa)	78.6164	88.6792	589	975.311
FAVG1_499	11	0	FGSG_02663T0	| FGSG_02663 | Fusarium graminearum conserved hypothetical protein (1283 aa)	95.3526	98.3974	1249	1516.9
FAVG1_500	5	0	FGSG_02662T0	| FGSG_02662 | Fusarium graminearum conserved hypothetical protein (584 aa)	88.0342	94.0171	583	956.051
FAVG1_503	6	0	FGSG_02659T0	| FGSG_02659 | Fusarium graminearum DNA-directed RNA polymerase II 138 kDa polypeptide (1270 aa)	93.0545	96.6851	1265	2381.67
FAVG1_504	10	0	FGSG_02658T0	| FGSG_02658 | Fusarium graminearum endoglucanase-5 (381 aa)	76.178	84.0314	380	536.184
FAVG1_505	7	0	FGSG_02657T0	| FGSG_02657 | Fusarium graminearum hypothetical protein similar to indoleamine 2,3-dioxygenase subfamily (488 aa)	94.6612	98.3573	487	909.057
FAVG1_506	4	0	FGSG_02656T0	| FGSG_02656 | Fusarium graminearum hypothetical protein similar to tumor susceptibility gene 101 protein (522 aa)	76.3889	79.9603	504	556.214
FAVG1_507	6	0	FGSG_02655T0	| FGSG_02655 | Fusarium graminearum conserved hypothetical protein (387 aa)	75.2632	85.2632	377	560.451
FAVG1_512	39	0	FGSG_02648T0	| FGSG_02648 | Fusarium graminearum hypothetical protein similar to small nucleolar ribonucleoprotein complex subunit (351 aa)	95.2239	98.209	335	639.032
FAVG1_517	5	0	FGSG_02643T0	| FGSG_02643 | Fusarium graminearum conserved hypothetical protein (924 aa)	77.2632	84.2105	923	1342.41
FAVG1_518	7	0	FGSG_02645T0	| FGSG_02645 | Fusarium graminearum conserved hypothetical protein (903 aa)	85.2033	93.0081	614	1042.72
FAVG1_519	10	0	FGSG_02644T0	| FGSG_02644 | Fusarium graminearum conserved hypothetical protein (765 aa)	57.6251	67.5204	750	922.539
FAVG1_521	10	0	FGSG_02641T0	| FGSG_02641 | Fusarium graminearum hypothetical protein similar to high-affinity glucose transporter (541 aa)	90.5556	95.3704	540	1013.83
FAVG1_523	3	0	FGSG_02636T0	| FGSG_02636 | Fusarium graminearum conserved hypothetical protein (545 aa)	89.1841	94.1176	527	869.766
FAVG1_524	11	0	FGSG_02637T0	| FGSG_02637 | Fusarium graminearum ATP-dependent RNA helicase DBP3 (582 aa)	89.8925	94.8387	464	877.085
FAVG1_526	13	0	FGSG_02640T0	| FGSG_02640 | Fusarium graminearum hypothetical protein similar to ubiquitin C-terminal hydrolase (775 aa)	91.366	94.9742	774	1474.14
FAVG1_528	4	0	FGSG_02625T0	| FGSG_02625 | Fusarium graminearum conserved hypothetical protein (578 aa)	82.4742	91.5808	575	1034.25
FAVG1_531	12	0	FGSG_02632T0	| FGSG_02632 | Fusarium graminearum hypothetical protein similar to Cel3c (833 aa)	93.149	96.875	837	1575.07
FAVG1_533	6	0	FGSG_02630T0	| FGSG_02630 | Fusarium graminearum hypothetical protein similar to DRAP deaminase Rib2 (513 aa)	84.9609	90.0391	511	887.486
FAVG1_535	10	0	FGSG_02628T0	| FGSG_02628 | Fusarium graminearum conserved hypothetical protein (359 aa)	79.3939	88.1818	330	513.072
FAVG1_537	6	0	FGSG_02634T0	| FGSG_02634 | Fusarium graminearum conserved hypothetical protein (622 aa)	88.6035	92.6164	621	981.474
FAVG1_538	10	0	FGSG_02635T0	| FGSG_02635 | Fusarium graminearum conserved hypothetical protein (843 aa)	88.0615	91.9622	842	1479.92
FAVG1_540	3	0	FGSG_02621T0	| FGSG_02621 | Fusarium graminearum hypothetical protein similar to mlo2 protein (552 aa)	82.5853	87.4327	551	746.117
FAVG1_541	11	0	FGSG_02622T0	| FGSG_02622 | Fusarium graminearum DNA replication licensing factor mcm2 (857 aa)	88.734	92.6829	856	1482.23
FAVG1_546	10	0	FGSG_08298T0	| FGSG_08298 | Fusarium graminearum conserved hypothetical protein (489 aa)	67.757	79.4393	442	616.305
FAVG1_547	3	0	FGSG_02611T0	| FGSG_02611 | Fusarium graminearum conserved hypothetical protein (904 aa)	73.9726	82.8767	450	578.556
FAVG1_548	4	0	FGSG_02610T0	| FGSG_02610 | Fusarium graminearum predicted protein (593 aa)	57.3506	68.8207	583	655.981
FAVG1_549	8	0	FGSG_02609T0	| FGSG_02609 | Fusarium graminearum hypothetical protein similar to exocyst complex component Sec15 (772 aa)	92.3497	95.3552	719	1384.39
FAVG1_553	3	0	FGSG_02605T0	| FGSG_02605 | Fusarium graminearum hypothetical protein similar to 30S ribosomal protein S10, mitochondrial precursor (351 aa)	87.8531	92.6554	350	607.06
FAVG1_554	4	0	FGSG_02604T0	| FGSG_02604 | Fusarium graminearum conserved hypothetical protein (1005 aa)	77.0149	87.0647	1004	1490.71
FAVG1_555	8	0	FGSG_02603T0	| FGSG_02603 | Fusarium graminearum hypothetical protein similar to xaa-pro aminopeptidase (641 aa)	89.4231	94.2308	624	1137.09
FAVG1_560	11	0	FGSG_02599T0	| FGSG_02599 | Fusarium graminearum hypothetical protein similar to short chain dehydrogenase/reductase family protein (344 aa)	93.913	96.2319	343	671.389
FAVG1_561	4	0	FGSG_02598T0	| FGSG_02598 | Fusarium graminearum hypothetical protein similar to GDP-mannose transporter (391 aa)	95.8974	97.6923	390	761.525
FAVG1_563	3	0	FGSG_12166T0	| FGSG_12166 | Fusarium graminearum conserved hypothetical protein (695 aa)	72.4387	79.5094	685	691.034
FAVG1_565	6	0	FGSG_02596T0	| FGSG_02596 | Fusarium graminearum hypothetical protein similar to maintaining mitochondrial morphology protein MMM1 (409 aa)	94.8276	96.798	405	701.819
FAVG1_566	9	0	FGSG_02594T0	| FGSG_02594 | Fusarium graminearum hypothetical protein similar to glucose inhibited division protein A (669 aa)	95.7597	98.7633	646	1166.37
FAVG1_568	5	0	FGSG_02591T0	| FGSG_02591 | Fusarium graminearum conserved hypothetical protein (599 aa)	75.4762	80.4762	374	567
FAVG1_573	9	0	FGSG_02495T0	| FGSG_02495 | Fusarium graminearum conserved hypothetical protein (630 aa)	90.62	94.2766	629	1140.95
FAVG1_576	6	0	FGSG_02492T0	| FGSG_02492 | Fusarium graminearum conserved hypothetical protein (292 aa)	87.2852	92.7835	291	509.22
FAVG1_579	10	0	FGSG_02499T0	| FGSG_02499 | Fusarium graminearum conserved hypothetical protein (672 aa)	88.4786	93.2053	671	998.808
FAVG1_582	5	0	FGSG_02502T0	| FGSG_02502 | Fusarium graminearum C-5 sterol desaturase (350 aa)	92.5501	96.8481	349	632.484
FAVG1_585	5	0	FGSG_02504T0	| FGSG_02504 | Fusarium graminearum malate dehydrogenase, mitochondrial precursor (332 aa)	89.7436	91.7379	330	610.142
FAVG1_587	8	0	FGSG_02506T0	| FGSG_02506 | Fusarium graminearum phosphoribosylformylglycinamidine cyclo-ligase (798 aa)	95.1066	97.6161	797	1535.01
FAVG1_590	9	0	FGSG_02509T0	| FGSG_02509 | Fusarium graminearum GPI ethanolamine phosphate transferase 2 (784 aa)	80.1394	85.3659	783	1321.61
FAVG1_591	3	0	FGSG_02510T0	| FGSG_02510 | Fusarium graminearum conserved hypothetical protein (1022 aa)	90.592	95.5603	945	1547.72
FAVG1_592	38	0	FGSG_02511T0	| FGSG_02511 | Fusarium graminearum hypothetical protein similar to ribosome biogenesis Nop4 (768 aa)	83.2138	90.1004	692	1070.84
FAVG1_594	7	0	FGSG_02513T0	| FGSG_02513 | Fusarium graminearum hypothetical protein (705 aa)	82.2946	88.3853	704	1095.88
FAVG1_595	2	0	FGSG_02515T0	| FGSG_02515 | Fusarium graminearum conserved hypothetical protein (809 aa)	74.2054	82.2738	808	944.11
FAVG1_597	5	0	FGSG_02518T0	| FGSG_02518 | Fusarium graminearum FACT complex subunit POB3 (570 aa)	98.2558	99.6124	516	966.452
FAVG1_598	7	0	FGSG_02519T0	| FGSG_02519 | Fusarium graminearum conserved hypothetical protein (637 aa)	88.6581	94.4089	625	964.911
FAVG1_599	1	0	FGSG_02520T0	| FGSG_02520 | Fusarium graminearum conserved hypothetical protein (820 aa)	66.7949	74.2308	755	621.313
FAVG1_600	3	0	FGSG_02521T0	| FGSG_02521 | Fusarium graminearum conserved hypothetical protein (468 aa)	75.1843	83.2924	398	538.11
FAVG1_601	6	0	FGSG_02522T0	| FGSG_02522 | Fusarium graminearum protein SUR2 (374 aa)	90.3226	95.1613	372	689.493
FAVG1_604	3	0	FGSG_02525T0	| FGSG_02525 | Fusarium graminearum conserved hypothetical protein (347 aa)	87.8963	91.6427	346	539.265
FAVG1_605	12	0	FGSG_12153T0	| FGSG_12153 | Fusarium graminearum predicted protein (514 aa)	70.5426	84.6899	513	783.482
FAVG1_607	7	0	FGSG_02527T0	| FGSG_02527 | Fusarium graminearum conserved hypothetical protein (1012 aa)	90.7881	94.9846	977	1667.51
FAVG1_608	3	0	FGSG_02528T0	| FGSG_02528 | Fusarium graminearum hypothetical protein similar to dolichyl glycosyltransferase (502 aa)	91.4172	95.01	501	879.011
FAVG1_609	7	0	FGSG_02529T0	| FGSG_02529 | Fusarium graminearum conserved hypothetical protein (446 aa)	86.4035	92.7632	445	740.339
FAVG1_610	11	0	FGSG_02531T0	| FGSG_02531 | Fusarium graminearum conserved hypothetical protein (970 aa)	88.9013	93.6099	891	1571.99
FAVG1_611	4	0	FGSG_02532T0	| FGSG_02532 | Fusarium graminearum hypothetical protein similar to CSN-1 (437 aa)	76.4192	84.4978	429	721.465
FAVG1_612	3	0	FGSG_02533T0	| FGSG_02533 | Fusarium graminearum hypothetical protein similar to mRNA splicing factor Prp18 (348 aa)	92.5072	96.5418	347	515.383
FAVG1_615	2	0	FGSG_02536T0	| FGSG_02536 | Fusarium graminearum pre-mRNA-processing-splicing factor 8 (2371 aa)	97.3752	98.9673	2324	4650.5
FAVG1_617	8	0	FGSG_02539T0	| FGSG_02539 | Fusarium graminearum conserved hypothetical protein (437 aa)	80.9195	90.8046	435	747.658
FAVG1_618	10	0	FGSG_02540T0	| FGSG_02540 | Fusarium graminearum conserved hypothetical protein (1164 aa)	88.1341	94.583	1163	1923.67
FAVG1_622	4	0	FGSG_02544T0	| FGSG_02544 | Fusarium graminearum hypothetical protein similar to eukaryotic translation initiation factor 3 subunit EifCc (860 aa)	94.2928	97.0223	806	1449.88
FAVG1_625	11	0	FGSG_02547T0	| FGSG_02547 | Fusarium graminearum conserved hypothetical protein (568 aa)	81.8462	89.2308	614	704.516
FAVG1_629	4	0	FGSG_02553T0	| FGSG_02553 | Fusarium graminearum hypothetical protein similar to microtubule associated protein Ase1 (768 aa)	83.2266	90.0128	767	1238.79
FAVG1_630	18	0	FGSG_02554T0	| FGSG_02554 | Fusarium graminearum conserved hypothetical protein (695 aa)	84.4828	90.8046	571	868.996
FAVG1_631	4	0	FGSG_02555T0	| FGSG_02555 | Fusarium graminearum glutaminyl-tRNA synthetase (632 aa)	93.9873	96.2025	631	1123.23
FAVG1_633	10	0	FGSG_02559T0	| FGSG_02559 | Fusarium graminearum conserved hypothetical protein (572 aa)	82.0285	88.6121	559	535.413
FAVG1_635	10	0	FGSG_02561T0	| FGSG_02561 | Fusarium graminearum conserved hypothetical protein (1783 aa)	85.4452	92.4658	1743	2881.66
FAVG1_636	2	0	FGSG_02562T0	| FGSG_02562 | Fusarium graminearum conserved hypothetical protein (864 aa)	69.9541	79.8165	860	1137.09
FAVG1_637	8	0	FGSG_02563T0	| FGSG_02563 | Fusarium graminearum mitochondrial-processing peptidase alpha subunit (566 aa)	91.5194	95.583	565	948.347
FAVG1_638	11	0	FGSG_02564T0	| FGSG_02564 | Fusarium graminearum conserved hypothetical protein (609 aa)	87.2941	90.5882	424	697.967
FAVG1_639	6	0	FGSG_02565T0	| FGSG_02565 | Fusarium graminearum hypothetical protein similar to vacuolar protein sorting vps16 (828 aa)	92.1403	95.7678	827	1474.92
FAVG1_641	4	0	FGSG_02567T0	| FGSG_02567 | Fusarium graminearum conserved hypothetical protein (494 aa)	94.5344	96.7611	493	916.761
FAVG1_643	10	0	FGSG_02569T0	| FGSG_02569 | Fusarium graminearum conserved hypothetical protein (438 aa)	69.5067	79.148	437	614.764
FAVG1_644	13	0	FGSG_02570T0	| FGSG_02570 | Fusarium graminearum hypothetical protein similar to translocation elongation factor EF-Tu (1061 aa)	93.1132	97.0755	1060	1919.44
FAVG1_645	5	0	FGSG_02571T0	| FGSG_02571 | Fusarium graminearum hypothetical protein similar to eukaryotic translation initiation factor 3 subunit EifCl (477 aa)	97.6891	99.1597	476	976.467
FAVG1_646	2	0	FGSG_02572T0	| FGSG_02572 | Fusarium graminearum conserved hypothetical protein (362 aa)	83.5655	91.6435	359	523.087
FAVG1_647	4	0	FGSG_02573T0	| FGSG_02573 | Fusarium graminearum conserved hypothetical protein (547 aa)	93.7729	96.7033	546	933.324
FAVG1_651	4	0	FGSG_02577T0	| FGSG_02577 | Fusarium graminearum conserved hypothetical protein (3072 aa)	88.1294	93.898	2985	5023.37
FAVG1_654	10	0	FGSG_02580T0	| FGSG_02580 | Fusarium graminearum conserved hypothetical protein (598 aa)	90.9735	94.6903	561	1061.6
FAVG1_655	1	0	FGSG_02581T0	| FGSG_02581 | Fusarium graminearum conserved hypothetical protein (453 aa)	90.5286	94.4934	452	595.504
FAVG1_659	5	0	FGSG_02583T0	| FGSG_02583 | Fusarium graminearum conserved hypothetical protein (882 aa)	79.9122	85.6202	879	1406.35
FAVG1_660	7	0	FGSG_02584T0	| FGSG_02584 | Fusarium graminearum COP9 signalosome complex subunit 5 (341 aa)	87.9056	94.9853	339	635.565
FAVG1_661	7	0	FGSG_02585T0	| FGSG_02585 | Fusarium graminearum conserved hypothetical protein (905 aa)	82.8603	90.2838	904	1419.45
FAVG1_662	8	0	FGSG_02586T0	| FGSG_02586 | Fusarium graminearum conserved hypothetical protein (716 aa)	81.8689	89.9582	714	1196.03
FAVG1_665	12	0	FGSG_02589T0	| FGSG_02589 | Fusarium graminearum conserved hypothetical protein (340 aa)	90.379	93.2945	379	600.897
FAVG1_666	4	0	FGSG_02590T0	| FGSG_02590 | Fusarium graminearum hypothetical protein similar to MDM10 (440 aa)	86.1298	89.7092	427	702.205
FAVG1_671	4	0	FGSG_02489T0	| FGSG_02489 | Fusarium graminearum conserved hypothetical protein (478 aa)	95.0108	98.4816	461	898.656
FAVG1_672	11	0	FGSG_02488T0	| FGSG_02488 | Fusarium graminearum conserved hypothetical protein (423 aa)	87.7069	93.3806	422	789.26
FAVG1_675	8	0	FGSG_02484T0	| FGSG_02484 | Fusarium graminearum conserved hypothetical protein (956 aa)	86.3636	93.5518	946	1636.31
FAVG1_676	12	0	FGSG_02483T0	| FGSG_02483 | Fusarium graminearum chitin synthase 2 (826 aa)	95.6311	98.301	853	1666.36
FAVG1_677	10	0	FGSG_02482T0	| FGSG_02482 | Fusarium graminearum sulfite reductase subunit beta (1536 aa)	94.8919	98.0354	1526	2942.53
FAVG1_681	1	0	FGSG_02478T0	| FGSG_02478 | Fusarium graminearum conserved hypothetical protein (441 aa)	86.3636	92.9545	440	540.036
FAVG1_682	12	0	FGSG_02477T0	| FGSG_02477 | Fusarium graminearum hypothetical protein similar to 64 kDa mitochondrial NADH dehydrogenase (670 aa)	91.8429	95.9215	662	1272.3
FAVG1_683	8	0	FGSG_02476T0	| FGSG_02476 | Fusarium graminearum hypothetical protein similar to uridine kinase (468 aa)	95.3846	98.6813	454	838.18
FAVG1_687	1	0	FGSG_02472T0	| FGSG_02472 | Fusarium graminearum conserved hypothetical protein (1201 aa)	78.4431	85.6287	1148	1311.59
FAVG1_688	9	0	FGSG_02470T0	| FGSG_02470 | Fusarium graminearum DNA replication licensing factor mcm6 (955 aa)	88.5263	92.8421	948	1580.07
FAVG1_689	3	0	FGSG_02471T0	| FGSG_02471 | Fusarium graminearum conserved hypothetical protein (729 aa)	87.8249	92.0657	728	1266.91
FAVG1_690	10	0	FGSG_02469T0	| FGSG_02469 | Fusarium graminearum hypothetical protein similar to STI35 protein (323 aa)	95.7655	97.7199	307	612.838
FAVG1_692	10	0	FGSG_02467T0	| FGSG_02467 | Fusarium graminearum conserved hypothetical protein (455 aa)	81.7582	90.5495	454	802.742
FAVG1_693	10	0	FGSG_12144T0	| FGSG_12144 | Fusarium graminearum conserved hypothetical protein (590 aa)	90.4762	97.619	561	600.897
FAVG1_694	10	0	FGSG_12142T0	| FGSG_12142 | Fusarium graminearum conserved hypothetical protein (597 aa)	80.2013	89.4295	596	933.324
FAVG1_695	6	0	FGSG_02465T0	| FGSG_02465 | Fusarium graminearum hypothetical protein similar to cysteine synthase B (530 aa)	91.7448	97.1857	528	978.393
FAVG1_697	2	0	FGSG_02463T0	| FGSG_02463 | Fusarium graminearum conserved hypothetical protein (564 aa)	70.3959	76.7642	563	583.948
FAVG1_698	2	0	FGSG_02462T0	| FGSG_02462 | Fusarium graminearum conserved hypothetical protein (529 aa)	89.2453	95.283	528	855.129
FAVG1_699	6	0	FGSG_02461T0	| FGSG_02461 | Fusarium graminearum malate dehydrogenase, mitochondrial precursor (337 aa)	97.619	98.8095	336	615.535
FAVG1_700	15	0	FGSG_02460T0	| FGSG_02460 | Fusarium graminearum cation-transporting ATPase 4 (1317 aa)	94.6875	97.6562	1279	2435.22
FAVG1_703	10	0	FGSG_02458T0	| FGSG_02458 | Fusarium graminearum conserved hypothetical protein (669 aa)	85.9485	92.74	507	798.119
FAVG1_706	8	0	FGSG_12139T0	| FGSG_12139 | Fusarium graminearum conserved hypothetical protein (387 aa)	81.2672	95.0413	421	625.165
FAVG1_711	8	0	FGSG_12136T0	| FGSG_12136 | Fusarium graminearum conserved hypothetical protein (357 aa)	76.9663	88.4831	356	587.8
FAVG1_712	10	0	FGSG_02452T0	| FGSG_02452 | Fusarium graminearum conserved hypothetical protein (401 aa)	85.6784	94.2211	398	728.783
FAVG1_714	18	0	FGSG_02449T0	| FGSG_02449 | Fusarium graminearum conserved hypothetical protein (1189 aa)	70.0491	80.1146	1235	1655.57
FAVG1_715	2	0	FGSG_02446T0	| FGSG_02446 | Fusarium graminearum conserved hypothetical protein (414 aa)	89.781	94.1606	411	701.434
FAVG1_717	13	0	FGSG_02445T0	| FGSG_02445 | Fusarium graminearum conserved hypothetical protein (589 aa)	76.5599	84.9916	588	853.588
FAVG1_720	10	0	FGSG_02441T0	| FGSG_02441 | Fusarium graminearum conserved hypothetical protein (659 aa)	87.0262	91.5452	656	1244.18
FAVG1_721	10	0	FGSG_02440T0	| FGSG_02440 | Fusarium graminearum predicted protein (505 aa)	85.9127	91.6667	504	792.727
FAVG1_722	10	0	FGSG_02439T0	| FGSG_02439 | Fusarium graminearum hypothetical protein similar to GABA permease GabA (529 aa)	91.8561	96.0227	528	902.123
FAVG1_725	5	0	FGSG_11565T0	| FGSG_11565 | Fusarium graminearum hypothetical protein similar to xenobiotic compound monooxygenase (544 aa)	80.2935	89.5178	475	770.77
FAVG1_726	10	0	FGSG_11567T0	| FGSG_11567 | Fusarium graminearum hypothetical protein (465 aa)	72.3502	85.4839	456	629.787
FAVG1_727	10	0	FGSG_11568T0	| FGSG_11568 | Fusarium graminearum hypothetical protein similar to monooxygenase (613 aa)	63.7153	76.0417	579	730.324
FAVG1_728	10	0	FGSG_04717T0	| FGSG_04717 | Fusarium graminearum conserved hypothetical protein (510 aa)	90.404	94.9495	508	633.639
FAVG1_731	13	0	FGSG_02687T0	| FGSG_02687 | Fusarium graminearum conserved hypothetical protein (586 aa)	85.7385	92.5297	584	1060.06
FAVG1_733	10	0	FGSG_02675T0	| FGSG_02675 | Fusarium graminearum conserved hypothetical protein (582 aa)	88.9655	93.6207	631	1049.65
FAVG1_734	11	0	FGSG_02676T0	| FGSG_02676 | Fusarium graminearum conserved hypothetical protein (552 aa)	80.4833	87.0968	566	854.744
FAVG1_735	10	0	FGSG_02677T0	| FGSG_02677 | Fusarium graminearum hypothetical protein similar to sodium P-type ATPase (1045 aa)	83.1418	90.2299	1064	1783.85
FAVG1_736	8	0	FGSG_02678T0	| FGSG_02678 | Fusarium graminearum conserved hypothetical protein (342 aa)	80.2941	90.2941	341	528.48
FAVG1_739	1	0	FGSG_02682T0	| FGSG_02682 | Fusarium graminearum hypothetical protein similar to 3-ketosteroid-delta-1-dehydrogenase (580 aa)	92.8187	96.7684	557	987.638
FAVG1_740	8	0	FGSG_02681T0	| FGSG_02681 | Fusarium graminearum hypothetical protein similar to glycosyl transferase (430 aa)	86.1751	93.0876	429	762.681
FAVG1_741	7	0	FGSG_02680T0	| FGSG_02680 | Fusarium graminearum hypothetical protein similar to acyltransferase (502 aa)	81.8	91.6	500	873.618
FAVG1_742	8	0	FGSG_02679T0	| FGSG_02679 | Fusarium graminearum conserved hypothetical protein (462 aa)	73.1343	82.7292	461	686.411
FAVG1_743	10	0	FGSG_02688T0	| FGSG_02688 | Fusarium graminearum conserved hypothetical protein (454 aa)	86.8996	91.9214	448	721.079
FAVG1_744	6	0	FGSG_02689T0	| FGSG_02689 | Fusarium graminearum conserved hypothetical protein (800 aa)	74.106	84.4636	799	1217.6
FAVG1_745	5	0	FGSG_02690T0	| FGSG_02690 | Fusarium graminearum conserved hypothetical protein (798 aa)	83.0827	90.9774	797	1400.57
FAVG1_746	8	0	FGSG_02691T0	| FGSG_02691 | Fusarium graminearum hypothetical protein similar to taurine catabolism dioxygenase TauD (401 aa)	92	96.25	400	747.273
FAVG1_751	10	0	FGSG_02695T0	| FGSG_02695 | Fusarium graminearum conserved hypothetical protein (382 aa)	79.0026	85.5643	381	577.4
FAVG1_752	10	0	FGSG_02696T0	| FGSG_02696 | Fusarium graminearum conserved hypothetical protein (730 aa)	73.5054	84.6467	729	1036.56
FAVG1_753	4	0	FGSG_12178T0	| FGSG_12178 | Fusarium graminearum conserved hypothetical protein (440 aa)	85.0917	91.9725	436	712.99
FAVG1_754	2	0	FGSG_02697T0	| FGSG_02697 | Fusarium graminearum conserved hypothetical protein (353 aa)	95.7265	98.2906	351	597.045
FAVG1_755	4	0	FGSG_02698T0	| FGSG_02698 | Fusarium graminearum conserved hypothetical protein (466 aa)	92.4779	94.9115	450	809.675
FAVG1_756	4	0	FGSG_02699T0	| FGSG_02699 | Fusarium graminearum hypothetical protein similar to golgi GDP-mannose transporter (391 aa)	93.5897	96.6667	390	682.174
FAVG1_757	20	0	FGSG_02700T0	| FGSG_02700 | Fusarium graminearum hypothetical protein similar to ribosome biogenesis protein Rrb1 (491 aa)	93.6735	96.9388	490	882.863
FAVG1_759	17	0	FGSG_02701T0	| FGSG_02701 | Fusarium graminearum conserved hypothetical protein (965 aa)	80.3662	86.2665	960	1450.26
FAVG1_760	5	0	FGSG_02702T0	| FGSG_02702 | Fusarium graminearum conserved hypothetical protein (405 aa)	93.0851	96.5426	376	664.07
FAVG1_761	10	0	FGSG_02703T0	| FGSG_02703 | Fusarium graminearum hypothetical protein similar to aldo-keto reductase AKR (295 aa)	86.7347	94.898	312	514.227
FAVG1_764	15	0	FGSG_02706T0	| FGSG_02706 | Fusarium graminearum conserved hypothetical protein (477 aa)	89.9371	95.8071	476	891.338
FAVG1_766	3	0	FGSG_02708T0	| FGSG_02708 | Fusarium graminearum predicted protein (407 aa)	71.1491	79.9511	406	533.102
FAVG1_767	10	0	FGSG_02709T0	| FGSG_02709 | Fusarium graminearum conserved hypothetical protein (739 aa)	90.6377	97.1506	737	1302.73
FAVG1_768	5	0	FGSG_02710T0	| FGSG_02710 | Fusarium graminearum conserved hypothetical protein (366 aa)	84.9315	92.3288	365	613.609
FAVG1_770	10	0	FGSG_12180T0	| FGSG_12180 | Fusarium graminearum conserved hypothetical protein (335 aa)	76.204	83.0028	343	551.592
FAVG1_773	7	0	FGSG_02714T0	| FGSG_02714 | Fusarium graminearum hypothetical protein similar to alpha-1,2-mannosyltransferase Kre5 (506 aa)	94.2913	97.2441	505	928.317
FAVG1_776	10	0	FGSG_12183T0	| FGSG_12183 | Fusarium graminearum sorting nexin mvp-1 (743 aa)	83.4455	88.8291	742	1216.83
FAVG1_777	6	0	FGSG_02717T0	| FGSG_02717 | Fusarium graminearum dihydroxy-acid dehydratase (601 aa)	94.1077	96.633	594	1166.37
FAVG1_778	5	0	FGSG_02718T0	| FGSG_02718 | Fusarium graminearum conserved hypothetical protein (356 aa)	84	90	350	521.546
FAVG1_780	10	0	FGSG_02720T0	| FGSG_02720 | Fusarium graminearum hypothetical protein similar to cell wall glucanase (478 aa)	81.9672	89.4614	419	665.996
FAVG1_781	8	0	FGSG_02721T0	| FGSG_02721 | Fusarium graminearum conserved hypothetical protein (395 aa)	83.2861	90.3683	352	563.533
FAVG1_784	16	0	FGSG_02724T0	| FGSG_02724 | Fusarium graminearum DNA repair protein RAD5 (1155 aa)	96.5517	98.2759	1140	1899.4
FAVG1_785	5	0	FGSG_12186T0	| FGSG_12186 | Fusarium graminearum conserved hypothetical protein (361 aa)	89.5028	95.0276	360	647.506
FAVG1_788	7	0	FGSG_02727T0	| FGSG_02727 | Fusarium graminearum conserved hypothetical protein (867 aa)	73.5431	82.8671	855	1141.72
FAVG1_789	4	0	FGSG_02728T0	| FGSG_02728 | Fusarium graminearum conserved hypothetical protein (743 aa)	61.5979	70.4897	734	837.025
FAVG1_790	4	0	FGSG_02729T0	| FGSG_02729 | Fusarium graminearum hypothetical protein similar to chitin biosynthesis protein Chs7 (335 aa)	89.8204	94.3114	334	627.861
FAVG1_791	9	0	FGSG_02730T0	| FGSG_02730 | Fusarium graminearum conserved hypothetical protein (639 aa)	77.6435	83.6858	638	991.49
FAVG1_793	11	0	FGSG_02732T0	| FGSG_02732 | Fusarium graminearum conserved hypothetical protein (1163 aa)	70.979	81.2937	1133	1503.03
FAVG1_794	4	0	FGSG_02733T0	| FGSG_02733 | Fusarium graminearum conserved hypothetical protein (905 aa)	82.0485	89.8678	904	1408.28
FAVG1_795	9	0	FGSG_02734T0	| FGSG_02734 | Fusarium graminearum conserved hypothetical protein (706 aa)	78.3251	88.3415	609	731.865
FAVG1_796	3	0	FGSG_02735T0	| FGSG_02735 | Fusarium graminearum hypothetical protein (673 aa)	60.9873	76.1146	624	761.525
FAVG1_798	10	0	FGSG_12194T0	| FGSG_12194 | Fusarium graminearum GTP-binding protein 1 (636 aa)	84.7201	87.4433	633	1050.81
FAVG1_800	7	0	FGSG_02738T0	| FGSG_02738 | Fusarium graminearum conserved hypothetical protein (974 aa)	82.0669	87.7406	972	1444.1
FAVG1_801	1	0	FGSG_05187T0	| FGSG_05187 | Fusarium graminearum hypothetical protein similar to adenylosuccinate synthetase AdB (418 aa)	62.3126	71.0921	417	536.184
FAVG1_805	10	0	FGSG_02741T0	| FGSG_02741 | Fusarium graminearum conserved hypothetical protein (465 aa)	86.8534	92.8879	464	757.673
FAVG1_807	17	0	FGSG_02743T0	| FGSG_02743 | Fusarium graminearum conserved hypothetical protein (1146 aa)	86.4556	91.9965	1119	1782.3
FAVG1_811	12	0	FGSG_02747T0	| FGSG_02747 | Fusarium graminearum conserved hypothetical protein (507 aa)	94.2688	97.4308	621	997.653
FAVG1_812	4	0	FGSG_02748T0	| FGSG_02748 | Fusarium graminearum conserved hypothetical protein (716 aa)	69.4019	84.0056	715	1067.76
FAVG1_813	15	0	FGSG_02749T0	| FGSG_02749 | Fusarium graminearum conserved hypothetical protein (1140 aa)	74.894	80.6616	1099	1639.01
FAVG1_815	4	0	FGSG_02751T0	| FGSG_02751 | Fusarium graminearum inositol oxygenase 4 (309 aa)	95.4545	98.0519	308	628.246
FAVG1_816	15	0	FGSG_02752T0	| FGSG_02752 | Fusarium graminearum ATP-dependent RNA helicase DBP9 (616 aa)	91.2338	94.4805	615	1057.74
FAVG1_817	10	0	FGSG_02753T0	| FGSG_02753 | Fusarium graminearum hypothetical protein similar to aldo-keto reductase (343 aa)	78.0059	90.6158	341	581.637
FAVG1_819	4	0	FGSG_02755T0	| FGSG_02755 | Fusarium graminearum predicted protein (286 aa)	84.0426	92.9078	282	505.368
FAVG1_820	9	0	FGSG_02756T0	| FGSG_02756 | Fusarium graminearum hypothetical protein similar to vacuolar protein sorting-associated protein VPS35 (903 aa)	92.8097	95.0221	902	1635.16
FAVG1_821	10	0	FGSG_02757T0	| FGSG_02757 | Fusarium graminearum conserved hypothetical protein (906 aa)	90.3761	95.354	904	1573.53
FAVG1_824	1	0	FGSG_02761T0	| FGSG_02761 | Fusarium graminearum hypothetical protein similar to mitochondrial inner membrane translocase subunit TIM44 (503 aa)	88.8446	92.2311	502	787.334
FAVG1_827	10	0	FGSG_02764T0	| FGSG_02764 | Fusarium graminearum hypothetical protein similar to GTP-binding protein YchF (395 aa)	94.9109	96.9466	394	764.222
FAVG1_828	1	0	FGSG_02765T0	| FGSG_02765 | Fusarium graminearum conserved hypothetical protein (580 aa)	87.8216	93.3105	579	873.233
FAVG1_829	12	0	FGSG_02766T0	| FGSG_02766 | Fusarium graminearum conserved hypothetical protein (1322 aa)	91.0674	94.701	1319	2357.79
FAVG1_831	10	0	FGSG_02767T0	| FGSG_02767 | Fusarium graminearum general amino acid permease AGP3 (547 aa)	92.8571	95.7875	546	947.577
FAVG1_833	12	0	FGSG_02769T0	| FGSG_02769 | Fusarium graminearum hypothetical protein similar to mitochondrial chaperone BCS1 (485 aa)	90.2893	95.0413	484	870.922
FAVG1_834	8	0	FGSG_02770T0	| FGSG_02770 | Fusarium graminearum fructose-bisphosphate aldolase (361 aa)	95.8333	98.8889	360	667.152
FAVG1_835	10	0	FGSG_02771T0	| FGSG_02771 | Fusarium graminearum hypothetical protein similar to oxysterol binding protein Osh5 (414 aa)	93.4177	96.2025	418	772.311
FAVG1_836	48	0	FGSG_02772T0	| FGSG_02772 | Fusarium graminearum conserved hypothetical protein (464 aa)	78.2486	85.0282	485	558.525
FAVG1_837	11	0	FGSG_02774T0	| FGSG_02774 | Fusarium graminearum hypothetical protein similar to N-terminal acetyltransferase catalytic subunit NAT1 (818 aa)	89.2683	95	817	1407.12
FAVG1_838	8	0	FGSG_12199T0	| FGSG_12199 | Fusarium graminearum conserved hypothetical protein (515 aa)	85.0195	92.3077	514	900.968
FAVG1_842	10	0	FGSG_02778T0	| FGSG_02778 | Fusarium graminearum histone-lysine N-methyltransferase (341 aa)	82.4405	90.4762	333	557.37
FAVG1_844	11	0	FGSG_02780T0	| FGSG_02780 | Fusarium graminearum coatomer subunit beta (958 aa)	98.0728	99.2505	934	1733.38
FAVG1_846	1	0	FGSG_11637T0	| FGSG_11637 | Fusarium graminearum conserved hypothetical protein (380 aa)	83.905	88.3905	379	583.178
FAVG1_847	5	0	FGSG_11632T0	| FGSG_11632 | Fusarium graminearum hypothetical protein similar to RNA methylase family protein (446 aa)	89.6629	95.0562	445	837.025
FAVG1_850	4	0	FGSG_11594T0	| FGSG_11594 | Fusarium graminearum hypothetical protein similar to tRNA ligase (798 aa)	84.9624	92.7318	797	1390.56
FAVG1_852	7	0	FGSG_11596T0	| FGSG_11596 | Fusarium graminearum conserved hypothetical protein (334 aa)	86.7868	93.0931	333	596.275
FAVG1_853	11	0	FGSG_11597T0	| FGSG_11597 | Fusarium graminearum hypothetical protein similar to proteasome regulatory particle subunit Rpt5 (460 aa)	98.7654	99.2593	405	813.527
FAVG1_854	3	0	FGSG_11602T0	| FGSG_11602 | Fusarium graminearum conserved hypothetical protein (549 aa)	91.9708	96.5328	548	901.738
FAVG1_855	26	0	FGSG_11603T0	| FGSG_11603 | Fusarium graminearum hypothetical protein similar to eukaryotic ribosome biogenesis protein 1 (766 aa)	91.7647	95.2941	765	1343.95
FAVG1_858	8	0	FGSG_13662T0	| FGSG_13662 | Fusarium graminearum DNA-directed RNA polymerase III largest subunit (1451 aa)	93.2414	96.7586	1450	2824.27
FAVG1_859	7	0	FGSG_13663T0	| FGSG_13663 | Fusarium graminearum conserved hypothetical protein (1004 aa)	77.1134	84.3299	952	1331.24
FAVG1_861	5	0	FGSG_09862T0	| FGSG_09862 | Fusarium graminearum fimbrin (650 aa)	96.1479	98.4592	649	1212.98
FAVG1_862	7	0	FGSG_09863T0	| FGSG_09863 | Fusarium graminearum conserved hypothetical protein (651 aa)	78.0998	87.1176	612	974.156
FAVG1_864	27	0	FGSG_09865T0	| FGSG_09865 | Fusarium graminearum hypothetical protein similar to Lpz11p (315 aa)	92.0128	97.1246	341	572.778
FAVG1_867	10	0	FGSG_09868T0	| FGSG_09868 | Fusarium graminearum conserved hypothetical protein (556 aa)	72.5632	83.0325	554	667.922
FAVG1_869	37	0	FGSG_09870T0	| FGSG_09870 | Fusarium graminearum hypothetical protein similar to G-protein beta subunit (317 aa)	99.3671	100	332	651.744
FAVG1_870	5	0	FGSG_09871T0	| FGSG_09871 | Fusarium graminearum conserved hypothetical protein (308 aa)	90.5537	94.1368	307	577.015
FAVG1_871	3	0	FGSG_09872T0	| FGSG_09872 | Fusarium graminearum conserved hypothetical protein (934 aa)	66.491	77.0285	933	1213.36
FAVG1_872	14	0	FGSG_13665T0	| FGSG_13665 | Fusarium graminearum hypothetical protein similar to 60S ribosomal protein L19 (1948 aa)	97.8723	98.9362	1935	3361.24
FAVG1_873	13	0	FGSG_09875T0	| FGSG_09875 | Fusarium graminearum conserved hypothetical protein (1427 aa)	83.9783	89.1378	1409	2276.52
FAVG1_874	17	0	FGSG_09876T0	| FGSG_09876 | Fusarium graminearum conserved hypothetical protein (975 aa)	78.7911	87.4867	939	1417.14
FAVG1_876	3	0	FGSG_09878T0	| FGSG_09878 | Fusarium graminearum conserved hypothetical protein (335 aa)	88.6228	95.2096	334	599.742
FAVG1_879	5	0	FGSG_09881T0	| FGSG_09881 | Fusarium graminearum hypothetical protein similar to phosphatidyl synthase (426 aa)	95.2941	98.1176	425	739.184
FAVG1_881	8	0	FGSG_09883T0	| FGSG_09883 | Fusarium graminearum hypothetical protein similar to mandelate racemase/muconate lactonizing enzyme family protein (448 aa)	88.6022	92.043	447	820.076
FAVG1_882	13	0	FGSG_09884T0	| FGSG_09884 | Fusarium graminearum hypothetical protein similar to C6 transcription factor (850 aa)	89.6797	93.5943	842	1560.04
FAVG1_883	3	0	FGSG_09885T0	| FGSG_09885 | Fusarium graminearum hypothetical protein similar to endo alpha-1,4 polygalactosaminidase (345 aa)	86.3905	92.8994	338	581.637
FAVG1_886	10	0	FGSG_09888T0	| FGSG_09888 | Fusarium graminearum hypothetical protein similar to RING-15 protein (651 aa)	86.5649	90.3817	650	1058.51
FAVG1_889	2	0	FGSG_09891T0	| FGSG_09891 | Fusarium graminearum arsenical pump-driving ATPase (342 aa)	97.9472	99.1202	341	627.091
FAVG1_890	7	0	FGSG_09892T0	| FGSG_09892 | Fusarium graminearum hypothetical protein similar to retinoblastoma-binding protein (618 aa)	96.9697	96.9697	470	793.112
FAVG1_891	10	0	FGSG_09893T0	| FGSG_09893 | Fusarium graminearum hypothetical protein similar to glutamate carboxypeptidase (477 aa)	97.6891	99.3697	483	965.681
FAVG1_893	7	0	FGSG_09895T0	| FGSG_09895 | Fusarium graminearum neutral trehalase (739 aa)	96.3415	97.6965	738	1455.66
FAVG1_894	6	0	FGSG_09896T0	| FGSG_09896 | Fusarium graminearum isocitrate lyase (547 aa)	94.5055	97.4359	546	1055.82
FAVG1_895	10	0	FGSG_09897T0	| FGSG_09897 | Fusarium graminearum carbon catabolite derepressing protein kinase (712 aa)	93.8462	95.1049	711	1230.31
FAVG1_897	2	0	FGSG_09899T0	| FGSG_09899 | Fusarium graminearum conserved hypothetical protein (776 aa)	89.433	94.0722	775	1165.6
FAVG1_898	11	0	FGSG_09900T0	| FGSG_09900 | Fusarium graminearum conserved hypothetical protein (1046 aa)	81.8269	89.6154	1034	1641.32
FAVG1_900	10	0	FGSG_09903T0	| FGSG_09903 | Fusarium graminearum protein kinase byr1 (512 aa)	93.8104	97.0986	510	917.916
FAVG1_901	5	0	FGSG_09904T0	| FGSG_09904 | Fusarium graminearum transcription elongation factor SPT6 (1409 aa)	94.4563	97.5835	1407	2547.31
FAVG1_904	9	0	FGSG_09908T0	| FGSG_09908 | Fusarium graminearum cAMP-dependent protein kinase regulatory subunit (400 aa)	93.2331	96.7419	399	699.123
FAVG1_905	5	0	FGSG_09909T0	| FGSG_09909 | Fusarium graminearum conserved hypothetical protein (466 aa)	87.931	92.8879	464	847.81
FAVG1_906	6	0	FGSG_09910T0	| FGSG_09910 | Fusarium graminearum hypothetical protein similar to spindle pole body component Alp6 (849 aa)	92.3603	94.1847	848	1600.49
FAVG1_907	3	0	FGSG_09912T0	| FGSG_09912 | Fusarium graminearum conserved hypothetical protein (480 aa)	77.7083	86.0417	479	716.842
FAVG1_908	10	0	FGSG_09913T0	| FGSG_09913 | Fusarium graminearum conserved hypothetical protein (518 aa)	81.4453	89.4531	511	803.127
FAVG1_909	13	0	FGSG_09914T0	| FGSG_09914 | Fusarium graminearum conserved hypothetical protein (682 aa)	96.3289	97.7974	681	1358.58
FAVG1_910	3	0	FGSG_09915T0	| FGSG_09915 | Fusarium graminearum conserved hypothetical protein (348 aa)	86.1671	92.5072	347	514.998
FAVG1_911	10	0	FGSG_09916T0	| FGSG_09916 | Fusarium graminearum conserved hypothetical protein (686 aa)	73.3333	83.6508	628	927.932
FAVG1_912	11	0	FGSG_09917T0	| FGSG_09917 | Fusarium graminearum hypothetical protein similar to phospholipase D1 PLD1 (1824 aa)	86.809	91.4614	1823	2957.93
FAVG1_914	8	0	FGSG_09919T0	| FGSG_09919 | Fusarium graminearum conserved hypothetical protein (597 aa)	87.4296	92.6829	532	820.076
FAVG1_916	10	0	FGSG_09921T0	| FGSG_09921 | Fusarium graminearum transcriptional activator protein acu-15 (887 aa)	84.0045	89.7092	886	1466.83
FAVG1_917	5	0	FGSG_09923T0	| FGSG_09923 | Fusarium graminearum conserved hypothetical protein (485 aa)	68.2474	77.9381	460	663.685
FAVG1_918	10	0	FGSG_09924T0	| FGSG_09924 | Fusarium graminearum hypothetical protein similar to GTP-binding protein (413 aa)	90.3614	93.494	412	763.837
FAVG1_919	10	0	FGSG_09925T0	| FGSG_09925 | Fusarium graminearum predicted protein (379 aa)	74.4063	87.3351	376	591.267
FAVG1_921	21	0	FGSG_09927T0	| FGSG_09927 | Fusarium graminearum mitochondrial precursor proteins import receptor (621 aa)	96.129	97.4194	620	1134.78
FAVG1_923	8	0	FGSG_09929T0	| FGSG_09929 | Fusarium graminearum U3 small nucleolar ribonucleoprotein protein IMP4 (299 aa)	95.6522	98.5507	276	543.502
FAVG1_924	14	0	FGSG_09930T0	| FGSG_09930 | Fusarium graminearum ATP-dependent helicase NAM7 (1084 aa)	98.3425	98.9871	1083	2120.89
FAVG1_925	12	0	FGSG_09931T0	| FGSG_09931 | Fusarium graminearum conserved hypothetical protein (587 aa)	87.884	95.7338	586	1077
FAVG1_928	11	0	FGSG_09934T0	| FGSG_09934 | Fusarium graminearum asparagine synthetase 2 (580 aa)	95.1641	98.6183	579	1118.99
FAVG1_932	10	0	FGSG_09938T0	| FGSG_09938 | Fusarium graminearum hypothetical protein similar to ubiquinone biosynthesis protein (598 aa)	93.6364	97.0455	443	865.529
FAVG1_933	4	0	FGSG_09939T0	| FGSG_09939 | Fusarium graminearum conserved hypothetical protein (1314 aa)	72.7132	82.7907	1277	1497.26
FAVG1_934	6	0	FGSG_09940T0	| FGSG_09940 | Fusarium graminearum inositol-3-phosphate synthase isozyme 2 (542 aa)	96.488	98.7061	541	1060.44
FAVG1_935	10	0	FGSG_09941T0	| FGSG_09941 | Fusarium graminearum conserved hypothetical protein (698 aa)	79.8009	85.4908	697	871.307
FAVG1_936	9	0	FGSG_13670T0	| FGSG_13670 | Fusarium graminearum conserved hypothetical protein (780 aa)	84.9367	90.7595	779	1388.63
FAVG1_939	4	0	FGSG_09943T0	| FGSG_09943 | Fusarium graminearum conserved hypothetical protein (930 aa)	66.0737	75.4765	785	918.687
FAVG1_941	11	0	FGSG_09945T0	| FGSG_09945 | Fusarium graminearum predicted protein (430 aa)	90.3226	94.47	423	764.222
FAVG1_942	10	0	FGSG_09946T0	| FGSG_09946 | Fusarium graminearum conserved hypothetical protein (464 aa)	86.8251	92.2246	463	795.038
FAVG1_943	8	0	FGSG_09947T0	| FGSG_09947 | Fusarium graminearum conserved hypothetical protein (419 aa)	81.7518	90.9976	411	637.106
FAVG1_944	5	0	FGSG_09949T0	| FGSG_09949 | Fusarium graminearum conserved hypothetical protein (712 aa)	69.685	79.2651	710	1058.9
FAVG1_949	2	0	FGSG_09954T0	| FGSG_09954 | Fusarium graminearum conserved hypothetical protein (627 aa)	76.4499	83.304	560	743.806
FAVG1_951	39	0	FGSG_09956T0	| FGSG_09956 | Fusarium graminearum hypothetical protein similar to actin cortical patch component (611 aa)	88.8525	95.2459	610	1131.7
FAVG1_953	4	0	FGSG_09958T0	| FGSG_09958 | Fusarium graminearum conserved hypothetical protein (388 aa)	85.9504	93.9394	363	555.829
FAVG1_955	10	0	FGSG_09960T0	| FGSG_09960 | Fusarium graminearum conserved hypothetical protein (540 aa)	88.4972	94.0631	539	914.835
FAVG1_956	4	0	FGSG_09961T0	| FGSG_09961 | Fusarium graminearum hypothetical protein similar to exonuclease (332 aa)	91.5408	95.1662	331	533.872
FAVG1_958	8	0	FGSG_13674T0	| FGSG_13674 | Fusarium graminearum hypothetical protein similar to AP-3 adaptor complex subunit mu (540 aa)	92.9499	95.9184	539	850.121
FAVG1_959	10	0	FGSG_13675T0	| FGSG_13675 | Fusarium graminearum hypothetical protein similar to malonyl CoA-acyl carrier protein transacylase (438 aa)	86.4989	91.762	434	753.821
FAVG1_961	10	0	FGSG_09964T0	| FGSG_09964 | Fusarium graminearum conserved hypothetical protein (638 aa)	86.1852	92.1507	637	1127.46
FAVG1_962	7	0	FGSG_09965T0	| FGSG_09965 | Fusarium graminearum conserved hypothetical protein (1382 aa)	88.2225	93.8584	1381	2358.18
FAVG1_968	2	0	FGSG_09971T0	| FGSG_09971 | Fusarium graminearum conserved hypothetical protein (617 aa)	55.3846	66.3248	562	556.599
FAVG1_971	10	0	FGSG_10082T0	| FGSG_10082 | Fusarium graminearum conserved hypothetical protein (596 aa)	85.3782	92.9412	595	1075.08
FAVG1_972	7	0	FGSG_10081T0	| FGSG_10081 | Fusarium graminearum conserved hypothetical protein (520 aa)	85.0485	92.233	515	934.865
FAVG1_973	6	0	FGSG_10080T0	| FGSG_10080 | Fusarium graminearum delta-aminolevulinic acid dehydratase (387 aa)	97.9275	98.9637	386	755.747
FAVG1_976	2	0	FGSG_10076T0	| FGSG_10076 | Fusarium graminearum conserved hypothetical protein (720 aa)	88.3285	94.5245	694	1160.59
FAVG1_977	3	0	FGSG_10075T0	| FGSG_10075 | Fusarium graminearum hypothetical protein similar to eukaryotic translation initiation factor 3 subunit EifCf (362 aa)	96.4516	98.3871	310	590.882
FAVG1_978	5	0	FGSG_10074T0	| FGSG_10074 | Fusarium graminearum conserved hypothetical protein (783 aa)	85.8228	89.1139	782	1003.43
FAVG1_982	10	0	FGSG_10070T0	| FGSG_10070 | Fusarium graminearum conserved hypothetical protein (706 aa)	71.9512	82.3171	691	930.243
FAVG1_983	10	0	FGSG_10069T0	| FGSG_10069 | Fusarium graminearum conserved hypothetical protein (647 aa)	88.9401	93.702	646	1132.09
FAVG1_984	2	0	FGSG_10068T0	| FGSG_10068 | Fusarium graminearum SWR1-complex protein 4 (625 aa)	82.7258	88.4311	624	872.078
FAVG1_986	10	0	FGSG_10066T0	| FGSG_10066 | Fusarium graminearum casein kinase I isoform gamma-2 (454 aa)	98.234	98.6755	453	907.516
FAVG1_988	4	0	FGSG_10065T0	| FGSG_10065 | Fusarium graminearum conserved hypothetical protein (355 aa)	89.2655	94.9153	354	612.453
FAVG1_990	6	0	FGSG_10063T0	| FGSG_10063 | Fusarium graminearum hypothetical protein (343 aa)	88.3382	92.7114	342	580.867
FAVG1_992	9	0	FGSG_10061T0	| FGSG_10061 | Fusarium graminearum conserved hypothetical protein (927 aa)	77.0544	82.6041	915	1226.46
FAVG1_993	28	0	FGSG_10060T0	| FGSG_10060 | Fusarium graminearum hypothetical protein similar to small nucleolar ribonucleoprotein complex subunit (560 aa)	90.5303	96.0227	528	892.108
FAVG1_996	15	0	FGSG_10057T0	| FGSG_10057 | Fusarium graminearum conserved hypothetical protein (1149 aa)	92.5926	93.707	991	1711.81
FAVG1_998	26	0	FGSG_10054T0	| FGSG_10054 | Fusarium graminearum conserved hypothetical protein (433 aa)	80	85.625	432	748.429
FAVG1_1003	10	0	FGSG_10004T0	| FGSG_10004 | Fusarium graminearum hypothetical protein similar to pectate lyase A (356 aa)	76.5499	85.7143	355	517.694
FAVG1_1004	5	0	FGSG_10005T0	| FGSG_10005 | Fusarium graminearum choline-phosphate cytidylyltransferase (433 aa)	88.7019	92.0673	408	733.406
FAVG1_1006	16	0	FGSG_10007T0	| FGSG_10007 | Fusarium graminearum hypothetical protein similar to phosphatidylserine decarboxylase Psd2 (1134 aa)	85.6522	91.2174	1133	1782.3
FAVG1_1008	11	0	FGSG_10008T0	| FGSG_10008 | Fusarium graminearum conserved hypothetical protein (685 aa)	80.5797	90.2899	684	934.48
FAVG1_1009	5	0	FGSG_10009T0	| FGSG_10009 | Fusarium graminearum conserved hypothetical protein (1179 aa)	82.1338	87.5529	1178	1721.83
FAVG1_1010	6	0	FGSG_10010T0	| FGSG_10010 | Fusarium graminearum 60S ribosomal protein L5 (302 aa)	93.6877	99.0033	301	566.614
FAVG1_1011	10	0	FGSG_10011T0	| FGSG_10011 | Fusarium graminearum hypothetical protein similar to epoxide hydrolase (285 aa)	88.3803	93.662	284	523.857
FAVG1_1014	3	0	FGSG_10015T0	| FGSG_10015 | Fusarium graminearum conserved hypothetical protein (1155 aa)	53.2231	65.8678	1154	1065.83
FAVG1_1015	12	0	FGSG_10016T0	| FGSG_10016 | Fusarium graminearum conserved hypothetical protein (942 aa)	86.61	91.1796	941	1524.99
FAVG1_1016	8	0	FGSG_10017T0	| FGSG_10017 | Fusarium graminearum predicted protein (711 aa)	90.3226	93.5484	592	657.136
FAVG1_1017	2	0	FGSG_10018T0	| FGSG_10018 | Fusarium graminearum conserved hypothetical protein (441 aa)	88.1818	94.5455	440	694.115
FAVG1_1018	10	0	FGSG_10020T0	| FGSG_10020 | Fusarium graminearum hypothetical protein similar to triacylglycerol lipase (335 aa)	87.1257	91.9162	334	591.267
FAVG1_1019	3	0	FGSG_10021T0	| FGSG_10021 | Fusarium graminearum conserved hypothetical protein (553 aa)	90.0542	94.0325	552	873.618
FAVG1_1020	10	0	FGSG_10022T0	| FGSG_10022 | Fusarium graminearum hypothetical protein (396 aa)	81.6583	89.196	395	578.941
FAVG1_1023	10	0	FGSG_10025T0	| FGSG_10025 | Fusarium graminearum sorbose reductase SOU1 (295 aa)	90.4762	94.898	294	519.62
FAVG1_1025	11	0	FGSG_10027T0	| FGSG_10027 | Fusarium graminearum conserved hypothetical protein (574 aa)	69.459	81.5009	586	781.171
FAVG1_1026	10	0	FGSG_10028T0	| FGSG_10028 | Fusarium graminearum conserved hypothetical protein (957 aa)	91.8495	95.0888	956	1546.56
FAVG1_1027	10	0	FGSG_10029T0	| FGSG_10029 | Fusarium graminearum conserved hypothetical protein (598 aa)	87.3626	91.5751	546	801.201
FAVG1_1028	10	0	FGSG_10030T0	| FGSG_10030 | Fusarium graminearum conserved hypothetical protein (830 aa)	81.0578	84.2558	751	1135.17
FAVG1_1029	6	0	FGSG_10031T0	| FGSG_10031 | Fusarium graminearum hypothetical protein similar to pentafunctional AROM polypeptide (760 aa)	90.8971	95.1187	758	1384.78
FAVG1_1030	3	0	FGSG_10032T0	| FGSG_10032 | Fusarium graminearum conserved hypothetical protein (502 aa)	80.7018	86.3548	501	655.596
FAVG1_1031	6	0	FGSG_10033T0	| FGSG_10033 | Fusarium graminearum conserved hypothetical protein (705 aa)	88.806	94.165	495	744.962
FAVG1_1032	4	0	FGSG_10035T0	| FGSG_10035 | Fusarium graminearum hypothetical protein similar to Maf1 protein (337 aa)	86.9822	92.3077	334	560.836
FAVG1_1034	10	0	FGSG_10036T0	| FGSG_10036 | Fusarium graminearum conserved hypothetical protein (313 aa)	90	93.5484	310	580.482
FAVG1_1038	5	0	FGSG_10040T0	| FGSG_10040 | Fusarium graminearum FACT complex subunit SPT16 (1035 aa)	94.9951	97.9392	1019	1740.7
FAVG1_1039	3	0	FGSG_10041T0	| FGSG_10041 | Fusarium graminearum hypothetical protein similar to LEM3/CDC50 family protein (427 aa)	85.4801	91.1007	426	718.768
FAVG1_1040	21	0	FGSG_10042T0	| FGSG_10042 | Fusarium graminearum hypothetical protein similar to osmolarity two-component system protein sln1 (1151 aa)	84.2882	92.4479	1150	1782.69
FAVG1_1041	9	0	FGSG_10043T0	| FGSG_10043 | Fusarium graminearum conserved hypothetical protein (863 aa)	82.7146	92.1114	862	1517.29
FAVG1_1044	1	0	FGSG_10046T0	| FGSG_10046 | Fusarium graminearum conserved hypothetical protein (1231 aa)	77.6973	83.5749	1199	1584.7
FAVG1_1045	6	0	FGSG_10047T0	| FGSG_10047 | Fusarium graminearum conserved hypothetical protein (542 aa)	63.7405	76.9084	516	698.738
FAVG1_1047	10	0	FGSG_10275T0	| FGSG_10275 | Fusarium graminearum conserved hypothetical protein (619 aa)	92.671	97.0684	614	1202.58
FAVG1_1051	13	0	FGSG_10272T0	| FGSG_10272 | Fusarium graminearum E3 ubiquitin-protein ligase pub1 (811 aa)	97.1605	98.5185	810	1487.24
FAVG1_1054	13	0	FGSG_10269T0	| FGSG_10269 | Fusarium graminearum ISWI chromatin remodeling complex ATPase ISW1 (1115 aa)	96.1321	97.6415	1058	1890.16
FAVG1_1055	31	0	FGSG_10268T0	| FGSG_10268 | Fusarium graminearum eukaryotic translation initiation factor 3 39 kDa subunit (338 aa)	98.2196	99.1098	337	693.345
FAVG1_1056	6	0	FGSG_10267T0	| FGSG_10267 | Fusarium graminearum C-1-tetrahydrofolate synthase, mitochondrial precursor (940 aa)	93.5037	97.4441	939	1710.66
FAVG1_1057	10	0	FGSG_10266T0	| FGSG_10266 | Fusarium graminearum conserved hypothetical protein (760 aa)	68.6301	80.137	724	969.918
FAVG1_1058	1	0	FGSG_10265T0	| FGSG_10265 | Fusarium graminearum conserved hypothetical protein (375 aa)	87.5648	90.9326	374	597.045
FAVG1_1059	4	0	FGSG_10264T0	| FGSG_10264 | Fusarium graminearum glutamine synthetase (355 aa)	86.6856	89.8017	353	625.55
FAVG1_1060	8	0	FGSG_10205T0	| FGSG_10205 | Fusarium graminearum hypothetical protein similar to CECR1 family adenosine deaminase (590 aa)	87.6736	94.7917	576	1060.06
FAVG1_1062	6	0	FGSG_10207T0	| FGSG_10207 | Fusarium graminearum conserved hypothetical protein (578 aa)	73.0586	80.6656	570	944.495
FAVG1_1066	4	0	FGSG_10203T0	| FGSG_10203 | Fusarium graminearum 5-oxoprolinase (1361 aa)	94.1912	97.3529	1360	2429.44
FAVG1_1068	7	0	FGSG_10201T0	| FGSG_10201 | Fusarium graminearum hypothetical protein similar to DNA endonuclease III (466 aa)	84.0295	89.6806	395	661.374
FAVG1_1069	10	0	FGSG_10200T0	| FGSG_10200 | Fusarium graminearum S-(hydroxymethyl)glutathione dehydrogenase (385 aa)	95.5729	97.3958	384	721.85
FAVG1_1070	3	0	FGSG_10199T0	| FGSG_10199 | Fusarium graminearum conserved hypothetical protein (1082 aa)	85.2294	91.7431	1081	1714.89
FAVG1_1071	11	0	FGSG_10198T0	| FGSG_10198 | Fusarium graminearum aconitate hydratase, mitochondrial precursor (809 aa)	96.0396	98.3911	808	1608.96
FAVG1_1073	10	0	FGSG_10196T0	| FGSG_10196 | Fusarium graminearum hypothetical protein similar to protein kinase family protein (772 aa)	91.25	95.1389	720	1325.07
FAVG1_1075	10	0	FGSG_10194T0	| FGSG_10194 | Fusarium graminearum hypothetical protein similar to tyrosine decarboxylase (500 aa)	87.5502	94.3775	497	912.524
FAVG1_1077	2	0	FGSG_10192T0	| FGSG_10192 | Fusarium graminearum conserved hypothetical protein (365 aa)	89.4879	94.0701	364	635.565
FAVG1_1080	10	0	FGSG_10189T0	| FGSG_10189 | Fusarium graminearum hypothetical protein similar to kinesin family protein (1794 aa)	88.8147	92.2649	1793	2974.5
FAVG1_1082	6	0	FGSG_10188T0	| FGSG_10188 | Fusarium graminearum hypothetical protein similar to leukotriene A4 hydrolase (606 aa)	91.7355	96.8595	605	1170.99
FAVG1_1084	7	0	FGSG_10187T0	| FGSG_10187 | Fusarium graminearum conserved hypothetical protein (1082 aa)	85.8447	90.9589	1081	1758.81
FAVG1_1086	10	0	FGSG_13715T0	| FGSG_13715 | Fusarium graminearum conserved hypothetical protein (583 aa)	92.7959	97.084	582	1069.69
FAVG1_1087	10	0	FGSG_10185T0	| FGSG_10185 | Fusarium graminearum conserved hypothetical protein (360 aa)	93.3148	97.7716	359	682.174
FAVG1_1089	9	0	FGSG_10183T0	| FGSG_10183 | Fusarium graminearum conserved hypothetical protein (468 aa)	77.9193	86.8365	466	686.026
FAVG1_1091	5	0	FGSG_13713T0	| FGSG_13713 | Fusarium graminearum conserved hypothetical protein (324 aa)	92.8793	96.5944	323	634.41
FAVG1_1093	5	0	FGSG_10180T0	| FGSG_10180 | Fusarium graminearum hypothetical protein similar to coatomer subunit epsilon (295 aa)	93.1973	97.619	294	504.982
FAVG1_1098	4	0	FGSG_10175T0	| FGSG_10175 | Fusarium graminearum conserved hypothetical protein (696 aa)	67.3789	77.7778	672	835.484
FAVG1_1099	13	0	FGSG_10174T0	| FGSG_10174 | Fusarium graminearum conserved hypothetical protein (1589 aa)	73.6138	83.0465	1542	2188.69
FAVG1_1101	8	0	FGSG_10172T0	| FGSG_10172 | Fusarium graminearum conserved hypothetical protein (491 aa)	74.2857	84.898	490	725.317
FAVG1_1105	13	0	FGSG_10168T0	| FGSG_10168 | Fusarium graminearum conserved hypothetical protein (884 aa)	83.6343	90.7449	883	1333.16
FAVG1_1106	10	0	FGSG_10167T0	| FGSG_10167 | Fusarium graminearum conserved hypothetical protein (755 aa)	92	96.1333	749	1207.59
FAVG1_1111	10	0	FGSG_10162T0	| FGSG_10162 | Fusarium graminearum predicted protein (587 aa)	56.4236	70.3125	569	602.438
FAVG1_1114	5	0	FGSG_10159T0	| FGSG_10159 | Fusarium graminearum conserved hypothetical protein (523 aa)	84.6449	91.7466	521	907.131
FAVG1_1115	2	0	FGSG_10158T0	| FGSG_10158 | Fusarium graminearum conserved hypothetical protein (520 aa)	85.6322	90.0383	518	826.624
FAVG1_1116	7	0	FGSG_10157T0	| FGSG_10157 | Fusarium graminearum conserved hypothetical protein (301 aa)	80	86.5625	300	527.709
FAVG1_1119	6	0	FGSG_10154T0	| FGSG_10154 | Fusarium graminearum conserved hypothetical protein (658 aa)	86.6667	92.2727	657	1126.31
FAVG1_1126	5	0	FGSG_10148T0	| FGSG_10148 | Fusarium graminearum conserved hypothetical protein (673 aa)	79.3814	89.2489	672	1082.01
FAVG1_1129	10	0	FGSG_10145T0	| FGSG_10145 | Fusarium graminearum hypothetical protein similar to pheromone processing carboxypeptidase Kex1 (622 aa)	81.9646	87.9227	621	994.571
FAVG1_1131	32	0	FGSG_10143T0	| FGSG_10143 | Fusarium graminearum conserved hypothetical protein (435 aa)	76.3855	84.5783	409	661.374
FAVG1_1132	10	0	FGSG_10142T0	| FGSG_10142 | Fusarium graminearum hypothetical protein similar to bZIP transcription factor AtfA (527 aa)	89.2929	91.7172	491	714.916
FAVG1_1133	3	0	FGSG_10141T0	| FGSG_10141 | Fusarium graminearum conserved hypothetical protein (525 aa)	81.4815	89.8148	509	641.728
FAVG1_1135	9	0	FGSG_10139T0	| FGSG_10139 | Fusarium graminearum tryptophanyl-tRNA synthetase (452 aa)	94.9002	97.3392	451	852.047
FAVG1_1138	1	0	FGSG_10136T0	| FGSG_10136 | Fusarium graminearum conserved hypothetical protein (732 aa)	70.1571	77.356	731	838.18
FAVG1_1142	5	0	FGSG_10131T0	| FGSG_10131 | Fusarium graminearum conserved hypothetical protein (347 aa)	89.5954	94.7977	346	657.522
FAVG1_1143	8	0	FGSG_10130T0	| FGSG_10130 | Fusarium graminearum conserved hypothetical protein (729 aa)	80.2276	91.1807	698	1003.05
FAVG1_1144	4	0	FGSG_10129T0	| FGSG_10129 | Fusarium graminearum hypothetical protein similar to transcription factor involved in conidiation (561 aa)	70.4152	77.8547	557	677.552
FAVG1_1146	10	0	FGSG_10126T0	| FGSG_10126 | Fusarium graminearum hypothetical protein similar to acetate-CoA ligase (703 aa)	87.34	94.0256	702	1288.09
FAVG1_1149	10	0	FGSG_10124T0	| FGSG_10124 | Fusarium graminearum hypothetical protein similar to quinone oxidoreductase (336 aa)	94.3114	97.006	337	645.966
FAVG1_1150	10	0	FGSG_10123T0	| FGSG_10123 | Fusarium graminearum conserved hypothetical protein (317 aa)	88.3648	93.0818	316	535.028
FAVG1_1151	5	0	FGSG_10122T0	| FGSG_10122 | Fusarium graminearum hypothetical protein similar to replication factor A 1 (546 aa)	92.8702	95.6124	545	1024.62
FAVG1_1152	8	0	FGSG_10121T0	| FGSG_10121 | Fusarium graminearum gamma-glutamyl phosphate reductase (446 aa)	96.1631	98.3213	417	787.334
FAVG1_1153	10	0	FGSG_10120T0	| FGSG_10120 | Fusarium graminearum conserved hypothetical protein (560 aa)	87.2832	92.8709	519	822.772
FAVG1_1154	11	0	FGSG_10119T0	| FGSG_10119 | Fusarium graminearum conserved hypothetical protein (399 aa)	93.2161	95.9799	398	754.977
FAVG1_1155	6	0	FGSG_10118T0	| FGSG_10118 | Fusarium graminearum ketol-acid reductoisomerase, mitochondrial precursor (406 aa)	95.8025	98.5185	405	765.763
FAVG1_1157	10	0	FGSG_10116T0	| FGSG_10116 | Fusarium graminearum chitin synthase 1 (906 aa)	97.4586	98.1215	905	1697.56
FAVG1_1158	3	0	FGSG_10115T0	| FGSG_10115 | Fusarium graminearum conserved hypothetical protein (431 aa)	85.4503	90.3002	430	615.92
FAVG1_1161	2	0	FGSG_10111T0	| FGSG_10111 | Fusarium graminearum conserved hypothetical protein (1357 aa)	79.6683	86.5177	1356	1638.24
FAVG1_1163	6	0	FGSG_10109T0	| FGSG_10109 | Fusarium graminearum conserved hypothetical protein (282 aa)	90.3915	96.7972	281	537.339
FAVG1_1167	10	0	FGSG_10105T0	| FGSG_10105 | Fusarium graminearum conserved hypothetical protein (675 aa)	76.4359	86.8925	674	1038.48
FAVG1_1170	10	0	FGSG_10101T0	| FGSG_10101 | Fusarium graminearum conserved hypothetical protein (403 aa)	73.3021	81.0304	402	555.829
FAVG1_1171	4	0	FGSG_10100T0	| FGSG_10100 | Fusarium graminearum hypothetical protein similar to cell division control protein 14 (304 aa)	89.1089	93.3993	303	504.212
FAVG1_1172	10	0	FGSG_10098T0	| FGSG_10098 | Fusarium graminearum conserved hypothetical protein (539 aa)	86.5878	95.069	518	822.387
FAVG1_1173	7	0	FGSG_10097T0	| FGSG_10097 | Fusarium graminearum geranylgeranyl pyrophosphate synthetase (492 aa)	89.6386	93.494	415	759.214
FAVG1_1174	4	0	FGSG_10096T0	| FGSG_10096 | Fusarium graminearum conserved hypothetical protein (502 aa)	82.4351	89.2216	501	779.245
FAVG1_1175	10	0	FGSG_10095T0	| FGSG_10095 | Fusarium graminearum conserved hypothetical protein (1400 aa)	85.9956	89.7885	1353	2137.46
FAVG1_1177	6	0	FGSG_10094T0	| FGSG_10094 | Fusarium graminearum conserved hypothetical protein (1315 aa)	67.0653	76.4706	1075	1223.38
FAVG1_1180	6	0	FGSG_10091T0	| FGSG_10091 | Fusarium graminearum hypothetical protein similar to mannan polymerase II complex ANP1 subunit (405 aa)	79.4554	86.1386	404	654.055
FAVG1_1181	3	0	FGSG_10090T0	| FGSG_10090 | Fusarium graminearum hypothetical protein similar to DNA-3-methyladenine glycosylase (359 aa)	81.1047	85.7558	341	542.347
FAVG1_1184	10	0	FGSG_10087T0	| FGSG_10087 | Fusarium graminearum ATP-dependent RNA helicase DBP5 (489 aa)	94.2623	97.7459	488	920.613
FAVG1_1188	17	0	FGSG_09975T0	| FGSG_09975 | Fusarium graminearum conserved hypothetical protein (336 aa)	86.4307	92.9204	334	609.757
FAVG1_1189	2	0	FGSG_09976T0	| FGSG_09976 | Fusarium graminearum conserved hypothetical protein (1670 aa)	84.8161	90.1542	1669	2551.93
FAVG1_1193	6	0	FGSG_09980T0	| FGSG_09980 | Fusarium graminearum 1,3-beta-glucanosyltransferase gel1 precursor (449 aa)	87.067	93.5335	433	691.804
FAVG1_1194	11	0	FGSG_09981T0	| FGSG_09981 | Fusarium graminearum conserved hypothetical protein (985 aa)	89.0799	93.5288	982	1660.58
FAVG1_1195	6	0	FGSG_09982T0	| FGSG_09982 | Fusarium graminearum conserved hypothetical protein (723 aa)	84.0708	89.3805	444	590.497
FAVG1_1197	5	0	FGSG_09984T0	| FGSG_09984 | Fusarium graminearum imidazole glycerol phosphate synthase hisHF (550 aa)	94.8998	97.6321	549	1089.33
FAVG1_1199	6	0	FGSG_09986T0	| FGSG_09986 | Fusarium graminearum conserved hypothetical protein (582 aa)	85.041	92.8279	488	851.662
FAVG1_1200	10	0	FGSG_09988T0	| FGSG_09988 | Fusarium graminearum guanine nucleotide-binding protein alpha-2 subunit (355 aa)	94.6328	98.0226	354	681.404
FAVG1_1201	6	0	FGSG_09989T0	| FGSG_09989 | Fusarium graminearum protein MYG1 (350 aa)	91.6905	96.5616	349	675.241
FAVG1_1203	7	0	FGSG_09991T0	| FGSG_09991 | Fusarium graminearum glutamate-cysteine ligase (718 aa)	93.7151	96.3687	714	1304.27
FAVG1_1206	10	0	FGSG_09994T0	| FGSG_09994 | Fusarium graminearum conserved hypothetical protein (1221 aa)	98.913	99.3478	1211	1381.7
FAVG1_1207	15	0	FGSG_09995T0	| FGSG_09995 | Fusarium graminearum conserved hypothetical protein (484 aa)	71.9745	78.1316	464	593.964
FAVG1_1208	2	0	FGSG_09996T0	| FGSG_09996 | Fusarium graminearum conserved hypothetical protein (723 aa)	86.2534	89.6226	722	860.522
FAVG1_1211	10	0	FGSG_09998T0	| FGSG_09998 | Fusarium graminearum transketolase 1 (686 aa)	93.4307	97.8102	685	1293.49
FAVG1_1212	3	0	FGSG_09999T0	| FGSG_09999 | Fusarium graminearum conserved hypothetical protein (388 aa)	75.1337	83.6898	362	548.51
FAVG1_1213	9	0	FGSG_10000T0	| FGSG_10000 | Fusarium graminearum conserved hypothetical protein (946 aa)	86.0317	91.5344	945	1607.04
FAVG1_1216	10	0	FGSG_10003T0	| FGSG_10003 | Fusarium graminearum Delta(24(24(1)))-sterol reductase (597 aa)	88.4808	91.6528	596	1061.6
FAVG1_1218	10	0	FGSG_10049T0	| FGSG_10049 | Fusarium graminearum cysteine desulfurase, mitochondrial precursor (502 aa)	94.2231	97.6096	501	937.176
FAVG1_1219	13	0	FGSG_10048T0	| FGSG_10048 | Fusarium graminearum reduced viability upon starvation protein 167 (435 aa)	96.3134	98.1567	434	759.214
FAVG1_1220	5	0	FGSG_10262T0	| FGSG_10262 | Fusarium graminearum conserved hypothetical protein (348 aa)	84.984	93.6102	313	525.013
FAVG1_1221	3	0	FGSG_10261T0	| FGSG_10261 | Fusarium graminearum conserved hypothetical protein (688 aa)	81.2233	87.7667	687	929.858
FAVG1_1223	2	0	FGSG_10259T0	| FGSG_10259 | Fusarium graminearum conserved hypothetical protein (446 aa)	92.2727	96.8182	440	707.212
FAVG1_1225	1	0	FGSG_10257T0	| FGSG_10257 | Fusarium graminearum hypothetical protein similar to phytanoyl-CoA dioxygenase family protein (306 aa)	88.4868	94.0789	304	536.954
FAVG1_1231	47	0	FGSG_10251T0	| FGSG_10251 | Fusarium graminearum WD repeat protein pop3 (318 aa)	99.6845	100	325	638.647
FAVG1_1232	10	0	FGSG_10250T0	| FGSG_10250 | Fusarium graminearum hydrolase (302 aa)	95.3333	98.3333	300	574.318
FAVG1_1234	4	0	FGSG_10248T0	| FGSG_10248 | Fusarium graminearum conserved hypothetical protein (935 aa)	80.2772	87.1002	930	1360.9
FAVG1_1235	4	0	FGSG_10247T0	| FGSG_10247 | Fusarium graminearum conserved hypothetical protein (570 aa)	83.6842	89.1228	569	798.89
FAVG1_1238	5	0	FGSG_10244T0	| FGSG_10244 | Fusarium graminearum conserved hypothetical protein (648 aa)	88.7519	92.604	647	912.909
FAVG1_1239	1	0	FGSG_10243T0	| FGSG_10243 | Fusarium graminearum conserved hypothetical protein (839 aa)	83.8863	88.0332	820	1110.9
FAVG1_1241	19	0	FGSG_10242T0	| FGSG_10242 | Fusarium graminearum hypothetical protein similar to pre-mRNA splicing factor (932 aa)	87.2727	93.1551	931	1538.47
FAVG1_1243	8	0	FGSG_13723T0	| FGSG_13723 | Fusarium graminearum conserved hypothetical protein (477 aa)	75.803	85.439	467	637.491
FAVG1_1244	8	0	FGSG_13722T0	| FGSG_13722 | Fusarium graminearum predicted protein (655 aa)	74.2857	84.9206	626	971.074
FAVG1_1245	8	0	FGSG_10239T0	| FGSG_10239 | Fusarium graminearum hypothetical protein similar to protein phosphatase 2C (431 aa)	97.1014	98.5507	414	832.787
FAVG1_1246	3	0	FGSG_10237T0	| FGSG_10237 | Fusarium graminearum predicted protein (905 aa)	72.8972	83.4112	856	1036.94
FAVG1_1249	4	0	FGSG_10234T0	| FGSG_10234 | Fusarium graminearum conserved hypothetical protein (780 aa)	83.4827	89.1165	777	1187.94
FAVG1_1250	10	0	FGSG_10233T0	| FGSG_10233 | Fusarium graminearum conserved hypothetical protein (544 aa)	79.7468	87.3418	474	727.243
FAVG1_1251	17	0	FGSG_10232T0	| FGSG_10232 | Fusarium graminearum conserved hypothetical protein (575 aa)	80.3136	89.8955	573	858.981
FAVG1_1252	3	0	FGSG_10231T0	| FGSG_10231 | Fusarium graminearum NADH dehydrogenase flavoprotein 2, mitochondrial precursor (261 aa)	93.0769	95.3846	260	509.605
FAVG1_1253	10	0	FGSG_10230T0	| FGSG_10230 | Fusarium graminearum conserved hypothetical protein (569 aa)	83.6842	91.9298	599	962.6
FAVG1_1254	10	0	FGSG_10229T0	| FGSG_10229 | Fusarium graminearum conserved hypothetical protein (458 aa)	77.9476	88.8646	457	754.592
FAVG1_1255	11	0	FGSG_10228T0	| FGSG_10228 | Fusarium graminearum conserved hypothetical protein (1050 aa)	86.8421	93.2018	524	827.009
FAVG1_1256	3	0	FGSG_10227T0	| FGSG_10227 | Fusarium graminearum hypothetical protein similar to deoxycytidylate deaminase (389 aa)	88.6598	93.0412	388	715.687
FAVG1_1257	6	0	FGSG_10226T0	| FGSG_10226 | Fusarium graminearum hypothetical protein similar to APG12 activating enzyme ApgG (695 aa)	89.6603	93.6484	676	1245.34
FAVG1_1261	10	0	FGSG_10221T0	| FGSG_10221 | Fusarium graminearum hypothetical protein similar to DNA excision repair protein Rad26L (1024 aa)	85.451	91.1736	1023	1701.8
FAVG1_1262	9	0	FGSG_10220T0	| FGSG_10220 | Fusarium graminearum conserved hypothetical protein (304 aa)	87.1287	92.4092	303	535.798
FAVG1_1265	6	0	FGSG_10217T0	| FGSG_10217 | Fusarium graminearum conserved hypothetical protein (792 aa)	75.3548	87.7419	775	1250.73
FAVG1_1266	10	0	FGSG_10216T0	| FGSG_10216 | Fusarium graminearum hypothetical protein similar to aldo-keto reductase AKR7 (354 aa)	89.6067	94.1011	353	646.736
FAVG1_1267	2	0	FGSG_10215T0	| FGSG_10215 | Fusarium graminearum conserved hypothetical protein (473 aa)	86.4035	91.6667	456	734.947
FAVG1_1271	2	0	FGSG_10211T0	| FGSG_10211 | Fusarium graminearum homoserine kinase (357 aa)	97.7528	99.4382	356	615.535
FAVG1_1272	10	0	FGSG_10210T0	| FGSG_10210 | Fusarium graminearum conserved hypothetical protein (328 aa)	88.9908	93.578	327	607.831
FAVG1_1273	3	0	FGSG_10209T0	| FGSG_10209 | Fusarium graminearum conserved hypothetical protein (346 aa)	82.8986	90.1449	345	582.408
FAVG1_1274	29	0	FGSG_10280T0	| FGSG_10280 | Fusarium graminearum Poly(A)+ RNA export protein (357 aa)	91.0864	94.9861	356	677.937
FAVG1_1276	6	0	FGSG_10282T0	| FGSG_10282 | Fusarium graminearum hypothetical protein similar to glycosyl transferase family protein (323 aa)	90.6832	95.0311	322	597.816
FAVG1_1277	4	0	FGSG_10283T0	| FGSG_10283 | Fusarium graminearum conserved hypothetical protein (2183 aa)	80.713	88.1627	2166	3285.74
FAVG1_1278	11	0	FGSG_10284T0	| FGSG_10284 | Fusarium graminearum conserved hypothetical protein (491 aa)	87.2165	95.4639	485	916.376
FAVG1_1279	10	0	FGSG_10285T0	| FGSG_10285 | Fusarium graminearum hypothetical protein similar to acyl-CoA dehydrogenase family protein (513 aa)	94.685	97.6378	535	1019.99
FAVG1_1283	11	0	FGSG_10288T0	| FGSG_10288 | Fusarium graminearum conserved hypothetical protein (410 aa)	83.3741	91.9315	409	697.967
FAVG1_1284	10	0	FGSG_10289T0	| FGSG_10289 | Fusarium graminearum conserved hypothetical protein (749 aa)	58.2834	72.4551	501	571.622
FAVG1_1285	6	0	FGSG_10290T0	| FGSG_10290 | Fusarium graminearum conserved hypothetical protein (625 aa)	79.653	86.1199	624	988.023
FAVG1_1286	14	0	FGSG_10291T0	| FGSG_10291 | Fusarium graminearum conserved hypothetical protein (695 aa)	75.6098	82.6149	798	913.679
FAVG1_1288	19	0	FGSG_10295T0	| FGSG_10295 | Fusarium graminearum conserved hypothetical protein (414 aa)	88.7805	93.6585	410	733.791
FAVG1_1294	3	0	FGSG_10301T0	| FGSG_10301 | Fusarium graminearum conserved hypothetical protein (453 aa)	92.0354	96.0177	452	728.013
FAVG1_1296	4	0	FGSG_10302T0	| FGSG_10302 | Fusarium graminearum conserved hypothetical protein (491 aa)	85.0112	90.1566	443	674.085
FAVG1_1300	4	0	FGSG_10306T0	| FGSG_10306 | Fusarium graminearum protein l(2)37Cc (281 aa)	95.7143	98.5714	280	523.087
FAVG1_1301	7	0	FGSG_10307T0	| FGSG_10307 | Fusarium graminearum conserved hypothetical protein (657 aa)	80.7927	87.9573	655	1072.38
FAVG1_1302	5	0	FGSG_10308T0	| FGSG_10308 | Fusarium graminearum conserved hypothetical protein (445 aa)	82.2072	90.991	443	753.436
FAVG1_1304	10	0	FGSG_10310T0	| FGSG_10310 | Fusarium graminearum conserved hypothetical protein (510 aa)	60.2339	74.0741	508	570.852
FAVG1_1307	10	0	FGSG_10313T0	| FGSG_10313 | Fusarium graminearum mitogen-activated protein kinase spm1 (417 aa)	95.6938	96.6507	416	819.305
FAVG1_1308	10	0	FGSG_10318T0	| FGSG_10318 | Fusarium graminearum hypothetical protein similar to fatty-acid amide hydrolase (547 aa)	84.4991	92.0605	543	920.998
FAVG1_1309	10	0	FGSG_10317T0	| FGSG_10317 | Fusarium graminearum hypothetical protein similar to transmembrane transporter Liz1p (480 aa)	90.2128	95.9574	470	902.123
FAVG1_1314	4	0	FGSG_10320T0	| FGSG_10320 | Fusarium graminearum methionine aminopeptidase 2 (442 aa)	92.0635	94.7846	441	777.319
FAVG1_1315	4	0	FGSG_10321T0	| FGSG_10321 | Fusarium graminearum conserved hypothetical protein (376 aa)	81.3333	88.2667	375	619.772
FAVG1_1319	10	0	FGSG_10325T0	| FGSG_10325 | Fusarium graminearum conserved hypothetical protein (333 aa)	80.4805	90.991	332	562.377
FAVG1_1321	13	0	FGSG_10327T0	| FGSG_10327 | Fusarium graminearum chitin synthase 3 (899 aa)	90.3084	93.9427	898	1584.31
FAVG1_1327	10	0	FGSG_10333T0	| FGSG_10333 | Fusarium graminearum hypothetical protein (473 aa)	73.1544	82.774	447	697.197
FAVG1_1328	10	0	FGSG_10328T0	| FGSG_10328 | Fusarium graminearum conserved hypothetical protein (333 aa)	79.2169	87.6506	349	544.273
FAVG1_1329	4	0	FGSG_10343T0	| FGSG_10343 | Fusarium graminearum conserved hypothetical protein (614 aa)	66.8285	79.6117	613	793.112
FAVG1_1331	9	0	FGSG_13745T0	| FGSG_13745 | Fusarium graminearum predicted protein (760 aa)	74.5295	80.803	742	898.271
FAVG1_1332	7	0	FGSG_10345T0	| FGSG_10345 | Fusarium graminearum hypothetical protein similar to sly1 protein (706 aa)	96.8794	98.8652	705	1375.53
FAVG1_1334	9	0	FGSG_10347T0	| FGSG_10347 | Fusarium graminearum hypothetical protein similar to isocitrate dehydrogenase 1 (464 aa)	96.5443	98.7041	463	857.055
FAVG1_1335	8	0	FGSG_10348T0	| FGSG_10348 | Fusarium graminearum conserved hypothetical protein (583 aa)	86.5421	92.5234	532	614.379
FAVG1_1338	2	0	FGSG_13746T0	| FGSG_13746 | Fusarium graminearum hypothetical protein similar to CCR4-NOT transcription complex (583 aa)	86.8966	91.5517	578	847.81
FAVG1_1340	10	0	FGSG_10352T0	| FGSG_10352 | Fusarium graminearum peptidyl-prolyl cis-trans isomerase D (373 aa)	86.5591	89.7849	372	524.628
FAVG1_1341	6	0	FGSG_10353T0	| FGSG_10353 | Fusarium graminearum conserved hypothetical protein (1101 aa)	88.7273	94.7273	1100	1901.72
FAVG1_1342	4	0	FGSG_10354T0	| FGSG_10354 | Fusarium graminearum conserved hypothetical protein (388 aa)	83.5443	88.8608	387	575.089
FAVG1_1344	5	0	FGSG_10356T0	| FGSG_10356 | Fusarium graminearum conserved hypothetical protein (468 aa)	86.1915	91.7595	443	648.277
FAVG1_1349	14	0	FGSG_10361T0	| FGSG_10361 | Fusarium graminearum hypothetical protein similar to SH3 domain protein (731 aa)	84.3962	90.095	730	1182.16
FAVG1_1350	10	0	FGSG_10362T0	| FGSG_10362 | Fusarium graminearum hypothetical protein similar to coenzyme Asynthetase (515 aa)	93.5547	97.2656	542	941.028
FAVG1_1355	5	0	FGSG_10367T0	| FGSG_10367 | Fusarium graminearum conserved hypothetical protein (455 aa)	80.2632	85.9649	454	700.664
FAVG1_1360	5	0	FGSG_10374T0	| FGSG_10374 | Fusarium graminearum dihydroceramide delta(4)-desaturase (370 aa)	93.5484	97.3607	341	641.728
FAVG1_1361	10	0	FGSG_10375T0	| FGSG_10375 | Fusarium graminearum hypothetical protein similar to neutral amino acid permease (516 aa)	91.4563	95.9223	515	894.034
FAVG1_1362	4	0	FGSG_10376T0	| FGSG_10376 | Fusarium graminearum conserved hypothetical protein (433 aa)	93.5185	97.2222	432	737.258
FAVG1_1363	5	0	FGSG_10377T0	| FGSG_10377 | Fusarium graminearum conserved hypothetical protein (344 aa)	85.1312	90.0875	343	605.52
FAVG1_1365	6	0	FGSG_10379T0	| FGSG_10379 | Fusarium graminearum conserved hypothetical protein (687 aa)	67.0043	79.8842	684	936.021
FAVG1_1367	10	0	FGSG_10381T0	| FGSG_10381 | Fusarium graminearum hypothetical protein similar to cell division control protein 15 (1397 aa)	85.9562	90.5434	1395	2239.15
FAVG1_1368	2	0	FGSG_10382T0	| FGSG_10382 | Fusarium graminearum conserved hypothetical protein (554 aa)	74.386	82.807	553	608.601
FAVG1_1370	15	0	FGSG_10384T0	| FGSG_10384 | Fusarium graminearum hypothetical protein similar to ANK-repeat protein MBP1 (676 aa)	88.0355	94.387	675	1137.48
FAVG1_1371	11	0	FGSG_10385T0	| FGSG_10385 | Fusarium graminearum alpha-centractin (381 aa)	98.6842	99.7368	446	768.844
FAVG1_1373	8	0	FGSG_10387T0	| FGSG_10387 | Fusarium graminearum hypothetical protein similar to glycosyl hydrolase family 76 protein (462 aa)	91.5584	95.671	464	837.41
FAVG1_1374	5	0	FGSG_10388T0	| FGSG_10388 | Fusarium graminearum conserved hypothetical protein (377 aa)	90.1857	96.0212	406	687.567
FAVG1_1376	12	0	FGSG_10390T0	| FGSG_10390 | Fusarium graminearum conserved hypothetical protein (415 aa)	90.0763	94.9109	393	672.159
FAVG1_1377	13	0	FGSG_10391T0	| FGSG_10391 | Fusarium graminearum hypothetical protein similar to ATP-dependent RNA helicase DHX8 (1012 aa)	95.8416	98.5149	1010	1683.31
FAVG1_1379	10	0	FGSG_10394T0	| FGSG_10394 | Fusarium graminearum hypothetical protein similar to lysine-specific permease (531 aa)	90.1304	93.1099	530	838.18
FAVG1_1380	13	0	FGSG_10395T0	| FGSG_10395 | Fusarium graminearum conserved hypothetical protein (602 aa)	80.203	89.8477	583	967.992
FAVG1_1383	5	0	FGSG_10398T0	| FGSG_10398 | Fusarium graminearum conserved hypothetical protein (315 aa)	83.9161	93.7063	286	518.85
FAVG1_1388	2	0	FGSG_10402T0	| FGSG_10402 | Fusarium graminearum conserved hypothetical protein (1188 aa)	77.1632	82.6048	1110	1205.28
FAVG1_1390	8	0	FGSG_10404T0	| FGSG_10404 | Fusarium graminearum hypothetical protein similar to phosphate-repressible phosphate permease (579 aa)	90.9408	95.2962	603	1016.91
FAVG1_1392	11	0	FGSG_10411T0	| FGSG_10411 | Fusarium graminearum hypothetical protein similar to endo-1,4-beta-xylanase (436 aa)	81.8807	90.367	433	622.468
FAVG1_1400	10	0	FGSG_10416T0	| FGSG_10416 | Fusarium graminearum conserved hypothetical protein (461 aa)	82.5911	87.0445	512	787.719
FAVG1_1401	11	0	FGSG_10418T0	| FGSG_10418 | Fusarium graminearum conserved hypothetical protein (401 aa)	91	94.5	400	728.013
FAVG1_1403	10	0	FGSG_01321T0	| FGSG_01321 | Fusarium graminearum conserved hypothetical protein (794 aa)	80.7692	86.7246	793	1284.24
FAVG1_1404	11	0	FGSG_01320T0	| FGSG_01320 | Fusarium graminearum dynamin-1 (814 aa)	93.5329	95.3293	813	1474.14
FAVG1_1405	12	0	FGSG_01318T0	| FGSG_01318 | Fusarium graminearum conserved hypothetical protein (851 aa)	89.3902	94.3902	1376	1414.44
FAVG1_1407	17	0	FGSG_01316T0	| FGSG_01316 | Fusarium graminearum hypothetical protein similar to actin binding protein (831 aa)	82.8775	87.5149	830	1057.74
FAVG1_1409	7	0	FGSG_01314T0	| FGSG_01314 | Fusarium graminearum eukaryotic translation initiation factor 3 subunit 7 (577 aa)	95.3488	97.4955	559	982.245
FAVG1_1410	10	0	FGSG_01313T0	| FGSG_01313 | Fusarium graminearum conserved hypothetical protein (362 aa)	87.5691	91.989	361	615.535
FAVG1_1411	19	0	FGSG_01312T0	| FGSG_01312 | Fusarium graminearum hypothetical protein similar to serine threonine protein kinase (1922 aa)	91.1979	95.3646	1919	3231.04
FAVG1_1412	12	0	FGSG_01311T0	| FGSG_01311 | Fusarium graminearum hypothetical protein similar to MFS phosphate transporter (671 aa)	93.8531	97.901	667	1246.11
FAVG1_1413	11	0	FGSG_01310T0	| FGSG_01310 | Fusarium graminearum conserved hypothetical protein (1105 aa)	84.2033	89.5604	728	1226.08
FAVG1_1414	11	0	FGSG_01309T0	| FGSG_01309 | Fusarium graminearum hypothetical protein similar to ethanolamine kinase (422 aa)	86.1432	91.9169	421	786.949
FAVG1_1415	2	0	FGSG_01308T0	| FGSG_01308 | Fusarium graminearum conserved hypothetical protein (727 aa)	91.0511	94.7443	699	1221.84
FAVG1_1416	6	0	FGSG_01307T0	| FGSG_01307 | Fusarium graminearum conserved hypothetical protein (522 aa)	89.0805	92.1456	521	871.307
FAVG1_1419	1	0	FGSG_01304T0	| FGSG_01304 | Fusarium graminearum conserved hypothetical protein (765 aa)	67.0064	76.8153	764	920.998
FAVG1_1421	10	0	FGSG_01302T0	| FGSG_01302 | Fusarium graminearum conserved hypothetical protein (531 aa)	83.0508	89.2655	530	877.47
FAVG1_1422	3	0	FGSG_01301T0	| FGSG_01301 | Fusarium graminearum conserved hypothetical protein (715 aa)	89.0511	93.2847	683	634.41
FAVG1_1423	30	0	FGSG_01300T0	| FGSG_01300 | Fusarium graminearum pre-mRNA-splicing factor clf1 (675 aa)	95.2522	98.2196	674	1197.19
FAVG1_1424	5	0	FGSG_01299T0	| FGSG_01299 | Fusarium graminearum hypothetical protein similar to pre-mRNA splicing factor Prp31 (595 aa)	79.8742	87.4214	594	888.256
FAVG1_1427	12	0	FGSG_01295T0	| FGSG_01295 | Fusarium graminearum conserved hypothetical protein (682 aa)	90.5449	93.4295	623	1133.63
FAVG1_1429	11	0	FGSG_01293T0	| FGSG_01293 | Fusarium graminearum conserved hypothetical protein (893 aa)	86.7713	90.6951	892	1570.06
FAVG1_1430	32	0	FGSG_01292T0	| FGSG_01292 | Fusarium graminearum conserved hypothetical protein (337 aa)	94.403	97.7612	268	535.413
FAVG1_1431	8	0	FGSG_01291T0	| FGSG_01291 | Fusarium graminearum G2/mitotic-specific cyclin-B (475 aa)	85.9833	92.0502	469	802.742
FAVG1_1432	6	0	FGSG_01290T0	| FGSG_01290 | Fusarium graminearum 60S ribosomal protein RML2, mitochondrial precursor (373 aa)	95.9677	97.8495	372	709.523
FAVG1_1433	9	0	FGSG_01289T0	| FGSG_01289 | Fusarium graminearum conserved hypothetical protein (470 aa)	88.1974	94.4206	463	762.681
FAVG1_1435	6	0	FGSG_01287T0	| FGSG_01287 | Fusarium graminearum conserved hypothetical protein (1087 aa)	92.5414	96.4088	1085	2011.11
FAVG1_1437	10	0	FGSG_01285T0	| FGSG_01285 | Fusarium graminearum hypothetical protein similar to amino transferase (560 aa)	93.0233	96.78	559	1031.94
FAVG1_1438	10	0	FGSG_01284T0	| FGSG_01284 | Fusarium graminearum hypothetical protein similar to cytochrome P450 alkane hydroxylase (534 aa)	86.4916	93.2458	533	977.622
FAVG1_1439	8	0	FGSG_01283T0	| FGSG_01283 | Fusarium graminearum hypothetical protein similar to family 20 chitobiase (582 aa)	87.5205	91.7898	581	1055.82
FAVG1_1440	3	0	FGSG_01282T0	| FGSG_01282 | Fusarium graminearum conserved hypothetical protein (490 aa)	83.4356	88.5481	489	698.738
FAVG1_1441	4	0	FGSG_01281T0	| FGSG_01281 | Fusarium graminearum conserved hypothetical protein (602 aa)	83.0283	90.0166	601	988.793
FAVG1_1442	5	0	FGSG_01280T0	| FGSG_01280 | Fusarium graminearum conserved hypothetical protein (1020 aa)	96.7611	97.3684	1019	1691.78
FAVG1_1446	11	0	FGSG_01275T0	| FGSG_01275 | Fusarium graminearum conserved hypothetical protein (958 aa)	82.6042	90	957	1571.6
FAVG1_1448	16	0	FGSG_01273T0	| FGSG_01273 | Fusarium graminearum hypothetical protein similar to chitin synthase activator (720 aa)	83.6957	88.8587	719	1181.78
FAVG1_1449	12	0	FGSG_01272T0	| FGSG_01272 | Fusarium graminearum chitin synthase 4 (1191 aa)	91.653	94.3535	1190	2241.08
FAVG1_1450	10	0	FGSG_01271T0	| FGSG_01271 | Fusarium graminearum conserved hypothetical protein (977 aa)	90.1639	94.0574	976	1620.52
FAVG1_1454	9	0	FGSG_01266T0	| FGSG_01266 | Fusarium graminearum conserved hypothetical protein (943 aa)	63.0117	72.9532	673	788.489
FAVG1_1455	10	0	FGSG_01265T0	| FGSG_01265 | Fusarium graminearum sarcoplasmic/endoplasmic reticulum calcium ATPase 2 (998 aa)	92.7783	97.0913	1037	1868.97
FAVG1_1457	5	0	FGSG_01263T0	| FGSG_01263 | Fusarium graminearum conserved hypothetical protein (425 aa)	90.0943	93.8679	424	643.654
FAVG1_1462	9	0	FGSG_01258T0	| FGSG_01258 | Fusarium graminearum conserved hypothetical protein (323 aa)	85.7971	87.5362	319	561.607
FAVG1_1463	3	0	FGSG_01257T0	| FGSG_01257 | Fusarium graminearum conserved hypothetical protein (848 aa)	94.6871	97.6387	847	1525.38
FAVG1_1464	3	0	FGSG_01256T0	| FGSG_01256 | Fusarium graminearum hypothetical protein similar to open reading frame (327 aa)	87.156	93.2722	326	597.816
FAVG1_1465	4	0	FGSG_01255T0	| FGSG_01255 | Fusarium graminearum hypothetical protein similar to DNA repair family protein (327 aa)	87.0769	92.6154	325	574.318
FAVG1_1466	7	0	FGSG_01254T0	| FGSG_01254 | Fusarium graminearum hypothetical protein similar to met-10 gene (466 aa)	90.7328	95.0431	464	838.18
FAVG1_1467	3	0	FGSG_01252T0	| FGSG_01252 | Fusarium graminearum conserved hypothetical protein (483 aa)	93.1535	96.2656	482	815.453
FAVG1_1468	7	0	FGSG_01251T0	| FGSG_01251 | Fusarium graminearum conserved hypothetical protein (1015 aa)	74.2574	85.7426	976	1560.04
FAVG1_1469	8	0	FGSG_01250T0	| FGSG_01250 | Fusarium graminearum conserved hypothetical protein (615 aa)	85.1171	90.9699	592	861.292
FAVG1_1470	24	0	FGSG_01249T0	| FGSG_01249 | Fusarium graminearum conserved hypothetical protein (813 aa)	63.3373	73.0905	812	984.941
FAVG1_1471	11	0	FGSG_01248T0	| FGSG_01248 | Fusarium graminearum threonyl-tRNA synthetase (746 aa)	93.2886	97.4497	745	1397.1
FAVG1_1473	23	0	FGSG_11915T0	| FGSG_11915 | Fusarium graminearum protein disulfide-isomerase precursor (508 aa)	92.6931	97.7035	479	853.588
FAVG1_1474	10	0	FGSG_11914T0	| FGSG_11914 | Fusarium graminearum hypothetical protein similar to NADH:flavin oxidoreductase/NADH oxidase (413 aa)	89.5631	94.4175	412	764.222
FAVG1_1475	8	0	FGSG_01245T0	| FGSG_01245 | Fusarium graminearum cytochrome c peroxidase, mitochondrial precursor (359 aa)	91.3408	94.9721	429	629.787
FAVG1_1476	11	0	FGSG_01244T0	| FGSG_01244 | Fusarium graminearum conserved hypothetical protein (588 aa)	89.966	95.5782	587	1120.15
FAVG1_1477	10	0	FGSG_01243T0	| FGSG_01243 | Fusarium graminearum hypothetical protein similar to SacI domain and endonuclease/exonuclease/phosphatase family protein (1309 aa)	90.7258	94.1935	1230	2190.23
FAVG1_1480	10	0	FGSG_01240T0	| FGSG_01240 | Fusarium graminearum hypothetical protein similar to extracellular triacylglycerol lipase (409 aa)	81.1558	88.191	398	647.121
FAVG1_1483	5	0	FGSG_01237T0	| FGSG_01237 | Fusarium graminearum conserved hypothetical protein (510 aa)	77.1717	87.0707	495	707.983
FAVG1_1485	10	0	FGSG_01235T0	| FGSG_01235 | Fusarium graminearum oligo-1,6-glucosidase (572 aa)	85.1658	91.623	571	1003.05
FAVG1_1486	24	0	FGSG_01234T0	| FGSG_01234 | Fusarium graminearum adenylate cyclase (2280 aa)	90.69	94.518	2102	3754.14
FAVG1_1487	7	0	FGSG_01233T0	| FGSG_01233 | Fusarium graminearum conserved hypothetical protein (554 aa)	80.6026	88.3239	531	808.135
FAVG1_1489	15	0	FGSG_01231T0	| FGSG_01231 | Fusarium graminearum hypothetical protein similar to CREB (720 aa)	90.7357	93.3243	719	1193.72
FAVG1_1490	18	0	FGSG_01230T0	| FGSG_01230 | Fusarium graminearum mitochondrial phosphate carrier protein 2 (379 aa)	94.4444	95.5026	378	706.057
FAVG1_1493	5	0	FGSG_01227T0	| FGSG_01227 | Fusarium graminearum hypothetical protein similar to NAD dependent epimerase/dehydratase family protein (376 aa)	93.7662	95.5844	375	702.975
FAVG1_1494	8	0	FGSG_01226T0	| FGSG_01226 | Fusarium graminearum F-actin capping protein subunit beta (283 aa)	96.4539	99.6454	282	523.087
FAVG1_1495	2	0	FGSG_11913T0	| FGSG_11913 | Fusarium graminearum conserved hypothetical protein (429 aa)	87.963	92.5926	428	704.516
FAVG1_1496	6	0	FGSG_01225T0	| FGSG_01225 | Fusarium graminearum conserved hypothetical protein (658 aa)	86.9969	92.2601	636	1105.51
FAVG1_1499	2	0	FGSG_01222T0	| FGSG_01222 | Fusarium graminearum hypothetical protein similar to CORD and CS domain protein (317 aa)	87.9747	95.2532	316	554.673
FAVG1_1501	8	0	FGSG_01221T0	| FGSG_01221 | Fusarium graminearum hypothetical protein similar to 2,4-dihydroxyhept-2-ene-1,7-dioic acid aldolase (272 aa)	92.9889	97.048	271	521.931
FAVG1_1506	12	0	FGSG_01217T0	| FGSG_01217 | Fusarium graminearum carbamoyl-phosphate synthase arginine-specific large chain (1171 aa)	94.4444	97.4359	1167	2254.17
FAVG1_1507	6	0	FGSG_01216T0	| FGSG_01216 | Fusarium graminearum hypothetical protein similar to npl4 protein (649 aa)	91.8083	95.6723	645	1196.42
FAVG1_1510	5	0	FGSG_01212T0	| FGSG_01212 | Fusarium graminearum conserved hypothetical protein (702 aa)	81.1698	90.7275	701	1122.07
FAVG1_1511	1	0	FGSG_01211T0	| FGSG_01211 | Fusarium graminearum conserved hypothetical protein (577 aa)	77.4914	85.7388	576	613.609
FAVG1_1512	17	0	FGSG_01210T0	| FGSG_01210 | Fusarium graminearum hypothetical protein similar to pre-mRNA splicing helicase (2207 aa)	94.1176	97.3552	2193	3978.33
FAVG1_1513	3	0	FGSG_01209T0	| FGSG_01209 | Fusarium graminearum conserved hypothetical protein (517 aa)	80	87.5728	514	716.842
FAVG1_1514	10	0	FGSG_01208T0	| FGSG_01208 | Fusarium graminearum replication factor C subunit 2 (383 aa)	92.9319	96.3351	382	699.123
FAVG1_1515	10	0	FGSG_01207T0	| FGSG_01207 | Fusarium graminearum hypothetical protein similar to ubiquitin conjugating enzyme (436 aa)	77.4266	81.9413	435	650.203
FAVG1_1518	3	0	FGSG_11912T0	| FGSG_11912 | Fusarium graminearum conserved hypothetical protein (381 aa)	88.1081	93.5135	370	581.637
FAVG1_1519	17	0	FGSG_01204T0	| FGSG_01204 | Fusarium graminearum hypothetical protein similar to rho GTPase activator Lrg11 (1131 aa)	90.026	94.4493	1130	1875.14
FAVG1_1520	10	0	FGSG_01203T0	| FGSG_01203 | Fusarium graminearum conserved hypothetical protein (374 aa)	92.3913	95.6522	368	672.544
FAVG1_1521	3	0	FGSG_01202T0	| FGSG_01202 | Fusarium graminearum conserved hypothetical protein (456 aa)	67.2527	78.9011	454	558.525
FAVG1_1524	4	0	FGSG_01199T0	| FGSG_01199 | Fusarium graminearum glucosamine-fructose-6-phosphate aminotransferase (700 aa)	98.0798	98.8183	677	1269.6
FAVG1_1525	11	0	FGSG_01198T0	| FGSG_01198 | Fusarium graminearum hypothetical protein similar to proteasome regulatory particle subunit Rpt4 (392 aa)	98.4655	99.4885	391	780.015
FAVG1_1528	7	0	FGSG_01194T0	| FGSG_01194 | Fusarium graminearum conserved hypothetical protein (2166 aa)	92.9526	96.4993	2165	3974.48
FAVG1_1529	6	0	FGSG_01193T0	| FGSG_01193 | Fusarium graminearum conserved hypothetical protein (521 aa)	89.313	94.2748	520	870.152
FAVG1_1530	11	0	FGSG_01191T0	| FGSG_01191 | Fusarium graminearum conserved hypothetical protein (334 aa)	94.8949	96.997	333	667.922
FAVG1_1532	4	0	FGSG_01189T0	| FGSG_01189 | Fusarium graminearum mitochondrial import inner membrane translocase subunit tim-54 (465 aa)	86.8534	93.9655	464	751.51
FAVG1_1533	10	0	FGSG_01188T0	| FGSG_01188 | Fusarium graminearum serine/threonine-protein kinase cot-1 (628 aa)	88.0383	89.3142	609	1045.42
FAVG1_1535	10	0	FGSG_01186T0	| FGSG_01186 | Fusarium graminearum conserved hypothetical protein (437 aa)	85.3211	92.2018	436	752.281
FAVG1_1536	9	0	FGSG_01185T0	| FGSG_01185 | Fusarium graminearum nuclear GTP-binding protein NUG1 (542 aa)	86.055	92.2936	541	800.431
FAVG1_1537	6	0	FGSG_01184T0	| FGSG_01184 | Fusarium graminearum mitotic control protein dis3 (984 aa)	95.5239	98.4741	983	1887.08
FAVG1_1538	4	0	FGSG_01183T0	| FGSG_01183 | Fusarium graminearum conserved hypothetical protein (635 aa)	92.2835	93.8583	634	973
FAVG1_1543	2	0	FGSG_01178T0	| FGSG_01178 | Fusarium graminearum conserved hypothetical protein (439 aa)	91.5525	96.1187	438	818.15
FAVG1_1544	10	0	FGSG_01177T0	| FGSG_01177 | Fusarium graminearum cystathionine gamma-lyase (424 aa)	96.5686	99.0196	423	778.859
FAVG1_1545	11	0	FGSG_01176T0	| FGSG_01176 | Fusarium graminearum conserved hypothetical protein (493 aa)	94.7581	97.1774	492	821.617
FAVG1_1546	3	0	FGSG_01175T0	| FGSG_01175 | Fusarium graminearum ribosome biogenesis protein RPF2 (320 aa)	91.8495	96.5517	319	605.52
FAVG1_1547	12	0	FGSG_01174T0	| FGSG_01174 | Fusarium graminearum peroxisomal targeting signal receptor (640 aa)	93.6335	95.0311	639	1151.35
FAVG1_1548	10	0	FGSG_01173T0	| FGSG_01173 | Fusarium graminearum conserved hypothetical protein (484 aa)	76.3527	84.7695	483	700.279
FAVG1_1549	12	0	FGSG_01172T0	| FGSG_01172 | Fusarium graminearum predicted protein (437 aa)	78.8018	88.9401	425	701.819
FAVG1_1550	10	0	FGSG_01171T0	| FGSG_01171 | Fusarium graminearum conserved hypothetical protein (377 aa)	79.9465	90.6417	374	591.652
FAVG1_1554	10	0	FGSG_01169T0	| FGSG_01169 | Fusarium graminearum conserved hypothetical protein (416 aa)	83.0918	88.9881	413	712.605
FAVG1_1555	9	0	FGSG_01167T0	| FGSG_01167 | Fusarium graminearum conserved hypothetical protein (717 aa)	86.0918	92.7677	716	1237.25
FAVG1_1556	10	0	FGSG_01166T0	| FGSG_01166 | Fusarium graminearum conserved hypothetical protein (1209 aa)	85.5848	91.1862	1208	2010.73
FAVG1_1558	4	0	FGSG_01165T0	| FGSG_01165 | Fusarium graminearum conserved hypothetical protein (868 aa)	57.0687	72.6329	765	718.768
FAVG1_1560	6	0	FGSG_01163T0	| FGSG_01163 | Fusarium graminearum conserved hypothetical protein (908 aa)	83.2421	87.0756	907	1181.78
FAVG1_1561	7	0	FGSG_01162T0	| FGSG_01162 | Fusarium graminearum hypothetical protein similar to cation diffusion facilitator 3 (588 aa)	90.4762	94.7279	587	1036.17
FAVG1_1562	8	0	FGSG_01161T0	| FGSG_01161 | Fusarium graminearum conserved hypothetical protein (1936 aa)	91.0078	96.1757	1935	3517.24
FAVG1_1563	10	0	FGSG_01160T0	| FGSG_01160 | Fusarium graminearum proteasome component C5 (265 aa)	98.4791	99.6198	263	541.962
FAVG1_1564	5	0	FGSG_01159T0	| FGSG_01159 | Fusarium graminearum conserved hypothetical protein (614 aa)	78.6992	83.5772	613	925.62
FAVG1_1566	10	0	FGSG_01157T0	| FGSG_01157 | Fusarium graminearum DNA repair protein RAD51 (349 aa)	96.8391	98.2759	348	676.011
FAVG1_1567	3	0	FGSG_01156T0	| FGSG_01156 | Fusarium graminearum conserved hypothetical protein (1089 aa)	86.7299	95.2607	839	1517.29
FAVG1_1568	3	0	FGSG_01155T0	| FGSG_01155 | Fusarium graminearum vacuolar protein sorting-associated protein 26B-B (319 aa)	98.1073	98.4227	314	608.986
FAVG1_1571	2	0	FGSG_01152T0	| FGSG_01152 | Fusarium graminearum conserved hypothetical protein (480 aa)	95.1983	98.1211	479	801.201
FAVG1_1572	4	0	FGSG_01151T0	| FGSG_01151 | Fusarium graminearum aminomethyltransferase, mitochondrial precursor (441 aa)	94.1043	98.1859	440	867.07
FAVG1_1573	8	0	FGSG_01150T0	| FGSG_01150 | Fusarium graminearum endopolyphosphatase (724 aa)	84.2105	100	380	680.633
FAVG1_1574	15	0	FGSG_01149T0	| FGSG_01149 | Fusarium graminearum conserved hypothetical protein (809 aa)	81.0263	86.9928	808	1223.38
FAVG1_1579	2	0	FGSG_01144T0	| FGSG_01144 | Fusarium graminearum conserved hypothetical protein (1231 aa)	80.3196	87.7208	1176	1764.2
FAVG1_1580	7	0	FGSG_01142T0	| FGSG_01142 | Fusarium graminearum conserved hypothetical protein (794 aa)	85.4115	91.8953	792	1431.39
FAVG1_1581	10	0	FGSG_01141T0	| FGSG_01141 | Fusarium graminearum delta-1-pyrroline-5-carboxylate dehydrogenase (577 aa)	95.6597	98.4375	576	1056.97
FAVG1_1582	10	0	FGSG_01139T0	| FGSG_01139 | Fusarium graminearum conserved hypothetical protein (404 aa)	84.8039	89.2157	403	652.129
FAVG1_1583	3	0	FGSG_01138T0	| FGSG_01138 | Fusarium graminearum hypothetical protein similar to Mn2+ homeostasis protein Per1 (332 aa)	83.9879	92.7492	331	575.474
FAVG1_1584	10	0	FGSG_01137T0	| FGSG_01137 | Fusarium graminearum conserved hypothetical protein (885 aa)	88.7006	92.9944	884	1398.26
FAVG1_1586	5	0	FGSG_01135T0	| FGSG_01135 | Fusarium graminearum TGF-beta-inducible nuclear protein 1 (261 aa)	98.4615	99.2308	260	529.25
FAVG1_1587	10	0	FGSG_01134T0	| FGSG_01134 | Fusarium graminearum protein arginine N-methyltransferase 1 (346 aa)	91.8841	94.4928	345	659.833
FAVG1_1588	3	0	FGSG_01133T0	| FGSG_01133 | Fusarium graminearum hypothetical protein similar to N-acetylglucosamine-phosphate mutase (538 aa)	95.3445	98.324	537	1076.23
FAVG1_1589	10	0	FGSG_01132T0	| FGSG_01132 | Fusarium graminearum crossover junction endonuclease MUS81 (582 aa)	88.6207	93.9655	580	1049.65
FAVG1_1591	4	0	FGSG_01130T0	| FGSG_01130 | Fusarium graminearum conserved hypothetical protein (376 aa)	89.3372	95.389	347	551.592
FAVG1_1593	6	0	FGSG_01128T0	| FGSG_01128 | Fusarium graminearum conserved hypothetical protein (682 aa)	83.8192	90.9621	681	1097.8
FAVG1_1595	11	0	FGSG_01126T0	| FGSG_01126 | Fusarium graminearum conserved hypothetical protein (582 aa)	85.7877	92.1233	579	1045.03
FAVG1_1601	10	0	FGSG_01120T0	| FGSG_01120 | Fusarium graminearum hypothetical protein similar to verprolin (988 aa)	91.7933	95.1368	987	1788.47
FAVG1_1605	5	0	FGSG_01116T0	| FGSG_01116 | Fusarium graminearum conserved hypothetical protein (364 aa)	86.2573	94.4444	336	620.928
FAVG1_1609	6	0	FGSG_01112T0	| FGSG_01112 | Fusarium graminearum conserved hypothetical protein (703 aa)	88.0512	92.7454	700	1222.61
FAVG1_1610	5	0	FGSG_01111T0	| FGSG_01111 | Fusarium graminearum 6-phosphogluconate dehydrogenase (493 aa)	93.865	98.1595	489	941.414
FAVG1_1613	10	0	FGSG_01109T0	| FGSG_01109 | Fusarium graminearum hypothetical protein similar to nucleotide-sugar transporter (629 aa)	86.172	90.8938	592	902.123
FAVG1_1615	9	0	FGSG_01108T0	| FGSG_01108 | Fusarium graminearum hypothetical protein similar to glycoside hydrolase (664 aa)	90.963	94.2222	663	1292.72
FAVG1_1616	10	0	FGSG_01107T0	| FGSG_01107 | Fusarium graminearum conserved hypothetical protein (830 aa)	78.941	88.568	829	1332.01
FAVG1_1617	2	0	FGSG_01106T0	| FGSG_01106 | Fusarium graminearum conserved hypothetical protein (871 aa)	90.1361	93.6508	870	1168.3
FAVG1_1620	8	0	FGSG_01104T0	| FGSG_01104 | Fusarium graminearum phenylalanyl-tRNA synthetase alpha chain (512 aa)	96.6732	98.4344	511	1026.93
FAVG1_1621	4	0	FGSG_01103T0	| FGSG_01103 | Fusarium graminearum conserved hypothetical protein (358 aa)	80.4469	86.8715	357	555.829
FAVG1_1622	4	0	FGSG_01102T0	| FGSG_01102 | Fusarium graminearum hypothetical protein similar to RNA-3'-phosphate cyclase family protein (405 aa)	95.297	98.5149	404	751.51
FAVG1_1623	6	0	FGSG_01101T0	| FGSG_01101 | Fusarium graminearum conserved hypothetical protein (821 aa)	79.0499	88.5505	820	1303.12
FAVG1_1625	8	0	FGSG_01095T0	| FGSG_01095 | Fusarium graminearum hypothetical protein similar to dipeptidyl peptidase (702 aa)	85.5908	92.219	694	1238.4
FAVG1_1631	10	0	FGSG_01100T0	| FGSG_01100 | Fusarium graminearum conserved hypothetical protein (587 aa)	83.5871	88.8325	586	872.078
FAVG1_1632	5	0	FGSG_11897T0	| FGSG_11897 | Fusarium graminearum hypothetical protein similar to utr1 protein (711 aa)	83.1522	87.3188	550	809.29
FAVG1_1634	3	0	FGSG_01092T0	| FGSG_01092 | Fusarium graminearum serine/threonine-protein phosphatase 2A activator 2 (434 aa)	90.9314	95.3431	408	726.087
FAVG1_1635	3	0	FGSG_01088T0	| FGSG_01088 | Fusarium graminearum conserved hypothetical protein (578 aa)	61.8692	71.215	531	546.199
FAVG1_1640	8	0	FGSG_00933T0	| FGSG_00933 | Fusarium graminearum conserved hypothetical protein (485 aa)	86.1996	91.5074	471	833.558
FAVG1_1642	10	0	FGSG_00934T0	| FGSG_00934 | Fusarium graminearum predicted protein (497 aa)	73.494	81.9277	496	680.633
FAVG1_1643	5	0	FGSG_00935T0	| FGSG_00935 | Fusarium graminearum conserved hypothetical protein (371 aa)	83.9335	93.9058	359	591.652
FAVG1_1645	10	0	FGSG_00926T0	| FGSG_00926 | Fusarium graminearum hypothetical protein similar to NADH-cytochrome b5 reductase precursor (332 aa)	88.8554	94.8795	331	578.17
FAVG1_1646	10	0	FGSG_00925T0	| FGSG_00925 | Fusarium graminearum hypothetical protein similar to prostate-specific membrane antigen (801 aa)	88.8312	94.4156	770	1378.23
FAVG1_1647	11	0	FGSG_00924T0	| FGSG_00924 | Fusarium graminearum conserved hypothetical protein (462 aa)	82.9741	91.1638	505	719.924
FAVG1_1649	10	0	FGSG_00923T0	| FGSG_00923 | Fusarium graminearum conserved hypothetical protein (623 aa)	86.3782	93.109	622	1125.92
FAVG1_1653	10	0	FGSG_00921T0	| FGSG_00921 | Fusarium graminearum heat shock protein SSB1 (571 aa)	86.9497	88.522	589	1063.14
FAVG1_1656	9	0	FGSG_00916T0	| FGSG_00916 | Fusarium graminearum DNA-directed RNA polymerase II largest subunit (1759 aa)	93.7075	96.7687	1758	3024.57
FAVG1_1657	30	0	FGSG_00915T0	| FGSG_00915 | Fusarium graminearum hypothetical protein similar to WD domain protein (465 aa)	93.3481	96.0089	450	836.254
FAVG1_1660	4	0	FGSG_00912T0	| FGSG_00912 | Fusarium graminearum hypothetical protein (814 aa)	86.9939	93.0061	813	1311.98
FAVG1_1661	3	0	FGSG_00910T0	| FGSG_00910 | Fusarium graminearum conserved hypothetical protein (1047 aa)	89.2351	92.9178	698	1154.04
FAVG1_1663	11	0	FGSG_00909T0	| FGSG_00909 | Fusarium graminearum conserved hypothetical protein (843 aa)	88.9503	94.7514	723	1254.2
FAVG1_1666	10	0	FGSG_00906T0	| FGSG_00906 | Fusarium graminearum alanyl-tRNA synthetase (958 aa)	94.1484	97.9101	957	1782.69
FAVG1_1667	4	0	FGSG_00905T0	| FGSG_00905 | Fusarium graminearum conserved hypothetical protein (483 aa)	89.1304	91.8972	482	934.095
FAVG1_1668	5	0	FGSG_00903T0	| FGSG_00903 | Fusarium graminearum cysteine synthase 2 (446 aa)	91.0913	95.5457	445	782.711
FAVG1_1670	9	0	FGSG_11856T0	| FGSG_11856 | Fusarium graminearum DNA-repair protein rad13 (1137 aa)	84.5133	91.5929	1127	1737.24
FAVG1_1672	8	0	FGSG_00900T0	| FGSG_00900 | Fusarium graminearum hypothetical protein similar to sphingolipid long chain base-responsive protein PIL1 (353 aa)	95.7386	97.4432	352	643.654
FAVG1_1675	6	0	FGSG_00897T0	| FGSG_00897 | Fusarium graminearum conserved hypothetical protein (479 aa)	85.1464	91.4226	478	823.928
FAVG1_1677	14	0	FGSG_00895T0	| FGSG_00895 | Fusarium graminearum conserved hypothetical protein (481 aa)	76.0417	88.125	480	667.152
FAVG1_1679	10	0	FGSG_00893T0	| FGSG_00893 | Fusarium graminearum conserved hypothetical protein (390 aa)	91.7333	97.8667	375	726.087
FAVG1_1680	14	0	FGSG_00892T0	| FGSG_00892 | Fusarium graminearum conserved hypothetical protein (955 aa)	83.7137	90.249	954	1580.46
FAVG1_1682	2	0	FGSG_00890T0	| FGSG_00890 | Fusarium graminearum conserved hypothetical protein (723 aa)	84.349	88.2271	722	1040.8
FAVG1_1684	3	0	FGSG_11854T0	| FGSG_11854 | Fusarium graminearum conserved hypothetical protein (356 aa)	93.4844	96.6006	353	614.379
FAVG1_1686	2	0	FGSG_00887T0	| FGSG_00887 | Fusarium graminearum conserved hypothetical protein (663 aa)	79.7297	86.4865	662	880.552
FAVG1_1688	28	0	FGSG_11852T0	| FGSG_11852 | Fusarium graminearum multiple RNA-binding domain-containing protein 1 (863 aa)	85.482	91.8699	861	1373.22
FAVG1_1689	3	0	FGSG_11850T0	| FGSG_11850 | Fusarium graminearum conserved hypothetical protein (468 aa)	92.7928	94.5946	467	779.245
FAVG1_1692	10	0	FGSG_00883T0	| FGSG_00883 | Fusarium graminearum hypothetical protein similar to RING-8 protein (448 aa)	82	87.7778	447	571.237
FAVG1_1694	7	0	FGSG_11848T0	| FGSG_11848 | Fusarium graminearum conserved hypothetical protein (1595 aa)	91.0916	95.7967	1594	2772.65
FAVG1_1699	14	0	FGSG_00877T0	| FGSG_00877 | Fusarium graminearum ATP-dependent RNA helicase ROK1 (694 aa)	90.6205	95.9596	693	1051.97
FAVG1_1700	4	0	FGSG_00876T0	| FGSG_00876 | Fusarium graminearum conserved hypothetical protein (441 aa)	73.913	86.9565	428	600.127
FAVG1_1701	11	0	FGSG_00875T0	| FGSG_00875 | Fusarium graminearum hypothetical protein similar to lysyl-tRNA synthetase (582 aa)	79.1878	89.1709	576	959.518
FAVG1_1702	12	0	FGSG_00874T0	| FGSG_00874 | Fusarium graminearum conserved hypothetical protein (472 aa)	93.6306	97.0276	471	915.99
FAVG1_1704	7	0	FGSG_00872T0	| FGSG_00872 | Fusarium graminearum UDP-N-acetylglucosamine pyrophosphorylase (501 aa)	93.6255	97.2112	500	919.842
FAVG1_1705	10	0	FGSG_00870T0	| FGSG_00870 | Fusarium graminearum hypothetical protein similar to GARP complex subunit Vps53 (828 aa)	95.7576	98.1818	802	1451.03
FAVG1_1706	7	0	FGSG_00869T0	| FGSG_00869 | Fusarium graminearum conserved hypothetical protein (1135 aa)	89.1419	93.6953	1134	1812.35
FAVG1_1707	4	0	FGSG_00866T0	| FGSG_00866 | Fusarium graminearum nuclear elongation and deformation protein 1 (785 aa)	88.535	92.9936	783	1283.47
FAVG1_1708	5	0	FGSG_00865T0	| FGSG_00865 | Fusarium graminearum histidine biosynthesis trifunctional protein (855 aa)	93.0913	97.1897	854	1617.82
FAVG1_1710	9	0	FGSG_00863T0	| FGSG_00863 | Fusarium graminearum mitochondrial-processing peptidase subunit beta (475 aa)	98.1013	99.1561	474	939.488
FAVG1_1711	7	0	FGSG_00862T0	| FGSG_00862 | Fusarium graminearum conserved hypothetical protein (894 aa)	82.7703	90.6532	886	1508.04
FAVG1_1712	10	0	FGSG_00861T0	| FGSG_00861 | Fusarium graminearum inosine-5'-monophosphate dehydrogenase IMD2 (533 aa)	94.3609	96.8045	532	1013.06
FAVG1_1717	16	0	FGSG_00856T0	| FGSG_00856 | Fusarium graminearum conserved hypothetical protein (1522 aa)	85.9894	90.7039	1501	2621.27
FAVG1_1719	10	0	FGSG_11843T0	| FGSG_11843 | Fusarium graminearum succinate semialdehyde dehydrogenase, mitochondrial precursor (503 aa)	88.0682	92.803	502	884.404
FAVG1_1720	7	0	FGSG_01962T0	| FGSG_01962 | Fusarium graminearum argininosuccinate synthase (415 aa)	90.1679	93.5252	413	783.482
FAVG1_1723	12	0	FGSG_00852T0	| FGSG_00852 | Fusarium graminearum serine/threonine-protein phosphatase PP-Z (535 aa)	92.0849	95.5598	516	938.717
FAVG1_1725	11	0	FGSG_00850T0	| FGSG_00850 | Fusarium graminearum conserved hypothetical protein (525 aa)	70	80	588	603.594
FAVG1_1726	4	0	FGSG_00849T0	| FGSG_00849 | Fusarium graminearum conserved hypothetical protein (343 aa)	84.2105	92.9825	342	514.227
FAVG1_1727	15	0	FGSG_00848T0	| FGSG_00848 | Fusarium graminearum conserved hypothetical protein (1102 aa)	86.3343	92.7054	1079	1902.1
FAVG1_1729	3	0	FGSG_00846T0	| FGSG_00846 | Fusarium graminearum conserved hypothetical protein (905 aa)	85.4144	89.0608	904	1315.44
FAVG1_1732	5	0	FGSG_00844T0	| FGSG_00844 | Fusarium graminearum conserved hypothetical protein (446 aa)	85.9375	90.1786	443	620.928
FAVG1_1733	7	0	FGSG_00843T0	| FGSG_00843 | Fusarium graminearum DNA-directed RNA polymerase III 130 kDa polypeptide (1158 aa)	97.7528	98.8764	1240	2361.64
FAVG1_1734	10	0	FGSG_00841T0	| FGSG_00841 | Fusarium graminearum hypothetical protein similar to pumilio-family RNA binding protein (780 aa)	88.1356	91.5254	746	1211.05
FAVG1_1735	8	0	FGSG_00840T0	| FGSG_00840 | Fusarium graminearum hypothetical protein similar to carnitine acetyl transferase (855 aa)	90.9197	94.2957	854	1585.47
FAVG1_1736	10	0	FGSG_11836T0	| FGSG_11836 | Fusarium graminearum conserved hypothetical protein (481 aa)	78.9579	85.3707	522	772.311
FAVG1_1737	10	0	FGSG_11835T0	| FGSG_11835 | Fusarium graminearum hypothetical protein (272 aa)	90.0369	94.0959	271	514.227
FAVG1_1738	10	0	FGSG_00838T0	| FGSG_00838 | Fusarium graminearum heat shock 70 kDa protein (654 aa)	98.8525	99.5082	644	1185.24
FAVG1_1740	7	0	FGSG_00836T0	| FGSG_00836 | Fusarium graminearum conserved hypothetical protein (865 aa)	84.875	92.75	799	1335.86
FAVG1_1742	2	0	FGSG_00834T0	| FGSG_00834 | Fusarium graminearum ribonuclease H2 subunit A (339 aa)	86.7647	91.1765	338	567.385
FAVG1_1743	8	0	FGSG_00833T0	| FGSG_00833 | Fusarium graminearum protein SEY1 (860 aa)	94.4121	97.6717	859	1639.78
FAVG1_1744	3	0	FGSG_00832T0	| FGSG_00832 | Fusarium graminearum hypothetical protein similar to dienelactone hydrolase family protein (284 aa)	93.9929	96.8198	283	521.546
FAVG1_1745	4	0	FGSG_00831T0	| FGSG_00831 | Fusarium graminearum conserved hypothetical protein (904 aa)	86.3208	92.9245	846	1267.29
FAVG1_1746	10	0	FGSG_11832T0	| FGSG_11832 | Fusarium graminearum hypothetical protein similar to galactose-proton symport (353 aa)	93.1579	96.5909	611	645.966
FAVG1_1747	2	0	FGSG_00829T0	| FGSG_00829 | Fusarium graminearum conserved hypothetical protein (674 aa)	66.8217	73.6434	635	771.541
FAVG1_1748	10	0	FGSG_00828T0	| FGSG_00828 | Fusarium graminearum conserved hypothetical protein (283 aa)	86.5248	91.4894	298	504.597
FAVG1_1749	3	0	FGSG_00827T0	| FGSG_00827 | Fusarium graminearum conserved hypothetical protein (566 aa)	86.2816	91.1552	554	872.848
FAVG1_1750	4	0	FGSG_00826T0	| FGSG_00826 | Fusarium graminearum conserved hypothetical protein (375 aa)	88.5417	92.7083	374	513.842
FAVG1_1752	10	0	FGSG_00824T0	| FGSG_00824 | Fusarium graminearum hypothetical protein similar to AP-2 adaptor complex subunit alpha (1006 aa)	95.2477	97.1689	989	1881.3
FAVG1_1753	9	0	FGSG_00823T0	| FGSG_00823 | Fusarium graminearum hypothetical protein similar to SAM-dependent methyltransferases (359 aa)	84.8571	94	350	589.726
FAVG1_1756	5	0	FGSG_00820T0	| FGSG_00820 | Fusarium graminearum conserved hypothetical protein (648 aa)	90.5629	95.0331	603	906.746
FAVG1_1757	7	0	FGSG_00819T0	| FGSG_00819 | Fusarium graminearum endoribonuclease YSH1 (834 aa)	95.5635	97.3621	833	1523.06
FAVG1_1758	10	0	FGSG_00818T0	| FGSG_00818 | Fusarium graminearum vacuolar ATP synthase 98 kDa subunit (858 aa)	94.7552	96.8531	857	1599.72
FAVG1_1759	4	0	FGSG_00297T0	| FGSG_00297 | Fusarium graminearum conserved hypothetical protein (720 aa)	82.0055	86.1264	719	1021.92
FAVG1_1760	3	0	FGSG_00298T0	| FGSG_00298 | Fusarium graminearum conserved hypothetical protein (364 aa)	91.1846	95.0413	363	592.038
FAVG1_1761	4	0	FGSG_00299T0	| FGSG_00299 | Fusarium graminearum hypothetical protein similar to cytoplasm protein (1006 aa)	93.8614	97.2277	1005	1872.06
FAVG1_1764	8	0	FGSG_00302T0	| FGSG_00302 | Fusarium graminearum hypothetical protein similar to RNA lariat debranching enzyme (547 aa)	95.0495	99.0099	518	873.618
FAVG1_1767	6	0	FGSG_00306T0	| FGSG_00306 | Fusarium graminearum 26S proteasome non-ATPase regulatory subunit 11 (424 aa)	97.3995	99.0544	423	786.178
FAVG1_1768	4	0	FGSG_00307T0	| FGSG_00307 | Fusarium graminearum conserved hypothetical protein (1426 aa)	62.7464	72.2638	1425	1307.35
FAVG1_1769	18	0	FGSG_00308T0	| FGSG_00308 | Fusarium graminearum hypothetical protein similar to peroxisomal membrane protein (346 aa)	94.8949	97.2973	332	551.592
FAVG1_1770	3	0	FGSG_00309T0	| FGSG_00309 | Fusarium graminearum conserved hypothetical protein (758 aa)	82.4934	90.0531	754	1254.2
FAVG1_1774	10	0	FGSG_00313T0	| FGSG_00313 | Fusarium graminearum conserved hypothetical protein (450 aa)	81.4159	88.7168	448	760.755
FAVG1_1777	5	0	FGSG_00316T0	| FGSG_00316 | Fusarium graminearum hypothetical protein similar to RING-7 protein (521 aa)	72.7447	80.9981	519	676.781
FAVG1_1781	10	0	FGSG_00320T0	| FGSG_00320 | Fusarium graminearum hypothetical protein similar to dimeric dihydrodiol dehydrogenase (392 aa)	88.1643	92.029	391	703.36
FAVG1_1783	3	0	FGSG_00323T0	| FGSG_00323 | Fusarium graminearum deoxyhypusine synthase (359 aa)	96.3687	98.8827	358	728.013
FAVG1_1784	8	0	FGSG_00324T0	| FGSG_00324 | Fusarium graminearum conserved hypothetical protein (2305 aa)	93.617	93.617	1905	2056.95
FAVG1_1786	13	0	FGSG_00327T0	| FGSG_00327 | Fusarium graminearum replication factor C subunit 1 (1050 aa)	93.1507	97.456	511	1004.59
FAVG1_1788	10	0	FGSG_00329T0	| FGSG_00329 | Fusarium graminearum replication factor C subunit 5 (355 aa)	95.1705	98.5795	352	698.353
FAVG1_1789	10	0	FGSG_00330T0	| FGSG_00330 | Fusarium graminearum acetyl-coenzyme A synthetase (722 aa)	91.5395	95.1456	721	1340.48
FAVG1_1790	6	0	FGSG_11745T0	| FGSG_11745 | Fusarium graminearum hypothetical protein similar to metalloprotease disintegrin (642 aa)	85.0932	93.6335	642	1118.99
FAVG1_1792	16	0	FGSG_00332T0	| FGSG_00332 | Fusarium graminearum conserved hypothetical protein (631 aa)	82.4534	86.4907	623	956.051
FAVG1_1793	5	0	FGSG_00333T0	| FGSG_00333 | Fusarium graminearum conserved hypothetical protein (361 aa)	91.3889	96.1111	360	630.943
FAVG1_1794	10	0	FGSG_00334T0	| FGSG_00334 | Fusarium graminearum conserved hypothetical protein (575 aa)	83.4495	92.6829	574	988.408
FAVG1_1795	11	0	FGSG_00335T0	| FGSG_00335 | Fusarium graminearum conserved hypothetical protein (857 aa)	72.5714	80.1143	855	898.656
FAVG1_1797	10	0	FGSG_00337T0	| FGSG_00337 | Fusarium graminearum calcium/calmodulin-dependent protein kinase type I (408 aa)	92.4574	95.8637	407	795.038
FAVG1_1798	5	0	FGSG_00338T0	| FGSG_00338 | Fusarium graminearum hypothetical protein similar to aureobasidin-resistance protein (454 aa)	92.9515	94.7137	450	840.877
FAVG1_1800	3	0	FGSG_00340T0	| FGSG_00340 | Fusarium graminearum protein GRC3 (721 aa)	68.4499	77.5034	707	912.138
FAVG1_1804	9	0	FGSG_00343T0	| FGSG_00343 | Fusarium graminearum conserved hypothetical protein (984 aa)	91.565	95.3252	983	1823.14
FAVG1_1806	10	0	FGSG_00345T0	| FGSG_00345 | Fusarium graminearum hypothetical protein similar to allantoate permease (526 aa)	90.8571	94.6667	525	924.85
FAVG1_1808	4	0	FGSG_00346T0	| FGSG_00346 | Fusarium graminearum saccharopine dehydrogenase (451 aa)	91.5556	97.5556	450	838.951
FAVG1_1810	8	0	FGSG_00348T0	| FGSG_00348 | Fusarium graminearum conserved hypothetical protein (985 aa)	78.9863	89.2291	946	1607.81
FAVG1_1811	16	0	FGSG_00349T0	| FGSG_00349 | Fusarium graminearum mRNA 3'-end processing protein RNA14 (998 aa)	82.3529	89.1481	973	1589.7
FAVG1_1813	10	0	FGSG_00351T0	| FGSG_00351 | Fusarium graminearum conserved hypothetical protein (651 aa)	71.4516	80.6452	599	879.011
FAVG1_1817	10	0	FGSG_00355T0	| FGSG_00355 | Fusarium graminearum hypothetical protein similar to ras-GAP (753 aa)	98.2713	99.2021	752	1472.99
FAVG1_1818	6	0	FGSG_11755T0	| FGSG_11755 | Fusarium graminearum conserved hypothetical protein (746 aa)	91.3978	94.8925	742	1197.19
FAVG1_1821	6	0	FGSG_00359T0	| FGSG_00359 | Fusarium graminearum conserved hypothetical protein (831 aa)	87.715	94.226	806	1423.68
FAVG1_1823	5	0	FGSG_00361T0	| FGSG_00361 | Fusarium graminearum conserved hypothetical protein (846 aa)	82.5059	88.8889	845	1327.77
FAVG1_1825	10	0	FGSG_00362T0	| FGSG_00362 | Fusarium graminearum hypothetical protein similar to polarity-defective 6 (837 aa)	85.545	91.2322	835	1387.47
FAVG1_1826	7	0	FGSG_00363T0	| FGSG_00363 | Fusarium graminearum conserved hypothetical protein (992 aa)	79.1331	89.5161	991	1506.5
FAVG1_1827	11	0	FGSG_00364T0	| FGSG_00364 | Fusarium graminearum NEDD8-activating enzyme E1 catalytic subunit (434 aa)	90.5747	95.4023	433	799.66
FAVG1_1828	7	0	FGSG_00365T0	| FGSG_00365 | Fusarium graminearum DNA-directed RNA polymerases I and III 40 kDa polypeptide (382 aa)	93.7008	97.9003	381	732.25
FAVG1_1829	7	0	FGSG_00366T0	| FGSG_00366 | Fusarium graminearum conserved hypothetical protein (1449 aa)	85.2427	91.6505	839	1060.06
FAVG1_1830	10	0	FGSG_00367T0	| FGSG_00367 | Fusarium graminearum proteasome component PUP1 precursor (271 aa)	97.037	98.8889	270	528.094
FAVG1_1831	12	0	FGSG_00368T0	| FGSG_00368 | Fusarium graminearum conserved hypothetical protein (714 aa)	83.7143	89	675	988.408
FAVG1_1832	6	0	FGSG_00369T0	| FGSG_00369 | Fusarium graminearum conserved hypothetical protein (440 aa)	92.4829	96.5831	439	865.144
FAVG1_1834	9	0	FGSG_00371T0	| FGSG_00371 | Fusarium graminearum hypothetical protein similar to CorA family metal ion transporter (837 aa)	79.5238	85.9524	836	1129.39
FAVG1_1835	5	0	FGSG_00372T0	| FGSG_00372 | Fusarium graminearum conserved hypothetical protein (546 aa)	81.7185	90.3108	543	877.085
FAVG1_1837	1	0	FGSG_00374T0	| FGSG_00374 | Fusarium graminearum conserved hypothetical protein (682 aa)	81.8978	90.6569	681	920.228
FAVG1_1838	10	0	FGSG_00375T0	| FGSG_00375 | Fusarium graminearum hypothetical protein similar to ubiquinone biosynthesis monooxgenase Coq6 (488 aa)	92.6078	96.0986	487	937.176
FAVG1_1839	5	0	FGSG_00376T0	| FGSG_00376 | Fusarium graminearum NADH dehydrogenase iron-sulfur protein 2, mitochondrial precursor (469 aa)	96.7949	98.5043	468	939.873
FAVG1_1843	8	0	FGSG_00379T0	| FGSG_00379 | Fusarium graminearum conserved hypothetical protein (455 aa)	91.2037	95.8333	432	834.328
FAVG1_1844	14	0	FGSG_00380T0	| FGSG_00380 | Fusarium graminearum conserved hypothetical protein (624 aa)	88.9262	93.6242	594	1025
FAVG1_1845	11	0	FGSG_00382T0	| FGSG_00382 | Fusarium graminearum conserved hypothetical protein (1337 aa)	85.2545	91.9162	1320	2253.4
FAVG1_1848	3	0	FGSG_00386T0	| FGSG_00386 | Fusarium graminearum conserved hypothetical protein (318 aa)	79.6053	91.1184	304	529.635
FAVG1_1849	3	0	FGSG_00387T0	| FGSG_00387 | Fusarium graminearum phosphoglucomutase (554 aa)	96.0217	98.5533	553	1061.21
FAVG1_1851	10	0	FGSG_00389T0	| FGSG_00389 | Fusarium graminearum conserved hypothetical protein (538 aa)	89.3491	94.8718	519	888.641
FAVG1_1860	5	0	FGSG_00397T0	| FGSG_00397 | Fusarium graminearum tubulin alpha chain (454 aa)	96.468	98.0132	453	865.529
FAVG1_1861	13	0	FGSG_00398T0	| FGSG_00398 | Fusarium graminearum nucleolar protein 12 (560 aa)	79.6429	86.0714	557	743.036
FAVG1_1862	2	0	FGSG_00399T0	| FGSG_00399 | Fusarium graminearum conserved hypothetical protein (646 aa)	82.6687	89.4172	645	1004.97
FAVG1_1864	6	0	FGSG_11760T0	| FGSG_11760 | Fusarium graminearum conserved hypothetical protein (585 aa)	86.6116	92.5	580	1054.66
FAVG1_1865	6	0	FGSG_00402T0	| FGSG_00402 | Fusarium graminearum conserved hypothetical protein (417 aa)	78.7736	86.3208	416	556.599
FAVG1_1867	11	0	FGSG_00404T0	| FGSG_00404 | Fusarium graminearum conserved hypothetical protein (692 aa)	77.2595	87.0262	674	1082.4
FAVG1_1868	11	0	FGSG_00405T0	| FGSG_00405 | Fusarium graminearum conserved hypothetical protein (573 aa)	89.3357	95.1049	572	959.518
FAVG1_1869	6	0	FGSG_00406T0	| FGSG_00406 | Fusarium graminearum conserved hypothetical protein (476 aa)	85.0325	91.757	464	756.133
FAVG1_1870	10	0	FGSG_00407T0	| FGSG_00407 | Fusarium graminearum sporulation protein SPS19 (308 aa)	92.8339	96.4169	307	583.178
FAVG1_1871	10	0	FGSG_00408T0	| FGSG_00408 | Fusarium graminearum hypothetical protein similar to MAP kinase kinase kinase (1342 aa)	92.8465	96.1997	1341	2503.78
FAVG1_1877	35	0	FGSG_00414T0	| FGSG_00414 | Fusarium graminearum hypothetical protein similar to WD-repeat protein 5 (489 aa)	93.0723	95.7831	394	653.67
FAVG1_1879	10	0	FGSG_00416T0	| FGSG_00416 | Fusarium graminearum conserved hypothetical protein (516 aa)	90.0971	96.3107	515	897.886
FAVG1_1880	8	0	FGSG_00417T0	| FGSG_00417 | Fusarium graminearum methylenetetrahydrofolate dehydrogenase (339 aa)	95.858	99.4083	338	677.937
FAVG1_1881	3	0	FGSG_00418T0	| FGSG_00418 | Fusarium graminearum conserved hypothetical protein (902 aa)	72.2283	81.0099	901	1087.4
FAVG1_1883	10	0	FGSG_00420T0	| FGSG_00420 | Fusarium graminearum transcription factor FET5 (300 aa)	93.7037	97.037	270	521.931
FAVG1_1884	1	0	FGSG_00421T0	| FGSG_00421 | Fusarium graminearum S-adenosylmethionine synthetase (403 aa)	97.0075	99.2519	401	747.273
FAVG1_1886	6	0	FGSG_00423T0	| FGSG_00423 | Fusarium graminearum conserved hypothetical protein (465 aa)	80.8917	90.0212	463	765.377
FAVG1_1887	6	0	FGSG_00424T0	| FGSG_00424 | Fusarium graminearum conserved hypothetical protein (439 aa)	84.9315	91.0959	435	733.791
FAVG1_1888	11	0	FGSG_00425T0	| FGSG_00425 | Fusarium graminearum conserved hypothetical protein (574 aa)	82.199	91.623	573	943.725
FAVG1_1890	13	0	FGSG_00428T0	| FGSG_00428 | Fusarium graminearum hypothetical protein similar to cytoplasmic dynein intermediate chain (685 aa)	92.052	95.9538	684	1111.29
FAVG1_1892	3	0	FGSG_00430T0	| FGSG_00430 | Fusarium graminearum hypothetical protein similar to oligosaccharyl transferase subunit (742 aa)	80.7692	89.011	720	1159.82
FAVG1_1894	11	0	FGSG_00433T0	| FGSG_00433 | Fusarium graminearum conserved hypothetical protein (1207 aa)	78.7752	87.5839	1186	1850.87
FAVG1_1895	5	0	FGSG_00434T0	| FGSG_00434 | Fusarium graminearum conserved hypothetical protein (1288 aa)	90.8953	94.3854	646	1186.4
FAVG1_1896	4	0	FGSG_00435T0	| FGSG_00435 | Fusarium graminearum conserved hypothetical protein (382 aa)	84.5144	91.3386	381	610.142
FAVG1_1898	3	0	FGSG_00437T0	| FGSG_00437 | Fusarium graminearum hypothetical protein (1170 aa)	79.1349	84.7328	1169	1528.84
FAVG1_1901	3	0	FGSG_00440T0	| FGSG_00440 | Fusarium graminearum hypothetical protein similar to citrate lyase subunit beta (321 aa)	94.6875	96.875	320	580.096
FAVG1_1906	3	0	FGSG_00445T0	| FGSG_00445 | Fusarium graminearum conserved hypothetical protein (337 aa)	92.2156	97.006	333	548.51
FAVG1_1909	13	0	FGSG_00448T0	| FGSG_00448 | Fusarium graminearum pre-mRNA-splicing factor ATP-dependent RNA helicase prp16 (969 aa)	93.6148	95.9835	967	1769.98
FAVG1_1910	20	0	FGSG_00449T0	| FGSG_00449 | Fusarium graminearum hypothetical protein similar to periodic tryptophan protein Pwp1 (542 aa)	96.5184	97.8723	517	877.085
FAVG1_1915	9	0	FGSG_00454T0	| FGSG_00454 | Fusarium graminearum hypothetical protein similar to cystathionine beta-lyase (298 aa)	89.2256	96.2963	404	536.569
FAVG1_1921	5	0	FGSG_00460T0	| FGSG_00460 | Fusarium graminearum conserved hypothetical protein (608 aa)	65.76	76.48	607	717.998
FAVG1_1922	4	0	FGSG_00461T0	| FGSG_00461 | Fusarium graminearum conserved hypothetical protein (556 aa)	80.4659	88.172	551	783.867
FAVG1_1924	2	0	FGSG_00463T0	| FGSG_00463 | Fusarium graminearum conserved hypothetical protein (404 aa)	79.3187	86.1314	403	580.096
FAVG1_1926	6	0	FGSG_00465T0	| FGSG_00465 | Fusarium graminearum conserved hypothetical protein (432 aa)	90.5093	94.6759	431	747.273
FAVG1_1927	9	0	FGSG_00467T0	| FGSG_00467 | Fusarium graminearum conserved hypothetical protein (439 aa)	85.906	92.17	438	735.717
FAVG1_1928	42	0	FGSG_00468T0	| FGSG_00468 | Fusarium graminearum hypothetical protein similar to pre-mRNA splicing factor (519 aa)	94.0154	97.6834	518	952.584
FAVG1_1929	10	0	FGSG_00469T0	| FGSG_00469 | Fusarium graminearum serine/threonine-protein kinase psk1 (513 aa)	91.2451	95.7198	512	979.548
FAVG1_1930	9	0	FGSG_00470T0	| FGSG_00470 | Fusarium graminearum conserved hypothetical protein (388 aa)	70.8995	82.0106	368	523.472
FAVG1_1932	10	0	FGSG_00472T0	| FGSG_00472 | Fusarium graminearum serine/threonine-protein kinase SCH9 (897 aa)	89.8664	93.4298	896	1451.42
FAVG1_1935	7	0	FGSG_00475T0	| FGSG_00475 | Fusarium graminearum hypothetical protein similar to iron only hydrogenase large subunit (578 aa)	89.81	93.6097	577	1071.61
FAVG1_1937	12	0	FGSG_00477T0	| FGSG_00477 | Fusarium graminearum conserved hypothetical protein (371 aa)	83.7838	90.5405	368	582.793
FAVG1_1938	4	0	FGSG_00478T0	| FGSG_00478 | Fusarium graminearum phospho-2-dehydro-3-deoxyheptonate aldolase (370 aa)	93.9726	97.8082	365	676.396
FAVG1_1939	10	0	FGSG_00480T0	| FGSG_00480 | Fusarium graminearum hypothetical protein similar to peptidyl-prolyl cis-trans isomerase (622 aa)	92.9147	96.9404	621	1169.84
FAVG1_1942	1	0	FGSG_00483T0	| FGSG_00483 | Fusarium graminearum hypothetical protein (1202 aa)	68.3584	75.5749	1201	1508.43
FAVG1_1945	10	0	FGSG_00485T0	| FGSG_00485 | Fusarium graminearum conserved hypothetical protein (582 aa)	89.8451	94.8365	581	965.681
FAVG1_1946	8	0	FGSG_00486T0	| FGSG_00486 | Fusarium graminearum hypothetical protein similar to IdgA domain protein (781 aa)	92.0615	96.5429	780	1424.07
FAVG1_1948	10	0	FGSG_00488T0	| FGSG_00488 | Fusarium graminearum conserved hypothetical protein (440 aa)	83.7398	91.3279	369	609.757
FAVG1_1949	10	0	FGSG_00489T0	| FGSG_00489 | Fusarium graminearum hypothetical protein similar to FAD binding domain protein (659 aa)	96.2963	98.4568	651	1281.54
FAVG1_1950	10	0	FGSG_00490T0	| FGSG_00490 | Fusarium graminearum methylmalonate-semialdehyde dehydrogenase, mitochondrial precursor (568 aa)	92.9947	97.1979	567	1024.62
FAVG1_1951	2	0	FGSG_00491T0	| FGSG_00491 | Fusarium graminearum hypothetical protein similar to calnexin precursor (563 aa)	94.8399	98.3986	562	934.095
FAVG1_1954	8	0	FGSG_00494T0	| FGSG_00494 | Fusarium graminearum conserved hypothetical protein (386 aa)	88.3784	93.7838	370	542.732
FAVG1_1956	5	0	FGSG_00496T0	| FGSG_00496 | Fusarium graminearum inorganic pyrophosphatase (291 aa)	95.1724	98.2759	290	514.227
FAVG1_1957	3	0	FGSG_00497T0	| FGSG_00497 | Fusarium graminearum conserved hypothetical protein (340 aa)	86.5889	92.1283	339	587.8
FAVG1_1958	3	0	FGSG_00499T0	| FGSG_00499 | Fusarium graminearum conserved hypothetical protein (494 aa)	77.5304	88.2591	493	800.431
FAVG1_1959	9	0	FGSG_00500T0	| FGSG_00500 | Fusarium graminearum hexokinase (493 aa)	95.935	97.9675	492	981.86
FAVG1_1960	6	0	FGSG_00501T0	| FGSG_00501 | Fusarium graminearum arginine N-methyltransferase 2 (426 aa)	91.0798	95.0704	425	715.687
FAVG1_1961	11	0	FGSG_00502T0	| FGSG_00502 | Fusarium graminearum vacuolar transporter chaperone 4 (813 aa)	88.7468	92.9668	781	1336.24
FAVG1_1962	9	0	FGSG_00503T0	| FGSG_00503 | Fusarium graminearum conserved hypothetical protein (555 aa)	73.8657	84.755	594	879.782
FAVG1_1963	11	0	FGSG_00504T0	| FGSG_00504 | Fusarium graminearum DNA replication licensing factor mcm4 (1021 aa)	90.9369	94.3992	980	1789.62
FAVG1_1965	5	0	FGSG_00506T0	| FGSG_00506 | Fusarium graminearum hypothetical protein similar to protein SUA5 (434 aa)	89.6074	94.4573	433	778.089
FAVG1_1966	10	0	FGSG_00508T0	| FGSG_00508 | Fusarium graminearum calcium-transporting ATPase 1 (1071 aa)	94.5	97.375	1056	1895.94
FAVG1_1967	6	0	FGSG_00509T0	| FGSG_00509 | Fusarium graminearum conserved hypothetical protein (624 aa)	88.5621	93.7908	611	1020.38
FAVG1_1969	5	0	FGSG_00511T0	| FGSG_00511 | Fusarium graminearum conserved hypothetical protein (351 aa)	83.1909	90.8832	347	547.354
FAVG1_1970	13	0	FGSG_00512T0	| FGSG_00512 | Fusarium graminearum conserved hypothetical protein (436 aa)	75.5839	81.3163	435	653.284
FAVG1_1971	15	0	FGSG_00514T0	| FGSG_00514 | Fusarium graminearum conserved hypothetical protein (359 aa)	89.6648	93.2961	358	592.808
FAVG1_1972	10	0	FGSG_00515T0	| FGSG_00515 | Fusarium graminearum conserved hypothetical protein (599 aa)	87.2269	93.9496	592	1050.04
FAVG1_1974	4	0	FGSG_00518T0	| FGSG_00518 | Fusarium graminearum conserved hypothetical protein (344 aa)	91.4454	96.7552	338	608.601
FAVG1_1977	5	0	FGSG_00520T0	| FGSG_00520 | Fusarium graminearum conserved hypothetical protein (563 aa)	94.7573	96.1165	512	958.362
FAVG1_1980	5	0	FGSG_00524T0	| FGSG_00524 | Fusarium graminearum UTP-glucose-1-phosphate uridylyltransferase (522 aa)	96.3532	97.8887	521	1031.55
FAVG1_1982	3	0	FGSG_00526T0	| FGSG_00526 | Fusarium graminearum conserved hypothetical protein (319 aa)	91.1765	97.0588	305	548.51
FAVG1_1986	6	0	FGSG_00529T0	| FGSG_00529 | Fusarium graminearum ammonium transporter MEP1 (514 aa)	94.347	97.271	513	937.176
FAVG1_1987	9	0	FGSG_00530T0	| FGSG_00530 | Fusarium graminearum conserved hypothetical protein (596 aa)	84.2017	89.7479	595	1019.99
FAVG1_1988	6	0	FGSG_00531T0	| FGSG_00531 | Fusarium graminearum conserved hypothetical protein (382 aa)	80.2597	87.013	381	640.573
FAVG1_1989	10	0	FGSG_00532T0	| FGSG_00532 | Fusarium graminearum conserved hypothetical protein (664 aa)	81.2069	88.1034	557	981.089
FAVG1_1990	10	0	FGSG_00534T0	| FGSG_00534 | Fusarium graminearum conserved hypothetical protein (576 aa)	84.8696	93.0435	575	1028.85
FAVG1_1991	4	0	FGSG_00535T0	| FGSG_00535 | Fusarium graminearum conserved hypothetical protein (481 aa)	77.7778	86.8889	450	655.981
FAVG1_1993	6	0	FGSG_00537T0	| FGSG_00537 | Fusarium graminearum conserved hypothetical protein (505 aa)	57.5049	69.7856	504	522.702
FAVG1_1994	3	0	FGSG_00538T0	| FGSG_00538 | Fusarium graminearum hypothetical protein similar to SURF-4 protein (303 aa)	98.0132	99.0066	302	516.153
FAVG1_1995	10	0	FGSG_00539T0	| FGSG_00539 | Fusarium graminearum siderophore iron transporter mirB (610 aa)	93.5961	97.0443	609	1016.91
FAVG1_1997	10	0	FGSG_00542T0	| FGSG_00542 | Fusarium graminearum predicted protein (563 aa)	90.128	94.6984	545	906.36
FAVG1_1998	8	0	FGSG_00543T0	| FGSG_00543 | Fusarium graminearum hypothetical protein similar to protein-tyrosine phosphatase (634 aa)	89.8119	93.7304	633	1126.31
FAVG1_1999	7	0	FGSG_00545T0	| FGSG_00545 | Fusarium graminearum conserved hypothetical protein (657 aa)	87.1951	91.9207	656	956.436
FAVG1_2001	8	0	FGSG_11781T0	| FGSG_11781 | Fusarium graminearum conserved hypothetical protein (676 aa)	79.2998	87.2146	648	991.49
FAVG1_2002	14	0	FGSG_00548T0	| FGSG_00548 | Fusarium graminearum hypothetical protein similar to DEAD/DEAH box helicase (763 aa)	78.8006	88.424	714	1129.39
FAVG1_2004	31	0	FGSG_00550T0	| FGSG_00550 | Fusarium graminearum conserved hypothetical protein (1836 aa)	72.5576	83.3699	1816	2499.93
FAVG1_2005	10	0	FGSG_00551T0	| FGSG_00551 | Fusarium graminearum conserved hypothetical protein (1673 aa)	77.0006	84.4695	1672	2291.92
FAVG1_2006	5	0	FGSG_00552T0	| FGSG_00552 | Fusarium graminearum conserved hypothetical protein (1079 aa)	85.06	90.4035	914	1427.15
FAVG1_2007	4	0	FGSG_00553T0	| FGSG_00553 | Fusarium graminearum conserved hypothetical protein (534 aa)	83.5821	91.0448	532	864.374
FAVG1_2009	10	0	FGSG_00555T0	| FGSG_00555 | Fusarium graminearum conserved hypothetical protein (334 aa)	82.5826	92.4925	333	598.971
FAVG1_2012	10	0	FGSG_00558T0	| FGSG_00558 | Fusarium graminearum T-complex protein 1 subunit delta (538 aa)	98.0952	99.0476	525	935.636
FAVG1_2013	11	0	FGSG_00559T0	| FGSG_00559 | Fusarium graminearum 26S protease regulatory subunit 7 (441 aa)	99.5455	99.7727	440	835.869
FAVG1_2016	3	0	FGSG_00562T0	| FGSG_00562 | Fusarium graminearum hypothetical protein similar to ran GTPase activating protein 1 (420 aa)	88.0952	93.5714	419	645.966
FAVG1_2019	3	0	FGSG_11782T0	| FGSG_11782 | Fusarium graminearum conserved hypothetical protein (955 aa)	79.322	88.4746	885	1256.89
FAVG1_2020	6	0	FGSG_00565T0	| FGSG_00565 | Fusarium graminearum hypothetical protein similar to M-phase inducer phosphatase (564 aa)	86.3636	90.9091	563	921.383
FAVG1_2021	5	0	FGSG_00566T0	| FGSG_00566 | Fusarium graminearum conserved hypothetical protein (555 aa)	87.9061	94.2238	554	981.86
FAVG1_2022	9	0	FGSG_00567T0	| FGSG_00567 | Fusarium graminearum conserved hypothetical protein (2628 aa)	87.4336	93.7737	2627	4656.66
FAVG1_2025	6	0	FGSG_00570T0	| FGSG_00570 | Fusarium graminearum conserved hypothetical protein (582 aa)	94.1278	96.0276	579	868.611
FAVG1_2026	7	0	FGSG_00571T0	| FGSG_00571 | Fusarium graminearum exoglucanase 1 precursor (513 aa)	86.3014	91.5851	511	799.275
FAVG1_2027	10	0	FGSG_00572T0	| FGSG_00572 | Fusarium graminearum hypothetical protein similar to MFS quinate transporter QutD (506 aa)	92.0792	96.0396	531	874.389
FAVG1_2028	10	0	FGSG_00573T0	| FGSG_00573 | Fusarium graminearum conserved hypothetical protein (666 aa)	86.5204	92.9467	638	1099.73
FAVG1_2029	11	0	FGSG_00574T0	| FGSG_00574 | Fusarium graminearum conserved hypothetical protein (933 aa)	83.7752	89.8197	927	1578.53
FAVG1_2030	4	0	FGSG_11786T0	| FGSG_11786 | Fusarium graminearum conserved hypothetical protein (764 aa)	79.704	87.315	696	854.744
FAVG1_2033	10	0	FGSG_00578T0	| FGSG_00578 | Fusarium graminearum general stress protein 39 (299 aa)	94.9664	98.6577	298	600.512
FAVG1_2034	10	0	FGSG_00579T0	| FGSG_00579 | Fusarium graminearum conserved hypothetical protein (547 aa)	83.5249	91.5709	522	916.376
FAVG1_2036	5	0	FGSG_00581T0	| FGSG_00581 | Fusarium graminearum conserved hypothetical protein (771 aa)	82.5974	87.1429	756	1134.01
FAVG1_2037	8	0	FGSG_00582T0	| FGSG_00582 | Fusarium graminearum conserved hypothetical protein (371 aa)	78.6486	87.8378	370	608.216
FAVG1_2038	10	0	FGSG_00583T0	| FGSG_00583 | Fusarium graminearum conserved hypothetical protein (760 aa)	84.4415	90.9574	746	1172.92
FAVG1_2039	10	0	FGSG_00584T0	| FGSG_00584 | Fusarium graminearum conserved hypothetical protein (1150 aa)	80.6061	89.0909	1149	1779.22
FAVG1_2042	10	0	FGSG_00587T0	| FGSG_00587 | Fusarium graminearum protein phosphatase methylesterase 1 (401 aa)	87.53	92.3261	400	687.182
FAVG1_2045	5	0	FGSG_00590T0	| FGSG_00590 | Fusarium graminearum conserved hypothetical protein (630 aa)	86.2779	91.7667	580	965.681
FAVG1_2046	2	0	FGSG_00591T0	| FGSG_00591 | Fusarium graminearum conserved hypothetical protein (404 aa)	85.4321	92.0988	401	617.461
FAVG1_2048	10	0	FGSG_00593T0	| FGSG_00593 | Fusarium graminearum conserved hypothetical protein (590 aa)	86.7596	91.4634	574	974.156
FAVG1_2049	23	0	FGSG_00595T0	| FGSG_00595 | Fusarium graminearum hypothetical protein similar to P-type ATPase (1444 aa)	86.2284	90.7958	1443	2469.12
FAVG1_2050	8	0	FGSG_00596T0	| FGSG_00596 | Fusarium graminearum conserved hypothetical protein (452 aa)	86.918	92.4612	451	775.393
FAVG1_2051	3	0	FGSG_00597T0	| FGSG_00597 | Fusarium graminearum conserved hypothetical protein (349 aa)	86.7816	92.8161	348	598.586
FAVG1_2052	4	0	FGSG_00598T0	| FGSG_00598 | Fusarium graminearum hypothetical protein similar to anthranilate phosphoribosyltransferase (412 aa)	95.3771	97.8102	411	785.793
FAVG1_2054	8	0	FGSG_00600T0	| FGSG_00600 | Fusarium graminearum hypothetical protein similar to CAIB/BAIF family enzyme (441 aa)	91.1364	96.5909	440	845.884
FAVG1_2058	5	0	FGSG_00604T0	| FGSG_00604 | Fusarium graminearum conserved hypothetical protein (541 aa)	83.1793	91.1275	540	879.011
FAVG1_2059	12	0	FGSG_11792T0	| FGSG_11792 | Fusarium graminearum zinc-finger transcription factor ace1 (462 aa)	83.0228	86.5424	460	768.459
FAVG1_2062	4	0	FGSG_00607T0	| FGSG_00607 | Fusarium graminearum conserved hypothetical protein (409 aa)	90.6863	96.0784	408	728.398
FAVG1_2063	5	0	FGSG_00608T0	| FGSG_00608 | Fusarium graminearum dolichyl-phosphate-mannose-protein mannosyltransferase 4 (771 aa)	94.1634	97.406	770	1473.76
FAVG1_2066	22	0	FGSG_00610T0	| FGSG_00610 | Fusarium graminearum hypothetical protein similar to Arp2/3 complex chain sop2 (364 aa)	92.2865	95.5923	363	702.975
FAVG1_2069	13	0	FGSG_00612T0	| FGSG_00612 | Fusarium graminearum mannosyl-oligosaccharide 1,2-alpha-mannosidase (688 aa)	85.1227	93.0982	649	1167.91
FAVG1_2070	10	0	FGSG_00613T0	| FGSG_00613 | Fusarium graminearum general amino-acid permease GAP1 (604 aa)	92.869	96.5174	603	1127.46
FAVG1_2071	6	0	FGSG_00614T0	| FGSG_00614 | Fusarium graminearum conserved hypothetical protein (656 aa)	56.8182	67.9775	641	705.286
FAVG1_2072	6	0	FGSG_00615T0	| FGSG_00615 | Fusarium graminearum conserved hypothetical protein (1512 aa)	85.3495	92.3387	1481	2586.6
FAVG1_2073	2	0	FGSG_00616T0	| FGSG_00616 | Fusarium graminearum conserved hypothetical protein (784 aa)	70.3057	78.1659	674	764.992
FAVG1_2074	4	0	FGSG_00617T0	| FGSG_00617 | Fusarium graminearum conserved hypothetical protein (838 aa)	71.2838	78.3784	778	1222.99
FAVG1_2075	6	0	FGSG_00618T0	| FGSG_00618 | Fusarium graminearum conserved hypothetical protein (1137 aa)	79.4533	86.4279	1023	1519.98
FAVG1_2077	6	0	FGSG_00620T0	| FGSG_00620 | Fusarium graminearum ammonium transporter MEP2 (523 aa)	89.4434	92.3225	499	879.011
FAVG1_2078	6	0	FGSG_00621T0	| FGSG_00621 | Fusarium graminearum conserved hypothetical protein (811 aa)	71.8673	81.2039	810	1127.46
FAVG1_2080	7	0	FGSG_00623T0	| FGSG_00623 | Fusarium graminearum hypothetical protein similar to CSN-4 (421 aa)	85.9524	94.2857	419	683.33
FAVG1_2082	5	0	FGSG_00969T0	| FGSG_00969 | Fusarium graminearum bifunctional purine biosynthesis protein ADE17 (596 aa)	97.9832	99.4958	595	1175.61
FAVG1_2083	9	0	FGSG_00970T0	| FGSG_00970 | Fusarium graminearum conserved hypothetical protein (860 aa)	86.4959	92.8987	859	1330.85
FAVG1_2084	5	0	FGSG_00971T0	| FGSG_00971 | Fusarium graminearum hypothetical protein similar to MGS207 protein (408 aa)	86.9779	95.3317	407	689.493
FAVG1_2085	7	0	FGSG_00972T0	| FGSG_00972 | Fusarium graminearum conserved hypothetical protein (348 aa)	83.526	90.4624	346	600.512
FAVG1_2086	19	0	FGSG_00976T0	| FGSG_00976 | Fusarium graminearum conserved hypothetical protein (1108 aa)	72.7273	86.3636	1102	1469.14
FAVG1_2087	8	0	FGSG_00975T0	| FGSG_00975 | Fusarium graminearum conserved hypothetical protein (862 aa)	69.6203	80.6674	861	1073.92
FAVG1_2088	6	0	FGSG_00974T0	| FGSG_00974 | Fusarium graminearum conserved hypothetical protein (1142 aa)	85.9375	92.0833	952	1548.87
FAVG1_2089	7	0	FGSG_00973T0	| FGSG_00973 | Fusarium graminearum predicted protein (458 aa)	66.4583	73.125	389	597.045
FAVG1_2091	7	0	FGSG_00982T0	| FGSG_00982 | Fusarium graminearum conserved hypothetical protein (588 aa)	86.0307	93.356	587	1032.32
FAVG1_2092	5	0	FGSG_00983T0	| FGSG_00983 | Fusarium graminearum conserved hypothetical protein (630 aa)	81.458	88.4311	629	876.7
FAVG1_2093	4	0	FGSG_00984T0	| FGSG_00984 | Fusarium graminearum conserved hypothetical protein (368 aa)	83.9237	89.1008	366	560.836
FAVG1_2095	3	0	FGSG_00986T0	| FGSG_00986 | Fusarium graminearum hypothetical protein similar to annexin XIV (453 aa)	88.685	95.4128	327	604.364
FAVG1_2099	6	0	FGSG_00989T0	| FGSG_00989 | Fusarium graminearum rhamnogalacturonase B precursor (541 aa)	91.4815	95.1852	540	956.051
FAVG1_2100	10	0	FGSG_00990T0	| FGSG_00990 | Fusarium graminearum conserved hypothetical protein (346 aa)	73.4072	83.1025	345	509.22
FAVG1_2105	3	0	FGSG_00995T0	| FGSG_00995 | Fusarium graminearum conserved hypothetical protein (413 aa)	89.0777	94.1748	412	740.725
FAVG1_2110	10	0	FGSG_01000T0	| FGSG_01000 | Fusarium graminearum cytochrome P450 51 (527 aa)	90.4943	96.0076	526	955.281
FAVG1_2113	4	0	FGSG_01002T0	| FGSG_01002 | Fusarium graminearum conserved hypothetical protein (501 aa)	82.5651	88.7776	499	702.205
FAVG1_2114	1	0	FGSG_01003T0	| FGSG_01003 | Fusarium graminearum conserved hypothetical protein (614 aa)	85.8075	93.801	613	1065.83
FAVG1_2115	11	0	FGSG_01004T0	| FGSG_01004 | Fusarium graminearum conserved hypothetical protein (832 aa)	88.1295	92.5659	831	1169.45
FAVG1_2116	3	0	FGSG_01005T0	| FGSG_01005 | Fusarium graminearum conserved hypothetical protein (365 aa)	84.6154	90.6593	364	536.184
FAVG1_2117	9	0	FGSG_01006T0	| FGSG_01006 | Fusarium graminearum conserved hypothetical protein (1080 aa)	90.1382	94.1014	1079	1887.85
FAVG1_2121	10	0	FGSG_01010T0	| FGSG_01010 | Fusarium graminearum conserved hypothetical protein (377 aa)	87.0027	92.3077	376	570.081
FAVG1_2123	7	0	FGSG_01012T0	| FGSG_01012 | Fusarium graminearum conserved hypothetical protein (1006 aa)	83.0508	88.7338	1003	1504.58
FAVG1_2126	10	0	FGSG_01015T0	| FGSG_01015 | Fusarium graminearum heat shock protein 78, mitochondrial precursor (790 aa)	96.1977	98.6058	789	1516.52
FAVG1_2128	6	0	FGSG_01017T0	| FGSG_01017 | Fusarium graminearum hypothetical protein similar to dipeptidyl peptidase III (708 aa)	95.1909	98.727	707	1413.67
FAVG1_2130	11	0	FGSG_11884T0	| FGSG_11884 | Fusarium graminearum conserved hypothetical protein (472 aa)	82.9787	91.0638	468	768.844
FAVG1_2131	3	0	FGSG_01019T0	| FGSG_01019 | Fusarium graminearum conserved hypothetical protein (346 aa)	91.5942	96.8116	345	630.172
FAVG1_2134	26	0	FGSG_01022T0	| FGSG_01022 | Fusarium graminearum conserved hypothetical protein (636 aa)	74.2351	82.1256	619	837.41
FAVG1_2136	11	0	FGSG_01024T0	| FGSG_01024 | Fusarium graminearum pre-mRNA-processing ATP-dependent RNA helicase PRP5 (1208 aa)	100	100	1069	1640.55
FAVG1_2138	3	0	FGSG_01026T0	| FGSG_01026 | Fusarium graminearum conserved hypothetical protein (340 aa)	84.7059	92.3529	339	561.607
FAVG1_2139	10	0	FGSG_01027T0	| FGSG_01027 | Fusarium graminearum hypothetical protein similar to mitochondrial cytochrome b2 (489 aa)	93.6475	97.1311	488	895.575
FAVG1_2141	4	0	FGSG_01029T0	| FGSG_01029 | Fusarium graminearum conserved hypothetical protein (645 aa)	81.2403	86.0465	644	854.744
FAVG1_2142	11	0	FGSG_01030T0	| FGSG_01030 | Fusarium graminearum conserved hypothetical protein (610 aa)	87.1499	92.4217	605	1056.59
FAVG1_2144	17	0	FGSG_01032T0	| FGSG_01032 | Fusarium graminearum amino acid transporter arg-13 (332 aa)	86.1446	92.1687	331	595.119
FAVG1_2145	5	0	FGSG_01063T0	| FGSG_01063 | Fusarium graminearum thymidylate synthase (326 aa)	91.6923	96.9231	325	613.224
FAVG1_2147	10	0	FGSG_01035T0	| FGSG_01035 | Fusarium graminearum hypothetical protein similar to DNA damage repair protein Mus42 (1144 aa)	80.0349	87.5327	1143	1821.59
FAVG1_2148	2	0	FGSG_01036T0	| FGSG_01036 | Fusarium graminearum conserved hypothetical protein (543 aa)	77.1062	87.9121	541	593.964
FAVG1_2149	4	0	FGSG_01037T0	| FGSG_01037 | Fusarium graminearum conserved hypothetical protein (378 aa)	93.188	96.1853	365	695.271
FAVG1_2150	24	0	FGSG_01038T0	| FGSG_01038 | Fusarium graminearum hypothetical protein similar to mitochondrial deoxynucleotide carrier protein (315 aa)	87.8594	94.2492	333	546.199
FAVG1_2151	4	0	FGSG_01039T0	| FGSG_01039 | Fusarium graminearum conserved hypothetical protein (401 aa)	83.5	90.5	399	602.823
FAVG1_2152	8	0	FGSG_01040T0	| FGSG_01040 | Fusarium graminearum conserved hypothetical protein (445 aa)	68.0751	79.8122	426	567
FAVG1_2153	11	0	FGSG_01041T0	| FGSG_01041 | Fusarium graminearum conserved hypothetical protein (461 aa)	71.4286	92.5926	433	654.055
FAVG1_2154	4	0	FGSG_01042T0	| FGSG_01042 | Fusarium graminearum conserved hypothetical protein (1050 aa)	67.1099	77.2163	1036	1447.18
FAVG1_2155	8	0	FGSG_11886T0	| FGSG_11886 | Fusarium graminearum conserved hypothetical protein (583 aa)	85.1282	91.9658	582	1049.27
FAVG1_2156	7	0	FGSG_01043T0	| FGSG_01043 | Fusarium graminearum hypothetical protein similar to sucrose transport protein (502 aa)	84.7145	88.9503	568	928.317
FAVG1_2160	5	0	FGSG_01046T0	| FGSG_01046 | Fusarium graminearum conserved hypothetical protein (867 aa)	83.737	90.0807	866	1343.56
FAVG1_2162	10	0	FGSG_01048T0	| FGSG_01048 | Fusarium graminearum conserved hypothetical protein (390 aa)	87.9177	94.6015	516	720.694
FAVG1_2163	7	0	FGSG_01049T0	| FGSG_01049 | Fusarium graminearum predicted protein (7451 aa)	81.8182	86.3636	1035	1032.32
FAVG1_2166	8	0	FGSG_01049T0	| FGSG_01049 | Fusarium graminearum predicted protein (7451 aa)	76.0992	84.3292	878	1258.05
FAVG1_2167	5	0	FGSG_01050T0	| FGSG_01050 | Fusarium graminearum predicted protein (717 aa)	52.2885	69.3481	716	734.176
FAVG1_2168	4	0	FGSG_01051T0	| FGSG_01051 | Fusarium graminearum conserved hypothetical protein (644 aa)	83.3593	89.1135	643	843.188
FAVG1_2170	3	0	FGSG_01053T0	| FGSG_01053 | Fusarium graminearum hypothetical protein similar to pyridoxine kinase (359 aa)	89.6359	94.1176	357	664.07
FAVG1_2173	22	0	FGSG_01055T0	| FGSG_01055 | Fusarium graminearum hypothetical protein similar to KH domain protein (475 aa)	97.4026	98.7013	323	550.051
FAVG1_2175	3	0	FGSG_01057T0	| FGSG_01057 | Fusarium graminearum hypothetical protein similar to neutral sphingomyelinase (541 aa)	86.2963	92.037	539	936.406
FAVG1_2176	15	0	FGSG_01058T0	| FGSG_01058 | Fusarium graminearum conserved hypothetical protein (821 aa)	72.0677	81.8622	820	1112.44
FAVG1_2181	5	0	FGSG_01064T0	| FGSG_01064 | Fusarium graminearum hypothetical protein similar to IZH family channel protein Izh3 (498 aa)	91.5493	95.7746	497	879.011
FAVG1_2182	9	0	FGSG_01065T0	| FGSG_01065 | Fusarium graminearum hypothetical protein similar to mitotic check point protein Bub2 (492 aa)	88.0567	90.6883	487	831.632
FAVG1_2183	9	0	FGSG_01066T0	| FGSG_01066 | Fusarium graminearum hypothetical protein similar to sulfate transporter (813 aa)	82.1648	89.5449	809	1337.01
FAVG1_2184	3	0	FGSG_01067T0	| FGSG_01067 | Fusarium graminearum conserved hypothetical protein (487 aa)	69.7034	79.661	466	621.313
FAVG1_2186	13	0	FGSG_11891T0	| FGSG_11891 | Fusarium graminearum conserved hypothetical protein (943 aa)	73.9459	83.6757	897	1339.71
FAVG1_2188	10	0	FGSG_11890T0	| FGSG_11890 | Fusarium graminearum conserved hypothetical protein (1489 aa)	80.4377	86.5385	1488	1979.53
FAVG1_2190	10	0	FGSG_11892T0	| FGSG_11892 | Fusarium graminearum conserved hypothetical protein (732 aa)	73.1774	84.4567	726	1062.75
FAVG1_2194	7	0	FGSG_11894T0	| FGSG_11894 | Fusarium graminearum ATP synthase subunit alpha, mitochondrial precursor (389 aa)	96.3636	97.8788	428	594.734
FAVG1_2198	9	0	FGSG_01084T0	| FGSG_01084 | Fusarium graminearum hypothetical protein (527 aa)	83.0798	87.0722	526	836.254
FAVG1_2199	11	0	FGSG_01085T0	| FGSG_01085 | Fusarium graminearum conserved hypothetical protein (321 aa)	84.6875	89.6875	320	526.554
FAVG1_2200	8	0	FGSG_01069T0	| FGSG_01069 | Fusarium graminearum hypothetical protein similar to YjeF domain protein (342 aa)	86.0335	92.1788	341	630.558
FAVG1_2212	7	0	FGSG_11677T0	| FGSG_11677 | Fusarium graminearum conserved hypothetical protein (752 aa)	60.4922	75.6477	858	936.791
FAVG1_2220	3	0	FGSG_01748T0	| FGSG_01748 | Fusarium graminearum conserved hypothetical protein (443 aa)	67.9912	81.2362	440	600.512
FAVG1_2223	10	0	FGSG_00236T0	| FGSG_00236 | Fusarium graminearum conserved hypothetical protein (347 aa)	86.1272	93.3526	358	589.341
FAVG1_2224	11	0	FGSG_00235T0	| FGSG_00235 | Fusarium graminearum predicted protein (371 aa)	78.4703	87.2521	399	592.808
FAVG1_2225	10	0	FGSG_00234T0	| FGSG_00234 | Fusarium graminearum conserved hypothetical protein (350 aa)	74.7126	85.9195	367	538.88
FAVG1_2227	9	0	FGSG_03023T0	| FGSG_03023 | Fusarium graminearum conserved hypothetical protein (419 aa)	75.6345	86.2944	430	586.26
FAVG1_2231	10	0	FGSG_05295T0	| FGSG_05295 | Fusarium graminearum conserved hypothetical protein (499 aa)	72.9839	86.2903	496	766.148
FAVG1_2246	10	0	FGSG_08150T0	| FGSG_08150 | Fusarium graminearum conserved hypothetical protein (554 aa)	80.9353	89.5683	554	918.302
FAVG1_2247	5	0	FGSG_04738T0	| FGSG_04738 | Fusarium graminearum hypothetical protein similar to neutral/alkaline nonlysosomal ceramidase (749 aa)	83.7116	91.4553	748	1305.81
FAVG1_2251	10	0	FGSG_02180T0	| FGSG_02180 | Fusarium graminearum conserved hypothetical protein (582 aa)	53.3095	64.4007	494	564.303
FAVG1_2252	8	0	FGSG_04689T0	| FGSG_04689 | Fusarium graminearum rhamnogalacturonase A precursor (447 aa)	87.6404	93.2584	445	798.119
FAVG1_2258	10	0	FGSG_13224T0	| FGSG_13224 | Fusarium graminearum hypothetical protein similar to epoxide hydrolase 1 (388 aa)	74.6702	84.4327	391	580.867
FAVG1_2259	10	0	FGSG_10930T0	| FGSG_10930 | Fusarium graminearum predicted protein (709 aa)	45.5645	62.2312	703	593.193
FAVG1_2267	14	0	FGSG_11573T0	| FGSG_11573 | Fusarium graminearum conserved hypothetical protein (740 aa)	82.9268	91.7344	891	1199.88
FAVG1_2269	8	0	FGSG_11044T0	| FGSG_11044 | Fusarium graminearum conserved hypothetical protein (397 aa)	79.0404	88.3838	396	636.336
FAVG1_2270	10	0	FGSG_13866T0	| FGSG_13866 | Fusarium graminearum hypothetical protein similar to glucose transporter (489 aa)	86.166	91.1067	529	870.537
FAVG1_2272	13	0	FGSG_11030T0	| FGSG_11030 | Fusarium graminearum conserved hypothetical protein (548 aa)	54.4643	65	686	570.466
FAVG1_2273	10	0	FGSG_11029T0	| FGSG_11029 | Fusarium graminearum conserved hypothetical protein (639 aa)	86.7284	92.7469	638	1095.11
FAVG1_2274	13	0	FGSG_11028T0	| FGSG_11028 | Fusarium graminearum conserved hypothetical protein (1383 aa)	86.1549	91.6069	1382	2275.36
FAVG1_2275	7	0	FGSG_11027T0	| FGSG_11027 | Fusarium graminearum conserved hypothetical protein (428 aa)	86.7299	93.3649	418	785.408
FAVG1_2276	176	0	FGSG_11026T0	| FGSG_11026 | Fusarium graminearum conserved hypothetical protein (4748 aa)	71.3542	83.0625	4744	6773.72
FAVG1_2283	11	0	FGSG_09110T0	| FGSG_09110 | Fusarium graminearum phenol 2-monooxygenase (668 aa)	56.6303	73.1669	634	735.332
FAVG1_2288	7	0	FGSG_07698T0	| FGSG_07698 | Fusarium graminearum conserved hypothetical protein (823 aa)	80.5486	90.399	801	1390.17
FAVG1_2290	10	0	FGSG_07682T0	| FGSG_07682 | Fusarium graminearum conserved hypothetical protein (481 aa)	80.6391	84.0226	497	822.772
FAVG1_2295	27	0	FGSG_12361T0	| FGSG_12361 | Fusarium graminearum conserved hypothetical protein (1160 aa)	44.3416	62.963	963	770.77
FAVG1_2297	4	0	FGSG_11101T0	| FGSG_11101 | Fusarium graminearum predicted protein (475 aa)	68.7764	80.1688	473	645.195
FAVG1_2325	6	0	FGSG_11095T0	| FGSG_11095 | Fusarium graminearum conserved hypothetical protein (338 aa)	82.5073	89.7959	337	541.962
FAVG1_2326	17	0	FGSG_09681T0	| FGSG_09681 | Fusarium graminearum hypothetical protein similar to copper-transporting ATPase (1228 aa)	65.7961	75.9056	1112	1441.79
FAVG1_2328	10	0	FGSG_09115T0	| FGSG_09115 | Fusarium graminearum conserved hypothetical protein (732 aa)	53.9386	67.4232	726	683.33
FAVG1_2330	6	0	FGSG_11099T0	| FGSG_11099 | Fusarium graminearum conserved hypothetical protein (945 aa)	82.7692	90.0513	944	1574.3
FAVG1_2331	10	0	FGSG_11098T0	| FGSG_11098 | Fusarium graminearum hypothetical protein similar to glycosyl hydrolase family protein (484 aa)	85.3712	91.048	454	824.313
FAVG1_2332	32	0	FGSG_11097T0	| FGSG_11097 | Fusarium graminearum conserved hypothetical protein (902 aa)	86.7797	93.2203	885	1606.27
FAVG1_2333	10	0	FGSG_11100T0	| FGSG_11100 | Fusarium graminearum conserved hypothetical protein (427 aa)	75.8025	85.1852	414	643.654
FAVG1_2334	10	0	FGSG_11066T0	| FGSG_11066 | Fusarium graminearum hypothetical protein similar to endo-beta-1,4-mannanase (450 aa)	85.6148	91.6473	431	741.11
FAVG1_2335	10	0	FGSG_11092T0	| FGSG_11092 | Fusarium graminearum conserved hypothetical protein (549 aa)	76.2357	89.1635	543	671.774
FAVG1_2336	11	0	FGSG_11093T0	| FGSG_11093 | Fusarium graminearum conserved hypothetical protein (598 aa)	56.1728	70.5247	619	746.503
FAVG1_2337	12	0	FGSG_00055T0	| FGSG_00055 | Fusarium graminearum conserved hypothetical protein (3118 aa)	54.2373	67.7966	3101	2873.19
FAVG1_2339	23	0	FGSG_10569T0	| FGSG_10569 | Fusarium graminearum conserved hypothetical protein (1106 aa)	75.8621	81.0345	1085	1436.4
FAVG1_2340	15	0	FGSG_07993T0	| FGSG_07993 | Fusarium graminearum conserved hypothetical protein (767 aa)	80.2168	90.5149	738	1272.3
FAVG1_2344	10	0	FGSG_11091T0	| FGSG_11091 | Fusarium graminearum conserved hypothetical protein (335 aa)	81.7365	88.9222	334	568.926
FAVG1_2347	10	0	FGSG_11024T0	| FGSG_11024 | Fusarium graminearum cytochrome P450 51 (518 aa)	89.1213	95.1883	482	916.376
FAVG1_2353	10	0	FGSG_11022T0	| FGSG_11022 | Fusarium graminearum hypothetical protein similar to short chain dehydrogenase/reductase (308 aa)	79.7386	88.5621	306	521.161
FAVG1_2355	7	0	FGSG_11088T0	| FGSG_11088 | Fusarium graminearum hypothetical protein similar to plasma membrane antiporter (562 aa)	75.6614	85.7143	561	814.683
FAVG1_2356	10	0	FGSG_11087T0	| FGSG_11087 | Fusarium graminearum conserved hypothetical protein (494 aa)	91.411	95.092	489	900.582
FAVG1_2358	10	0	FGSG_11084T0	| FGSG_11084 | Fusarium graminearum hypothetical protein similar to Tna1 (500 aa)	87.8486	93.8247	499	885.56
FAVG1_2361	10	0	FGSG_11081T0	| FGSG_11081 | Fusarium graminearum conserved hypothetical protein (420 aa)	73.8499	84.7458	413	594.734
FAVG1_2362	10	0	FGSG_11079T0	| FGSG_11079 | Fusarium graminearum conserved hypothetical protein (505 aa)	93.0556	96.4286	504	842.417
FAVG1_2363	5	0	FGSG_11076T0	| FGSG_11076 | Fusarium graminearum conserved hypothetical protein (437 aa)	63.242	76.9406	436	558.14
FAVG1_2367	3	0	FGSG_11143T0	| FGSG_11143 | Fusarium graminearum hypothetical protein similar to rhamnogalacturonan lyase (663 aa)	90.0302	95.4683	662	1233.01
FAVG1_2368	7	0	FGSG_11127T0	| FGSG_11127 | Fusarium graminearum predicted protein (779 aa)	69.281	83.0065	454	645.966
FAVG1_2369	10	0	FGSG_11128T0	| FGSG_11128 | Fusarium graminearum hypothetical protein similar to aspartate transaminase (424 aa)	93.1204	96.8059	407	786.949
FAVG1_2370	10	0	FGSG_11129T0	| FGSG_11129 | Fusarium graminearum hypothetical protein (360 aa)	81.0959	87.9452	359	567.77
FAVG1_2371	11	0	FGSG_11130T0	| FGSG_11130 | Fusarium graminearum conserved hypothetical protein (863 aa)	78.06	87.5289	907	1320.45
FAVG1_2372	10	0	FGSG_11142T0	| FGSG_11142 | Fusarium graminearum conserved hypothetical protein (375 aa)	82.7128	90.4255	374	613.224
FAVG1_2373	10	0	FGSG_11141T0	| FGSG_11141 | Fusarium graminearum conserved hypothetical protein (379 aa)	84.2667	93.3333	375	659.062
FAVG1_2376	12	0	FGSG_03825T0	| FGSG_03825 | Fusarium graminearum conserved hypothetical protein (757 aa)	71.9424	83.0216	692	1068.53
FAVG1_2377	10	0	FGSG_03824T0	| FGSG_03824 | Fusarium graminearum conserved hypothetical protein (427 aa)	70.5463	82.6603	421	629.402
FAVG1_2383	20	0	FGSG_04842T0	| FGSG_04842 | Fusarium graminearum predicted protein (1033 aa)	78.6096	86.5241	935	1367.83
FAVG1_2387	10	0	FGSG_03819T0	| FGSG_03819 | Fusarium graminearum conserved hypothetical protein (331 aa)	78.5498	89.7281	330	557.755
FAVG1_2390	10	0	FGSG_03782T0	| FGSG_03782 | Fusarium graminearum conserved hypothetical protein (478 aa)	77.2	84.8	498	760.755
FAVG1_2391	11	0	FGSG_03783T0	| FGSG_03783 | Fusarium graminearum conserved hypothetical protein (693 aa)	78.156	85.6738	718	1119.38
FAVG1_2393	10	0	FGSG_03785T0	| FGSG_03785 | Fusarium graminearum conserved hypothetical protein (383 aa)	71.7277	82.199	382	565.844
FAVG1_2394	11	0	FGSG_03786T0	| FGSG_03786 | Fusarium graminearum conserved hypothetical protein (625 aa)	65.7643	80.7325	623	853.203
FAVG1_2396	5	0	FGSG_00229T0	| FGSG_00229 | Fusarium graminearum conserved hypothetical protein (523 aa)	77.8364	88.6544	379	587.415
FAVG1_2397	11	0	FGSG_11716T0	| FGSG_11716 | Fusarium graminearum conserved hypothetical protein (763 aa)	73.1771	83.724	762	1165.21
FAVG1_2405	10	0	FGSG_03795T0	| FGSG_03795 | Fusarium graminearum endoglucanase 3 precursor (383 aa)	79.0576	88.7435	382	618.616
FAVG1_2406	10	0	FGSG_03796T0	| FGSG_03796 | Fusarium graminearum conserved hypothetical protein (522 aa)	69.5985	83.3652	521	712.99
FAVG1_2408	10	0	FGSG_03799T0	| FGSG_03799 | Fusarium graminearum general amino-acid permease GAP1 (616 aa)	86.5854	91.8118	574	922.924
FAVG1_2409	10	0	FGSG_03800T0	| FGSG_03800 | Fusarium graminearum conserved hypothetical protein (406 aa)	77.1053	86.3158	379	576.244
FAVG1_2410	10	0	FGSG_03801T0	| FGSG_03801 | Fusarium graminearum conserved hypothetical protein (351 aa)	90.5714	95.4286	360	671.003
FAVG1_2413	10	0	FGSG_12379T0	| FGSG_12379 | Fusarium graminearum hypothetical protein similar to general amino acid permease (607 aa)	85.9895	92.2942	570	941.028
FAVG1_2416	14	0	FGSG_03805T0	| FGSG_03805 | Fusarium graminearum conserved hypothetical protein (748 aa)	78.9731	82.8851	777	1216.45
FAVG1_2418	7	0	FGSG_12380T0	| FGSG_12380 | Fusarium graminearum conserved hypothetical protein (388 aa)	93.1398	96.0422	394	719.153
FAVG1_2419	10	0	FGSG_03803T0	| FGSG_03803 | Fusarium graminearum conserved hypothetical protein (365 aa)	79.726	87.1233	364	595.504
FAVG1_2424	10	0	FGSG_12204T0	| FGSG_12204 | Fusarium graminearum conserved hypothetical protein (297 aa)	90.5405	96.2838	478	519.62
FAVG1_2425	10	0	FGSG_03844T0	| FGSG_03844 | Fusarium graminearum conserved hypothetical protein (491 aa)	82.2086	91.6155	489	825.469
FAVG1_2426	10	0	FGSG_04667T0	| FGSG_04667 | Fusarium graminearum hypothetical protein similar to alpha-ketoglutarate-dependent taurine dioxygenase (384 aa)	92.0981	95.3678	374	678.707
FAVG1_2427	12	0	FGSG_12373T0	| FGSG_12373 | Fusarium graminearum conserved hypothetical protein (430 aa)	89.5105	95.5711	433	813.527
FAVG1_2428	4	0	FGSG_12374T0	| FGSG_12374 | Fusarium graminearum conserved hypothetical protein (465 aa)	78.0538	84.6791	464	721.465
FAVG1_2430	10	0	FGSG_03842T0	| FGSG_03842 | Fusarium graminearum hypothetical protein similar to alpha-amylase 1 (461 aa)	87.2017	92.4078	460	847.04
FAVG1_2436	6	0	FGSG_03839T0	| FGSG_03839 | Fusarium graminearum conserved hypothetical protein (997 aa)	73.996	87.0482	996	1533.47
FAVG1_2442	37	0	FGSG_07817T0	| FGSG_07817 | Fusarium graminearum conserved hypothetical protein (470 aa)	62.8866	76.2887	464	610.912
FAVG1_2443	10	0	FGSG_03818T0	| FGSG_03818 | Fusarium graminearum hypothetical protein similar to short-chain dehydrogenase (337 aa)	71.6418	85.0746	335	514.998
FAVG1_2444	1	0	FGSG_03813T0	| FGSG_03813 | Fusarium graminearum alpha-N-arabinofuranosidase precursor (500 aa)	86.5731	92.5852	499	876.315
FAVG1_2445	10	0	FGSG_03814T0	| FGSG_03814 | Fusarium graminearum hypothetical protein similar to multidrug resistant protein (508 aa)	84.5124	90.0574	505	868.996
FAVG1_2451	9	0	FGSG_03816T0	| FGSG_03816 | Fusarium graminearum hypothetical protein similar to lactonase (401 aa)	89.8515	95.297	404	737.643
FAVG1_2452	10	0	FGSG_03817T0	| FGSG_03817 | Fusarium graminearum conserved hypothetical protein (364 aa)	84.2391	91.3043	363	549.666
FAVG1_2455	10	0	FGSG_03812T0	| FGSG_03812 | Fusarium graminearum conserved hypothetical protein (410 aa)	76.0494	86.6667	405	662.144
FAVG1_2458	10	0	FGSG_03846T0	| FGSG_03846 | Fusarium graminearum hypothetical protein similar to T-2 toxin biosynthesis protein (447 aa)	80.2222	90.2222	446	724.546
FAVG1_2462	10	0	FGSG_07687T0	| FGSG_07687 | Fusarium graminearum conserved hypothetical protein (712 aa)	57.404	69.8355	536	617.461
FAVG1_2463	3	0	FGSG_03851T0	| FGSG_03851 | Fusarium graminearum conserved hypothetical protein (433 aa)	71.729	82.7103	428	566.614
FAVG1_2464	8	0	FGSG_12369T0	| FGSG_12369 | Fusarium graminearum peroxidase/catalase 2 (778 aa)	85.4497	92.4603	756	1301.58
FAVG1_2468	10	0	FGSG_03855T0	| FGSG_03855 | Fusarium graminearum conserved hypothetical protein (500 aa)	88.3768	93.3868	499	916.761
FAVG1_2469	10	0	FGSG_03856T0	| FGSG_03856 | Fusarium graminearum conserved hypothetical protein (400 aa)	76.8638	83.2905	388	562.762
FAVG1_2470	10	0	FGSG_03857T0	| FGSG_03857 | Fusarium graminearum predicted protein (559 aa)	78.865	85.91	504	790.415
FAVG1_2471	14	0	FGSG_03858T0	| FGSG_03858 | Fusarium graminearum hypothetical protein similar to Cel3e (757 aa)	88.3598	94.0476	771	1380.16
FAVG1_2472	10	0	FGSG_03860T0	| FGSG_03860 | Fusarium graminearum conserved hypothetical protein (581 aa)	69.6707	83.1889	577	858.981
FAVG1_2474	10	0	FGSG_11219T0	| FGSG_11219 | Fusarium graminearum conserved hypothetical protein (505 aa)	83.5968	91.6996	508	860.136
FAVG1_2481	10	0	FGSG_09032T0	| FGSG_09032 | Fusarium graminearum conserved hypothetical protein (504 aa)	52.7451	72.1569	504	548.895
FAVG1_2483	13	0	FGSG_13830T0	| FGSG_13830 | Fusarium graminearum conserved hypothetical protein (676 aa)	78.5607	85.7571	659	996.497
FAVG1_2487	15	0	FGSG_13828T0	| FGSG_13828 | Fusarium graminearum conserved hypothetical protein (541 aa)	60.4651	74.7764	535	653.284
FAVG1_2489	6	0	FGSG_11224T0	| FGSG_11224 | Fusarium graminearum conserved hypothetical protein (687 aa)	63.4249	78.6469	508	627.861
FAVG1_2490	10	0	FGSG_11226T0	| FGSG_11226 | Fusarium graminearum conserved hypothetical protein (361 aa)	82.7778	91.3889	360	594.349
FAVG1_2491	5	0	FGSG_11227T0	| FGSG_11227 | Fusarium graminearum conserved hypothetical protein (465 aa)	68.3761	80.5556	464	666.381
FAVG1_2497	10	0	FGSG_13837T0	| FGSG_13837 | Fusarium graminearum predicted protein (534 aa)	82.1596	92.4883	528	613.994
FAVG1_2500	7	0	FGSG_13838T0	| FGSG_13838 | Fusarium graminearum conserved hypothetical protein (590 aa)	79.1379	88.2759	580	973
FAVG1_2501	11	0	FGSG_11195T0	| FGSG_11195 | Fusarium graminearum conserved hypothetical protein (750 aa)	88.9186	94.3925	749	1295.03
FAVG1_2502	10	0	FGSG_13839T0	| FGSG_13839 | Fusarium graminearum hypothetical protein similar to phenol 2-monooxygenase (589 aa)	79.2517	88.9456	656	985.712
FAVG1_2513	11	0	FGSG_11185T0	| FGSG_11185 | Fusarium graminearum conserved hypothetical protein (1029 aa)	90.3846	95.4327	916	936.406
FAVG1_2518	10	0	FGSG_07351T0	| FGSG_07351 | Fusarium graminearum hypothetical protein similar to beta-glucosidase 1 (482 aa)	90.991	96.6216	444	867.84
FAVG1_2519	10	0	FGSG_07350T0	| FGSG_07350 | Fusarium graminearum hypothetical protein similar to MFS hexose transporter (511 aa)	96.0784	98.8235	516	969.148
FAVG1_2520	10	0	FGSG_13135T0	| FGSG_13135 | Fusarium graminearum hypothetical protein similar to C6 transcription factor (293 aa)	91.4089	95.5326	322	555.444
FAVG1_2521	5	0	FGSG_13134T0	| FGSG_13134 | Fusarium graminearum hypothetical protein similar to GPI anchored protein (482 aa)	83.3977	87.4517	476	890.567
FAVG1_2526	9	0	FGSG_11168T0	| FGSG_11168 | Fusarium graminearum conserved hypothetical protein (483 aa)	76.6807	88.4454	476	787.719
FAVG1_2530	8	0	FGSG_11169T0	| FGSG_11169 | Fusarium graminearum conserved hypothetical protein (545 aa)	86.7647	92.6471	544	992.645
FAVG1_2533	4	0	FGSG_11171T0	| FGSG_11171 | Fusarium graminearum conserved hypothetical protein (343 aa)	87.7551	93.2945	342	596.66
FAVG1_2534	10	0	FGSG_13840T0	| FGSG_13840 | Fusarium graminearum hypothetical protein similar to FAD binding domain protein (563 aa)	82.4299	91.4019	594	896.73
FAVG1_2535	10	0	FGSG_08078T0	| FGSG_08078 | Fusarium graminearum conserved hypothetical protein (547 aa)	60.7339	78.5321	564	721.465
FAVG1_2536	11	0	FGSG_11158T0	| FGSG_11158 | Fusarium graminearum conserved hypothetical protein (506 aa)	71.7172	83.8384	495	736.873
FAVG1_2538	10	0	FGSG_03346T0	| FGSG_03346 | Fusarium graminearum conserved hypothetical protein (596 aa)	51.4493	67.9348	549	589.726
FAVG1_2547	6	0	FGSG_11152T0	| FGSG_11152 | Fusarium graminearum conserved hypothetical protein (393 aa)	88.4319	93.8303	389	671.389
FAVG1_2549	10	0	FGSG_11150T0	| FGSG_11150 | Fusarium graminearum conserved hypothetical protein (541 aa)	92.1788	96.0894	556	1036.94
FAVG1_2550	10	0	FGSG_11149T0	| FGSG_11149 | Fusarium graminearum hypothetical protein similar to delta-aminolevulinic acid dehydratase (369 aa)	67.5749	80.3815	373	514.612
FAVG1_2552	10	0	FGSG_11147T0	| FGSG_11147 | Fusarium graminearum conserved hypothetical protein (571 aa)	87.5657	93.1699	570	1023.46
FAVG1_2555	10	0	FGSG_11111T0	| FGSG_11111 | Fusarium graminearum conserved hypothetical protein (534 aa)	91.1708	95.2015	526	929.472
FAVG1_2556	11	0	FGSG_11113T0	| FGSG_11113 | Fusarium graminearum conserved hypothetical protein (466 aa)	90.393	93.2314	458	840.877
FAVG1_2558	9	0	FGSG_11115T0	| FGSG_11115 | Fusarium graminearum conserved hypothetical protein (761 aa)	87.7013	93.4114	683	1178.31
FAVG1_2560	5	0	FGSG_11204T0	| FGSG_11204 | Fusarium graminearum conserved hypothetical protein (333 aa)	81.8182	88.5522	297	518.85
FAVG1_2561	8	0	FGSG_11203T0	| FGSG_11203 | Fusarium graminearum conserved hypothetical protein (385 aa)	81.9892	90.8602	372	633.639
FAVG1_2564	9	0	FGSG_07974T0	| FGSG_07974 | Fusarium graminearum conserved hypothetical protein (868 aa)	80.1854	89.803	874	1394.79
FAVG1_2569	3	0	FGSG_11206T0	| FGSG_11206 | Fusarium graminearum conserved hypothetical protein (475 aa)	69.556	83.0867	473	688.337
FAVG1_2570	5	0	FGSG_11208T0	| FGSG_11208 | Fusarium graminearum hypothetical protein similar to Cel74a (736 aa)	82.2873	90.2371	717	1164.06
FAVG1_2572	11	0	FGSG_11125T0	| FGSG_11125 | Fusarium graminearum conserved hypothetical protein (540 aa)	79.0741	88.7037	539	879.396
FAVG1_2574	8	0	FGSG_03829T0	| FGSG_03829 | Fusarium graminearum hypothetical protein (512 aa)	73.8791	85.1852	511	809.675
FAVG1_2575	10	0	FGSG_03830T0	| FGSG_03830 | Fusarium graminearum conserved hypothetical protein (1089 aa)	91.6509	96.2049	550	976.467
FAVG1_2576	11	0	FGSG_03830T0	| FGSG_03830 | Fusarium graminearum conserved hypothetical protein (1089 aa)	71.167	78.2609	398	562.762
FAVG1_2577	9	0	FGSG_03831T0	| FGSG_03831 | Fusarium graminearum hypothetical protein (565 aa)	89.7033	94.2408	564	1011.91
FAVG1_2580	10	0	FGSG_03833T0	| FGSG_03833 | Fusarium graminearum conserved hypothetical protein (641 aa)	63.3333	80.4762	630	844.729
FAVG1_2581	10	0	FGSG_03835T0	| FGSG_03835 | Fusarium graminearum conserved hypothetical protein (359 aa)	92.437	95.7983	355	606.675
FAVG1_2582	10	0	FGSG_03836T0	| FGSG_03836 | Fusarium graminearum conserved hypothetical protein (339 aa)	86.0534	91.0979	337	552.362
FAVG1_2584	5	0	FGSG_02880T0	| FGSG_02880 | Fusarium graminearum conserved hypothetical protein (574 aa)	62.9295	77.0344	552	707.212
FAVG1_2586	9	0	FGSG_03780T0	| FGSG_03780 | Fusarium graminearum conserved hypothetical protein (549 aa)	80.036	88.1295	548	889.797
FAVG1_2588	10	0	FGSG_03778T0	| FGSG_03778 | Fusarium graminearum conserved hypothetical protein (467 aa)	92.9185	96.1373	466	778.859
FAVG1_2589	7	0	FGSG_03777T0	| FGSG_03777 | Fusarium graminearum conserved hypothetical protein (337 aa)	80.2985	89.8507	335	512.301
FAVG1_2592	6	0	FGSG_03774T0	| FGSG_03774 | Fusarium graminearum conserved hypothetical protein (331 aa)	86.3787	94.0199	321	526.168
FAVG1_2593	10	0	FGSG_03775T0	| FGSG_03775 | Fusarium graminearum conserved hypothetical protein (443 aa)	79.2237	88.5845	438	737.643
FAVG1_2594	10	0	FGSG_03772T0	| FGSG_03772 | Fusarium graminearum drug resistance protein (526 aa)	84.9711	93.0636	522	894.804
FAVG1_2595	5	0	FGSG_03771T0	| FGSG_03771 | Fusarium graminearum conserved hypothetical protein (492 aa)	91.8534	95.5193	491	852.818
FAVG1_2596	10	0	FGSG_03770T0	| FGSG_03770 | Fusarium graminearum conserved hypothetical protein (364 aa)	86.9565	92.7536	344	578.941
FAVG1_2597	10	0	FGSG_03769T0	| FGSG_03769 | Fusarium graminearum hypothetical protein similar to carboxypeptidase Y (495 aa)	85.6275	93.1174	527	853.588
FAVG1_2598	10	0	FGSG_13971T0	| FGSG_13971 | Fusarium graminearum conserved hypothetical protein (544 aa)	76.1719	87.8906	548	790.03
FAVG1_2602	7	0	FGSG_03767T0	| FGSG_03767 | Fusarium graminearum hypothetical protein similar to HAD-superfamily hydrolase subfamily IIB (255 aa)	98.4252	98.8189	254	511.531
FAVG1_2607	9	0	FGSG_03762T0	| FGSG_03762 | Fusarium graminearum conserved hypothetical protein (433 aa)	83.2952	89.9314	432	741.495
FAVG1_2608	12	0	FGSG_03761T0	| FGSG_03761 | Fusarium graminearum hypothetical protein similar to polyamine oxidase (528 aa)	78.2027	89.1013	523	852.818
FAVG1_2611	7	0	FGSG_03758T0	| FGSG_03758 | Fusarium graminearum conserved hypothetical protein (477 aa)	58.3333	76.0684	493	583.563
FAVG1_2615	10	0	FGSG_03360T0	| FGSG_03360 | Fusarium graminearum conserved hypothetical protein (557 aa)	77.6199	85.2575	555	800.045
FAVG1_2618	10	0	FGSG_03363T0	| FGSG_03363 | Fusarium graminearum hypothetical protein similar to Fum16p (691 aa)	81.1594	89.5652	690	1181.39
FAVG1_2619	9	0	FGSG_07668T0	| FGSG_07668 | Fusarium graminearum conserved hypothetical protein (538 aa)	78.1076	87.1985	537	883.634
FAVG1_2620	10	0	FGSG_07700T0	| FGSG_07700 | Fusarium graminearum conserved hypothetical protein (484 aa)	87.7232	94.6429	448	823.928
FAVG1_2621	10	0	FGSG_11374T0	| FGSG_11374 | Fusarium graminearum conserved hypothetical protein (650 aa)	61.0015	74.5068	644	780.4
FAVG1_2622	10	0	FGSG_11375T0	| FGSG_11375 | Fusarium graminearum conserved hypothetical protein (516 aa)	70.3407	83.9679	499	719.153
FAVG1_2624	10	0	FGSG_11366T0	| FGSG_11366 | Fusarium graminearum hypothetical protein similar to glycosyl hydrolase family 43 protein (448 aa)	88.6311	94.8956	430	800.816
FAVG1_2625	11	0	FGSG_11367T0	| FGSG_11367 | Fusarium graminearum hypothetical protein similar to MFS monosaccharide transporter (541 aa)	83.3024	90.538	545	919.457
FAVG1_2628	10	0	FGSG_11364T0	| FGSG_11364 | Fusarium graminearum conserved hypothetical protein (706 aa)	57.7035	74.1279	678	822.772
FAVG1_2634	10	0	FGSG_11351T0	| FGSG_11351 | Fusarium graminearum conserved hypothetical protein (385 aa)	72.4138	82.266	384	562.762
FAVG1_2635	5	0	FGSG_11350T0	| FGSG_11350 | Fusarium graminearum conserved hypothetical protein (393 aa)	82.1244	89.6373	384	676.396
FAVG1_2645	4	0	FGSG_11345T0	| FGSG_11345 | Fusarium graminearum tryptophan synthase beta chain 1 (406 aa)	82.75	91.5	400	637.106
FAVG1_2646	8	0	FGSG_11347T0	| FGSG_11347 | Fusarium graminearum hypothetical protein similar to catechol dioxygenase (327 aa)	89.2638	95.7055	326	544.273
FAVG1_2648	10	0	FGSG_13983T0	| FGSG_13983 | Fusarium graminearum hypothetical protein similar to FAD monooxygenase (658 aa)	81.8874	90.5632	659	1089.33
FAVG1_2650	10	0	FGSG_11385T0	| FGSG_11385 | Fusarium graminearum conserved hypothetical protein (355 aa)	83.631	89.5833	355	583.178
FAVG1_2651	10	0	FGSG_11386T0	| FGSG_11386 | Fusarium graminearum conserved hypothetical protein (540 aa)	82.9588	88.3895	528	913.679
FAVG1_2652	10	0	FGSG_11389T0	| FGSG_11389 | Fusarium graminearum hypothetical protein similar to cytochrome P450 (527 aa)	86.692	93.9163	526	938.717
FAVG1_2653	12	0	FGSG_11388T0	| FGSG_11388 | Fusarium graminearum conserved hypothetical protein (536 aa)	76.4075	82.8418	522	749.199
FAVG1_2654	6	0	FGSG_01791T0	| FGSG_01791 | Fusarium graminearum conserved hypothetical protein (441 aa)	77.2414	88.9655	436	703.745
FAVG1_2656	12	0	FGSG_01795T0	| FGSG_01795 | Fusarium graminearum conserved hypothetical protein (711 aa)	78.5915	86.7606	709	1136.32
FAVG1_2657	10	0	FGSG_01794T0	| FGSG_01794 | Fusarium graminearum hypothetical protein similar to dehydrogenase (284 aa)	94.6996	97.5265	283	551.206
FAVG1_2659	10	0	FGSG_01792T0	| FGSG_01792 | Fusarium graminearum conserved hypothetical protein (512 aa)	88.932	94.1748	511	936.021
FAVG1_2660	4	0	FGSG_01797T0	| FGSG_01797 | Fusarium graminearum conserved hypothetical protein (368 aa)	82.8042	90.4762	367	588.956
FAVG1_2663	10	0	FGSG_11340T0	| FGSG_11340 | Fusarium graminearum hypothetical protein similar to Tna1 (513 aa)	88.6076	94.0928	479	806.594
FAVG1_2664	10	0	FGSG_11339T0	| FGSG_11339 | Fusarium graminearum hypothetical protein similar to glucose transporter (555 aa)	91.3824	96.0503	554	961.059
FAVG1_2666	9	0	FGSG_11337T0	| FGSG_11337 | Fusarium graminearum ribokinase (324 aa)	84.1615	92.236	323	554.673
FAVG1_2667	2	0	FGSG_11336T0	| FGSG_11336 | Fusarium graminearum conserved hypothetical protein (503 aa)	70.2174	80.4348	451	633.639
FAVG1_2669	7	0	FGSG_11348T0	| FGSG_11348 | Fusarium graminearum conserved hypothetical protein (395 aa)	73	84.5	394	579.711
FAVG1_2670	10	0	FGSG_11494T0	| FGSG_11494 | Fusarium graminearum hypothetical protein similar to arabinofuranosidase (507 aa)	74.9515	84.8544	521	803.127
FAVG1_2671	10	0	FGSG_11495T0	| FGSG_11495 | Fusarium graminearum hypothetical protein similar to hexose transporter protein (536 aa)	87.3823	93.032	539	927.161
FAVG1_2673	10	0	FGSG_13976T0	| FGSG_13976 | Fusarium graminearum conserved hypothetical protein (329 aa)	77.9817	88.9908	327	538.495
FAVG1_2674	10	0	FGSG_03331T0	| FGSG_03331 | Fusarium graminearum conserved hypothetical protein (718 aa)	89.8236	94.0299	717	1234.17
FAVG1_2677	11	0	FGSG_13834T0	| FGSG_13834 | Fusarium graminearum conserved hypothetical protein (767 aa)	91.4706	94.7059	340	636.336
FAVG1_2679	7	0	FGSG_11231T0	| FGSG_11231 | Fusarium graminearum conserved hypothetical protein (373 aa)	71.8841	83.7681	345	534.643
FAVG1_2680	7	0	FGSG_11232T0	| FGSG_11232 | Fusarium graminearum conserved hypothetical protein (475 aa)	68.9873	81.4346	474	626.32
FAVG1_2688	9	0	FGSG_11249T0	| FGSG_11249 | Fusarium graminearum hypothetical protein similar to carboxypeptidase (411 aa)	84.1837	93.8776	398	678.322
FAVG1_2689	12	0	FGSG_14003T0	| FGSG_14003 | Fusarium graminearum conserved hypothetical protein (505 aa)	79.0224	87.3727	551	802.357
FAVG1_2690	10	0	FGSG_11250T0	| FGSG_11250 | Fusarium graminearum hypothetical protein similar to amino acid transporter (540 aa)	82.8996	90.8922	538	832.402
FAVG1_2693	6	0	FGSG_11254T0	| FGSG_11254 | Fusarium graminearum conserved hypothetical protein (610 aa)	78.9474	87.8289	608	1021.92
FAVG1_2694	3	0	FGSG_14002T0	| FGSG_14002 | Fusarium graminearum conserved hypothetical protein (426 aa)	90.5882	96.2353	425	818.535
FAVG1_2696	10	0	FGSG_11282T0	| FGSG_11282 | Fusarium graminearum conserved hypothetical protein (525 aa)	70.9552	84.0156	515	763.837
FAVG1_2700	10	0	FGSG_11279T0	| FGSG_11279 | Fusarium graminearum conserved hypothetical protein (435 aa)	65.0113	79.4582	467	565.074
FAVG1_2703	10	0	FGSG_11275T0	| FGSG_11275 | Fusarium graminearum siderophore iron transporter mirB (593 aa)	88.5906	93.7919	595	1070.84
FAVG1_2705	10	0	FGSG_11264T0	| FGSG_11264 | Fusarium graminearum conserved hypothetical protein (584 aa)	74.1758	86.8132	541	836.254
FAVG1_2707	10	0	FGSG_11270T0	| FGSG_11270 | Fusarium graminearum conserved hypothetical protein (624 aa)	80.5511	89.3031	617	1010.36
FAVG1_2709	10	0	FGSG_11271T0	| FGSG_11271 | Fusarium graminearum conserved hypothetical protein (655 aa)	53.0973	66.7257	568	549.28
FAVG1_2710	10	0	FGSG_11272T0	| FGSG_11272 | Fusarium graminearum hypothetical protein similar to ABC multidrug transporter (1462 aa)	84.6313	91.9366	1458	2561.95
FAVG1_2712	10	0	FGSG_11262T0	| FGSG_11262 | Fusarium graminearum conserved hypothetical protein (711 aa)	62.2435	75.3762	712	900.197
FAVG1_2713	10	0	FGSG_11261T0	| FGSG_11261 | Fusarium graminearum conserved hypothetical protein (559 aa)	85.3047	92.8315	558	999.964
FAVG1_2714	10	0	FGSG_11260T0	| FGSG_11260 | Fusarium graminearum conserved hypothetical protein (271 aa)	89.2593	95.9259	270	506.138
FAVG1_2715	10	0	FGSG_13999T0	| FGSG_13999 | Fusarium graminearum conserved hypothetical protein (673 aa)	55.8069	70.2866	658	721.079
FAVG1_2717	10	0	FGSG_11257T0	| FGSG_11257 | Fusarium graminearum conserved hypothetical protein (374 aa)	84.2246	91.1765	372	656.366
FAVG1_2724	4	0	FGSG_11289T0	| FGSG_11289 | Fusarium graminearum conserved hypothetical protein (445 aa)	64.8649	83.5586	444	635.18
FAVG1_2731	9	0	FGSG_11293T0	| FGSG_11293 | Fusarium graminearum conserved hypothetical protein (746 aa)	76.2953	86.1399	760	1123.61
FAVG1_2732	32	0	FGSG_11294T0	| FGSG_11294 | Fusarium graminearum conserved hypothetical protein (1005 aa)	81.5143	88.8889	990	1644.02
FAVG1_2734	10	0	FGSG_11297T0	| FGSG_11297 | Fusarium graminearum conserved hypothetical protein (627 aa)	69.8387	80	618	900.582
FAVG1_2737	10	0	FGSG_11303T0	| FGSG_11303 | Fusarium graminearum conserved hypothetical protein (540 aa)	79.5918	90.7236	539	904.049
FAVG1_2738	7	0	FGSG_11302T0	| FGSG_11302 | Fusarium graminearum predicted protein (387 aa)	68.9474	82.1053	376	541.962
FAVG1_2740	10	0	FGSG_11300T0	| FGSG_11300 | Fusarium graminearum conserved hypothetical protein (357 aa)	77.5281	87.3596	356	566.614
FAVG1_2741	10	0	FGSG_11299T0	| FGSG_11299 | Fusarium graminearum conserved hypothetical protein (387 aa)	79.3194	89.7906	382	610.527
FAVG1_2742	10	0	FGSG_11298T0	| FGSG_11298 | Fusarium graminearum hypothetical protein similar to flavin-binding monooxygenase (490 aa)	83.1622	92.4025	487	786.178
FAVG1_2744	10	0	FGSG_11305T0	| FGSG_11305 | Fusarium graminearum conserved hypothetical protein (387 aa)	81.6062	88.342	431	645.966
FAVG1_2745	8	0	FGSG_11306T0	| FGSG_11306 | Fusarium graminearum conserved hypothetical protein (1229 aa)	84.132	90.652	1228	1797.71
FAVG1_2746	5	0	FGSG_11307T0	| FGSG_11307 | Fusarium graminearum conserved hypothetical protein (446 aa)	72.5843	84.7191	445	595.119
FAVG1_2747	10	0	FGSG_07757T0	| FGSG_07757 | Fusarium graminearum conserved hypothetical protein (369 aa)	73.0458	81.6712	367	532.717
FAVG1_2755	10	0	FGSG_11407T0	| FGSG_11407 | Fusarium graminearum conserved hypothetical protein (418 aa)	61.8005	79.8054	411	527.709
FAVG1_2758	10	0	FGSG_11405T0	| FGSG_11405 | Fusarium graminearum oryzin precursor (381 aa)	78.8618	88.6179	446	530.02
FAVG1_2767	80	0	FGSG_02315T0	| FGSG_02315 | Fusarium graminearum conserved hypothetical protein (7640 aa)	45.8333	62.5	2129	1083.17
FAVG1_2769	5	0	FGSG_11391T0	| FGSG_11391 | Fusarium graminearum conserved hypothetical protein (769 aa)	79.3566	87.3995	740	1193.33
FAVG1_2772	10	0	FGSG_02366T0	| FGSG_02366 | Fusarium graminearum conserved hypothetical protein (533 aa)	81.8526	89.7921	529	890.952
FAVG1_2773	226	0	FGSG_02315T0	| FGSG_02315 | Fusarium graminearum conserved hypothetical protein (7640 aa)	39.3443	56.7568	6351	3355.46
FAVG1_2775	12	0	FGSG_10995T0	| FGSG_10995 | Fusarium graminearum conserved hypothetical protein (1473 aa)	48.2759	68.0077	1212	902.894
FAVG1_2778	33	0	FGSG_12516T0	| FGSG_12516 | Fusarium graminearum conserved hypothetical protein (958 aa)	50.0824	64.7446	607	565.844
FAVG1_2780	3	0	FGSG_11332T0	| FGSG_11332 | Fusarium graminearum hypothetical protein similar to glyoxylate induced protein (279 aa)	92.2794	95.5882	272	532.332
FAVG1_2786	10	0	FGSG_03862T0	| FGSG_03862 | Fusarium graminearum conserved hypothetical protein (534 aa)	77.3551	87.6812	556	870.152
FAVG1_2788	8	0	FGSG_12365T0	| FGSG_12365 | Fusarium graminearum conserved hypothetical protein (414 aa)	82.9684	92.4574	411	728.398
FAVG1_2790	10	0	FGSG_03869T0	| FGSG_03869 | Fusarium graminearum conserved hypothetical protein (458 aa)	88.2609	93.4783	457	821.231
FAVG1_2795	10	0	FGSG_04703T0	| FGSG_04703 | Fusarium graminearum conserved hypothetical protein (348 aa)	73.1429	84.8571	386	542.347
FAVG1_2801	5	0	FGSG_08075T0	| FGSG_08075 | Fusarium graminearum conserved hypothetical protein (306 aa)	82.4713	85.3448	305	584.334
FAVG1_2809	6	0	FGSG_04503T0	| FGSG_04503 | Fusarium graminearum conserved hypothetical protein (446 aa)	73.4234	85.3604	444	699.508
FAVG1_2811	10	0	FGSG_03888T0	| FGSG_03888 | Fusarium graminearum conserved hypothetical protein (471 aa)	85.0446	92.1875	448	774.237
FAVG1_2812	10	0	FGSG_03887T0	| FGSG_03887 | Fusarium graminearum conserved hypothetical protein (463 aa)	82.167	89.1648	445	664.84
FAVG1_2813	11	0	FGSG_03886T0	| FGSG_03886 | Fusarium graminearum conserved hypothetical protein (632 aa)	73.3129	83.4356	647	934.095
FAVG1_2818	10	0	FGSG_03882T0	| FGSG_03882 | Fusarium graminearum hypothetical protein similar to ABC multidrug transporter (1475 aa)	82.0194	90.5947	1471	2504.55
FAVG1_2819	7	0	FGSG_03883T0	| FGSG_03883 | Fusarium graminearum conserved hypothetical protein (1071 aa)	88.5906	95.7814	1042	1935.61
FAVG1_2820	10	0	FGSG_03875T0	| FGSG_03875 | Fusarium graminearum lysophospholipase precursor (525 aa)	79.771	89.5038	588	869.381
FAVG1_2821	10	0	FGSG_03872T0	| FGSG_03872 | Fusarium graminearum conserved hypothetical protein (497 aa)	85.1324	92.668	513	703.36
FAVG1_2822	11	0	FGSG_03873T0	| FGSG_03873 | Fusarium graminearum predicted protein (632 aa)	87.5	94.2308	514	591.652
FAVG1_2823	10	0	FGSG_06445T0	| FGSG_06445 | Fusarium graminearum hypothetical protein similar to endo-1,4-beta-xylanase (355 aa)	87.0091	92.7492	332	614.379
FAVG1_2824	24	0	FGSG_03340T0	| FGSG_03340 | Fusarium graminearum hypothetical protein similar to polyketide synthase (2566 aa)	78.4374	86.059	2564	3940.96
FAVG1_2829	6	0	FGSG_13823T0	| FGSG_13823 | Fusarium graminearum aconitate hydratase, mitochondrial precursor (673 aa)	84.252	91.3386	762	942.954
FAVG1_2833	10	0	FGSG_04732T0	| FGSG_04732 | Fusarium graminearum conserved hypothetical protein (499 aa)	80.7229	90.1606	498	869.766
FAVG1_2834	10	0	FGSG_04731T0	| FGSG_04731 | Fusarium graminearum conserved hypothetical protein (399 aa)	83.4197	91.4508	386	674.085
FAVG1_2835	11	0	FGSG_07633T0	| FGSG_07633 | Fusarium graminearum conserved hypothetical protein (359 aa)	81.25	93.75	358	533.102
FAVG1_2842	10	0	FGSG_10804T0	| FGSG_10804 | Fusarium graminearum glutaryl-CoA dehydrogenase, mitochondrial precursor (427 aa)	77.9747	87.8481	393	645.966
FAVG1_2849	10	0	FGSG_07632T0	| FGSG_07632 | Fusarium graminearum conserved hypothetical protein (547 aa)	87.9562	92.5182	546	961.829
FAVG1_2850	10	0	FGSG_07636T0	| FGSG_07636 | Fusarium graminearum conserved hypothetical protein (572 aa)	85.614	91.0526	606	1023.08
FAVG1_2851	6	0	FGSG_07637T0	| FGSG_07637 | Fusarium graminearum hypothetical protein similar to carboxymethylenebutenolidase (384 aa)	72.5926	84.1975	402	618.231
FAVG1_2852	12	0	FGSG_07638T0	| FGSG_07638 | Fusarium graminearum predicted protein (719 aa)	68.3511	77.6596	703	865.529
FAVG1_2853	10	0	FGSG_07640T0	| FGSG_07640 | Fusarium graminearum conserved hypothetical protein (277 aa)	88.7681	95.2899	276	518.464
FAVG1_2856	8	0	FGSG_07643T0	| FGSG_07643 | Fusarium graminearum conserved hypothetical protein (360 aa)	85.7939	91.922	359	525.783
FAVG1_2858	10	0	FGSG_07808T0	| FGSG_07808 | Fusarium graminearum conserved hypothetical protein (645 aa)	73.9771	84.4517	607	860.522
FAVG1_2861	10	0	FGSG_07775T0	| FGSG_07775 | Fusarium graminearum endothiapepsin precursor (407 aa)	89.3506	95.0649	392	684.485
FAVG1_2864	1	0	FGSG_07776T0	| FGSG_07776 | Fusarium graminearum conserved hypothetical protein (679 aa)	68.314	79.7965	664	899.812
FAVG1_2866	10	0	FGSG_07781T0	| FGSG_07781 | Fusarium graminearum conserved hypothetical protein (465 aa)	88.6752	92.5214	464	735.717
FAVG1_2868	10	0	FGSG_07783T0	| FGSG_07783 | Fusarium graminearum conserved hypothetical protein (470 aa)	86.8709	92.5602	456	832.402
FAVG1_2870	10	0	FGSG_08410T0	| FGSG_08410 | Fusarium graminearum hypothetical protein similar to myo-inositol transporter (532 aa)	55.3875	75.2363	523	541.962
FAVG1_2871	10	0	FGSG_08412T0	| FGSG_08412 | Fusarium graminearum hypothetical protein similar to cytochrome P450 (529 aa)	61.3153	74.8549	517	645.58
FAVG1_2872	10	0	FGSG_07794T0	| FGSG_07794 | Fusarium graminearum conserved hypothetical protein (337 aa)	88.3929	94.6429	336	592.423
FAVG1_2873	7	0	FGSG_04781T0	| FGSG_04781 | Fusarium graminearum predicted protein (446 aa)	84.7032	92.2374	438	778.859
FAVG1_2874	10	0	FGSG_04783T0	| FGSG_04783 | Fusarium graminearum conserved hypothetical protein (500 aa)	90.3421	95.9759	738	844.343
FAVG1_2876	9	0	FGSG_04785T0	| FGSG_04785 | Fusarium graminearum conserved hypothetical protein (756 aa)	81.7471	88.3963	755	1265.75
FAVG1_2877	13	0	FGSG_04786T0	| FGSG_04786 | Fusarium graminearum conserved hypothetical protein (631 aa)	66.4547	78.6963	627	764.607
FAVG1_2879	11	0	FGSG_13230T0	| FGSG_13230 | Fusarium graminearum conserved hypothetical protein (499 aa)	70.4365	84.3254	497	726.857
FAVG1_2882	12	0	FGSG_01977T0	| FGSG_01977 | Fusarium graminearum conserved hypothetical protein (1613 aa)	44.4444	58.3333	1304	615.535
FAVG1_2888	18	0	FGSG_04627T0	| FGSG_04627 | Fusarium graminearum conserved hypothetical protein (1154 aa)	63.8448	75.1323	1240	1326.23
FAVG1_2890	11	0	FGSG_07833T0	| FGSG_07833 | Fusarium graminearum conserved hypothetical protein (635 aa)	85.9621	93.0599	634	1096.65
FAVG1_2893	8	0	FGSG_07836T0	| FGSG_07836 | Fusarium graminearum conserved hypothetical protein (611 aa)	83.8926	91.443	593	928.317
FAVG1_2894	11	0	FGSG_04529T0	| FGSG_04529 | Fusarium graminearum conserved hypothetical protein (433 aa)	66.3291	79.4937	431	536.184
FAVG1_2895	10	0	FGSG_07838T0	| FGSG_07838 | Fusarium graminearum hypothetical protein similar to isoamyl alcohol oxidase (561 aa)	84.3575	91.8063	592	909.442
FAVG1_2896	10	0	FGSG_07837T0	| FGSG_07837 | Fusarium graminearum conserved hypothetical protein (295 aa)	89.7959	95.5782	311	537.339
FAVG1_2903	10	0	FGSG_07842T0	| FGSG_07842 | Fusarium graminearum hypothetical protein similar to CPRD8 protein (409 aa)	89.1358	94.321	405	733.791
FAVG1_2904	2	0	FGSG_07843T0	| FGSG_07843 | Fusarium graminearum predicted protein (924 aa)	46.7222	60.2497	922	673.315
FAVG1_2905	10	0	FGSG_07845T0	| FGSG_07845 | Fusarium graminearum conserved hypothetical protein (367 aa)	92.5373	97.6119	335	618.231
FAVG1_2907	18	0	FGSG_07849T0	| FGSG_07849 | Fusarium graminearum conserved hypothetical protein (511 aa)	80.3502	90.4669	510	793.882
FAVG1_2908	10	0	FGSG_13231T0	| FGSG_13231 | Fusarium graminearum conserved hypothetical protein (1444 aa)	86.9413	91.8994	1427	2276.13
FAVG1_2909	12	0	FGSG_13232T0	| FGSG_13232 | Fusarium graminearum hypothetical protein similar to MFS sugar transporter (492 aa)	93.2773	96.6387	471	790.03
FAVG1_2911	6	0	FGSG_07853T0	| FGSG_07853 | Fusarium graminearum conserved hypothetical protein (766 aa)	90.0937	95.5823	742	1228.39
FAVG1_2912	4	0	FGSG_07854T0	| FGSG_07854 | Fusarium graminearum hypothetical protein similar to condensin complex subunit 1 (1221 aa)	93.2465	96.5012	1220	2263.42
FAVG1_2913	11	0	FGSG_07855T0	| FGSG_07855 | Fusarium graminearum hypothetical protein similar to cell cycle protein kinase (497 aa)	94.5	97	399	789.645
FAVG1_2915	7	0	FGSG_07857T0	| FGSG_07857 | Fusarium graminearum conserved hypothetical protein (864 aa)	89.9408	94.2012	843	1423.3
FAVG1_2916	5	0	FGSG_07858T0	| FGSG_07858 | Fusarium graminearum conserved hypothetical protein (503 aa)	95.9016	97.2678	410	560.066
FAVG1_2918	6	0	FGSG_07860T0	| FGSG_07860 | Fusarium graminearum hypothetical protein similar to Na+/H+ antiporter (536 aa)	82.3748	89.9814	535	806.594
FAVG1_2925	7	0	FGSG_07866T0	| FGSG_07866 | Fusarium graminearum conserved hypothetical protein (441 aa)	85	90.4545	440	785.793
FAVG1_2927	3	0	FGSG_07868T0	| FGSG_07868 | Fusarium graminearum conserved hypothetical protein (567 aa)	78.7826	85.913	566	778.089
FAVG1_2934	24	0	FGSG_07875T0	| FGSG_07875 | Fusarium graminearum tricarboxylate transport protein (299 aa)	94.2953	96.9799	303	577.015
FAVG1_2935	10	0	FGSG_07877T0	| FGSG_07877 | Fusarium graminearum conserved hypothetical protein (1488 aa)	87.4832	93.8762	1486	2641.68
FAVG1_2939	6	0	FGSG_07880T0	| FGSG_07880 | Fusarium graminearum conserved hypothetical protein (405 aa)	91.358	96.7901	404	759.599
FAVG1_2940	10	0	FGSG_07881T0	| FGSG_07881 | Fusarium graminearum conserved hypothetical protein (515 aa)	81.736	86.2568	551	860.522
FAVG1_2942	13	0	FGSG_07883T0	| FGSG_07883 | Fusarium graminearum hypothetical protein similar to fructosyl amine:oxygen oxidoreductase (372 aa)	76.4881	85.119	421	526.554
FAVG1_2943	9	0	FGSG_07884T0	| FGSG_07884 | Fusarium graminearum conserved hypothetical protein (559 aa)	78.4741	86.6485	367	600.127
FAVG1_2945	6	0	FGSG_07886T0	| FGSG_07886 | Fusarium graminearum conserved hypothetical protein (880 aa)	66.8203	81.106	864	1209.13
FAVG1_2948	10	0	FGSG_07890T0	| FGSG_07890 | Fusarium graminearum hypothetical protein similar to bifunctional D12/D15 fatty acid desaturase (404 aa)	84.3188	89.7172	389	648.277
FAVG1_2949	10	0	FGSG_07891T0	| FGSG_07891 | Fusarium graminearum hypothetical protein similar to glycosyl transferase (825 aa)	86.809	90.3266	770	1385.93
FAVG1_2950	7	0	FGSG_07892T0	| FGSG_07892 | Fusarium graminearum conserved hypothetical protein (329 aa)	89.6657	93.921	328	581.637
FAVG1_2952	10	0	FGSG_07894T0	| FGSG_07894 | Fusarium graminearum hypothetical protein similar to phosphate permease (569 aa)	89.1844	95.0355	562	941.028
FAVG1_2954	11	0	FGSG_07896T0	| FGSG_07896 | Fusarium graminearum hypothetical protein similar to trichothecene 3-O-acetyltransferase (452 aa)	65.2561	80.4009	449	610.142
FAVG1_2955	10	0	FGSG_07897T0	| FGSG_07897 | Fusarium graminearum CTP synthase (608 aa)	89.6435	91.6808	586	1001.12
FAVG1_2959	10	0	FGSG_07904T0	| FGSG_07904 | Fusarium graminearum hypothetical protein similar to alternative sulfate transporter (491 aa)	84.413	88.2591	490	811.216
FAVG1_2960	10	0	FGSG_07903T0	| FGSG_07903 | Fusarium graminearum hypothetical protein similar to N,N-dimethylglycine oxidase (399 aa)	71.3911	84.5144	380	579.711
FAVG1_2963	11	0	FGSG_13242T0	| FGSG_13242 | Fusarium graminearum predicted protein (507 aa)	60	72.7451	505	572.392
FAVG1_2964	5	0	FGSG_07901T0	| FGSG_07901 | Fusarium graminearum conserved hypothetical protein (402 aa)	77.8894	89.196	397	659.833
FAVG1_2968	19	0	FGSG_07909T0	| FGSG_07909 | Fusarium graminearum conserved hypothetical protein (753 aa)	56.8151	67.8812	672	763.837
FAVG1_2970	6	0	FGSG_07907T0	| FGSG_07907 | Fusarium graminearum hypothetical protein similar to phosphatidyl synthase (475 aa)	94.181	97.4138	464	915.605
FAVG1_2971	10	0	FGSG_07908T0	| FGSG_07908 | Fusarium graminearum hypothetical protein similar to Gld1 (330 aa)	90.8537	95.4268	328	633.639
FAVG1_2976	16	0	FGSG_07914T0	| FGSG_07914 | Fusarium graminearum conserved hypothetical protein (606 aa)	69.2437	79.8319	592	806.594
FAVG1_2977	10	0	FGSG_07916T0	| FGSG_07916 | Fusarium graminearum conserved hypothetical protein (847 aa)	79.1781	89.589	730	1159.82
FAVG1_2978	10	0	FGSG_07917T0	| FGSG_07917 | Fusarium graminearum hypothetical protein (506 aa)	85.1485	91.6832	505	819.305
FAVG1_2985	12	0	FGSG_07924T0	| FGSG_07924 | Fusarium graminearum conserved hypothetical protein (744 aa)	89.1711	92.1123	743	1244.95
FAVG1_2987	9	0	FGSG_07926T0	| FGSG_07926 | Fusarium graminearum hypothetical protein similar to alpha,alpha-trehalose-phosphate synthase subunit TPS2 (887 aa)	94.8081	97.4041	884	1756.11
FAVG1_2988	12	0	FGSG_07927T0	| FGSG_07927 | Fusarium graminearum predicted protein (519 aa)	67.1053	78.5714	516	694.501
FAVG1_2989	13	0	FGSG_07928T0	| FGSG_07928 | Fusarium graminearum conserved hypothetical protein (726 aa)	93.1034	93.1034	654	924.08
FAVG1_2990	3	0	FGSG_07929T0	| FGSG_07929 | Fusarium graminearum conserved hypothetical protein (584 aa)	85.274	92.4658	583	885.945
FAVG1_2991	5	0	FGSG_07930T0	| FGSG_07930 | Fusarium graminearum conserved hypothetical protein (440 aa)	90.411	94.5205	438	750.74
FAVG1_2992	4	0	FGSG_07931T0	| FGSG_07931 | Fusarium graminearum hypothetical protein similar to actin-binding protein fragmin P (397 aa)	87.2396	94.2708	384	678.707
FAVG1_2995	8	0	FGSG_07934T0	| FGSG_07934 | Fusarium graminearum conserved hypothetical protein (1359 aa)	71.4286	84.2857	1133	870.922
FAVG1_2996	6	0	FGSG_13253T0	| FGSG_13253 | Fusarium graminearum conserved hypothetical protein (2263 aa)	80.3263	87.7159	3109	3171.33
FAVG1_3000	4	0	FGSG_07937T0	| FGSG_07937 | Fusarium graminearum conserved hypothetical protein (868 aa)	86.2637	89.1209	867	1388.63
FAVG1_3002	32	0	FGSG_07939T0	| FGSG_07939 | Fusarium graminearum coatomer subunit alpha (1221 aa)	97.2951	98.9344	1220	2464.11
FAVG1_3003	5	0	FGSG_07940T0	| FGSG_07940 | Fusarium graminearum hypothetical protein similar to UDP-glucose:glycoprotein glucosyltransferase (1464 aa)	81.0848	89.2907	1437	2328.9
FAVG1_3004	12	0	FGSG_07941T0	| FGSG_07941 | Fusarium graminearum white collar 1 protein (1036 aa)	90.9548	95.5779	990	1736.08
FAVG1_3005	9	0	FGSG_13254T0	| FGSG_13254 | Fusarium graminearum hypothetical protein similar to importin beta-3 subunit (1031 aa)	86.7942	90.5282	1030	1715.66
FAVG1_3006	4	0	FGSG_07942T0	| FGSG_07942 | Fusarium graminearum hypothetical protein similar to CBS domain protein (522 aa)	91.2046	95.2199	521	752.666
FAVG1_3009	10	0	FGSG_07945T0	| FGSG_07945 | Fusarium graminearum hypothetical protein similar to serine palmitoyl CoA transferase subunit LcbA (517 aa)	92.607	96.3035	514	955.281
FAVG1_3010	2	0	FGSG_07946T0	| FGSG_07946 | Fusarium graminearum 1,3-beta-glucan synthase component GLS2 (1945 aa)	90.844	94.5269	1944	3497.98
FAVG1_3011	4	0	FGSG_07947T0	| FGSG_07947 | Fusarium graminearum conserved hypothetical protein (704 aa)	72.7928	81.8018	555	721.079
FAVG1_3014	7	0	FGSG_07950T0	| FGSG_07950 | Fusarium graminearum conserved hypothetical protein (642 aa)	91.3333	95.7778	449	830.091
FAVG1_3017	9	0	FGSG_07953T0	| FGSG_07953 | Fusarium graminearum aconitate hydratase, mitochondrial precursor (789 aa)	97.0738	99.1094	786	1595.87
FAVG1_3019	4	0	FGSG_07955T0	| FGSG_07955 | Fusarium graminearum hypothetical protein similar to rhomboid protein 2 (594 aa)	91.3793	96.0345	580	1060.83
FAVG1_3020	5	0	FGSG_07956T0	| FGSG_07956 | Fusarium graminearum hypothetical protein similar to proteasome regulatory particle subunit RpnI (382 aa)	92.3885	96.3255	381	720.309
FAVG1_3021	10	0	FGSG_13257T0	| FGSG_13257 | Fusarium graminearum conserved hypothetical protein (376 aa)	93.6508	96.5608	375	677.937
FAVG1_3022	14	0	FGSG_07958T0	| FGSG_07958 | Fusarium graminearum conserved hypothetical protein (515 aa)	93.5798	97.8599	514	1030.78
FAVG1_3024	9	0	FGSG_07960T0	| FGSG_07960 | Fusarium graminearum conserved hypothetical protein (580 aa)	63.4483	73.6207	578	713.761
FAVG1_3026	10	0	FGSG_07962T0	| FGSG_07962 | Fusarium graminearum DNA repair and recombination protein RAD54 (806 aa)	92.795	96.5217	805	1533.85
FAVG1_3028	16	0	FGSG_07964T0	| FGSG_07964 | Fusarium graminearum hypothetical protein similar to RSC complex subunit RSC1 (949 aa)	80.4113	87.987	921	1278.08
FAVG1_3029	3	0	FGSG_07965T0	| FGSG_07965 | Fusarium graminearum conserved hypothetical protein (327 aa)	68.0328	77.8689	325	514.998
FAVG1_3030	5	0	FGSG_07966T0	| FGSG_07966 | Fusarium graminearum hypothetical protein similar to transmembrane protein UsgS (376 aa)	87.2	93.0667	375	660.988
FAVG1_3031	2	0	FGSG_07967T0	| FGSG_07967 | Fusarium graminearum conserved hypothetical protein (717 aa)	69.5535	79.0257	716	813.913
FAVG1_3034	12	0	FGSG_07970T0	| FGSG_07970 | Fusarium graminearum hypothetical protein similar to dihydrolipoamide succinyltransferase (422 aa)	91.5294	95.5294	421	689.108
FAVG1_3035	10	0	FGSG_09159T0	| FGSG_09159 | Fusarium graminearum conserved hypothetical protein (601 aa)	89	94.3333	600	1035.02
FAVG1_3036	7	0	FGSG_09158T0	| FGSG_09158 | Fusarium graminearum hypothetical protein similar to MRS7 family protein (551 aa)	90.7063	95.3532	535	882.093
FAVG1_3037	8	0	FGSG_09157T0	| FGSG_09157 | Fusarium graminearum hypothetical protein similar to PX domain protein (461 aa)	93.5841	97.3451	452	764.222
FAVG1_3038	7	0	FGSG_09156T0	| FGSG_09156 | Fusarium graminearum KEX1 protease precursor (853 aa)	85.4589	90.2265	825	1321.22
FAVG1_3039	15	0	FGSG_09155T0	| FGSG_09155 | Fusarium graminearum hypothetical protein similar to phosphate transport protein MIR1 (316 aa)	93.0159	96.1905	315	598.971
FAVG1_3041	4	0	FGSG_09148T0	| FGSG_09148 | Fusarium graminearum hypothetical protein similar to peptidase U34 (512 aa)	93.1641	96.6797	511	1002.28
FAVG1_3045	16	0	FGSG_09135T0	| FGSG_09135 | Fusarium graminearum conserved hypothetical protein (1306 aa)	84	90.0769	1287	2041.93
FAVG1_3048	11	0	FGSG_09137T0	| FGSG_09137 | Fusarium graminearum conserved hypothetical protein (535 aa)	49.2308	66.7308	507	533.487
FAVG1_3050	10	0	FGSG_09138T0	| FGSG_09138 | Fusarium graminearum hypothetical protein similar to amidohydrolase (430 aa)	89.2774	96.0373	429	803.897
FAVG1_3051	11	0	FGSG_13662T0	| FGSG_13662 | Fusarium graminearum DNA-directed RNA polymerase III largest subunit (1451 aa)	74.2503	84.4881	960	1495.72
FAVG1_3053	10	0	FGSG_09140T0	| FGSG_09140 | Fusarium graminearum conserved hypothetical protein (615 aa)	84.0532	91.8605	597	1022.31
FAVG1_3056	5	0	FGSG_09141T0	| FGSG_09141 | Fusarium graminearum hypothetical protein similar to gamma-glutamyltranspeptidase (596 aa)	81.8792	86.9128	595	983.015
FAVG1_3059	2	0	FGSG_09180T0	| FGSG_09180 | Fusarium graminearum conserved hypothetical protein (626 aa)	85.5538	91.9743	623	1057.36
FAVG1_3061	13	0	FGSG_09178T0	| FGSG_09178 | Fusarium graminearum conserved hypothetical protein (820 aa)	94.4107	97.0838	819	1535.39
FAVG1_3062	10	0	FGSG_09177T0	| FGSG_09177 | Fusarium graminearum predicted protein (519 aa)	64.3956	76.9231	468	590.882
FAVG1_3065	4	0	FGSG_09198T0	| FGSG_09198 | Fusarium graminearum conserved hypothetical protein (537 aa)	82.548	87.7836	536	933.324
FAVG1_3066	2	0	FGSG_09197T0	| FGSG_09197 | Fusarium graminearum 3-hydroxy-3-methylglutaryl-coenzyme A reductase (1182 aa)	90.7095	94.9324	1181	2117.43
FAVG1_3068	10	0	FGSG_09195T0	| FGSG_09195 | Fusarium graminearum conserved hypothetical protein (531 aa)	71.7996	86.0853	530	844.343
FAVG1_3073	5	0	FGSG_09191T0	| FGSG_09191 | Fusarium graminearum conserved hypothetical protein (303 aa)	85.7616	93.7086	310	549.666
FAVG1_3076	10	0	FGSG_09189T0	| FGSG_09189 | Fusarium graminearum conserved hypothetical protein (383 aa)	78.2723	86.3874	381	624.394
FAVG1_3080	10	0	FGSG_09184T0	| FGSG_09184 | Fusarium graminearum conserved hypothetical protein (531 aa)	86.8472	93.2302	516	948.732
FAVG1_3081	10	0	FGSG_09183T0	| FGSG_09183 | Fusarium graminearum conserved hypothetical protein (441 aa)	74.8649	87.027	381	602.438
FAVG1_3082	15	0	FGSG_09182T0	| FGSG_09182 | Fusarium graminearum hypothetical protein similar to polyketide synthase (2139 aa)	82.9008	91.2419	2137	3694.43
FAVG1_3084	9	0	FGSG_09203T0	| FGSG_09203 | Fusarium graminearum conserved hypothetical protein (1063 aa)	82.9828	89.8662	1025	1521.52
FAVG1_3085	9	0	FGSG_09206T0	| FGSG_09206 | Fusarium graminearum conserved hypothetical protein (701 aa)	85.3372	92.8152	681	1220.3
FAVG1_3086	10	0	FGSG_09364T0	| FGSG_09364 | Fusarium graminearum conserved hypothetical protein (341 aa)	86.1765	92.6471	354	580.096
FAVG1_3088	12	0	FGSG_09362T0	| FGSG_09362 | Fusarium graminearum conserved hypothetical protein (525 aa)	75.7974	83.6773	524	704.131
FAVG1_3091	4	0	FGSG_09359T0	| FGSG_09359 | Fusarium graminearum hypothetical protein (526 aa)	91.2381	95.619	525	832.017
FAVG1_3095	11	0	FGSG_09349T0	| FGSG_09349 | Fusarium graminearum conserved hypothetical protein (581 aa)	79.8893	85.9779	501	838.565
FAVG1_3099	10	0	FGSG_09351T0	| FGSG_09351 | Fusarium graminearum conserved hypothetical protein (511 aa)	86.0784	93.3333	511	949.888
FAVG1_3100	10	0	FGSG_09352T0	| FGSG_09352 | Fusarium graminearum conserved hypothetical protein (380 aa)	80.117	89.1813	342	573.933
FAVG1_3102	6	0	FGSG_05868T0	| FGSG_05868 | Fusarium graminearum conserved hypothetical protein (469 aa)	61.9958	79.1667	472	522.702
FAVG1_3103	10	0	FGSG_09354T0	| FGSG_09354 | Fusarium graminearum N amino acid transport system protein (466 aa)	94.9002	96.8958	448	834.328
FAVG1_3107	10	0	FGSG_09347T0	| FGSG_09347 | Fusarium graminearum conserved hypothetical protein (353 aa)	80.6818	91.1932	367	601.668
FAVG1_3109	10	0	FGSG_11624T0	| FGSG_11624 | Fusarium graminearum conserved hypothetical protein (503 aa)	84.6307	92.4152	496	845.499
FAVG1_3111	10	0	FGSG_09344T0	| FGSG_09344 | Fusarium graminearum hypothetical protein similar to tartrate dehydrogenase (369 aa)	91.5531	96.1853	367	667.537
FAVG1_3113	10	0	FGSG_09342T0	| FGSG_09342 | Fusarium graminearum hypothetical protein similar to RCO3 (580 aa)	93.8144	97.079	579	972.615
FAVG1_3114	10	0	FGSG_09341T0	| FGSG_09341 | Fusarium graminearum hypothetical protein similar to soluble fumarate reductase (631 aa)	95.7143	98.5714	630	1150.58
FAVG1_3117	5	0	FGSG_09338T0	| FGSG_09338 | Fusarium graminearum conserved hypothetical protein (1135 aa)	93.4087	96.3277	1058	1900.95
FAVG1_3121	11	0	FGSG_09333T0	| FGSG_09333 | Fusarium graminearum protein RDR1 (545 aa)	76.9797	87.477	539	857.825
FAVG1_3123	10	0	FGSG_09337T0	| FGSG_09337 | Fusarium graminearum hypothetical protein similar to acetamidase (527 aa)	74.2115	87.9406	526	830.861
FAVG1_3124	10	0	FGSG_13561T0	| FGSG_13561 | Fusarium graminearum conserved hypothetical protein (410 aa)	85.468	92.6108	421	743.806
FAVG1_3126	10	0	FGSG_09335T0	| FGSG_09335 | Fusarium graminearum hypothetical protein similar to fructose facilitator (609 aa)	93.5961	96.5517	608	1152.89
FAVG1_3129	11	0	FGSG_04182T0	| FGSG_04182 | Fusarium graminearum conserved hypothetical protein (566 aa)	88.8545	94.7368	554	689.108
FAVG1_3130	10	0	FGSG_09329T0	| FGSG_09329 | Fusarium graminearum hypothetical protein similar to ABC multidrug transporter (1475 aa)	87.9098	93.9208	1461	2728.74
FAVG1_3131	11	0	FGSG_09328T0	| FGSG_09328 | Fusarium graminearum predicted protein (561 aa)	76.7152	87.7339	480	732.635
FAVG1_3132	5	0	FGSG_09327T0	| FGSG_09327 | Fusarium graminearum hypothetical protein similar to glycerol:H+ symporter Gup1 (622 aa)	90.6602	95.9742	621	1145.18
FAVG1_3134	3	0	FGSG_09325T0	| FGSG_09325 | Fusarium graminearum conserved hypothetical protein (756 aa)	76.005	83.4171	755	971.844
FAVG1_3135	9	0	FGSG_09324T0	| FGSG_09324 | Fusarium graminearum conserved hypothetical protein (547 aa)	78.0443	86.3469	542	844.343
FAVG1_3136	30	0	FGSG_09323T0	| FGSG_09323 | Fusarium graminearum conserved hypothetical protein (477 aa)	85.084	90.1261	469	725.317
FAVG1_3138	8	0	FGSG_13551T0	| FGSG_13551 | Fusarium graminearum conserved hypothetical protein (350 aa)	83.5616	90.411	349	591.267
FAVG1_3140	3	0	FGSG_09312T0	| FGSG_09312 | Fusarium graminearum 3-methyl-2-oxobutanoate hydroxymethyltransferase (346 aa)	92.5816	95.2522	337	597.045
FAVG1_3142	5	0	FGSG_09311T0	| FGSG_09311 | Fusarium graminearum conserved hypothetical protein (721 aa)	84.8951	93.2867	712	1285.78
FAVG1_3143	5	0	FGSG_09310T0	| FGSG_09310 | Fusarium graminearum conserved hypothetical protein (630 aa)	86.9841	92.8571	629	1122.84
FAVG1_3144	6	0	FGSG_09309T0	| FGSG_09309 | Fusarium graminearum hypothetical protein similar to xaa-pro dipeptidase app(E.coli) (500 aa)	90.0596	95.0298	499	901.738
FAVG1_3145	10	0	FGSG_09308T0	| FGSG_09308 | Fusarium graminearum conserved hypothetical protein (508 aa)	78.7819	87.4263	507	716.842
FAVG1_3146	5	0	FGSG_09307T0	| FGSG_09307 | Fusarium graminearum conserved hypothetical protein (520 aa)	60.6178	76.0618	510	635.18
FAVG1_3147	7	0	FGSG_09306T0	| FGSG_09306 | Fusarium graminearum conserved hypothetical protein (1561 aa)	86.9507	90.2796	1498	2493.38
FAVG1_3148	10	0	FGSG_09321T0	| FGSG_09321 | Fusarium graminearum acetyl-CoA acetyltransferase IB (397 aa)	94.9495	97.9798	396	737.643
FAVG1_3149	13	0	FGSG_13556T0	| FGSG_13556 | Fusarium graminearum 116 kDa U5 small nuclear ribonucleoprotein component (784 aa)	97.2028	100	833	1475.3
FAVG1_3151	12	0	FGSG_09318T0	| FGSG_09318 | Fusarium graminearum conserved hypothetical protein (851 aa)	85.3468	89.4855	850	1465.29
FAVG1_3154	12	0	FGSG_09303T0	| FGSG_09303 | Fusarium graminearum conserved hypothetical protein (551 aa)	83.5145	88.7681	550	863.603
FAVG1_3155	10	0	FGSG_09304T0	| FGSG_09304 | Fusarium graminearum conserved hypothetical protein (358 aa)	91.5068	94.7945	357	652.129
FAVG1_3159	8	0	FGSG_13549T0	| FGSG_13549 | Fusarium graminearum conserved hypothetical protein (1617 aa)	94.4444	95.614	1570	2555.01
FAVG1_3160	11	0	FGSG_09299T0	| FGSG_09299 | Fusarium graminearum ribose-phosphate pyrophosphokinase I (324 aa)	97.2136	98.7616	323	644.04
FAVG1_3161	9	0	FGSG_09298T0	| FGSG_09298 | Fusarium graminearum conserved hypothetical protein (590 aa)	95.2462	98.1324	589	1164.06
FAVG1_3162	10	0	FGSG_09297T0	| FGSG_09297 | Fusarium graminearum hypothetical protein similar to proline permease (559 aa)	94.086	97.1326	558	1076.23
FAVG1_3163	4	0	FGSG_09296T0	| FGSG_09296 | Fusarium graminearum predicted protein (837 aa)	70.8431	78.103	836	854.358
FAVG1_3165	5	0	FGSG_09294T0	| FGSG_09294 | Fusarium graminearum hypothetical protein similar to stomatin family protein (401 aa)	87.1287	93.0693	400	660.218
FAVG1_3167	7	0	FGSG_09485T0	| FGSG_09485 | Fusarium graminearum carboxy-cis,cis-muconate cyclase (365 aa)	92.5824	96.4286	364	716.072
FAVG1_3168	5	0	FGSG_09484T0	| FGSG_09484 | Fusarium graminearum conserved hypothetical protein (572 aa)	90.4762	94.8052	461	775.007
FAVG1_3169	10	0	FGSG_09483T0	| FGSG_09483 | Fusarium graminearum hypothetical protein similar to d-3-phosphoglycerate dehydrogenase (570 aa)	90.6854	94.5518	569	1043.11
FAVG1_3170	3	0	FGSG_09482T0	| FGSG_09482 | Fusarium graminearum lactoylglutathione lyase (361 aa)	88.1868	93.956	360	675.626
FAVG1_3171	2	0	FGSG_09481T0	| FGSG_09481 | Fusarium graminearum conserved hypothetical protein (619 aa)	83.8915	88.9952	618	868.611
FAVG1_3173	10	0	FGSG_09479T0	| FGSG_09479 | Fusarium graminearum conserved hypothetical protein (474 aa)	62.5	81.25	443	526.168
FAVG1_3174	9	0	FGSG_09477T0	| FGSG_09477 | Fusarium graminearum conserved hypothetical protein (601 aa)	78.6667	88.3333	600	960.288
FAVG1_3176	6	0	FGSG_09475T0	| FGSG_09475 | Fusarium graminearum hypothetical protein similar to endonuclease/exonuclease/phosphatase family protein (603 aa)	85.0498	93.3555	602	1080.86
FAVG1_3177	5	0	FGSG_09474T0	| FGSG_09474 | Fusarium graminearum conserved hypothetical protein (378 aa)	86.6279	92.4419	344	516.538
FAVG1_3179	12	0	FGSG_09471T0	| FGSG_09471 | Fusarium graminearum 78 kDa glucose-regulated protein precursor (664 aa)	97.4359	98.9442	663	1199.88
FAVG1_3183	10	0	FGSG_09466T0	| FGSG_09466 | Fusarium graminearum hypothetical protein similar to elongation factor Tu GTP binding domain protein (777 aa)	78.8945	85.9296	776	1140.95
FAVG1_3184	10	0	FGSG_09465T0	| FGSG_09465 | Fusarium graminearum T-complex protein 1 subunit epsilon (545 aa)	96.6851	99.0792	543	1050.43
FAVG1_3186	4	0	FGSG_09462T0	| FGSG_09462 | Fusarium graminearum conserved hypothetical protein (687 aa)	83.4061	90.2475	685	1069.3
FAVG1_3187	10	0	FGSG_09461T0	| FGSG_09461 | Fusarium graminearum conserved hypothetical protein (572 aa)	60.788	78.2364	555	631.328
FAVG1_3190	8	0	FGSG_09457T0	| FGSG_09457 | Fusarium graminearum conserved hypothetical protein (563 aa)	89.0265	93.8053	562	881.708
FAVG1_3191	7	0	FGSG_09456T0	| FGSG_09456 | Fusarium graminearum 6-phosphofructokinase (784 aa)	93.6143	97.318	783	1535.01
FAVG1_3193	12	0	FGSG_09454T0	| FGSG_09454 | Fusarium graminearum hypothetical protein similar to importin beta-1 subunit (876 aa)	94.9714	98.4	875	1669.44
FAVG1_3195	6	0	FGSG_09453T0	| FGSG_09453 | Fusarium graminearum phosphoribosylaminoimidazole-succinocarboxamide synthase (306 aa)	93.3775	97.351	302	582.793
FAVG1_3196	10	0	FGSG_13587T0	| FGSG_13587 | Fusarium graminearum conserved hypothetical protein (411 aa)	78.5366	87.8049	424	688.337
FAVG1_3199	6	0	FGSG_09448T0	| FGSG_09448 | Fusarium graminearum hypothetical protein similar to siroheme synthase (583 aa)	87.2852	91.5808	564	994.186
FAVG1_3200	10	0	FGSG_13585T0	| FGSG_13585 | Fusarium graminearum conserved hypothetical protein (818 aa)	87.0813	93.7799	796	1310.82
FAVG1_3201	2	0	FGSG_09446T0	| FGSG_09446 | Fusarium graminearum conserved hypothetical protein (345 aa)	89.2442	94.7674	344	600.897
FAVG1_3202	9	0	FGSG_09445T0	| FGSG_09445 | Fusarium graminearum conserved hypothetical protein (769 aa)	79.1223	87.5	751	1189.87
FAVG1_3203	9	0	FGSG_09444T0	| FGSG_09444 | Fusarium graminearum lipoic acid synthetase, mitochondrial precursor (411 aa)	92.2897	93.6916	410	806.209
FAVG1_3208	3	0	FGSG_09440T0	| FGSG_09440 | Fusarium graminearum phosphoribosylformylglycinamidine synthase (1355 aa)	93.2792	96.8981	1353	2552.32
FAVG1_3210	160	0	FGSG_13583T0	| FGSG_13583 | Fusarium graminearum conserved hypothetical protein (1892 aa)	75	89.1667	2589	2125.13
FAVG1_3213	6	0	FGSG_09437T0	| FGSG_09437 | Fusarium graminearum hypothetical protein similar to amino acid transporter (465 aa)	93.319	97.1983	464	716.457
FAVG1_3215	12	0	FGSG_09435T0	| FGSG_09435 | Fusarium graminearum hypothetical protein similar to SHO1 protein (303 aa)	92.7632	95.3947	302	577.4
FAVG1_3217	3	0	FGSG_09432T0	| FGSG_09432 | Fusarium graminearum hypothetical protein similar to proteasome regulatory particle subunit RpnE (482 aa)	94.5946	97.921	481	865.914
FAVG1_3219	8	0	FGSG_09429T0	| FGSG_09429 | Fusarium graminearum hypothetical protein similar to nipsnap family protein (355 aa)	90.9605	96.3277	354	654.825
FAVG1_3220	3	0	FGSG_09428T0	| FGSG_09428 | Fusarium graminearum conserved hypothetical protein (304 aa)	88.1188	93.0693	303	546.199
FAVG1_3223	7	0	FGSG_09425T0	| FGSG_09425 | Fusarium graminearum hypothetical protein similar to alpha-1,6-mannosyltransferase subunit Och1 (447 aa)	79.5148	87.3315	351	572.392
FAVG1_3224	15	0	FGSG_09424T0	| FGSG_09424 | Fusarium graminearum hypothetical protein similar to fadD35 (636 aa)	88.0315	93.0709	635	1125.15
FAVG1_3225	5	0	FGSG_09423T0	| FGSG_09423 | Fusarium graminearum conserved hypothetical protein (522 aa)	86.9482	91.5547	521	898.656
FAVG1_3226	4	0	FGSG_09422T0	| FGSG_09422 | Fusarium graminearum hypothetical protein similar to bax Inhibitor family protein (277 aa)	98.1884	98.5507	276	555.829
FAVG1_3227	11	0	FGSG_09421T0	| FGSG_09421 | Fusarium graminearum hypothetical protein similar to septin (385 aa)	96.6146	98.4375	384	681.789
FAVG1_3228	17	0	FGSG_09420T0	| FGSG_09420 | Fusarium graminearum hypothetical protein similar to phosphatidylinositol 3,5-bisphosphate-binding protein (369 aa)	88.4514	92.3885	368	689.493
FAVG1_3230	4	0	FGSG_09418T0	| FGSG_09418 | Fusarium graminearum conserved hypothetical protein (513 aa)	90.7514	93.8343	510	860.907
FAVG1_3231	5	0	FGSG_09417T0	| FGSG_09417 | Fusarium graminearum conserved hypothetical protein (679 aa)	72.0898	80.9257	678	1015.76
FAVG1_3233	2	0	FGSG_09414T0	| FGSG_09414 | Fusarium graminearum conserved hypothetical protein (554 aa)	86.4376	91.8626	553	959.903
FAVG1_3234	11	0	FGSG_09413T0	| FGSG_09413 | Fusarium graminearum conserved hypothetical protein (491 aa)	88.9328	91.8972	489	868.226
FAVG1_3235	9	0	FGSG_09412T0	| FGSG_09412 | Fusarium graminearum conserved hypothetical protein (700 aa)	72.9078	81.25	680	989.564
FAVG1_3238	10	0	FGSG_09408T0	| FGSG_09408 | Fusarium graminearum G2-specific protein kinase nim-1 (716 aa)	90.7202	94.0443	715	1315.44
FAVG1_3240	4	0	FGSG_09406T0	| FGSG_09406 | Fusarium graminearum conserved hypothetical protein (1523 aa)	82.9596	88.0846	1518	2367.04
FAVG1_3241	2	0	FGSG_13570T0	| FGSG_13570 | Fusarium graminearum conserved hypothetical protein (475 aa)	72.0884	78.9157	458	529.25
FAVG1_3242	3	0	FGSG_13569T0	| FGSG_13569 | Fusarium graminearum conserved hypothetical protein (640 aa)	82.9525	91.2127	569	760.37
FAVG1_3245	7	0	FGSG_09402T0	| FGSG_09402 | Fusarium graminearum hypothetical protein similar to sn-1,2-diacylglycerol cholinephosphotransferase (415 aa)	90.4282	94.7103	397	741.11
FAVG1_3246	6	0	FGSG_09401T0	| FGSG_09401 | Fusarium graminearum hypothetical protein similar to glutaminyl cyclase (398 aa)	85.1662	92.5831	391	682.945
FAVG1_3247	8	0	FGSG_09400T0	| FGSG_09400 | Fusarium graminearum conserved hypothetical protein (319 aa)	90.2516	94.9686	318	608.601
FAVG1_3249	10	0	FGSG_09398T0	| FGSG_09398 | Fusarium graminearum conserved hypothetical protein (356 aa)	76.9014	86.4789	355	587.03
FAVG1_3250	3	0	FGSG_09397T0	| FGSG_09397 | Fusarium graminearum glycylpeptide N-tetradecanoyltransferase (565 aa)	92.0213	96.2766	564	1017.68
FAVG1_3251	10	0	FGSG_09396T0	| FGSG_09396 | Fusarium graminearum conserved hypothetical protein (399 aa)	87.3874	91.2913	333	597.43
FAVG1_3252	4	0	FGSG_09395T0	| FGSG_09395 | Fusarium graminearum conserved hypothetical protein (745 aa)	75.2174	80.7246	687	884.404
FAVG1_3254	4	0	FGSG_09393T0	| FGSG_09393 | Fusarium graminearum conserved hypothetical protein (609 aa)	90.7895	95.8882	608	1045.8
FAVG1_3256	12	0	FGSG_09391T0	| FGSG_09391 | Fusarium graminearum conserved hypothetical protein (894 aa)	83.3705	88.1696	893	1297.34
FAVG1_3261	3	0	FGSG_09385T0	| FGSG_09385 | Fusarium graminearum GPI mannosyltransferase 1 (423 aa)	90.7583	95.9716	422	750.74
FAVG1_3262	10	0	FGSG_09384T0	| FGSG_09384 | Fusarium graminearum conserved hypothetical protein (614 aa)	84.0391	88.9251	613	1029.62
FAVG1_3264	10	0	FGSG_09382T0	| FGSG_09382 | Fusarium graminearum hypothetical protein similar to extracellular alkaline protease (443 aa)	86.2884	92.6714	419	699.893
FAVG1_3265	6	0	FGSG_09381T0	| FGSG_09381 | Fusarium graminearum squalene synthetase (463 aa)	91.342	96.3203	462	900.197
FAVG1_3266	10	0	FGSG_09380T0	| FGSG_09380 | Fusarium graminearum hypothetical protein similar to DnaJ domain protein (538 aa)	87.9182	92.1933	537	727.243
FAVG1_3267	3	0	FGSG_09379T0	| FGSG_09379 | Fusarium graminearum conserved hypothetical protein (730 aa)	74.7989	81.5013	728	705.286
FAVG1_3268	10	0	FGSG_09378T0	| FGSG_09378 | Fusarium graminearum conserved hypothetical protein (389 aa)	75	81.6327	388	515.383
FAVG1_3269	1	0	FGSG_09377T0	| FGSG_09377 | Fusarium graminearum conserved hypothetical protein (758 aa)	73.3083	81.4536	752	919.842
FAVG1_3270	10	0	FGSG_09376T0	| FGSG_09376 | Fusarium graminearum conserved hypothetical protein (505 aa)	86.9396	91.8129	504	778.474
FAVG1_3273	10	0	FGSG_09373T0	| FGSG_09373 | Fusarium graminearum hypothetical protein similar to FAD-dependent oxidoreductase (513 aa)	91.6342	96.4981	511	907.901
FAVG1_3276	6	0	FGSG_09204T0	| FGSG_09204 | Fusarium graminearum metacaspase-1 precursor (403 aa)	89.5652	96.5217	345	612.453
FAVG1_3279	6	0	FGSG_09366T0	| FGSG_09366 | Fusarium graminearum conserved hypothetical protein (462 aa)	87.9747	94.6203	316	533.102
FAVG1_3280	10	0	FGSG_09367T0	| FGSG_09367 | Fusarium graminearum conserved hypothetical protein (552 aa)	90.7104	95.6284	549	1047.34
FAVG1_3283	15	0	FGSG_09368T0	| FGSG_09368 | Fusarium graminearum conserved hypothetical protein (1002 aa)	87.8879	93.6937	999	1766.13
FAVG1_3287	10	0	FGSG_09371T0	| FGSG_09371 | Fusarium graminearum conserved hypothetical protein (582 aa)	91.0211	94.3662	568	1080.86
FAVG1_3289	10	0	FGSG_09209T0	| FGSG_09209 | Fusarium graminearum conserved hypothetical protein (462 aa)	86.3962	93.5561	444	689.878
FAVG1_3292	6	0	FGSG_09212T0	| FGSG_09212 | Fusarium graminearum hypothetical protein similar to retrograde regulation protein 2 (623 aa)	93.8511	96.7638	618	1084.71
FAVG1_3296	10	0	FGSG_09218T0	| FGSG_09218 | Fusarium graminearum hypothetical protein similar to SIR2 family histone deacetylase (441 aa)	87.2274	95	312	586.645
FAVG1_3300	7	0	FGSG_09214T0	| FGSG_09214 | Fusarium graminearum hypothetical protein similar to homocysteineS-methyltransferase (342 aa)	87.9765	96.1877	341	638.262
FAVG1_3301	10	0	FGSG_09219T0	| FGSG_09219 | Fusarium graminearum hypothetical protein similar to laccase (518 aa)	80.622	88.0383	410	701.049
FAVG1_3303	7	0	FGSG_09221T0	| FGSG_09221 | Fusarium graminearum conserved hypothetical protein (745 aa)	84.6897	89.7931	719	968.378
FAVG1_3305	6	0	FGSG_09223T0	| FGSG_09223 | Fusarium graminearum conserved hypothetical protein (425 aa)	87.234	93.1442	423	733.406
FAVG1_3306	10	0	FGSG_09224T0	| FGSG_09224 | Fusarium graminearum conserved hypothetical protein (346 aa)	85.3448	91.092	341	606.29
FAVG1_3308	13	0	FGSG_09225T0	| FGSG_09225 | Fusarium graminearum predicted protein (465 aa)	81.8182	89.2774	485	708.753
FAVG1_3310	10	0	FGSG_09226T0	| FGSG_09226 | Fusarium graminearum conserved hypothetical protein (803 aa)	74.3142	83.9152	801	1248.03
FAVG1_3311	6	0	FGSG_09227T0	| FGSG_09227 | Fusarium graminearum conserved hypothetical protein (1242 aa)	74.6914	85.5967	971	1084.32
FAVG1_3313	7	0	FGSG_09229T0	| FGSG_09229 | Fusarium graminearum serine/threonine-protein phosphatase 2A activator 1 (446 aa)	89.2617	92.8412	445	775.007
FAVG1_3316	6	0	FGSG_09232T0	| FGSG_09232 | Fusarium graminearum hypothetical protein similar to potassium channel (722 aa)	75.0999	81.6245	718	1043.49
FAVG1_3317	5	0	FGSG_09233T0	| FGSG_09233 | Fusarium graminearum conserved hypothetical protein (1577 aa)	91.0959	94.5205	843	871.692
FAVG1_3320	1	0	FGSG_09237T0	| FGSG_09237 | Fusarium graminearum conserved hypothetical protein (893 aa)	83.7029	90.0222	892	1228.39
FAVG1_3321	5	0	FGSG_09238T0	| FGSG_09238 | Fusarium graminearum hypothetical protein similar to ser/Thr protein phosphatase family protein (678 aa)	93.7107	95.4403	635	1046.96
FAVG1_3322	10	0	FGSG_09239T0	| FGSG_09239 | Fusarium graminearum ubiquinone/menaquinone biosynthesis methyltransferase ubiE (308 aa)	92.5566	94.4984	307	594.734
FAVG1_3323	10	0	FGSG_09240T0	| FGSG_09240 | Fusarium graminearum 2-oxoisovalerate dehydrogenase subunit alpha, mitochondrial precursor (450 aa)	89.5323	93.3185	449	832.017
FAVG1_3324	9	0	FGSG_09241T0	| FGSG_09241 | Fusarium graminearum hypothetical protein similar to ubiquitin fusion degradation protein UFD4 (1883 aa)	93.4292	97.1253	1102	1808.5
FAVG1_3325	4	0	FGSG_09243T0	| FGSG_09243 | Fusarium graminearum predicted protein (910 aa)	87.5	93.75	750	897.116
FAVG1_3326	6	0	FGSG_09244T0	| FGSG_09244 | Fusarium graminearum conserved hypothetical protein (1525 aa)	81.0707	87.253	1524	2152.1
FAVG1_3327	9	0	FGSG_09245T0	| FGSG_09245 | Fusarium graminearum hypothetical protein similar to fe-containing alcohol dehydrogenase (497 aa)	96.1616	98.7879	495	963.37
FAVG1_3328	7	0	FGSG_13536T0	| FGSG_13536 | Fusarium graminearum conserved hypothetical protein (813 aa)	86.9033	92.1665	812	1370.91
FAVG1_3331	7	0	FGSG_09250T0	| FGSG_09250 | Fusarium graminearum NADH dehydrogenase flavoprotein 1, mitochondrial precursor (487 aa)	98.3539	99.3827	486	997.653
FAVG1_3334	3	0	FGSG_09253T0	| FGSG_09253 | Fusarium graminearum conserved hypothetical protein (401 aa)	87.5	94.75	400	644.425
FAVG1_3335	4	0	FGSG_09254T0	| FGSG_09254 | Fusarium graminearum hypothetical protein similar to patched sphingolipid transporter Ncr1 (1274 aa)	90.9662	95.6009	1273	2262.65
FAVG1_3336	5	0	FGSG_09255T0	| FGSG_09255 | Fusarium graminearum GPI mannosyltransferase 2 (424 aa)	82.7506	89.9767	423	696.812
FAVG1_3338	7	0	FGSG_09257T0	| FGSG_09257 | Fusarium graminearum hypothetical protein similar to L-galactonate dehydratase (451 aa)	98.2222	99.3333	450	923.694
FAVG1_3339	4	0	FGSG_09258T0	| FGSG_09258 | Fusarium graminearum predicted protein (428 aa)	78.5047	85.0467	427	555.829
FAVG1_3340	4	0	FGSG_09259T0	| FGSG_09259 | Fusarium graminearum mating-type switching protein swi10 (387 aa)	86.9231	92.3077	386	579.326
FAVG1_3342	3	0	FGSG_09261T0	| FGSG_09261 | Fusarium graminearum conserved hypothetical protein (414 aa)	84.6535	93.0693	401	697.197
FAVG1_3343	8	0	FGSG_09262T0	| FGSG_09262 | Fusarium graminearum hypothetical protein similar to HEC/Ndc80p family protein (727 aa)	91.2134	96.0948	714	1300.42
FAVG1_3345	11	0	FGSG_09264T0	| FGSG_09264 | Fusarium graminearum conserved hypothetical protein (475 aa)	85.7456	91.886	452	778.089
FAVG1_3346	10	0	FGSG_09265T0	| FGSG_09265 | Fusarium graminearum conserved hypothetical protein (549 aa)	91.2727	94.3636	548	959.903
FAVG1_3347	4	0	FGSG_09266T0	| FGSG_09266 | Fusarium graminearum hydroxymethylglutaryl-CoA synthase (457 aa)	94.0789	97.5877	456	901.353
FAVG1_3348	13	0	FGSG_09267T0	| FGSG_09267 | Fusarium graminearum conserved hypothetical protein (681 aa)	100	100	543	785.023
FAVG1_3350	4	0	FGSG_09269T0	| FGSG_09269 | Fusarium graminearum conserved hypothetical protein (738 aa)	69.1034	80.6897	710	838.18
FAVG1_3352	23	0	FGSG_09271T0	| FGSG_09271 | Fusarium graminearum protein transport protein SEC13 (306 aa)	98.3766	99.026	305	621.698
FAVG1_3353	3	0	FGSG_09272T0	| FGSG_09272 | Fusarium graminearum conserved hypothetical protein (486 aa)	76.2419	86.1771	462	692.575
FAVG1_3356	7	0	FGSG_13541T0	| FGSG_13541 | Fusarium graminearum conserved hypothetical protein (690 aa)	98.2079	99.2832	685	975.696
FAVG1_3357	10	0	FGSG_09274T0	| FGSG_09274 | Fusarium graminearum hypothetical protein similar to serine/threonine protein kinase (910 aa)	91.2281	95.7237	909	1462.2
FAVG1_3358	6	0	FGSG_09275T0	| FGSG_09275 | Fusarium graminearum cell differentiation protein rcd1 (361 aa)	88.3152	88.8587	360	568.54
FAVG1_3362	4	0	FGSG_09280T0	| FGSG_09280 | Fusarium graminearum fructose-1,6-bisphosphatase (343 aa)	96.1877	98.2405	341	682.945
FAVG1_3365	10	0	FGSG_13543T0	| FGSG_13543 | Fusarium graminearum hypothetical protein similar to intermediate filament protein Mdm1 (1225 aa)	89.3776	94.6888	1204	1944.86
FAVG1_3366	10	0	FGSG_13544T0	| FGSG_13544 | Fusarium graminearum tRNA (272 aa)	92.9889	95.941	271	534.258
FAVG1_3368	6	0	FGSG_09284T0	| FGSG_09284 | Fusarium graminearum homoserine dehydrogenase (366 aa)	96.7123	98.9041	365	662.529
FAVG1_3369	10	0	FGSG_09287T0	| FGSG_09287 | Fusarium graminearum conserved hypothetical protein (852 aa)	85	92.8125	848	1350.88
FAVG1_3372	5	0	FGSG_09290T0	| FGSG_09290 | Fusarium graminearum conserved hypothetical protein (444 aa)	69.7727	81.8182	433	641.343
FAVG1_3375	1	0	FGSG_09486T0	| FGSG_09486 | Fusarium graminearum conserved hypothetical protein (805 aa)	83.354	89.8137	803	1244.18
FAVG1_3379	4	0	FGSG_09490T0	| FGSG_09490 | Fusarium graminearum conserved hypothetical protein (365 aa)	89.6254	92.7954	341	531.946
FAVG1_3380	22	0	FGSG_09491T0	| FGSG_09491 | Fusarium graminearum conserved hypothetical protein (1271 aa)	91.9685	96.4567	1268	2298.09
FAVG1_3381	12	0	FGSG_09492T0	| FGSG_09492 | Fusarium graminearum serine/threonine-protein kinase MST20 (761 aa)	85.5405	88.7838	701	1047.73
FAVG1_3383	10	0	FGSG_09494T0	| FGSG_09494 | Fusarium graminearum conserved hypothetical protein (362 aa)	93.8053	98.2301	339	671.003
FAVG1_3384	9	0	FGSG_09495T0	| FGSG_09495 | Fusarium graminearum conserved hypothetical protein (943 aa)	87.766	93.617	940	1619.75
FAVG1_3386	11	0	FGSG_09497T0	| FGSG_09497 | Fusarium graminearum hypothetical protein (402 aa)	90.172	94.1032	401	698.353
FAVG1_3388	6	0	FGSG_09499T0	| FGSG_09499 | Fusarium graminearum hypothetical protein similar to stromal membrane-associated protein (558 aa)	80.5395	85.5491	509	617.076
FAVG1_3392	10	0	FGSG_09503T0	| FGSG_09503 | Fusarium graminearum 3-ketoacyl-CoA thiolase (419 aa)	96.1722	98.0861	418	793.882
FAVG1_3393	7	0	FGSG_09504T0	| FGSG_09504 | Fusarium graminearum conserved hypothetical protein (465 aa)	82.9741	91.3793	464	764.607
FAVG1_3395	2	0	FGSG_09507T0	| FGSG_09507 | Fusarium graminearum conserved hypothetical protein (991 aa)	77.9575	85.4398	984	1288.86
FAVG1_3396	1	0	FGSG_09508T0	| FGSG_09508 | Fusarium graminearum hypothetical protein (409 aa)	72.6392	83.7772	408	540.036
FAVG1_3397	15	0	FGSG_09509T0	| FGSG_09509 | Fusarium graminearum hypothetical protein similar to DNA replication helicase Dna2 (1563 aa)	86.0952	91.619	1562	2644.77
FAVG1_3398	8	0	FGSG_09510T0	| FGSG_09510 | Fusarium graminearum conserved hypothetical protein (1000 aa)	71.9207	80.8977	907	1268.83
FAVG1_3400	8	0	FGSG_09512T0	| FGSG_09512 | Fusarium graminearum branched-chain-amino-acid aminotransferase, mitochondrial precursor (409 aa)	87.0098	94.3627	408	728.398
FAVG1_3401	10	0	FGSG_09513T0	| FGSG_09513 | Fusarium graminearum hypothetical protein similar to protein kinase (932 aa)	88.412	92.8112	931	1332.01
FAVG1_3403	13	0	FGSG_09515T0	| FGSG_09515 | Fusarium graminearum hypothetical protein similar to P-type ATPase (1341 aa)	89.9479	94.9367	1340	2218.74
FAVG1_3404	4	0	FGSG_09516T0	| FGSG_09516 | Fusarium graminearum hypothetical protein similar to tubulin-tyrosine ligase family protein (772 aa)	87.0712	92.2164	736	1312.36
FAVG1_3405	4	0	FGSG_09517T0	| FGSG_09517 | Fusarium graminearum conserved hypothetical protein (421 aa)	79.0476	88.8095	420	598.971
FAVG1_3407	1	0	FGSG_09519T0	| FGSG_09519 | Fusarium graminearum conserved hypothetical protein (412 aa)	77.1971	86.6983	411	578.556
FAVG1_3408	4	0	FGSG_09520T0	| FGSG_09520 | Fusarium graminearum conserved hypothetical protein (766 aa)	81.7121	91.31	765	1192.95
FAVG1_3409	10	0	FGSG_09521T0	| FGSG_09521 | Fusarium graminearum hypothetical protein similar to dihydrodipicolinate synthetase family protein (372 aa)	81.746	88.0952	368	571.622
FAVG1_3410	10	0	FGSG_09522T0	| FGSG_09522 | Fusarium graminearum conserved hypothetical protein (576 aa)	83.4545	91.6364	549	894.804
FAVG1_3412	13	0	FGSG_09524T0	| FGSG_09524 | Fusarium graminearum conserved hypothetical protein (573 aa)	94.9091	97.6364	550	1043.49
FAVG1_3413	5	0	FGSG_09525T0	| FGSG_09525 | Fusarium graminearum conserved hypothetical protein (581 aa)	84.4828	91.8966	580	991.104
FAVG1_3415	3	0	FGSG_09526T0	| FGSG_09526 | Fusarium graminearum hypothetical protein (2007 aa)	76.4133	85.1852	1805	1353.96
FAVG1_3416	1	0	FGSG_09527T0	| FGSG_09527 | Fusarium graminearum conserved hypothetical protein (1126 aa)	80.694	86.7438	1121	1440.63
FAVG1_3417	29	0	FGSG_09528T0	| FGSG_09528 | Fusarium graminearum protein GCN20 (751 aa)	94.4	97.4667	750	1442.17
FAVG1_3419	7	0	FGSG_09530T0	| FGSG_09530 | Fusarium graminearum tubulin beta chain (447 aa)	99.3039	100	439	872.078
FAVG1_3421	5	0	FGSG_09532T0	| FGSG_09532 | Fusarium graminearum hypothetical protein similar to 3'-phosphoadenosine 5'-phosphatase isoform B (358 aa)	93.5574	98.3193	357	654.44
FAVG1_3423	1	0	FGSG_09534T0	| FGSG_09534 | Fusarium graminearum conserved hypothetical protein (1167 aa)	88.9213	93.8776	1026	1679.84
FAVG1_3425	3	0	FGSG_09535T0	| FGSG_09535 | Fusarium graminearum hypothetical protein similar to Aha1 domain family (326 aa)	94.1538	97.5385	325	588.956
FAVG1_3427	19	0	FGSG_09538T0	| FGSG_09538 | Fusarium graminearum hypothetical protein similar to ankyrin repeat and BTB/POZ domain protein (645 aa)	87.7329	92.7019	644	1162.13
FAVG1_3428	6	0	FGSG_09539T0	| FGSG_09539 | Fusarium graminearum conserved hypothetical protein (569 aa)	87.8735	92.2671	568	1006.51
FAVG1_3430	8	0	FGSG_09541T0	| FGSG_09541 | Fusarium graminearum conserved hypothetical protein (401 aa)	89.25	94.75	400	728.013
FAVG1_3432	9	0	FGSG_09543T0	| FGSG_09543 | Fusarium graminearum conserved hypothetical protein (443 aa)	69.8876	77.9775	441	607.446
FAVG1_3433	18	0	FGSG_09544T0	| FGSG_09544 | Fusarium graminearum conserved hypothetical protein (502 aa)	92.0792	95.8416	501	735.717
FAVG1_3437	7	0	FGSG_09549T0	| FGSG_09549 | Fusarium graminearum hypothetical protein similar to nicotinate-nucleotide pyrophosphorylase (295 aa)	96.2585	97.619	294	552.747
FAVG1_3438	10	0	FGSG_09550T0	| FGSG_09550 | Fusarium graminearum hypothetical protein similar to YlRYL2 (309 aa)	95.1613	97.7419	308	587.8
FAVG1_3439	10	0	FGSG_09551T0	| FGSG_09551 | Fusarium graminearum conserved hypothetical protein (988 aa)	83.4661	89.4422	987	1701.8
FAVG1_3440	8	0	FGSG_09552T0	| FGSG_09552 | Fusarium graminearum conserved hypothetical protein (295 aa)	93.8776	97.9592	294	571.237
FAVG1_3441	4	0	FGSG_09553T0	| FGSG_09553 | Fusarium graminearum conserved hypothetical protein (608 aa)	71.3262	82.0789	549	652.514
FAVG1_3442	9	0	FGSG_09554T0	| FGSG_09554 | Fusarium graminearum carbamoyl-phosphate synthase, mitochondrial precursor (457 aa)	98.0263	98.6842	456	871.307
FAVG1_3443	9	0	FGSG_13605T0	| FGSG_13605 | Fusarium graminearum hypothetical protein similar to zinc finger protein gcs1 (365 aa)	93.4426	95.9016	357	630.558
FAVG1_3445	10	0	FGSG_09557T0	| FGSG_09557 | Fusarium graminearum conserved hypothetical protein (604 aa)	86.2355	92.0398	624	1074.69
FAVG1_3446	7	0	FGSG_09558T0	| FGSG_09558 | Fusarium graminearum conserved hypothetical protein (851 aa)	70.3747	80.3279	850	1059.28
FAVG1_3448	10	0	FGSG_13607T0	| FGSG_13607 | Fusarium graminearum conserved hypothetical protein (1123 aa)	83.4225	89.7504	1122	1838.54
FAVG1_3449	3	0	FGSG_09560T0	| FGSG_09560 | Fusarium graminearum conserved hypothetical protein (348 aa)	89.5954	93.9306	346	520.005
FAVG1_3451	8	0	FGSG_09562T0	| FGSG_09562 | Fusarium graminearum conserved hypothetical protein (332 aa)	82.8767	91.0959	291	516.538
FAVG1_3453	2	0	FGSG_09564T0	| FGSG_09564 | Fusarium graminearum conserved hypothetical protein (553 aa)	89.3502	94.0433	552	948.347
FAVG1_3454	15	0	FGSG_09565T0	| FGSG_09565 | Fusarium graminearum conserved hypothetical protein (558 aa)	86.1759	91.2029	557	773.081
FAVG1_3455	20	0	FGSG_09566T0	| FGSG_09566 | Fusarium graminearum conserved hypothetical protein (1188 aa)	88.1956	91.9899	1177	2066.2
FAVG1_3456	10	0	FGSG_09568T0	| FGSG_09568 | Fusarium graminearum conserved hypothetical protein (571 aa)	85.3913	90.7826	671	892.108
FAVG1_3460	7	0	FGSG_09572T0	| FGSG_09572 | Fusarium graminearum methylenetetrahydrofolate reductase 1 (617 aa)	93.3442	96.5909	616	1206.82
FAVG1_3461	9	0	FGSG_09573T0	| FGSG_09573 | Fusarium graminearum conserved hypothetical protein (693 aa)	81.9885	90.2017	692	925.62
FAVG1_3462	12	0	FGSG_09574T0	| FGSG_09574 | Fusarium graminearum elongation factor 2 (845 aa)	96.9194	99.2891	844	1565.05
FAVG1_3463	4	0	FGSG_09575T0	| FGSG_09575 | Fusarium graminearum conserved hypothetical protein (3214 aa)	87.3279	93.7422	3195	5546.09
FAVG1_3464	6	0	FGSG_09576T0	| FGSG_09576 | Fusarium graminearum conserved hypothetical protein (578 aa)	83.2781	88.0795	577	954.125
FAVG1_3465	6	0	FGSG_09577T0	| FGSG_09577 | Fusarium graminearum hypothetical protein similar to dihydroorotase (358 aa)	94.1176	97.1989	357	679.093
FAVG1_3466	10	0	FGSG_09578T0	| FGSG_09578 | Fusarium graminearum conserved hypothetical protein (705 aa)	91.0638	94.1844	704	1186.79
FAVG1_3467	2	0	FGSG_09579T0	| FGSG_09579 | Fusarium graminearum conserved hypothetical protein (1039 aa)	92.5819	95.9538	1037	1865.51
FAVG1_3468	10	0	FGSG_09580T0	| FGSG_09580 | Fusarium graminearum isocitrate dehydrogenase subunit 2, mitochondrial precursor (382 aa)	97.9003	98.6877	381	764.222
FAVG1_3469	3	0	FGSG_09581T0	| FGSG_09581 | Fusarium graminearum conserved hypothetical protein (945 aa)	69.5829	79.5524	932	1174.07
FAVG1_3470	7	0	FGSG_09582T0	| FGSG_09582 | Fusarium graminearum conserved hypothetical protein (677 aa)	77.8027	86.9955	444	766.148
FAVG1_3471	5	0	FGSG_09583T0	| FGSG_09583 | Fusarium graminearum conserved hypothetical protein (783 aa)	91.6986	96.424	782	1347.03
FAVG1_3472	2	0	FGSG_09584T0	| FGSG_09584 | Fusarium graminearum conserved hypothetical protein (468 aa)	89.1258	93.8166	467	823.543
FAVG1_3473	10	0	FGSG_09585T0	| FGSG_09585 | Fusarium graminearum conserved hypothetical protein (909 aa)	80.7692	87.1429	908	1383.62
FAVG1_3476	3	0	FGSG_13610T0	| FGSG_13610 | Fusarium graminearum conserved hypothetical protein (444 aa)	87.8652	94.382	443	739.954
FAVG1_3478	6	0	FGSG_09589T0	| FGSG_09589 | Fusarium graminearum 3-isopropylmalate dehydratase (778 aa)	95.1094	98.4556	777	1488.01
FAVG1_3481	3	0	FGSG_09592T0	| FGSG_09592 | Fusarium graminearum hypothetical protein similar to sna41 protein (886 aa)	91.6569	96.3572	849	1204.12
FAVG1_3482	10	0	FGSG_09593T0	| FGSG_09593 | Fusarium graminearum conserved hypothetical protein (322 aa)	90.9657	96.2617	321	619.002
FAVG1_3483	13	0	FGSG_09594T0	| FGSG_09594 | Fusarium graminearum conserved hypothetical protein (774 aa)	88.951	94.5455	709	1235.32
FAVG1_3484	10	0	FGSG_09595T0	| FGSG_09595 | Fusarium graminearum conserved hypothetical protein (593 aa)	77.6846	88.7584	592	891.338
FAVG1_3487	4	0	FGSG_09598T0	| FGSG_09598 | Fusarium graminearum conserved hypothetical protein (420 aa)	84.0194	90.0726	412	650.973
FAVG1_3488	10	0	FGSG_09599T0	| FGSG_09599 | Fusarium graminearum conserved hypothetical protein (429 aa)	93.6916	96.729	428	829.706
FAVG1_3489	10	0	FGSG_09600T0	| FGSG_09600 | Fusarium graminearum hypothetical protein similar to vacuolar protein sorting-associated protein vps17 (611 aa)	90.3279	93.4426	610	1046.96
FAVG1_3490	7	0	FGSG_09601T0	| FGSG_09601 | Fusarium graminearum protein BCP1 (286 aa)	92.6316	97.5439	285	548.125
FAVG1_3492	31	0	FGSG_13612T0	| FGSG_13612 | Fusarium graminearum hypothetical protein similar to WD repeat-containing protein (651 aa)	97.8462	99.0769	650	1286.94
FAVG1_3493	10	0	FGSG_13613T0	| FGSG_13613 | Fusarium graminearum conserved hypothetical protein (477 aa)	68.5072	79.1411	462	676.396
FAVG1_3494	3	0	FGSG_09604T0	| FGSG_09604 | Fusarium graminearum conserved hypothetical protein (513 aa)	83.1068	90.8738	512	849.736
FAVG1_3496	8	0	FGSG_09605T0	| FGSG_09605 | Fusarium graminearum conserved hypothetical protein (969 aa)	62.2722	73.5263	880	968.378
FAVG1_3498	3	0	FGSG_09606T0	| FGSG_09606 | Fusarium graminearum conserved hypothetical protein (726 aa)	96.1404	97.8947	285	542.347
FAVG1_3499	13	0	FGSG_09607T0	| FGSG_09607 | Fusarium graminearum dynein heavy chain (4348 aa)	95.8132	98.1597	4347	8520.99
FAVG1_3500	10	0	FGSG_09608T0	| FGSG_09608 | Fusarium graminearum hypothetical protein (538 aa)	66.9847	80.1527	518	694.886
FAVG1_3502	3	0	FGSG_09610T0	| FGSG_09610 | Fusarium graminearum conserved hypothetical protein (287 aa)	95.1049	97.9021	286	530.02
FAVG1_3503	15	0	FGSG_09611T0	| FGSG_09611 | Fusarium graminearum conserved hypothetical protein (804 aa)	88.543	93.5243	1414	1402.88
FAVG1_3504	10	0	FGSG_09612T0	| FGSG_09612 | Fusarium graminearum mitogen-activated protein kinase sty1 (358 aa)	88.8312	90.1299	357	691.804
FAVG1_3505	5	0	FGSG_09613T0	| FGSG_09613 | Fusarium graminearum glycogen phosphorylase (746 aa)	96.1074	97.9866	745	1454.11
FAVG1_3506	12	0	FGSG_09614T0	| FGSG_09614 | Fusarium graminearum guanine nucleotide-binding protein alpha-3 subunit (356 aa)	97.7465	99.7183	355	732.635
FAVG1_3507	3	0	FGSG_09615T0	| FGSG_09615 | Fusarium graminearum conserved hypothetical protein (736 aa)	87.651	91.0067	729	1221.45
FAVG1_3508	10	0	FGSG_09616T0	| FGSG_09616 | Fusarium graminearum cullin-1 (758 aa)	89.4256	94.2559	753	1430.23
FAVG1_3509	3	0	FGSG_09617T0	| FGSG_09617 | Fusarium graminearum conserved hypothetical protein (377 aa)	86.5753	94.5205	363	619.772
FAVG1_3511	16	0	FGSG_09619T0	| FGSG_09619 | Fusarium graminearum serine/threonine-protein phosphatase PP-X isozyme 1 (414 aa)	92.0097	93.7046	413	740.339
FAVG1_3515	10	0	FGSG_09624T0	| FGSG_09624 | Fusarium graminearum hypothetical protein similar to mitochondrial ATPase Afg1 (617 aa)	88.1579	92.6692	532	918.687
FAVG1_3517	10	0	FGSG_09636T0	| FGSG_09636 | Fusarium graminearum conserved hypothetical protein (698 aa)	82.3699	90.0289	692	1183.32
FAVG1_3518	5	0	FGSG_09635T0	| FGSG_09635 | Fusarium graminearum GPI-anchor transamidase precursor (392 aa)	95.6522	96.4194	391	684.871
FAVG1_3519	3	0	FGSG_09634T0	| FGSG_09634 | Fusarium graminearum conserved hypothetical protein (703 aa)	80.7584	86.3764	702	891.723
FAVG1_3520	20	0	FGSG_09633T0	| FGSG_09633 | Fusarium graminearum hypothetical protein similar to carnitine/acyl carnitine carrier (337 aa)	93.7313	96.7164	335	596.275
FAVG1_3521	6	0	FGSG_09632T0	| FGSG_09632 | Fusarium graminearum conserved hypothetical protein (548 aa)	92.2636	93.9828	337	553.903
FAVG1_3522	5	0	FGSG_09631T0	| FGSG_09631 | Fusarium graminearum conserved hypothetical protein (463 aa)	89.3939	94.3723	462	859.751
FAVG1_3525	1	0	FGSG_09628T0	| FGSG_09628 | Fusarium graminearum diphthine synthase (288 aa)	96.5157	99.3031	287	572.778
FAVG1_3527	4	0	FGSG_09626T0	| FGSG_09626 | Fusarium graminearum conserved hypothetical protein (462 aa)	81.9742	87.9828	460	776.548
FAVG1_3528	10	0	FGSG_09646T0	| FGSG_09646 | Fusarium graminearum hypothetical protein similar to laccase (573 aa)	87.5676	94.5946	582	1040.41
FAVG1_3529	4	0	FGSG_09645T0	| FGSG_09645 | Fusarium graminearum predicted protein (469 aa)	71.5499	83.6518	468	595.119
FAVG1_3530	10	0	FGSG_09644T0	| FGSG_09644 | Fusarium graminearum conserved hypothetical protein (296 aa)	90.785	95.5631	293	558.91
FAVG1_3531	18	0	FGSG_09643T0	| FGSG_09643 | Fusarium graminearum peroxisomal hydratase-dehydrogenase-epimerase (900 aa)	94.4383	97.3304	899	1632.46
FAVG1_3532	11	0	FGSG_09642T0	| FGSG_09642 | Fusarium graminearum conserved hypothetical protein (643 aa)	91.6538	95.3632	642	1171.76
FAVG1_3535	13	0	FGSG_09638T0	| FGSG_09638 | Fusarium graminearum protein pyrABCN (2229 aa)	95.0269	97.7151	2228	4320.38
FAVG1_3537	10	0	FGSG_09647T0	| FGSG_09647 | Fusarium graminearum histidinol-phosphate aminotransferase (401 aa)	89.4988	93.3174	400	770
FAVG1_3538	10	0	FGSG_09648T0	| FGSG_09648 | Fusarium graminearum conserved hypothetical protein (440 aa)	68.6893	80.3398	408	592.808
FAVG1_3543	10	0	FGSG_05292T0	| FGSG_05292 | Fusarium graminearum hypothetical protein similar to GPI-anchored cell wall beta-1,3-endoglucanase EglC (410 aa)	86.398	91.6877	396	660.218
FAVG1_3544	4	0	FGSG_05293T0	| FGSG_05293 | Fusarium graminearum hypothetical protein similar to ZIP zinc transporter (425 aa)	87.7647	93.4118	424	619.387
FAVG1_3545	7	0	FGSG_05294T0	| FGSG_05294 | Fusarium graminearum conserved hypothetical protein (490 aa)	82.0774	90.6314	489	821.231
FAVG1_3546	9	0	FGSG_05295T0	| FGSG_05295 | Fusarium graminearum conserved hypothetical protein (499 aa)	88.1526	93.7751	498	864.759
FAVG1_3548	6	0	FGSG_05297T0	| FGSG_05297 | Fusarium graminearum conserved hypothetical protein (1520 aa)	92.2825	95.0948	1519	2613.56
FAVG1_3549	6	0	FGSG_05298T0	| FGSG_05298 | Fusarium graminearum conserved hypothetical protein (359 aa)	91.8994	94.9721	358	568.155
FAVG1_3551	2	0	FGSG_05299T0	| FGSG_05299 | Fusarium graminearum hypothetical protein similar to molybdenum cofactor biosynthesis protein (673 aa)	92.0118	95.4142	672	1110.9
FAVG1_3555	7	0	FGSG_05303T0	| FGSG_05303 | Fusarium graminearum hypothetical protein similar to voltage-gated chloride channel (816 aa)	93.2266	95.4433	797	1329.69
FAVG1_3558	10	0	FGSG_05306T0	| FGSG_05306 | Fusarium graminearum conserved hypothetical protein (1526 aa)	91.2844	95.3473	1525	2783.44
FAVG1_3559	3	0	FGSG_05307T0	| FGSG_05307 | Fusarium graminearum conserved hypothetical protein (387 aa)	85.8247	90.4639	384	605.134
FAVG1_3561	13	0	FGSG_05309T0	| FGSG_05309 | Fusarium graminearum hypothetical protein similar to Zn(II)2Cys6 transcription factor (644 aa)	87.9285	91.3562	643	1074.31
FAVG1_3563	6	0	FGSG_05311T0	| FGSG_05311 | Fusarium graminearum conserved hypothetical protein (475 aa)	81.9178	88.2192	365	568.926
FAVG1_3567	10	0	FGSG_05315T0	| FGSG_05315 | Fusarium graminearum cell division control protein 3 (563 aa)	78.2313	85.7143	562	875.159
FAVG1_3568	7	0	FGSG_05316T0	| FGSG_05316 | Fusarium graminearum ferrochelatase, mitochondrial precursor (420 aa)	94.2721	96.6587	419	826.239
FAVG1_3569	5	0	FGSG_12711T0	| FGSG_12711 | Fusarium graminearum hypothetical protein (645 aa)	90.0621	95.6522	644	1136.71
FAVG1_3571	10	0	FGSG_05318T0	| FGSG_05318 | Fusarium graminearum hypothetical protein similar to a multdrug transfer (617 aa)	88.474	93.3442	616	1024.62
FAVG1_3572	3	0	FGSG_05319T0	| FGSG_05319 | Fusarium graminearum conserved hypothetical protein (641 aa)	54.9763	72.5118	625	684.485
FAVG1_3574	14	0	FGSG_05321T0	| FGSG_05321 | Fusarium graminearum fatty acid synthase subunit alpha reductase (1857 aa)	96.1746	98.5453	1856	3582.34
FAVG1_3575	10	0	FGSG_05322T0	| FGSG_05322 | Fusarium graminearum fatty acid synthase subunit beta dehydratase (2105 aa)	96.307	98.1295	2085	4072.7
FAVG1_3576	11	0	FGSG_05323T0	| FGSG_05323 | Fusarium graminearum hypothetical protein similar to chlorohydrolase family protein (479 aa)	88.3871	93.9785	465	860.907
FAVG1_3579	10	0	FGSG_12714T0	| FGSG_12714 | Fusarium graminearum transcriptional activator xlnR (491 aa)	93.2836	95.75	400	669.078
FAVG1_3581	4	0	FGSG_05327T0	| FGSG_05327 | Fusarium graminearum protein NAM9, mitochondrial precursor (483 aa)	75.4221	84.0525	482	748.043
FAVG1_3582	13	0	FGSG_05326T0	| FGSG_05326 | Fusarium graminearum conserved hypothetical protein (930 aa)	79.0084	87.5527	919	1395.95
FAVG1_3583	10	0	FGSG_05328T0	| FGSG_05328 | Fusarium graminearum cytochrome b2, mitochondrial precursor (503 aa)	93.6255	96.8127	502	988.023
FAVG1_3584	6	0	FGSG_05329T0	| FGSG_05329 | Fusarium graminearum vacuolar protein-sorting protein BRO1 (996 aa)	89.0891	92.1922	995	1627.84
FAVG1_3585	8	0	FGSG_05330T0	| FGSG_05330 | Fusarium graminearum conserved hypothetical protein (422 aa)	90.4988	93.5867	421	794.267
FAVG1_3586	33	0	FGSG_04526T0	| FGSG_04526 | Fusarium graminearum conserved hypothetical protein (892 aa)	56.8627	74.5098	1039	685.256
FAVG1_3593	2	0	FGSG_05354T0	| FGSG_05354 | Fusarium graminearum predicted protein (484 aa)	70.3854	78.2961	483	530.02
FAVG1_3594	5	0	FGSG_05353T0	| FGSG_05353 | Fusarium graminearum conserved hypothetical protein (418 aa)	76.9231	84.6154	416	667.152
FAVG1_3595	10	0	FGSG_05352T0	| FGSG_05352 | Fusarium graminearum hypothetical protein similar to MFS hexose transporter (554 aa)	90.6593	95.9707	546	1023.46
FAVG1_3596	10	0	FGSG_05351T0	| FGSG_05351 | Fusarium graminearum conserved hypothetical protein (886 aa)	81.3559	86.7585	873	1489.17
FAVG1_3599	12	0	FGSG_05350T0	| FGSG_05350 | Fusarium graminearum conserved hypothetical protein (880 aa)	71.0643	81.5965	845	1291.95
FAVG1_3603	7	0	FGSG_05346T0	| FGSG_05346 | Fusarium graminearum hypothetical protein similar to solute carrier family 35 (440 aa)	89.9344	92.9978	439	775.007
FAVG1_3605	27	0	FGSG_05344T0	| FGSG_05344 | Fusarium graminearum hypothetical protein similar to histone transcription regulator 1 (1047 aa)	90.0669	95.0334	1045	1866.28
FAVG1_3606	4	0	FGSG_05343T0	| FGSG_05343 | Fusarium graminearum predicted protein (426 aa)	69.1943	81.0427	422	620.157
FAVG1_3611	10	0	FGSG_05337T0	| FGSG_05337 | Fusarium graminearum conserved hypothetical protein (2067 aa)	96.7213	96.7213	1573	2627.82
FAVG1_3612	10	0	FGSG_05336T0	| FGSG_05336 | Fusarium graminearum ATP-dependent RNA helicase MAK5 (782 aa)	84.4388	91.4541	781	1194.1
FAVG1_3613	8	0	FGSG_05335T0	| FGSG_05335 | Fusarium graminearum conserved hypothetical protein (390 aa)	90.4884	96.144	389	724.161
FAVG1_3614	10	0	FGSG_05334T0	| FGSG_05334 | Fusarium graminearum conserved hypothetical protein (504 aa)	77.49	87.4502	516	781.556
FAVG1_3616	3	0	FGSG_05331T0	| FGSG_05331 | Fusarium graminearum conserved hypothetical protein (601 aa)	65.7563	77.3109	475	590.882
FAVG1_3617	10	0	FGSG_05364T0	| FGSG_05364 | Fusarium graminearum conserved hypothetical protein (874 aa)	78.653	84.589	872	1153.66
FAVG1_3618	10	0	FGSG_05365T0	| FGSG_05365 | Fusarium graminearum proteasome subunit alpha type 4 (252 aa)	100	100	251	523.087
FAVG1_3620	3	0	FGSG_05367T0	| FGSG_05367 | Fusarium graminearum conserved hypothetical protein (573 aa)	83.9161	87.9371	572	759.214
FAVG1_3621	10	0	FGSG_05368T0	| FGSG_05368 | Fusarium graminearum conserved hypothetical protein (458 aa)	81.2877	85.3119	457	697.582
FAVG1_3622	13	0	FGSG_05370T0	| FGSG_05370 | Fusarium graminearum conserved hypothetical protein (810 aa)	80.4657	86.5459	760	1224.15
FAVG1_3623	10	0	FGSG_05371T0	| FGSG_05371 | Fusarium graminearum hypothetical protein similar to ornithine-N5-oxygenase (537 aa)	91.6045	95.8955	536	994.186
FAVG1_3624	7	0	FGSG_06427T0	| FGSG_06427 | Fusarium graminearum conserved hypothetical protein (549 aa)	85.9489	90.5109	548	872.463
FAVG1_3625	10	0	FGSG_06426T0	| FGSG_06426 | Fusarium graminearum conserved hypothetical protein (1003 aa)	67.8435	77.3855	1002	1292.33
FAVG1_3626	7	0	FGSG_12917T0	| FGSG_12917 | Fusarium graminearum conserved hypothetical protein (352 aa)	83.7758	92.9204	339	564.303
FAVG1_3628	3	0	FGSG_06425T0	| FGSG_06425 | Fusarium graminearum conserved hypothetical protein (501 aa)	71.5139	81.2749	496	660.988
FAVG1_3630	2	0	FGSG_06423T0	| FGSG_06423 | Fusarium graminearum conserved hypothetical protein (531 aa)	76.9231	85.3659	530	800.816
FAVG1_3631	9	0	FGSG_06422T0	| FGSG_06422 | Fusarium graminearum conserved hypothetical protein (649 aa)	78.1646	86.3924	629	1043.11
FAVG1_3634	11	0	FGSG_06421T0	| FGSG_06421 | Fusarium graminearum conserved hypothetical protein (598 aa)	73.9726	85.1598	564	739.569
FAVG1_3635	10	0	FGSG_06420T0	| FGSG_06420 | Fusarium graminearum conserved hypothetical protein (774 aa)	85.1459	91.2467	753	1273.84
FAVG1_3637	1	0	FGSG_06418T0	| FGSG_06418 | Fusarium graminearum conserved hypothetical protein (621 aa)	85.4512	91.1602	539	754.207
FAVG1_3638	3	0	FGSG_06417T0	| FGSG_06417 | Fusarium graminearum hypothetical protein similar to proteasome activator subunit 4 (1925 aa)	93.4627	96.2717	1924	3656.3
FAVG1_3643	10	0	FGSG_06410T0	| FGSG_06410 | Fusarium graminearum hypothetical protein similar to glu-tRNA amidotransferase subunit A (480 aa)	90.5263	96	475	874.004
FAVG1_3644	3	0	FGSG_06409T0	| FGSG_06409 | Fusarium graminearum conserved hypothetical protein (486 aa)	81.893	88.2716	485	628.246
FAVG1_3648	19	0	FGSG_06405T0	| FGSG_06405 | Fusarium graminearum conserved hypothetical protein (520 aa)	85.7977	92.8016	514	912.524
FAVG1_3650	1	0	FGSG_06403T0	| FGSG_06403 | Fusarium graminearum conserved hypothetical protein (483 aa)	84.8684	89.9123	454	711.449
FAVG1_3651	3	0	FGSG_06402T0	| FGSG_06402 | Fusarium graminearum conserved hypothetical protein (419 aa)	87.381	92.381	418	682.945
FAVG1_3652	7	0	FGSG_06401T0	| FGSG_06401 | Fusarium graminearum hypothetical protein similar to catalytic LigB subunit of aromatic ring-opening dioxygenase (265 aa)	93.5115	96.9466	279	520.39
FAVG1_3653	3	0	FGSG_06400T0	| FGSG_06400 | Fusarium graminearum conserved hypothetical protein (449 aa)	80.5419	89.9015	406	662.914
FAVG1_3659	19	0	FGSG_06395T0	| FGSG_06395 | Fusarium graminearum activating signal cointegrator 1 complex subunit 3 (1969 aa)	94.3598	97.6118	1967	3884.34
FAVG1_3666	13	0	FGSG_06388T0	| FGSG_06388 | Fusarium graminearum hypothetical protein similar to chromatin remodeling complex subunit Arp5 (750 aa)	92.9239	97.9973	749	1254.2
FAVG1_3669	7	0	FGSG_09830T0	| FGSG_09830 | Fusarium graminearum C-4 methylsterol oxidase (306 aa)	94.0984	99.0164	305	615.535
FAVG1_3670	4	0	FGSG_09829T0	| FGSG_09829 | Fusarium graminearum conserved hypothetical protein (680 aa)	85.6932	92.1829	677	1121.69
FAVG1_3671	14	0	FGSG_09828T0	| FGSG_09828 | Fusarium graminearum hypothetical protein similar to DNA repair and recombination protein RAD5B (883 aa)	82.6902	88.8644	881	1505.35
FAVG1_3673	3	0	FGSG_09826T0	| FGSG_09826 | Fusarium graminearum conserved hypothetical protein (368 aa)	80.9264	89.3733	366	555.444
FAVG1_3676	2	0	FGSG_09824T0	| FGSG_09824 | Fusarium graminearum hypothetical protein similar to L-asparaginase II (360 aa)	76.338	87.6056	355	561.607
FAVG1_3677	10	0	FGSG_13655T0	| FGSG_13655 | Fusarium graminearum conserved hypothetical protein (543 aa)	86.5922	91.8063	548	984.941
FAVG1_3681	5	0	FGSG_09821T0	| FGSG_09821 | Fusarium graminearum conserved hypothetical protein (333 aa)	83.1169	89.6104	308	536.569
FAVG1_3683	10	0	FGSG_09819T0	| FGSG_09819 | Fusarium graminearum conserved hypothetical protein (403 aa)	72.0988	82.4691	398	536.954
FAVG1_3684	5	0	FGSG_09818T0	| FGSG_09818 | Fusarium graminearum hypothetical protein similar to flavodoxin and radical SAM domain protein (782 aa)	85.7875	91.1652	781	1353.19
FAVG1_3686	7	0	FGSG_09816T0	| FGSG_09816 | Fusarium graminearum exocyst complex component EXO84 (680 aa)	91.349	94.868	679	1246.49
FAVG1_3687	12	0	FGSG_09815T0	| FGSG_09815 | Fusarium graminearum serine/threonine-protein phosphatase PP2A catalytic subunit (329 aa)	99.3827	99.3827	324	676.011
FAVG1_3688	4	0	FGSG_09814T0	| FGSG_09814 | Fusarium graminearum conserved hypothetical protein (349 aa)	85.1064	90.8815	329	512.686
FAVG1_3689	10	0	FGSG_09812T0	| FGSG_09812 | Fusarium graminearum hypothetical protein similar to NADPH dehydrogenase 2 (339 aa)	83.0303	89.697	397	557.755
FAVG1_3691	6	0	FGSG_09810T0	| FGSG_09810 | Fusarium graminearum hypothetical protein similar to mRNA decapping hydrolase (329 aa)	92.378	96.6463	328	642.114
FAVG1_3693	9	0	FGSG_13651T0	| FGSG_13651 | Fusarium graminearum conserved hypothetical protein (455 aa)	81.4732	89.7321	448	677.167
FAVG1_3694	10	0	FGSG_13650T0	| FGSG_13650 | Fusarium graminearum conserved hypothetical protein (645 aa)	76.6975	85.0309	644	912.909
FAVG1_3695	8	0	FGSG_09807T0	| FGSG_09807 | Fusarium graminearum pre-mRNA-splicing factor cef-1 (779 aa)	91.0141	95.6354	778	1328.54
FAVG1_3696	10	0	FGSG_09806T0	| FGSG_09806 | Fusarium graminearum conserved hypothetical protein (575 aa)	76.7241	86.5517	573	775.007
FAVG1_3698	10	0	FGSG_09804T0	| FGSG_09804 | Fusarium graminearum conserved hypothetical protein (530 aa)	80.3403	88.2798	529	728.398
FAVG1_3699	11	0	FGSG_09803T0	| FGSG_09803 | Fusarium graminearum conserved hypothetical protein (414 aa)	90.4523	95.2261	398	676.781
FAVG1_3701	2	0	FGSG_09801T0	| FGSG_09801 | Fusarium graminearum DNA topoisomerase 2 (1651 aa)	83.2429	90.2351	1636	2504.55
FAVG1_3702	5	0	FGSG_09800T0	| FGSG_09800 | Fusarium graminearum conserved hypothetical protein (350 aa)	91.1175	96.2751	349	597.816
FAVG1_3703	8	0	FGSG_09799T0	| FGSG_09799 | Fusarium graminearum conserved hypothetical protein (901 aa)	60.0967	72.3096	807	943.725
FAVG1_3704	8	0	FGSG_09798T0	| FGSG_09798 | Fusarium graminearum conserved hypothetical protein (1188 aa)	79.5745	83.8298	1079	1610.51
FAVG1_3705	11	0	FGSG_13646T0	| FGSG_13646 | Fusarium graminearum conserved hypothetical protein (573 aa)	88.2682	92.4581	572	693.73
FAVG1_3707	12	0	FGSG_09795T0	| FGSG_09795 | Fusarium graminearum ribosome biogenesis protein BMS1 (1145 aa)	89.102	94.769	1144	1825.83
FAVG1_3709	3	0	FGSG_09794T0	| FGSG_09794 | Fusarium graminearum conserved hypothetical protein (416 aa)	88.7019	94.4712	415	734.561
FAVG1_3710	7	0	FGSG_09793T0	| FGSG_09793 | Fusarium graminearum conserved hypothetical protein (942 aa)	78.9855	85.1967	941	1531.92
FAVG1_3712	4	0	FGSG_09791T0	| FGSG_09791 | Fusarium graminearum conserved hypothetical protein (544 aa)	75.0459	85.6881	542	772.696
FAVG1_3713	10	0	FGSG_09790T0	| FGSG_09790 | Fusarium graminearum hypothetical protein similar to DEAD/DEAH box helicase (658 aa)	84.2188	92.1875	639	1097.42
FAVG1_3715	7	0	FGSG_09787T0	| FGSG_09787 | Fusarium graminearum hypothetical protein similar to cell morphogenesis protein PAG1 (2512 aa)	89.1538	93.2459	2466	4498.73
FAVG1_3716	10	0	FGSG_09786T0	| FGSG_09786 | Fusarium graminearum NADPH-cytochrome P450 reductase (693 aa)	94.3642	98.2659	692	1336.63
FAVG1_3717	14	0	FGSG_09785T0	| FGSG_09785 | Fusarium graminearum conserved hypothetical protein (563 aa)	79.8839	85.2998	509	803.127
FAVG1_3718	4	0	FGSG_09784T0	| FGSG_09784 | Fusarium graminearum serine/threonine-protein kinase RIO2 (402 aa)	80.6846	89.2421	401	629.787
FAVG1_3719	6	0	FGSG_09783T0	| FGSG_09783 | Fusarium graminearum 26S proteasome regulatory subunit rpn-1 (899 aa)	94.3207	97.5501	898	1480.31
FAVG1_3720	10	0	FGSG_09782T0	| FGSG_09782 | Fusarium graminearum conserved hypothetical protein (1061 aa)	88.2409	91.8738	1026	1734.54
FAVG1_3722	5	0	FGSG_09780T0	| FGSG_09780 | Fusarium graminearum hypothetical protein similar to mRNA transport regulator (972 aa)	91.2461	96.0865	971	1854.34
FAVG1_3723	10	0	FGSG_09779T0	| FGSG_09779 | Fusarium graminearum predicted protein (516 aa)	66.6667	75.9615	408	548.51
FAVG1_3725	5	0	FGSG_09776T0	| FGSG_09776 | Fusarium graminearum hypothetical protein similar to molybdopterin binding domain protein (340 aa)	87.6106	94.6903	339	572.392
FAVG1_3727	10	0	FGSG_09774T0	| FGSG_09774 | Fusarium graminearum protein NBP35 (343 aa)	95.3216	98.2456	342	673.315
FAVG1_3730	8	0	FGSG_09772T0	| FGSG_09772 | Fusarium graminearum conserved hypothetical protein (1861 aa)	84.8501	91.1135	1860	3088.13
FAVG1_3731	13	0	FGSG_13641T0	| FGSG_13641 | Fusarium graminearum conserved hypothetical protein (591 aa)	88.1356	92.8814	588	952.97
FAVG1_3732	4	0	FGSG_13640T0	| FGSG_13640 | Fusarium graminearum conserved hypothetical protein (1828 aa)	88.75	93.6957	1827	3206.39
FAVG1_3734	5	0	FGSG_09765T0	| FGSG_09765 | Fusarium graminearum conserved hypothetical protein (1209 aa)	89.4389	93.5644	1208	1702.95
FAVG1_3735	10	0	FGSG_09766T0	| FGSG_09766 | Fusarium graminearum ATP-dependent RNA helicase DBP10 (898 aa)	86.6667	91.6667	897	1477.61
FAVG1_3737	15	0	FGSG_09768T0	| FGSG_09768 | Fusarium graminearum hypothetical protein similar to mitochondrial DnaJ chaperone Mdj1 (527 aa)	88.6364	95.9302	344	580.096
FAVG1_3739	11	0	FGSG_09770T0	| FGSG_09770 | Fusarium graminearum conserved hypothetical protein (993 aa)	91.3242	96.4612	876	1576.99
FAVG1_3740	7	0	FGSG_09758T0	| FGSG_09758 | Fusarium graminearum conserved hypothetical protein (536 aa)	74.7715	83.7294	535	810.446
FAVG1_3741	10	0	FGSG_09756T0	| FGSG_09756 | Fusarium graminearum hypothetical protein similar to peroxisome assembly protein pas10 peroxin-12 (426 aa)	93.1925	96.4789	425	774.622
FAVG1_3742	14	0	FGSG_09755T0	| FGSG_09755 | Fusarium graminearum conserved hypothetical protein (874 aa)	74	85.3333	450	644.425
FAVG1_3743	10	0	FGSG_09754T0	| FGSG_09754 | Fusarium graminearum conserved hypothetical protein (324 aa)	90.7121	95.9752	323	566.614
FAVG1_3744	5	0	FGSG_09753T0	| FGSG_09753 | Fusarium graminearum conserved hypothetical protein (697 aa)	89.6403	94.964	695	1317.37
FAVG1_3745	8	0	FGSG_09752T0	| FGSG_09752 | Fusarium graminearum conserved hypothetical protein (814 aa)	78.3721	85.2326	809	1288.09
FAVG1_3746	10	0	FGSG_09751T0	| FGSG_09751 | Fusarium graminearum hypothetical protein similar to glycosyl hydrolase (405 aa)	83.4158	91.3366	404	711.449
FAVG1_3747	3	0	FGSG_09750T0	| FGSG_09750 | Fusarium graminearum conserved hypothetical protein (1220 aa)	83.0189	91.0582	1218	2009.57
FAVG1_3750	2	0	FGSG_09747T0	| FGSG_09747 | Fusarium graminearum conserved hypothetical protein (473 aa)	92.5439	96.9298	456	733.791
FAVG1_3752	10	0	FGSG_09745T0	| FGSG_09745 | Fusarium graminearum hypothetical protein similar to GTP-binding protein Obg (575 aa)	88.7543	94.2907	574	927.161
FAVG1_3753	6	0	FGSG_09744T0	| FGSG_09744 | Fusarium graminearum hypothetical protein similar to methyltransferase NcL1 (989 aa)	86.0215	90.8005	822	1412.9
FAVG1_3754	10	0	FGSG_09743T0	| FGSG_09743 | Fusarium graminearum predicted protein (613 aa)	71.8333	84.1667	600	912.524
FAVG1_3757	19	0	FGSG_09740T0	| FGSG_09740 | Fusarium graminearum ATP-dependent RNA helicase DBP7 (745 aa)	86.6412	90.8397	744	1315.44
FAVG1_3758	7	0	FGSG_13634T0	| FGSG_13634 | Fusarium graminearum conserved hypothetical protein (944 aa)	90.2256	94.9517	931	1712.2
FAVG1_3759	6	0	FGSG_09764T0	| FGSG_09764 | Fusarium graminearum conserved hypothetical protein (444 aa)	89.8649	95.045	443	740.725
FAVG1_3761	10	0	FGSG_09762T0	| FGSG_09762 | Fusarium graminearum hypothetical protein similar to succinate semialdehyde dehydrogenase (468 aa)	95.0749	97.8587	467	897.501
FAVG1_3763	5	0	FGSG_09760T0	| FGSG_09760 | Fusarium graminearum nonsense-mediated mRNA decay protein 3 (518 aa)	93.0368	95.9381	516	984.171
FAVG1_3765	10	0	FGSG_09739T0	| FGSG_09739 | Fusarium graminearum hypothetical protein similar to aspartate aminotransferase (467 aa)	95.2736	99.005	402	816.224
FAVG1_3766	5	0	FGSG_03694T0	| FGSG_03694 | Fusarium graminearum argininosuccinate lyase (455 aa)	65.0759	78.0911	440	620.542
FAVG1_3767	5	0	FGSG_09738T0	| FGSG_09738 | Fusarium graminearum conserved hypothetical protein (344 aa)	90.7246	95.0725	343	559.296
FAVG1_3768	10	0	FGSG_09737T0	| FGSG_09737 | Fusarium graminearum conserved hypothetical protein (517 aa)	83.0677	91.2351	512	840.491
FAVG1_3770	10	0	FGSG_09735T0	| FGSG_09735 | Fusarium graminearum hypothetical protein similar to AP-2 adaptor complex subunit beta (714 aa)	96.7787	98.4594	713	1429.08
FAVG1_3773	16	0	FGSG_09732T0	| FGSG_09732 | Fusarium graminearum conserved hypothetical protein (661 aa)	87.6947	93.7695	642	1135.17
FAVG1_3774	6	0	FGSG_09730T0	| FGSG_09730 | Fusarium graminearum conserved hypothetical protein (675 aa)	79.142	88.0178	674	1019.22
FAVG1_3775	2	0	FGSG_09729T0	| FGSG_09729 | Fusarium graminearum conserved hypothetical protein (658 aa)	83.8661	91.6286	657	973
FAVG1_3776	7	0	FGSG_09728T0	| FGSG_09728 | Fusarium graminearum hypothetical protein similar to DNA mismatch repair protein Mlh1 (738 aa)	87.1369	92.9461	720	1305.04
FAVG1_3779	15	0	FGSG_09725T0	| FGSG_09725 | Fusarium graminearum hypothetical protein similar to LON domain serine protease (939 aa)	91.4191	95.1595	909	1674.45
FAVG1_3783	13	0	FGSG_09721T0	| FGSG_09721 | Fusarium graminearum hypothetical protein similar to cytoskeletal adaptor protein SagA (398 aa)	94.7103	97.4811	397	743.421
FAVG1_3784	10	0	FGSG_09720T0	| FGSG_09720 | Fusarium graminearum conserved hypothetical protein (373 aa)	84.1823	92.2252	379	644.81
FAVG1_3787	12	0	FGSG_09717T0	| FGSG_09717 | Fusarium graminearum conserved hypothetical protein (413 aa)	85.6796	93.4466	412	748.429
FAVG1_3788	10	0	FGSG_09716T0	| FGSG_09716 | Fusarium graminearum conserved hypothetical protein (407 aa)	76.2255	86.7647	406	563.533
FAVG1_3789	15	0	FGSG_09715T0	| FGSG_09715 | Fusarium graminearum DNA-binding protein creA (417 aa)	95.466	96.7254	394	620.157
FAVG1_3791	7	0	FGSG_09712T0	| FGSG_09712 | Fusarium graminearum hypothetical protein similar to arf gtpase-activating protein (480 aa)	92.9167	96.4583	478	804.668
FAVG1_3792	10	0	FGSG_13630T0	| FGSG_13630 | Fusarium graminearum conserved hypothetical protein (363 aa)	89.0667	94.4	362	597.045
FAVG1_3793	1	0	FGSG_09710T0	| FGSG_09710 | Fusarium graminearum hypothetical protein similar to folic acid synthesis protein (536 aa)	92.9062	97.254	437	697.197
FAVG1_3796	1	0	FGSG_09708T0	| FGSG_09708 | Fusarium graminearum conserved hypothetical protein (464 aa)	76.129	84.7312	463	555.058
FAVG1_3797	11	0	FGSG_09707T0	| FGSG_09707 | Fusarium graminearum conserved hypothetical protein (1468 aa)	77.4431	85.3414	1467	2072.36
FAVG1_3798	40	0	FGSG_09706T0	| FGSG_09706 | Fusarium graminearum conserved hypothetical protein (728 aa)	90.3581	94.4904	726	1196.8
FAVG1_3799	3	0	FGSG_13627T0	| FGSG_13627 | Fusarium graminearum predicted protein (487 aa)	74.3326	84.3943	485	702.59
FAVG1_3800	6	0	FGSG_13626T0	| FGSG_13626 | Fusarium graminearum conserved hypothetical protein (647 aa)	87.3457	93.9815	646	1170.22
FAVG1_3801	6	0	FGSG_09704T0	| FGSG_09704 | Fusarium graminearum Dextrin 6-alpha-D-glucosidase (1554 aa)	92.7378	96.5938	1553	2943.68
FAVG1_3806	8	0	FGSG_09699T0	| FGSG_09699 | Fusarium graminearum conserved hypothetical protein (885 aa)	75.0567	85.6009	875	1173.69
FAVG1_3808	10	0	FGSG_09697T0	| FGSG_09697 | Fusarium graminearum hypothetical protein similar to multidrug resistant protein (580 aa)	90.2135	93.9502	562	1003.43
FAVG1_3809	10	0	FGSG_09696T0	| FGSG_09696 | Fusarium graminearum D-lactate dehydrogenase (349 aa)	92.2414	97.7011	348	620.928
FAVG1_3810	11	0	FGSG_09695T0	| FGSG_09695 | Fusarium graminearum conserved hypothetical protein (733 aa)	82.1138	91.3279	732	1256.51
FAVG1_3812	10	0	FGSG_09693T0	| FGSG_09693 | Fusarium graminearum conserved hypothetical protein (382 aa)	80	86.1333	415	596.66
FAVG1_3814	5	0	FGSG_09691T0	| FGSG_09691 | Fusarium graminearum conserved hypothetical protein (600 aa)	81.8033	90.4918	599	1000.35
FAVG1_3816	15	0	FGSG_09689T0	| FGSG_09689 | Fusarium graminearum ubiquitin-activating enzyme E1 1 (1034 aa)	95.4545	97.9691	1033	1963.73
FAVG1_3817	5	0	FGSG_09688T0	| FGSG_09688 | Fusarium graminearum hypothetical protein similar to glutathione S-transferase (339 aa)	91.6667	97.2222	324	637.106
FAVG1_3818	2	0	FGSG_09687T0	| FGSG_09687 | Fusarium graminearum conserved hypothetical protein (794 aa)	70.1601	78.0204	680	650.588
FAVG1_3819	10	0	FGSG_09686T0	| FGSG_09686 | Fusarium graminearum hypothetical protein similar to Sec1 family superfamily (618 aa)	92.4194	97.7419	616	1134.4
FAVG1_3821	10	0	FGSG_09684T0	| FGSG_09684 | Fusarium graminearum hypothetical protein similar to NADH:flavin oxidoreductases (427 aa)	79.8578	90.2844	422	716.842
FAVG1_3822	4	0	FGSG_09683T0	| FGSG_09683 | Fusarium graminearum conserved hypothetical protein (544 aa)	77.2059	84.7426	543	743.421
FAVG1_3824	4	0	FGSG_09678T0	| FGSG_09678 | Fusarium graminearum hypothetical protein similar to orotate reductase (473 aa)	88.9831	93.8559	472	786.178
FAVG1_3825	10	0	FGSG_09677T0	| FGSG_09677 | Fusarium graminearum hypothetical protein similar to actVA 4 protein (305 aa)	82.2368	92.4342	304	511.146
FAVG1_3826	10	0	FGSG_13625T0	| FGSG_13625 | Fusarium graminearum conserved hypothetical protein (583 aa)	69.5545	79.2079	402	564.688
FAVG1_3830	10	0	FGSG_09673T0	| FGSG_09673 | Fusarium graminearum hypothetical protein (624 aa)	86.4865	91.8919	623	929.858
[truncated: 11,218 more rows]

## Sheet: BLASTp_FG_FA
Query	Number of hits	Lowest E-value	Accession (E-value)	Greatest identity %	Greatest positive %	Greatest hit length	Greatest bit score
FGSG_00003T0	10	0	FAVG1_4767	74.359	87.1795	536	562.377
FGSG_00005T0	14	0	FAVG1_11827	70.6294	80.5594	713	996.112
FGSG_00007T0	10	0	FAVG1_4837	51.1294	68.1725	484	525.783
FGSG_00012T0	10	0	FAVG1_8692	87.6448	93.0502	518	964.526
FGSG_00013T0	10	0	FAVG1_8691	87.6404	91.9476	530	906.746
FGSG_00014T0	5	0	FAVG1_11707	80.7588	87.5339	356	603.979
FGSG_00015T0	10	0	FAVG1_11708	87.3606	92.7509	538	944.495
FGSG_00016T0	3	0	FAVG1_11709	76.9716	87.0662	317	527.709
FGSG_00017T0	10	0	FAVG1_8440	78.5455	88.3636	550	913.679
FGSG_00018T0	5	0	FAVG1_11842	86.8502	94.1896	327	620.157
FGSG_00020T0	12	0	FAVG1_10581	88.5974	93.2392	983	1820.44
FGSG_00024T0	10	0	FAVG1_11680	74.2706	87.5332	380	607.831
FGSG_00025T0	10	0	FAVG1_9838	61.9835	76.4463	477	541.191
FGSG_00026T0	10	0	FAVG1_9839	85.3165	90.8861	404	637.106
FGSG_00027T0	10	0	FAVG1_8836	56.681	70.9052	487	545.043
FGSG_00031T0	7	0	FAVG1_12705	68.4954	79.1667	1062	1352.81
FGSG_00036T0	13	0	FAVG1_8646	65.8705	78.5041	1616	2077.37
FGSG_00040T0	10	0	FAVG1_8598	70.6204	78.4672	746	767.303
FGSG_00046T0	13	0	FAVG1_10635	42.8191	61.4362	1471	818.15
FGSG_00055T0	11	0	FAVG1_2337	47.8788	65.2951	3098	2798.08
FGSG_00058T0	10	0	FAVG1_9796	89.4027	92.4855	519	899.812
FGSG_00065T0	10	0	FAVG1_8808	76.0989	87.6374	393	593.964
FGSG_00066T0	10	0	FAVG1_8809	86.7069	94.5619	331	573.933
FGSG_00067T0	10	0	FAVG1_8810	94.0154	96.332	518	964.526
FGSG_00068T0	5	0	FAVG1_8763	83.3564	91.5395	721	1290.79
FGSG_00069T0	13	0	FAVG1_8764	77.814	85.8075	607	898.656
FGSG_00070T0	10	0	FAVG1_8765	84.8708	91.8819	550	947.577
FGSG_00074T0	10	0	FAVG1_11865	88.009	95.4751	442	822.772
FGSG_00075T0	10	0	FAVG1_11866	82.7094	91.0873	561	981.474
FGSG_00076T0	10	0	FAVG1_10854	64.877	81.2081	476	574.704
FGSG_00078T0	10	0	FAVG1_11868	94.4954	97.2477	327	628.246
FGSG_00079T0	10	0	FAVG1_11869	85.1942	90.534	411	729.939
FGSG_00080T0	8	0	FAVG1_8296	80.7018	88.8889	342	606.675
FGSG_00081T0	12	0	FAVG1_8296	76.0057	83.6207	683	998.423
FGSG_00082T0	10	0	FAVG1_8297	64.4737	79.1353	532	731.865
FGSG_00087T0	10	0	FAVG1_12710	58.5106	73.8298	516	563.148
FGSG_00090T0	10	0	FAVG1_8302	80.1887	91.195	318	507.294
FGSG_00091T0	10	0	FAVG1_8301	86.1423	92.3221	566	932.939
FGSG_00092T0	10	0	FAVG1_8300	83.8337	91.9169	433	712.605
FGSG_00096T0	10	0	FAVG1_8801	82.4526	91.6251	1025	1786.54
FGSG_00099T0	5	0	FAVG1_8794	86.5455	93.0909	280	503.827
FGSG_00100T0	10	0	FAVG1_8783	81.0757	89.0438	502	804.283
FGSG_00103T0	11	0	FAVG1_10690	78.6451	89.1016	679	1099.35
FGSG_00104T0	19	0	FAVG1_8753	52.9793	71.3731	860	829.706
FGSG_00107T0	10	0	FAVG1_11648	94.7464	97.1014	552	890.182
FGSG_00108T0	10	0	FAVG1_8812	85.0716	92.0245	506	828.165
FGSG_00109T0	5	0	FAVG1_8813	89.4895	94.8949	333	596.275
FGSG_00116T0	10	0	FAVG1_4820	79.5411	91.0134	534	811.601
FGSG_00118T0	10	0	FAVG1_8826	88.7755	95.102	488	861.292
FGSG_00124T0	10	0	FAVG1_8825	84.7134	92.0382	314	579.711
FGSG_00126T0	6	0	FAVG1_8822	59.7105	74.6683	820	912.909
FGSG_00136T0	10	0	FAVG1_8833	87.9747	93.4599	474	787.334
FGSG_00137T0	10	0	FAVG1_8829	92.5926	95.2862	299	530.791
FGSG_00138T0	10	0	FAVG1_8831	84.7095	91.4373	333	549.28
FGSG_00139T0	10	0	FAVG1_8832	92.7711	97.3896	500	914.064
FGSG_00140T0	40	0	FAVG1_8834	83.9774	89.7267	1039	1728.38
FGSG_00144T0	10	0	FAVG1_8830	72.7003	82.3442	647	946.421
FGSG_00150T0	11	0	FAVG1_8840	86.4943	93.9655	348	589.341
FGSG_00152T0	13	0	FAVG1_8838	89.5726	93.1624	585	863.603
FGSG_00153T0	13	0	FAVG1_8837	65.0685	71.7808	725	800.431
FGSG_00161T0	10	0	FAVG1_9836	62.9174	78.9104	573	721.079
FGSG_00165T0	7	0	FAVG1_8847	93.0108	96.7742	372	731.865
FGSG_00166T0	17	0	FAVG1_8848	87.3551	93.0453	946	1652.88
FGSG_00173T0	10	0	FAVG1_8855	85.0543	91.8478	366	577.4
FGSG_00175T0	8	0	FAVG1_8857	97.9644	99.7455	393	808.52
FGSG_00176T0	6	0	FAVG1_8858	95.8264	97.9967	599	1187.94
FGSG_00177T0	10	0	FAVG1_8859	94.2857	97.8571	280	548.895
FGSG_00179T0	10	0	FAVG1_8861	78	87.7143	348	567
FGSG_00182T0	5	0	FAVG1_8863	95.2577	97.5258	485	866.685
FGSG_00183T0	10	0	FAVG1_8864	75.4564	85.3955	492	764.607
FGSG_00186T0	11	0	FAVG1_8870	92.126	95.0787	502	962.6
FGSG_00189T0	4	0	FAVG1_8873	67.6538	82.4601	439	644.425
FGSG_00192T0	10	0	FAVG1_8876	90.2534	96.1014	513	901.353
FGSG_00194T0	10	0	FAVG1_8877	78.4047	88.716	514	849.351
FGSG_00195T0	10	0	FAVG1_8878	79.7802	87.9121	461	709.909
FGSG_00196T0	11	0	FAVG1_8901	77.6786	83.9286	448	657.907
FGSG_00197T0	10	0	FAVG1_8900	90.583	95.0673	446	710.294
FGSG_00198T0	5	0	FAVG1_8899	86.8056	93.2292	576	1046.19
FGSG_00200T0	10	0	FAVG1_8897	86.5487	94.6903	576	1006.51
FGSG_00201T0	10	0	FAVG1_8896	73.4015	81.0742	380	552.362
FGSG_00205T0	26	0	FAVG1_12171	38.1818	56.3636	1671	637.876
FGSG_00209T0	8	0	FAVG1_11380	72.6721	85.2227	488	647.892
FGSG_00217T0	11	0	FAVG1_8887	68.3432	81.0651	673	905.975
FGSG_00220T0	7	0	FAVG1_8911	81.6208	88.4226	686	1085.09
FGSG_00226T0	10	0	FAVG1_8905	79.6748	89.4309	508	804.668
FGSG_00227T0	15	0	FAVG1_8904	64.794	76.9663	571	671.003
FGSG_00229T0	5	0	FAVG1_2396	77.8364	88.6544	376	563.533
FGSG_00234T0	10	0	FAVG1_2225	74.7126	85.9195	352	538.88
FGSG_00235T0	13	0	FAVG1_2224	77.8711	86.5546	403	590.882
FGSG_00236T0	10	0	FAVG1_2223	86.1272	93.3526	358	577.015
FGSG_00237T0	10	0	FAVG1_6854	60.4167	73.9583	479	556.214
FGSG_00248T0	4	0	FAVG1_8922	76.7819	81.5335	917	1048.88
FGSG_00251T0	11	0	FAVG1_8925	80.8684	87.924	736	1161.36
FGSG_00257T0	6	0	FAVG1_8927	92.2693	96.5087	399	735.332
FGSG_00259T0	4	0	FAVG1_8928	84.6281	91.2397	605	1028.47
FGSG_00261T0	8	0	FAVG1_8930	90.1899	95.1477	948	1724.91
FGSG_00263T0	2	0	FAVG1_8932	70.4348	80	683	620.928
FGSG_00265T0	23	0	FAVG1_8934	71.1982	77.8802	428	579.326
FGSG_00266T0	6	0	FAVG1_8935	74.1085	83.1008	644	827.78
FGSG_00267T0	9	0	FAVG1_8936	77.7293	87.5546	458	715.301
FGSG_00269T0	3	0	FAVG1_8938	91.4847	95.8515	458	878.626
FGSG_00270T0	19	0	FAVG1_8939	87.5995	94.198	878	1528.84
FGSG_00271T0	7	0	FAVG1_8940	93.1264	95.122	449	845.114
FGSG_00278T0	3	0	FAVG1_8945	92.9268	95.6098	410	748.814
FGSG_00279T0	10	0	FAVG1_8946	85.4037	90.6832	320	561.992
FGSG_00280T0	12	0	FAVG1_8947	97.7273	99.4949	396	772.311
FGSG_00281T0	2	0	FAVG1_8948	92.1569	96.4052	306	539.65
FGSG_00283T0	4	0	FAVG1_8951	87.3935	94.0375	587	1051.2
FGSG_00284T0	6	0	FAVG1_8952	76.5009	83.0189	1715	2328.9
FGSG_00287T0	11	0	FAVG1_8958	91.1612	95.4939	580	1013.06
FGSG_00292T0	5	0	FAVG1_8963	84.0112	91.1641	705	1028.85
FGSG_00293T0	9	0	FAVG1_8964	84.7744	92.4812	1058	1630.92
FGSG_00294T0	10	0	FAVG1_8965	79.1191	87.1126	611	993.03
FGSG_00296T0	10	0	FAVG1_8967	92.8058	95.8633	556	1053.51
FGSG_00297T0	7	0	FAVG1_1759	80.303	84.573	707	924.08
FGSG_00298T0	3	0	FAVG1_1760	91.1846	95.0413	363	606.675
FGSG_00299T0	4	0	FAVG1_1761	93.9424	97.2195	1007	1892.47
FGSG_00302T0	4	0	FAVG1_1764	82.8846	89.6154	518	884.019
FGSG_00306T0	8	0	FAVG1_1767	97.3995	99.0544	423	786.563
FGSG_00307T0	4	0	FAVG1_1768	69.8997	76.9231	1056	941.028
FGSG_00308T0	18	0	FAVG1_1769	94.8949	97.2973	342	583.948
FGSG_00309T0	4	0	FAVG1_1770	82.4934	90.0531	750	1217.6
FGSG_00313T0	11	0	FAVG1_1774	81.6372	88.7168	437	769.229
FGSG_00316T0	10	0	FAVG1_1777	72.1689	80.6142	484	672.159
FGSG_00320T0	10	0	FAVG1_1781	88.1643	92.029	414	703.36
FGSG_00323T0	4	0	FAVG1_1783	96.3687	98.8827	358	728.013
FGSG_00324T0	6	0	FAVG1_1784	93.617	93.617	1881	1950.64
FGSG_00327T0	10	0	FAVG1_1786	87.1531	92.6002	967	1343.18
FGSG_00329T0	10	0	FAVG1_1788	95.1705	98.5795	352	698.353
FGSG_00330T0	14	0	FAVG1_1789	94.5428	97.4926	669	1279.62
FGSG_00332T0	12	0	FAVG1_1792	82.764	86.8012	640	957.977
FGSG_00333T0	5	0	FAVG1_1793	91.3889	96.1111	360	630.943
FGSG_00334T0	10	0	FAVG1_1794	83.4495	92.6829	570	1002.28
FGSG_00335T0	12	0	FAVG1_1795	73.0286	80.9143	873	845.114
FGSG_00337T0	10	0	FAVG1_1797	92.4574	95.8637	411	795.038
FGSG_00338T0	5	0	FAVG1_1798	94.4934	95.815	452	840.106
FGSG_00340T0	4	0	FAVG1_1800	68.169	77.6056	662	927.546
FGSG_00343T0	10	0	FAVG1_1804	90.752	94.7154	983	1783.07
FGSG_00345T0	10	0	FAVG1_1806	90.8571	94.6667	525	897.116
FGSG_00346T0	4	0	FAVG1_1808	91.5556	97.5556	450	841.262
FGSG_00348T0	5	0	FAVG1_1810	79.0476	89.3122	944	1571.6
FGSG_00349T0	11	0	FAVG1_1811	82.5253	89.1919	984	1576.22
FGSG_00351T0	10	0	FAVG1_1813	69.3598	78.3537	648	854.358
FGSG_00355T0	8	0	FAVG1_1817	98.2713	99.2021	752	1474.53
FGSG_00359T0	6	0	FAVG1_1821	87.715	94.226	814	1441.4
FGSG_00361T0	4	0	FAVG1_1823	82.7423	89.0071	843	1337.78
FGSG_00362T0	10	0	FAVG1_1825	85.7988	91.3609	844	1413.28
FGSG_00363T0	4	0	FAVG1_1826	78.5282	88.9113	988	1530.77
FGSG_00364T0	12	0	FAVG1_1827	90.5747	95.4023	435	778.474
FGSG_00365T0	8	0	FAVG1_1828	93.7008	97.9003	381	732.25
FGSG_00366T0	6	0	FAVG1_1829	78.0803	85.9769	1455	1823.14
FGSG_00367T0	10	0	FAVG1_1830	97.037	98.8889	270	528.094
FGSG_00368T0	7	0	FAVG1_1831	83.9827	89.0332	691	1010.36
FGSG_00369T0	7	0	FAVG1_1832	92.4829	96.5831	439	865.144
FGSG_00371T0	11	0	FAVG1_1834	81.4341	87.452	752	1194.49
FGSG_00372T0	7	0	FAVG1_1835	82.7451	91.3725	508	886.715
FGSG_00374T0	3	0	FAVG1_1837	81.8978	90.6569	685	939.873
FGSG_00375T0	12	0	FAVG1_1838	92.6078	96.0986	487	937.176
FGSG_00376T0	4	0	FAVG1_1839	96.7949	98.5043	467	939.873
FGSG_00379T0	9	0	FAVG1_1843	91.5888	96.2617	428	830.091
FGSG_00380T0	16	0	FAVG1_1844	88.9262	93.6242	596	1038.1
FGSG_00382T0	10	0	FAVG1_1845	85.2545	91.9162	1334	2217.58
FGSG_00387T0	6	0	FAVG1_1849	96.0217	98.5533	553	1061.6
FGSG_00389T0	8	0	FAVG1_1851	89.5792	94.99	499	931.398
FGSG_00397T0	6	0	FAVG1_1860	96.468	98.0132	453	863.988
FGSG_00398T0	11	0	FAVG1_1861	80	86.4286	560	748.429
FGSG_00399T0	4	0	FAVG1_1862	82.3899	88.9937	634	939.102
FGSG_00402T0	4	0	FAVG1_1865	77.8302	85.6132	421	546.969
FGSG_00404T0	13	0	FAVG1_1867	77.8426	87.6093	686	1080.47
FGSG_00405T0	10	0	FAVG1_1868	89.3357	95.1049	609	949.118
FGSG_00406T0	10	0	FAVG1_1869	85.0325	91.757	458	698.353
FGSG_00407T0	10	0	FAVG1_1870	92.8339	96.4169	307	583.178
FGSG_00408T0	10	0	FAVG1_1871	92.8465	96.1997	1341	2529.98
FGSG_00414T0	45	0	FAVG1_1877	91.8841	94.4928	390	655.21
FGSG_00416T0	10	0	FAVG1_1879	90.0971	96.3107	513	895.19
FGSG_00417T0	3	0	FAVG1_1880	95.858	99.4083	338	677.937
FGSG_00418T0	6	0	FAVG1_1881	78.6441	86.1017	532	660.603
FGSG_00420T0	8	0	FAVG1_1883	93.7037	97.037	270	520.39
FGSG_00421T0	3	0	FAVG1_1884	97.0075	99.2519	401	745.347
FGSG_00423T0	4	0	FAVG1_1886	80.8917	90.0212	470	775.393
FGSG_00424T0	4	0	FAVG1_1887	84.9315	91.0959	437	733.791
FGSG_00425T0	12	0	FAVG1_1888	82.199	91.623	573	978.778
FGSG_00428T0	15	0	FAVG1_1890	92.052	95.9538	692	1122.07
FGSG_00430T0	3	0	FAVG1_1892	80.7692	89.011	728	1149.81
FGSG_00433T0	11	0	FAVG1_1894	78.7752	87.5839	1190	1961.04
FGSG_00434T0	4	0	FAVG1_1895	90.9357	94.4444	682	1186.79
FGSG_00435T0	9	0	FAVG1_1896	84.5144	91.0761	378	602.823
FGSG_00437T0	7	0	FAVG1_1898	79.4567	85.3141	1140	1565.05
FGSG_00440T0	5	0	FAVG1_1901	94.6875	96.875	320	579.711
FGSG_00445T0	5	0	FAVG1_1906	92.2156	97.006	334	573.163
FGSG_00448T0	11	0	FAVG1_1909	94.1298	96.4985	968	1794.25
FGSG_00449T0	22	0	FAVG1_1910	96.5184	97.8723	515	922.539
FGSG_00454T0	10	0	FAVG1_1915	89.2256	96.2963	330	536.569
FGSG_00460T0	10	0	FAVG1_1921	65.76	76.48	617	733.791
FGSG_00461T0	4	0	FAVG1_1922	79.2115	86.9176	556	791.956
FGSG_00463T0	3	0	FAVG1_1924	78.5888	85.8881	403	537.339
FGSG_00465T0	6	0	FAVG1_1926	90.5093	94.6759	432	752.666
FGSG_00467T0	10	0	FAVG1_1927	84.7875	91.2752	447	695.271
FGSG_00468T0	49	0	FAVG1_1928	93.8224	97.6834	517	959.903
FGSG_00469T0	10	0	FAVG1_1929	91.2451	95.7198	514	979.548
FGSG_00472T0	10	0	FAVG1_1932	88.4187	92.3163	893	1424.45
FGSG_00475T0	7	0	FAVG1_1935	89.81	93.6097	574	1047.34
FGSG_00477T0	12	0	FAVG1_1937	83.7838	90.2703	367	548.895
FGSG_00478T0	5	0	FAVG1_1938	92.9539	97.29	367	657.522
FGSG_00480T0	10	0	FAVG1_1939	92.9147	96.9404	621	1141.72
FGSG_00483T0	1	0	FAVG1_1942	68.859	75.9905	1234	1478.77
FGSG_00485T0	13	0	FAVG1_1945	89.8451	94.8365	581	993.801
FGSG_00486T0	10	0	FAVG1_1946	90.9091	95.5186	777	1396.72
FGSG_00488T0	10	0	FAVG1_1948	83.7398	91.3279	369	609.372
FGSG_00489T0	10	0	FAVG1_1949	96.2963	98.4568	648	1268.06
FGSG_00490T0	10	0	FAVG1_1950	92.9947	97.373	571	1062.75
FGSG_00491T0	2	0	FAVG1_1951	94.8399	98.3986	562	964.14
FGSG_00494T0	4	0	FAVG1_1954	88.0519	93.7662	385	605.134
FGSG_00496T0	8	0	FAVG1_1956	95.1724	98.2759	290	583.178
FGSG_00497T0	3	0	FAVG1_1957	86.2974	91.8367	343	547.354
FGSG_00499T0	5	0	FAVG1_1958	77.5304	88.2591	492	800.431
FGSG_00500T0	11	0	FAVG1_1959	95.935	97.9675	493	981.86
FGSG_00501T0	10	0	FAVG1_1960	91.0798	95.0704	425	704.131
FGSG_00502T0	11	0	FAVG1_1961	90.2813	94.5013	776	1366.67
FGSG_00503T0	11	0	FAVG1_1962	73.8657	84.755	551	879.782
FGSG_00504T0	11	0	FAVG1_1963	90.2903	93.8939	998	1787.31
FGSG_00506T0	5	0	FAVG1_1965	89.6074	94.4573	433	802.357
FGSG_00507T0	1	0	FAVG1_1966	94.5	97.375	800	1494.56
FGSG_00508T0	10	0	FAVG1_1966	90.8231	94.9858	1057	1899.02
FGSG_00509T0	6	0	FAVG1_1967	88.5621	93.7908	611	987.252
FGSG_00511T0	6	0	FAVG1_1969	83.1909	90.8832	350	560.066
FGSG_00512T0	13	0	FAVG1_1970	75.5839	81.3163	453	649.047
FGSG_00514T0	9	0	FAVG1_1971	89.6648	93.2961	356	594.734
FGSG_00515T0	10	0	FAVG1_1972	87.0216	94.01	601	1060.44
FGSG_00518T0	4	0	FAVG1_1974	92.3304	97.3451	337	658.677
FGSG_00520T0	4	0	FAVG1_1977	94.7573	96.1165	515	959.903
FGSG_00524T0	4	0	FAVG1_1980	96.3532	97.8887	513	1031.55
FGSG_00526T0	2	0	FAVG1_1982	87.6161	94.4272	323	554.673
FGSG_00529T0	8	0	FAVG1_1986	94.347	97.271	513	966.452
FGSG_00530T0	7	0	FAVG1_1987	85.7886	91.1612	575	1012.29
FGSG_00531T0	10	0	FAVG1_1988	80.2597	87.013	385	640.573
FGSG_00532T0	10	0	FAVG1_1989	81.2069	88.1034	580	954.51
FGSG_00534T0	10	0	FAVG1_1990	84.8696	93.0435	575	1028.85
FGSG_00535T0	1	0	FAVG1_1991	75.8547	84.188	466	684.485
FGSG_00537T0	6	0	FAVG1_1993	57.5049	69.7856	499	532.332
FGSG_00538T0	2	0	FAVG1_1994	98.0132	99.0066	302	515.768
FGSG_00539T0	10	0	FAVG1_1995	93.5961	97.0443	609	1016.91
FGSG_00541T0	18	0	FAVG1_8148	53.9385	72.093	1306	1326.61
FGSG_00542T0	12	0	FAVG1_1997	90.128	94.6984	623	918.687
FGSG_00543T0	8	0	FAVG1_1998	89.8119	93.7304	628	1100.5
FGSG_00545T0	6	0	FAVG1_1999	88.872	93.2927	655	974.541
FGSG_00548T0	10	0	FAVG1_2002	76.8717	86.631	740	1015.76
FGSG_00550T0	61	0	FAVG1_2004	72.079	82.8305	1768	2427.13
FGSG_00551T0	10	0	FAVG1_2005	77.4155	84.9437	1681	2394
FGSG_00552T0	7	0	FAVG1_2006	81.7766	87.4542	1082	1477.61
FGSG_00553T0	10	0	FAVG1_2007	82.4627	90.4851	534	850.892
FGSG_00555T0	10	0	FAVG1_2009	82.5826	92.4925	333	598.971
FGSG_00558T0	10	0	FAVG1_2012	98.4645	99.4242	524	936.791
FGSG_00559T0	11	0	FAVG1_2013	99.5455	99.7727	440	835.869
FGSG_00561T0	6	0	FAVG1_2015	97.7528	99.2509	267	516.924
FGSG_00562T0	6	0	FAVG1_2016	88.5714	93.8095	420	674.47
FGSG_00565T0	5	0	FAVG1_2020	86.7133	91.0839	567	958.748
FGSG_00566T0	3	0	FAVG1_2021	87.9061	94.2238	553	990.719
FGSG_00567T0	4	0	FAVG1_2022	87.4336	93.7737	2634	4619.68
FGSG_00570T0	5	0	FAVG1_2025	92.5734	94.4732	578	889.412
FGSG_00571T0	10	0	FAVG1_2026	86.2348	91.7004	494	845.499
FGSG_00572T0	10	0	FAVG1_2027	92.0792	96.0396	531	845.884
FGSG_00573T0	15	0	FAVG1_2028	86.5204	92.9467	637	1018.84
FGSG_00574T0	10	0	FAVG1_2029	83.7752	89.8197	939	1559.66
FGSG_00578T0	10	0	FAVG1_2033	94.9664	98.6577	298	600.512
FGSG_00579T0	10	0	FAVG1_2034	83.5249	91.5709	522	916.376
FGSG_00581T0	6	0	FAVG1_2036	83.4184	88.1378	782	1185.63
FGSG_00582T0	5	0	FAVG1_2037	78.6486	87.8378	369	608.216
FGSG_00583T0	7	0	FAVG1_2038	84.9057	91.5094	742	1174.07
FGSG_00584T0	10	0	FAVG1_2039	80.6061	89.0909	1152	1726.45
FGSG_00587T0	10	0	FAVG1_2042	87.53	92.3261	417	712.605
FGSG_00590T0	4	0	FAVG1_2045	87.457	92.7835	578	990.719
FGSG_00591T0	6	0	FAVG1_2046	85.4321	92.0988	404	655.21
FGSG_00593T0	10	0	FAVG1_2048	86.7596	91.4634	561	959.133
FGSG_00594T0	6	0	FAVG1_2048	72.7711	81.4458	410	568.926
FGSG_00595T0	21	0	FAVG1_2049	87.6125	91.9723	1399	2506.09
FGSG_00596T0	8	0	FAVG1_2050	86.918	92.4612	449	760.755
FGSG_00597T0	5	0	FAVG1_2051	86.7816	92.8161	347	600.897
FGSG_00598T0	5	0	FAVG1_2052	95.3771	97.8102	411	785.408
FGSG_00600T0	10	0	FAVG1_2054	91.1364	96.5909	438	845.884
FGSG_00604T0	5	0	FAVG1_2058	83.1793	91.1275	540	865.144
FGSG_00607T0	9	0	FAVG1_2062	90.6863	96.0784	408	733.791
FGSG_00608T0	9	0	FAVG1_2063	94.1634	97.406	770	1467.21
FGSG_00610T0	26	0	FAVG1_2066	92.2865	95.5923	363	702.975
FGSG_00612T0	12	0	FAVG1_2069	85.1227	93.0982	652	1102.43
FGSG_00613T0	10	0	FAVG1_2070	92.869	96.5174	603	1149.42
FGSG_00614T0	5	0	FAVG1_2071	60.3175	68.5185	742	792.341
FGSG_00615T0	9	0	FAVG1_2072	85.4194	92.3435	1500	2600.47
FGSG_00616T0	1	0	FAVG1_2073	69.2192	77.027	654	751.125
FGSG_00617T0	2	0	FAVG1_2074	71.2838	78.3784	886	1224.15
FGSG_00618T0	7	0	FAVG1_2075	75.7832	83.0652	1156	1491.86
FGSG_00620T0	6	0	FAVG1_2077	89.4434	92.3225	521	902.894
FGSG_00621T0	5	0	FAVG1_2078	73.8329	82.9238	808	1137.48
FGSG_00623T0	10	0	FAVG1_2080	85.9524	94.2857	420	714.916
FGSG_00625T0	11	0	FAVG1_12939	72.6158	83.6512	734	1087.79
FGSG_00626T0	11	0	FAVG1_12938	89.2116	94.3983	475	900.197
FGSG_00627T0	17	0	FAVG1_12937	91.1224	95.102	979	1684.08
FGSG_00629T0	9	0	FAVG1_12935	89.2857	94.1558	308	584.334
FGSG_00633T0	11	0	FAVG1_12931	89.646	93.3628	2803	4061.92
FGSG_00636T0	7	0	FAVG1_12928	95.585	97.7925	451	892.108
FGSG_00637T0	9	0	FAVG1_12927	98.2387	99.6086	511	1031.94
FGSG_00638T0	6	0	FAVG1_12926	90.2439	94.3089	368	692.96
FGSG_00639T0	7	0	FAVG1_12925	98.8864	99.1091	449	907.516
FGSG_00643T0	2	0	FAVG1_12920	83.1312	88.0926	898	1103.2
FGSG_00644T0	3	0	FAVG1_12919	88.5463	95.3744	454	703.36
FGSG_00645T0	2	0	FAVG1_12918	89.6226	94.3396	635	1095.49
FGSG_00646T0	12	0	FAVG1_12917	94.0594	98.0198	303	579.711
FGSG_00647T0	2	0	FAVG1_12916	78.0764	86.3083	2318	3473.33
FGSG_00649T0	2	0	FAVG1_12914	91.9291	97.0472	508	924.08
FGSG_00655T0	10	0	FAVG1_12908	94.9333	98.1333	418	741.11
FGSG_00659T0	12	0	FAVG1_12904	87.9736	92.916	607	1131.32
FGSG_00660T0	25	0	FAVG1_12903	91.5702	95.8678	604	1018.07
FGSG_00661T0	22	0	FAVG1_12902	92.0912	95.8445	746	1408.66
FGSG_00664T0	26	0	FAVG1_12899	88.9328	93.8735	504	804.668
FGSG_00665T0	10	0	FAVG1_12898	88.0105	94.0711	754	1384.39
FGSG_00666T0	11	0	FAVG1_12897	95.1049	97.9021	286	565.844
FGSG_00667T0	36	0	FAVG1_12339	93.3896	96.7651	710	1083.17
FGSG_00669T0	14	0	FAVG1_12338	85.9729	92.2431	1546	2558.48
FGSG_00672T0	7	0	FAVG1_12330	79.4078	88.5599	1481	1897.86
FGSG_00675T0	4	0	FAVG1_12332	75.803	88.2227	467	711.449
FGSG_00677T0	10	0	FAVG1_12334	99.115	99.705	339	646.736
FGSG_00678T0	2	0	FAVG1_12335	47.3892	61.6749	974	736.487
FGSG_00680T0	13	0	FAVG1_12337	68.4274	79.7119	810	1118.99
FGSG_00682T0	1	0	FAVG1_12327	73.127	81.1075	582	763.451
FGSG_00683T0	12	0	FAVG1_12326	75.9104	86.2745	357	558.525
FGSG_00684T0	5	0	FAVG1_12325	85.7143	90.8163	480	871.692
FGSG_00685T0	5	0	FAVG1_12324	78.5288	87.4751	498	833.558
FGSG_00686T0	5	0	FAVG1_12323	86.2342	90.3481	624	979.163
FGSG_00688T0	7	0	FAVG1_12321	94.2172	97.0381	709	1409.05
FGSG_00689T0	3	0	FAVG1_12320	77.3956	84.439	1217	1688.32
FGSG_00690T0	7	0	FAVG1_12319	91.4737	96.1053	950	1807.73
FGSG_00693T0	6	0	FAVG1_12317	84.3091	92.2717	427	709.909
FGSG_00694T0	2	0	FAVG1_12316	94.7743	98.5748	421	728.013
FGSG_00695T0	2	0	FAVG1_12315	89.6552	94.6708	636	971.459
FGSG_00696T0	7	0	FAVG1_12314	73.4921	82.6984	601	803.897
FGSG_00697T0	10	0	FAVG1_12313	85.3081	92.9858	1054	1835.46
FGSG_00698T0	8	0	FAVG1_12311	80.7339	85.3211	420	628.632
FGSG_00700T0	2	0	FAVG1_12308	86.8263	92.016	499	802.742
FGSG_00702T0	5	0	FAVG1_12306	93.1818	96.4015	528	982.245
FGSG_00703T0	3	0	FAVG1_12305	81.9876	86.5424	472	565.074
FGSG_00704T0	11	0	FAVG1_12304	93.7086	97.0199	305	588.956
FGSG_00705T0	10	0	FAVG1_12303	72.2135	80.6907	622	866.3
FGSG_00706T0	10	0	FAVG1_12302	90.8943	96.4228	614	1109.36
FGSG_00707T0	8	0	FAVG1_12300	90.0971	94.7573	514	961.829
FGSG_00710T0	12	0	FAVG1_12297	94.2857	97.8571	420	747.273
FGSG_00712T0	12	0	FAVG1_12294	86.5031	92.638	489	860.522
FGSG_00713T0	11	0	FAVG1_12293	66.5404	75.7576	786	1012.68
FGSG_00714T0	3	0	FAVG1_12292	85.8469	90.4872	431	610.912
FGSG_00715T0	6	0	FAVG1_12291	80.9745	87.007	428	649.818
FGSG_00716T0	3	0	FAVG1_12290	84.6765	91.6005	881	1484.55
FGSG_00718T0	10	0	FAVG1_12288	83.9662	93.4599	474	819.691
FGSG_00719T0	10	0	FAVG1_12287	88.4564	93.9597	736	1250.34
FGSG_00720T0	4	0	FAVG1_12286	66.4751	75.6705	522	665.996
FGSG_00721T0	17	0	FAVG1_12285	85.948	92.4928	1039	1805.03
FGSG_00723T0	2	0	FAVG1_12283	88.4298	94.0496	601	1036.17
FGSG_00724T0	3	0	FAVG1_12282	95.4442	97.2665	439	729.939
FGSG_00726T0	4	0	FAVG1_12280	87.7722	92.7973	593	953.74
FGSG_00728T0	5	0	FAVG1_12278	89.1927	95.5729	768	1313.52
FGSG_00732T0	2	0	FAVG1_12274	88.8359	92.8435	1022	1826.99
FGSG_00736T0	7	0	FAVG1_12271	83.905	88.6544	376	558.14
FGSG_00737T0	18	0	FAVG1_12270	87.764	93.3722	1368	2335.84
FGSG_00738T0	10	0	FAVG1_12269	80.25	89.25	1193	1858.96
FGSG_00739T0	11	0	FAVG1_12268	93.8053	95.7522	565	1040.8
FGSG_00740T0	8	0	FAVG1_12267	94.9761	98.0861	836	1669.44
FGSG_00741T0	6	0	FAVG1_12266	91.0543	94.7284	623	1060.06
FGSG_00742T0	5	0	FAVG1_12265	95	97.619	840	1624.76
FGSG_00744T0	4	0	FAVG1_12263	85.1307	94.7712	612	1090.49
FGSG_00745T0	4	0	FAVG1_12262	94.8905	98.0535	411	821.617
FGSG_00747T0	10	0	FAVG1_12260	92.2619	97.0238	348	591.652
FGSG_00748T0	6	0	FAVG1_12259	91.7308	96.3462	1040	1773.06
FGSG_00749T0	6	0	FAVG1_12258	89.6414	94.6215	501	938.717
FGSG_00752T0	14	0	FAVG1_12255	72.4187	82.4611	683	884.404
FGSG_00758T0	4	0	FAVG1_12247	87.3536	93.2084	425	710.679
FGSG_00759T0	10	0	FAVG1_12245	81.0976	90.8537	492	857.825
FGSG_00763T0	10	0	FAVG1_12241	57.1138	73.1707	488	586.645
FGSG_00765T0	10	0	FAVG1_12239	91.7211	95.6427	459	879.011
FGSG_00766T0	21	0	FAVG1_12238	87.8216	92.7959	583	1028.47
FGSG_00767T0	10	0	FAVG1_12237	90.1442	94.8317	832	1555.04
FGSG_00768T0	15	0	FAVG1_12236	91.704	96.861	444	704.131
FGSG_00769T0	6	0	FAVG1_12235	89.527	93.5811	296	553.518
FGSG_00774T0	11	0	FAVG1_12229	85.2459	93.2787	610	1102.04
FGSG_00778T0	6	0	FAVG1_12224	94.7781	97.6501	383	732.635
FGSG_00780T0	6	0	FAVG1_12223	87.5394	89.7476	633	999.194
FGSG_00781T0	7	0	FAVG1_12222	95.2522	96.7359	335	647.892
FGSG_00786T0	10	0	FAVG1_9001	91.9383	95.5403	573	1019.61
FGSG_00787T0	10	0	FAVG1_9000	92.9461	95.0207	482	857.44
FGSG_00789T0	5	0	FAVG1_8997	87.0091	93.6556	331	564.688
FGSG_00792T0	10	0	FAVG1_8993	93.0979	96.4687	620	1103.58
FGSG_00794T0	3	0	FAVG1_8991	91.0828	95.1168	471	808.135
FGSG_00796T0	4	0	FAVG1_8989	65.0672	76.7754	516	623.239
FGSG_00797T0	6	0	FAVG1_8988	88.3642	93.9292	592	1078.93
FGSG_00799T0	6	0	FAVG1_8986	60.4848	73.3333	819	815.453
FGSG_00800T0	11	0	FAVG1_8985	77.9167	86.25	954	1379.39
FGSG_00801T0	6	0	FAVG1_8983	80	88	325	512.301
FGSG_00803T0	3	0	FAVG1_8981	77.7457	84.6821	675	806.209
FGSG_00804T0	4	0	FAVG1_8980	88.0157	92.3379	508	823.157
FGSG_00805T0	4	0	FAVG1_8979	89.7384	95.7746	497	903.664
FGSG_00806T0	10	0	FAVG1_8978	88.3777	93.9467	442	640.958
FGSG_00807T0	13	0	FAVG1_8977	87.2066	94.4836	852	1544.64
FGSG_00808T0	11	0	FAVG1_8977	90.9621	92.7114	322	539.265
FGSG_00810T0	10	0	FAVG1_8976	84.4444	92.5	360	590.497
FGSG_00811T0	9	0	FAVG1_8975	84.953	91.8495	319	521.931
FGSG_00813T0	10	0	FAVG1_8973	87.0482	91.2651	664	1191.41
FGSG_00814T0	7	0	FAVG1_8972	83.391	90.3114	289	507.294
FGSG_00817T0	12	0	FAVG1_1758	91.222	95.3528	581	1009.59
FGSG_00818T0	2	0	FAVG1_1758	94.5221	96.62	858	1572.37
FGSG_00819T0	6	0	FAVG1_1757	95.5635	97.3621	833	1509.2
FGSG_00820T0	3	0	FAVG1_1756	90.6051	95.0637	628	899.042
FGSG_00823T0	10	0	FAVG1_1753	84.8571	94	350	614.764
FGSG_00824T0	8	0	FAVG1_1752	94.7422	96.6633	969	1847.4
FGSG_00826T0	6	0	FAVG1_1750	88.5417	92.7083	383	565.074
FGSG_00827T0	1	0	FAVG1_1749	84.4765	89.1697	531	872.463
FGSG_00828T0	10	0	FAVG1_1748	86.5248	91.4894	308	504.597
FGSG_00829T0	3	0	FAVG1_1747	65.9443	72.7554	617	772.311
FGSG_00831T0	5	0	FAVG1_1745	85.967	92.4528	844	1289.25
FGSG_00832T0	7	0	FAVG1_1744	93.9929	96.8198	283	553.518
FGSG_00833T0	6	0	FAVG1_1743	94.4121	97.6717	859	1631.69
FGSG_00834T0	4	0	FAVG1_1742	86.7647	91.1765	339	573.933
FGSG_00836T0	4	0	FAVG1_1740	84.875	92.75	798	1341.64
FGSG_00838T0	11	0	FAVG1_1738	98.8525	99.5082	610	1185.24
FGSG_00840T0	8	0	FAVG1_1735	90.9197	94.2957	853	1583.16
FGSG_00841T0	14	0	FAVG1_1734	80.7643	86.7516	779	1246.11
FGSG_00843T0	7	0	FAVG1_1733	97.7528	98.8764	1242	2361.64
FGSG_00844T0	4	0	FAVG1_1732	86.3839	90.625	447	655.596
FGSG_00846T0	3	0	FAVG1_1729	85.5249	89.2818	885	1333.16
FGSG_00848T0	16	0	FAVG1_1727	86.3343	92.7054	1082	1927.14
FGSG_00850T0	10	0	FAVG1_1725	52.1661	68.9531	587	543.117
FGSG_00852T0	12	0	FAVG1_1723	92.278	95.1737	516	924.85
FGSG_00856T0	16	0	FAVG1_1717	86.2811	91.2576	1486	2619.34
FGSG_00861T0	8	0	FAVG1_1712	94.3609	96.8045	532	1013.06
FGSG_00862T0	7	0	FAVG1_1711	82.7703	90.6532	887	1532.31
FGSG_00863T0	11	0	FAVG1_1710	98.1013	99.1561	474	939.488
FGSG_00865T0	6	0	FAVG1_1708	93.0913	97.1897	854	1559.27
FGSG_00866T0	5	0	FAVG1_1707	88.1529	92.6115	779	1269.99
FGSG_00869T0	3	0	FAVG1_1706	88.4413	93.5201	1140	1764.97
FGSG_00870T0	4	0	FAVG1_1705	92.2693	95.6359	796	1418.29
FGSG_00871T0	10	0	FAVG1_1705	95.7576	98.1818	330	638.647
FGSG_00872T0	7	0	FAVG1_1704	93.6255	97.2112	502	946.036
FGSG_00874T0	11	0	FAVG1_1702	93.6306	97.0276	470	915.99
FGSG_00875T0	12	0	FAVG1_1701	79.8599	89.4921	565	945.266
FGSG_00876T0	4	0	FAVG1_1700	70.5357	88.2353	442	612.838
FGSG_00877T0	10	0	FAVG1_1699	90.6205	95.9596	693	1093.57
FGSG_00883T0	10	0	FAVG1_1692	80	86	449	614.764
FGSG_00885T0	3	0	FAVG1_1690	71.6247	79.1762	419	521.161
FGSG_00887T0	5	0	FAVG1_1686	79.7297	86.7868	664	904.434
FGSG_00890T0	4	0	FAVG1_1682	85.5956	89.4737	684	1052.74
FGSG_00892T0	13	0	FAVG1_1680	83.7137	90.249	960	1583.16
FGSG_00893T0	10	0	FAVG1_1679	91.7333	97.8667	375	697.582
FGSG_00895T0	10	0	FAVG1_1677	76.0417	88.125	480	678.707
FGSG_00897T0	6	0	FAVG1_1675	85.1464	91.4226	532	823.543
FGSG_00900T0	5	0	FAVG1_1672	95.7386	97.4432	351	643.654
FGSG_00903T0	10	0	FAVG1_1668	91.0913	95.5457	448	813.142
FGSG_00905T0	5	0	FAVG1_1667	89.1304	91.8972	506	934.095
FGSG_00906T0	7	0	FAVG1_1666	94.1484	97.9101	957	1845.86
FGSG_00909T0	11	0	FAVG1_1663	89.9058	96.0969	743	1281.16
FGSG_00910T0	1	0	FAVG1_1661	83.2545	87.7956	1041	1469.52
FGSG_00911T0	4	0	FAVG1_1662	88.535	93.3121	312	528.094
FGSG_00912T0	6	0	FAVG1_1660	86.9939	93.0061	813	1249.96
FGSG_00915T0	29	0	FAVG1_1657	93.8356	96.5753	437	820.076
FGSG_00916T0	8	0	FAVG1_1656	93.7075	96.7687	1759	2978.35
FGSG_00921T0	10	0	FAVG1_1653	86.9497	88.522	636	1063.14
FGSG_00923T0	10	0	FAVG1_1649	86.3782	93.109	622	1102.04
FGSG_00924T0	9	0	FAVG1_1647	82.9741	91.1638	464	721.079
FGSG_00925T0	10	0	FAVG1_1646	88.8312	94.4156	770	1378.23
FGSG_00926T0	10	0	FAVG1_1645	88.5542	94.5783	332	524.628
FGSG_00929T0	10	0	FAVG1_12981	81.352	84.3823	429	660.988
FGSG_00931T0	10	0	FAVG1_12979	72.5301	85.0602	412	607.446
FGSG_00932T0	5	0	FAVG1_12978	87.8788	93.9394	839	1253.81
FGSG_00933T0	10	0	FAVG1_1640	86.1996	91.5074	470	847.04
FGSG_00934T0	6	0	FAVG1_1642	72.49	80.7229	491	653.284
FGSG_00935T0	4	0	FAVG1_1643	83.9335	93.9058	360	587.03
FGSG_00939T0	10	0	FAVG1_12965	67.9847	81.8878	779	1030.01
FGSG_00941T0	3	0	FAVG1_12962	91.25	93.5	395	637.491
FGSG_00945T0	10	0	FAVG1_12960	84.3352	89.2532	547	782.326
FGSG_00946T0	7	0	FAVG1_12961	74.1497	81.9048	708	951.814
FGSG_00947T0	9	0	FAVG1_12966	89.5221	93.1985	543	824.313
FGSG_00949T0	7	0	FAVG1_12968	76.7802	87.6161	323	512.301
FGSG_00950T0	5	0	FAVG1_12969	86.0465	90.9561	379	542.732
FGSG_00952T0	10	0	FAVG1_12971	95.9885	99.1404	366	705.286
FGSG_00955T0	10	0	FAVG1_12974	88.1288	92.1529	493	774.622
FGSG_00957T0	4	0	FAVG1_12958	88.6883	92.4188	823	1279.62
FGSG_00958T0	15	0	FAVG1_12957	86.5583	93.2053	677	1178.7
FGSG_00959T0	5	0	FAVG1_12956	92.3077	100	554	649.432
FGSG_00960T0	7	0	FAVG1_12955	93.837	95.6262	503	954.51
FGSG_00961T0	27	0	FAVG1_12954	67.5353	79.4788	906	861.677
FGSG_00967T0	17	0	FAVG1_12941	92.2983	95.11	812	1434.08
FGSG_00969T0	3	0	FAVG1_2082	97.9832	99.4958	595	1193.72
FGSG_00970T0	10	0	FAVG1_2083	86.3795	92.6659	856	1291.17
FGSG_00971T0	4	0	FAVG1_2084	86.9779	95.3317	407	691.034
FGSG_00972T0	3	0	FAVG1_2085	83.526	90.4624	346	600.512
FGSG_00973T0	5	0	FAVG1_2089	66.4583	75	479	550.051
FGSG_00974T0	6	0	FAVG1_2088	85.9228	92.0751	958	1585.85
FGSG_00975T0	5	0	FAVG1_2087	69.9655	81.0127	841	1092.41
FGSG_00976T0	26	0	FAVG1_2086	72.7273	86.3636	1122	1462.2
FGSG_00979T0	10	0	FAVG1_12959	93.2927	97.1545	497	961.059
FGSG_00982T0	5	0	FAVG1_2091	86.0307	93.356	587	1017.3
FGSG_00983T0	3	0	FAVG1_2092	81.458	88.4311	630	864.374
FGSG_00984T0	8	0	FAVG1_2093	84.4687	89.9183	363	574.704
FGSG_00986T0	8	0	FAVG1_2095	88.685	95.4128	330	603.208
FGSG_00989T0	7	0	FAVG1_2099	91.4815	95.1852	540	925.62
FGSG_00995T0	6	0	FAVG1_2105	89.0777	94.1748	412	715.301
FGSG_01000T0	10	0	FAVG1_2110	90.4943	96.0076	526	972.615
FGSG_01002T0	3	0	FAVG1_2113	85.1703	90.7816	491	743.421
FGSG_01003T0	3	0	FAVG1_2114	85.8075	93.801	611	1058.51
FGSG_01004T0	10	0	FAVG1_2115	86.5546	91.2365	828	1136.32
FGSG_01005T0	1	0	FAVG1_2116	84.6154	90.6593	364	530.406
FGSG_01006T0	10	0	FAVG1_2117	90.5991	94.47	1085	1935.23
FGSG_01010T0	10	0	FAVG1_2121	89.3899	94.4297	376	573.163
FGSG_01011T0	7	0	FAVG1_2122	83.6667	92	300	514.998
FGSG_01012T0	8	0	FAVG1_2123	80.995	86.7662	976	1390.94
FGSG_01015T0	11	0	FAVG1_2126	96.1977	98.6058	789	1545.02
FGSG_01017T0	5	0	FAVG1_2128	95.1909	98.727	707	1413.67
FGSG_01019T0	5	0	FAVG1_2131	91.5942	96.8116	345	630.943
FGSG_01022T0	28	0	FAVG1_2134	72.9521	80.9892	639	875.544
FGSG_01024T0	11	0	FAVG1_2136	100	100	1083	1610.51
FGSG_01026T0	3	0	FAVG1_2138	84.7059	92.3529	340	561.992
FGSG_01027T0	10	0	FAVG1_2139	93.6475	97.1311	488	895.19
FGSG_01029T0	3	0	FAVG1_2141	80.9302	85.7364	625	848.966
FGSG_01030T0	10	0	FAVG1_2142	87.1499	92.4217	600	1089.33
FGSG_01032T0	21	0	FAVG1_2144	86.1446	92.1687	337	595.119
FGSG_01035T0	9	0	FAVG1_2147	80.1221	87.6199	1142	1867.05
FGSG_01036T0	2	0	FAVG1_2148	78.5321	88.2569	541	582.022
FGSG_01037T0	4	0	FAVG1_2149	89.9183	92.6431	366	661.759
FGSG_01038T0	22	0	FAVG1_2150	87.8594	94.2492	351	543.117
FGSG_01039T0	5	0	FAVG1_2151	82.5	89.75	400	595.89
FGSG_01040T0	5	0	FAVG1_2152	67.1362	78.8732	422	525.013
FGSG_01041T0	12	0	FAVG1_2153	71.4286	92.5926	425	599.356
FGSG_01042T0	5	0	FAVG1_2154	67.1099	77.2163	1123	1437.94
FGSG_01043T0	6	0	FAVG1_2156	84.7145	88.9503	543	931.398
FGSG_01046T0	8	0	FAVG1_2160	83.8524	90.0807	865	1402.11
FGSG_01048T0	10	0	FAVG1_2162	87.9177	94.6015	388	722.235
FGSG_01049T0	13	0	FAVG1_2166	74.6479	87.5	948	1256.89
FGSG_01050T0	3	0	FAVG1_2167	52.2885	69.3481	705	770.77
FGSG_01051T0	1	0	FAVG1_2168	83.4131	89.1547	600	791.571
FGSG_01053T0	8	0	FAVG1_2170	89.6359	94.1176	351	664.07
FGSG_01057T0	6	0	FAVG1_2175	86.2963	92.037	539	975.696
FGSG_01058T0	14	0	FAVG1_2176	72.0677	81.8622	826	1189.87
FGSG_01063T0	5	0	FAVG1_2145	91.6923	96.9231	325	640.573
FGSG_01064T0	2	0	FAVG1_2181	91.5493	95.7746	497	913.679
FGSG_01065T0	10	0	FAVG1_2182	89.5492	91.5984	484	835.099
FGSG_01066T0	10	0	FAVG1_2183	82.266	89.6552	812	1331.62
FGSG_01067T0	3	0	FAVG1_2184	69.0678	78.178	456	633.254
FGSG_01069T0	5	0	FAVG1_2200	86.0335	92.1788	358	630.558
FGSG_01084T0	10	0	FAVG1_2198	82.3194	86.692	496	834.713
FGSG_01085T0	11	0	FAVG1_2199	84.6875	89.6875	310	522.702
FGSG_01086T0	12	0	FAVG1_8051	74.6377	84.7826	685	1035.79
FGSG_01088T0	1	0	FAVG1_1635	61.8692	71.028	523	559.296
FGSG_01092T0	4	0	FAVG1_1634	91.4634	95.8537	409	730.324
FGSG_01095T0	10	0	FAVG1_1625	85.5908	92.219	694	1242.64
FGSG_01100T0	9	0	FAVG1_1631	83.7563	89.0017	588	879.782
FGSG_01101T0	5	0	FAVG1_1623	79.0499	88.5505	821	1331.62
FGSG_01102T0	2	0	FAVG1_1622	95.297	98.5149	404	751.51
FGSG_01103T0	2	0	FAVG1_1621	80.7263	89.3855	355	526.939
FGSG_01104T0	8	0	FAVG1_1620	96.6732	98.4344	511	1026.93
FGSG_01106T0	6	0	FAVG1_1617	89.4558	93.0839	876	1125.15
FGSG_01107T0	9	0	FAVG1_1616	78.941	88.568	830	1332.39
FGSG_01108T0	4	0	FAVG1_1615	90.963	94.2222	675	1292.72
FGSG_01109T0	9	0	FAVG1_1613	86.3406	91.231	585	946.421
FGSG_01111T0	7	0	FAVG1_1610	93.865	98.1595	511	941.414
FGSG_01112T0	4	0	FAVG1_1609	88.0512	92.7454	702	1231.85
FGSG_01116T0	1	0	FAVG1_1605	83.9181	92.6901	342	522.316
FGSG_01120T0	10	0	FAVG1_1601	91.7933	95.1368	987	1737.24
FGSG_01126T0	12	0	FAVG1_1595	85.7877	92.1233	584	1045.03
FGSG_01128T0	4	0	FAVG1_1593	83.5277	90.6706	682	1072.38
FGSG_01130T0	8	0	FAVG1_1591	89.548	95.4802	354	599.356
FGSG_01132T0	9	0	FAVG1_1589	88.6207	93.9655	580	1060.06
FGSG_01133T0	7	0	FAVG1_1588	95.3445	98.324	537	1076.23
FGSG_01134T0	10	0	FAVG1_1587	91.8841	94.4928	345	659.833
FGSG_01135T0	4	0	FAVG1_1586	98.4615	99.2308	260	506.908
FGSG_01137T0	10	0	FAVG1_1584	88.7006	92.9944	885	1351.27
FGSG_01138T0	1	0	FAVG1_1583	83.9879	92.7492	330	557.755
FGSG_01139T0	11	0	FAVG1_1582	85.2941	89.7059	408	624.394
FGSG_01141T0	10	0	FAVG1_1581	95.6597	98.4375	576	1041.18
FGSG_01142T0	8	0	FAVG1_1580	85.4115	91.8953	802	1431.39
FGSG_01144T0	2	0	FAVG1_1579	79.6468	87.132	1155	1760.35
FGSG_01149T0	17	0	FAVG1_1574	80.4296	86.2768	838	1229.16
FGSG_01150T0	9	0	FAVG1_1573	83.3333	100	637	911.753
FGSG_01151T0	5	0	FAVG1_1572	94.1043	98.1859	441	867.07
FGSG_01152T0	5	0	FAVG1_1571	95.1983	98.1211	479	810.831
FGSG_01155T0	2	0	FAVG1_1568	98.1073	98.4227	317	608.601
FGSG_01156T0	5	0	FAVG1_1567	86.7299	95.2607	821	1517.29
FGSG_01157T0	7	0	FAVG1_1566	96.8391	98.2759	348	676.011
FGSG_01159T0	3	0	FAVG1_1564	77.3984	82.9268	611	933.71
FGSG_01160T0	10	0	FAVG1_1563	98.4791	99.6198	263	541.962
FGSG_01161T0	10	0	FAVG1_1562	91.0078	96.1757	1935	3596.98
FGSG_01162T0	8	0	FAVG1_1561	90.4762	94.7279	587	1011.91
FGSG_01163T0	6	0	FAVG1_1560	81.2705	85.2136	882	1152.89
FGSG_01165T0	6	0	FAVG1_1558	63.7255	74.5098	768	711.835
FGSG_01166T0	12	0	FAVG1_1556	85.4201	90.939	1207	1968.74
FGSG_01167T0	7	0	FAVG1_1555	86.0918	92.7677	719	1274.23
FGSG_01168T0	6	0	FAVG1_1554	81.5476	88.9881	336	555.058
FGSG_01169T0	4	0	FAVG1_1554	83.0918	88.8889	414	662.529
FGSG_01171T0	10	0	FAVG1_1550	79.9465	90.6417	374	591.267
FGSG_01172T0	11	0	FAVG1_1549	78.8018	88.9401	433	690.263
FGSG_01173T0	10	0	FAVG1_1548	77.3547	85.5711	498	714.916
FGSG_01174T0	13	0	FAVG1_1547	94.0994	95.3416	643	1178.31
FGSG_01175T0	3	0	FAVG1_1546	93	97.3333	300	583.563
FGSG_01176T0	11	0	FAVG1_1545	94.7581	97.1774	496	841.262
FGSG_01177T0	10	0	FAVG1_1544	96.577	99.022	426	782.711
FGSG_01178T0	3	0	FAVG1_1543	91.5525	96.1187	438	816.994
FGSG_01183T0	4	0	FAVG1_1538	92.2835	93.8583	617	933.71
FGSG_01184T0	5	0	FAVG1_1537	95.5239	98.4741	983	1871.67
FGSG_01185T0	10	0	FAVG1_1536	86.055	92.2936	543	765.377
FGSG_01186T0	10	0	FAVG1_1535	85.3211	92.2018	436	752.281
FGSG_01188T0	10	0	FAVG1_1533	88.3721	89.7674	644	1089.72
FGSG_01189T0	3	0	FAVG1_1532	86.8534	93.9655	464	779.245
FGSG_01191T0	6	0	FAVG1_1530	94.8949	96.997	333	667.922
FGSG_01193T0	6	0	FAVG1_1529	89.313	94.2748	524	866.685
FGSG_01194T0	5	0	FAVG1_1528	92.6301	96.0387	2164	4048.05
FGSG_01196T0	10	0	FAVG1_8601	65.915	77.7971	1149	1392.48
FGSG_01198T0	11	0	FAVG1_1525	98.4655	99.4885	391	780.015
FGSG_01199T0	3	0	FAVG1_1524	98.0798	98.8183	677	1269.22
FGSG_01202T0	4	0	FAVG1_1521	67.2527	78.9011	455	581.637
FGSG_01203T0	11	0	FAVG1_1520	92.3913	95.6522	368	667.537
FGSG_01204T0	16	0	FAVG1_1519	90.0528	94.4542	1135	1955.26
FGSG_01207T0	18	0	FAVG1_1515	77.4266	82.6185	392	647.506
FGSG_01208T0	10	0	FAVG1_1514	92.9319	96.3351	381	699.123
FGSG_01209T0	4	0	FAVG1_1513	78.835	86.4078	513	740.339
FGSG_01210T0	15	0	FAVG1_1512	94.1176	97.3552	2193	3934.41
FGSG_01211T0	2	0	FAVG1_1511	77.8351	85.9107	580	719.153
FGSG_01212T0	4	0	FAVG1_1510	81.1698	90.7275	701	1119.38
FGSG_01216T0	2	0	FAVG1_1507	91.8083	95.6723	646	1222.61
FGSG_01217T0	9	0	FAVG1_1506	94.4444	97.4359	1170	2198.71
FGSG_01221T0	10	0	FAVG1_1501	92.9889	97.048	271	521.931
FGSG_01222T0	5	0	FAVG1_1499	87.9747	95.2532	315	554.673
FGSG_01225T0	7	0	FAVG1_1496	86.8624	92.272	647	1064.29
FGSG_01227T0	6	0	FAVG1_1493	93.7662	95.5844	385	703.36
FGSG_01230T0	18	0	FAVG1_1490	94.4444	95.5026	378	687.952
FGSG_01231T0	12	0	FAVG1_1489	90.7357	93.3243	733	1209.9
FGSG_01233T0	4	0	FAVG1_1487	80.651	88.4268	552	826.624
FGSG_01234T0	27	0	FAVG1_1486	89.0934	93.1431	2152	3761.46
FGSG_01235T0	10	0	FAVG1_1485	85.1658	91.623	571	1027.7
FGSG_01237T0	3	0	FAVG1_1483	77.5758	87.2727	493	721.85
FGSG_01240T0	8	0	FAVG1_1480	81.4433	88.1443	386	632.869
FGSG_01243T0	9	0	FAVG1_1477	87.3772	91.0053	1321	2205.25
FGSG_01244T0	13	0	FAVG1_1476	89.966	95.5782	588	1086.25
FGSG_01245T0	11	0	FAVG1_1475	92.3754	95.6012	362	625.55
FGSG_01248T0	11	0	FAVG1_1471	93.2886	97.4497	745	1379.77
FGSG_01249T0	28	0	FAVG1_1470	63.9766	73.6842	845	1011.91
FGSG_01250T0	8	0	FAVG1_1469	83.7793	89.4649	598	880.552
FGSG_01251T0	10	0	FAVG1_1468	74.3564	85.8416	1009	1571.99
FGSG_01252T0	2	0	FAVG1_1467	92.9461	96.0581	481	805.053
FGSG_01254T0	3	0	FAVG1_1466	90.7328	95.0431	464	853.588
FGSG_01255T0	7	0	FAVG1_1465	87.0769	92.6154	325	561.992
FGSG_01256T0	6	0	FAVG1_1464	87.156	93.2722	327	568.926
FGSG_01257T0	4	0	FAVG1_1463	94.6871	97.6387	847	1572.76
FGSG_01258T0	7	0	FAVG1_1462	85.7971	87.5362	345	561.992
FGSG_01263T0	3	0	FAVG1_1457	90.0943	93.8679	424	666.381
FGSG_01265T0	10	0	FAVG1_1455	92.7783	97.0913	1034	1868.59
FGSG_01266T0	8	0	FAVG1_1454	63.0117	72.9532	668	763.451
FGSG_01271T0	10	0	FAVG1_1450	90.1639	94.1598	974	1662.51
FGSG_01272T0	13	0	FAVG1_1449	91.653	94.3535	1222	2284.99
FGSG_01273T0	14	0	FAVG1_1448	84.375	89.4022	734	1209.9
FGSG_01275T0	11	0	FAVG1_1446	82.2917	89.8958	948	1575.45
FGSG_01279T0	4	0	FAVG1_1442	96.7611	97.3684	494	998.808
FGSG_01280T0	6	0	FAVG1_1442	79.4721	88.0743	1017	1694.09
FGSG_01281T0	10	0	FAVG1_1441	83.0283	90.0166	599	999.964
FGSG_01282T0	5	0	FAVG1_1440	87.1166	92.229	485	645.195
FGSG_01283T0	10	0	FAVG1_1439	87.5205	91.7898	609	1065.83
FGSG_01284T0	10	0	FAVG1_1438	86.4916	93.2458	533	977.622
FGSG_01285T0	10	0	FAVG1_1437	93.0233	96.78	559	1008.44
FGSG_01287T0	7	0	FAVG1_1435	92.6471	96.5074	1087	2016.12
FGSG_01289T0	12	0	FAVG1_1433	88.1974	94.4206	464	731.865
FGSG_01290T0	4	0	FAVG1_1432	95.9677	97.8495	372	731.865
FGSG_01291T0	6	0	FAVG1_1431	84.9372	90.5858	476	717.227
FGSG_01292T0	35	0	FAVG1_1430	94.403	97.7612	315	535.413
FGSG_01293T0	13	0	FAVG1_1429	86.7713	90.6951	848	1569.67
FGSG_01295T0	16	0	FAVG1_1427	90.5449	93.4295	624	1119.38
FGSG_01299T0	6	0	FAVG1_1424	79.5597	87.2642	634	917.531
FGSG_01300T0	23	0	FAVG1_1423	95.2522	98.2196	674	1204.12
FGSG_01301T0	3	0	FAVG1_1422	88.8406	92.8986	688	632.484
FGSG_01302T0	10	0	FAVG1_1421	83.0508	89.2655	523	877.47
FGSG_01304T0	2	0	FAVG1_1419	67.0064	76.8153	783	816.609
FGSG_01307T0	3	0	FAVG1_1416	89.6552	92.9119	517	844.729
FGSG_01308T0	4	0	FAVG1_1415	90.9091	94.7443	704	1197.96
FGSG_01309T0	7	0	FAVG1_1414	86.1432	91.9169	433	757.288
FGSG_01310T0	11	0	FAVG1_1413	84.2033	89.5604	727	1226.85
FGSG_01311T0	11	0	FAVG1_1412	93.8531	97.901	667	1266.14
FGSG_01312T0	19	0	FAVG1_1411	91.1979	95.3646	1916	3224.88
FGSG_01313T0	10	0	FAVG1_1410	87.5691	91.989	362	615.92
FGSG_01314T0	3	0	FAVG1_1409	95.3488	97.4955	559	992.26
FGSG_01316T0	18	0	FAVG1_1407	83.7292	88.5986	839	1035.02
FGSG_01318T0	10	0	FAVG1_1405	89.878	94.6341	820	1422.14
FGSG_01319T0	3	0	FAVG1_1405	59.6466	70.2473	1394	1472.6
FGSG_01320T0	11	0	FAVG1_1404	93.5329	95.3293	834	1501.88
FGSG_01321T0	12	0	FAVG1_1403	80.5211	86.4764	793	1259.2
FGSG_01323T0	7	0	FAVG1_12823	85.5568	92.5028	906	1483.39
FGSG_01325T0	1	0	FAVG1_12821	77.8667	83.4667	373	515.383
FGSG_01326T0	5	0	FAVG1_12820	85.9551	91.3858	530	901.738
FGSG_01328T0	4	0	FAVG1_12818	89.8219	94.1476	383	725.317
FGSG_01332T0	7	0	FAVG1_12814	78.3231	86.6053	971	1321.22
FGSG_01333T0	12	0	FAVG1_12813	76.8535	87.5226	552	878.626
FGSG_01335T0	3	0	FAVG1_12812	60.8696	77.8261	460	587.03
FGSG_01336T0	5	0	FAVG1_12811	88.7656	94.1748	721	1265.37
FGSG_01337T0	38	0	FAVG1_12810	92.1909	94.7939	461	853.588
FGSG_01339T0	7	0	FAVG1_12808	78.8262	85.8458	869	1082.01
FGSG_01341T0	20	0	FAVG1_12805	90.7625	94.4282	681	1082.01
FGSG_01342T0	5	0	FAVG1_12804	86.9688	92.3513	352	657.907
FGSG_01344T0	3	0	FAVG1_12802	93.3945	96.6972	544	1017.68
FGSG_01346T0	5	0	FAVG1_12800	96.1187	98.4018	438	843.573
FGSG_01347T0	10	0	FAVG1_12799	82.8937	89.6882	1249	1962.96
FGSG_01348T0	6	0	FAVG1_12798	83.1409	89.1455	430	690.649
FGSG_01349T0	5	0	FAVG1_12797	84.4794	91.3556	508	899.812
FGSG_01350T0	18	0	FAVG1_12796	89.2508	93.8111	612	836.254
FGSG_01351T0	3	0	FAVG1_12795	75.7282	83.4951	412	550.436
FGSG_01352T0	10	0	FAVG1_12794	90.625	95.8333	574	993.801
FGSG_01353T0	8	0	FAVG1_12792	93.6255	98.2072	499	959.903
FGSG_01354T0	7	0	FAVG1_12791	87.7069	92.6714	422	553.903
FGSG_01355T0	8	0	FAVG1_12790	87.9412	95.2941	339	590.497
FGSG_01357T0	10	0	FAVG1_12788	87.0347	91.656	769	1356.66
FGSG_01359T0	4	0	FAVG1_12786	75.4005	82.9519	873	1139.41
FGSG_01361T0	1	0	FAVG1_12784	95.9016	98.9071	366	737.258
FGSG_01364T0	5	0	FAVG1_12777	88.9529	93.9001	2079	3470.25
FGSG_01365T0	7	0	FAVG1_12776	77.1739	86.0054	718	907.901
FGSG_01366T0	7	0	FAVG1_12775	70.1923	80.7692	502	751.51
FGSG_01369T0	8	0	FAVG1_12771	99.3348	100	451	838.565
FGSG_01370T0	2	0	FAVG1_12770	86.1809	92.7136	398	639.032
FGSG_01371T0	6	0	FAVG1_12769	90.121	93.4476	983	1774.99
FGSG_01372T0	18	0	FAVG1_12768	81.6132	86.2099	1133	1427.92
FGSG_01373T0	3	0	FAVG1_12767	76.9697	82.1212	292	520.005
FGSG_01374T0	1	0	FAVG1_12766	91.2409	95.8637	410	659.448
FGSG_01375T0	20	0	FAVG1_12765	91.5152	95.4545	330	615.15
FGSG_01376T0	2	0	FAVG1_12764	75.2212	85.3097	535	574.318
FGSG_01378T0	13	0	FAVG1_11011	74.4	84.2	992	1428.69
FGSG_01382T0	10	0	FAVG1_11016	92.691	95.6811	602	899.812
FGSG_01386T0	11	0	FAVG1_11020	86.2543	92.9553	581	941.414
FGSG_01388T0	27	0	FAVG1_11022	93.5606	96.7803	1055	1974.13
FGSG_01389T0	10	0	FAVG1_11023	79.1005	90.2116	399	635.95
FGSG_01390T0	10	0	FAVG1_11024	84.1438	92.1776	473	848.966
FGSG_01391T0	15	0	FAVG1_11024	95.176	97.1317	778	1461.43
FGSG_01392T0	9	0	FAVG1_11025	96.6292	99.4382	356	701.049
FGSG_01395T0	10	0	FAVG1_11028	89.662	95.2286	503	930.628
FGSG_01397T0	10	0	FAVG1_11029	94.7631	97.7556	401	804.283
FGSG_01399T0	34	0	FAVG1_11031	93.2075	95.8491	529	987.252
FGSG_01402T0	6	0	FAVG1_11033	90.3537	96.7846	311	562.377
FGSG_01405T0	2	0	FAVG1_11036	87.5294	92	425	552.362
FGSG_01406T0	6	0	FAVG1_11037	90.4348	94.6087	575	1091.26
FGSG_01407T0	8	0	FAVG1_11038	80.2356	87.8272	755	1207.59
FGSG_01410T0	13	0	FAVG1_11042	95.1856	97.994	997	1892.86
FGSG_01411T0	10	0	FAVG1_11043	85.1259	91.9908	429	749.584
FGSG_01412T0	7	0	FAVG1_11044	79.9389	88.9002	982	1519.98
FGSG_01413T0	7	0	FAVG1_11045	93.8725	97.549	408	800.816
FGSG_01414T0	3	0	FAVG1_11046	80.1997	93.5108	601	623.624
FGSG_01417T0	11	0	FAVG1_11052	94.0529	97.1366	454	741.495
FGSG_01419T0	10	0	FAVG1_11050	91.3842	96.1864	708	1341.64
FGSG_01420T0	13	0	FAVG1_11050	71.1561	82.0024	835	1174.46
FGSG_01421T0	12	0	FAVG1_11053	92.7215	96.519	316	559.681
FGSG_01422T0	6	0	FAVG1_11054	98.0044	98.6696	451	863.218
FGSG_01424T0	10	0	FAVG1_11055	81.5451	87.5536	690	996.112
FGSG_01425T0	18	0	FAVG1_11056	97.5054	98.6985	917	1690.63
FGSG_01426T0	6	0	FAVG1_11057	80.303	89.3939	461	796.579
FGSG_01428T0	13	0	FAVG1_11058	85.4545	89.697	343	573.933
FGSG_01429T0	6	0	FAVG1_11060	96.0823	97.7473	1020	1944.47
FGSG_01430T0	10	0	FAVG1_11061	96.3025	98.8235	594	1209.51
FGSG_01431T0	4	0	FAVG1_11062	85.8549	92.1279	811	1316.6
FGSG_01432T0	12	0	FAVG1_11063	91.2874	95.7087	768	1432.16
FGSG_01433T0	10	0	FAVG1_11064	97.823	99.3848	2113	4294.96
FGSG_01439T0	7	0	FAVG1_11070	71.6551	82.6561	1009	1392.1
FGSG_01442T0	56	0	FAVG1_11074	69.3286	78.0919	1395	1379.77
FGSG_01444T0	4	0	FAVG1_11076	91.1215	94.8598	428	768.459
FGSG_01445T0	6	0	FAVG1_11077	93.74	97.2713	623	1165.6
FGSG_01446T0	42	0	FAVG1_11078	89.1705	95.3917	434	807.364
FGSG_01447T0	2	0	FAVG1_11079	94.3894	97.6898	303	575.859
FGSG_01449T0	6	0	FAVG1_11081	93.3884	96.281	481	927.546
FGSG_01451T0	4	0	FAVG1_11083	80.6593	90.5495	455	763.837
FGSG_01453T0	10	0	FAVG1_11085	94.9527	98.7382	317	616.69
FGSG_01454T0	4	0	FAVG1_11086	88.8519	95.3411	600	1132.09
FGSG_01457T0	2	0	FAVG1_11089	77.607	82.5467	904	1091.64
FGSG_01463T0	6	0	FAVG1_11093	78.5441	87.3563	521	715.687
FGSG_01464T0	18	0	FAVG1_11094	93.2836	95.5224	402	772.696
FGSG_01465T0	7	0	FAVG1_11095	79.3651	89.6825	378	636.721
FGSG_01467T0	4	0	FAVG1_11097	77.6623	85.974	385	580.867
FGSG_01469T0	10	0	FAVG1_11099	93.7086	96.3576	301	545.428
FGSG_01470T0	5	0	FAVG1_11107	86.9281	93.2462	456	800.431
FGSG_01472T0	6	0	FAVG1_11105	65.9973	76.8407	728	902.123
FGSG_01473T0	43	0	FAVG1_11104	90.8837	95.2558	1075	2045.78
FGSG_01475T0	11	0	FAVG1_11102	93.4358	95.9497	716	1290.4
FGSG_01476T0	10	0	FAVG1_11101	89.4737	96.4912	342	630.172
FGSG_01478T0	4	0	FAVG1_11108	70.8333	80.0926	641	860.522
FGSG_01480T0	1	0	FAVG1_11110	87.4704	93.1442	423	676.011
FGSG_01481T0	3	0	FAVG1_11111	98.0149	99.0074	403	816.224
FGSG_01482T0	5	0	FAVG1_11112	59.1331	74.7678	642	734.561
FGSG_01483T0	2	0	FAVG1_11113	51.1905	65.9341	1045	1040.02
FGSG_01484T0	10	0	FAVG1_11138	92.1676	95.9927	547	1021.15
FGSG_01485T0	2	0	FAVG1_11137	92.6518	95.2077	313	543.117
FGSG_01486T0	6	0	FAVG1_11136	93.1567	96.2472	453	879.011
FGSG_01488T0	2	0	FAVG1_11134	78.2178	89.1089	908	1191.41
FGSG_01496T0	10	0	FAVG1_11127	94.9367	97.2875	553	1105.51
FGSG_01497T0	7	0	FAVG1_11126	90.2535	95.0423	1773	2932.13
FGSG_01498T0	5	0	FAVG1_11125	87.2038	93.5229	632	1056.2
FGSG_01499T0	10	0	FAVG1_11124	95.1613	97.5806	372	610.912
FGSG_01501T0	18	0	FAVG1_11123	84.4607	92.0475	1089	1778.07
FGSG_01503T0	10	0	FAVG1_11121	91.7355	94.2149	363	682.174
FGSG_01506T0	10	0	FAVG1_11118	90.566	94.9057	530	1001.89
FGSG_01508T0	6	0	FAVG1_11115	84.6154	91.4201	338	600.127
FGSG_01510T0	2	0	FAVG1_11139	72.6111	82.2778	1777	2305.41
FGSG_01511T0	5	0	FAVG1_11140	68.1223	81.8777	458	572.392
FGSG_01515T0	11	0	FAVG1_11144	83.5971	92.3741	691	1133.63
FGSG_01519T0	6	0	FAVG1_11146	92.9907	97.1963	428	847.425
FGSG_01522T0	16	0	FAVG1_11149	89.7098	96.0422	379	635.18
FGSG_01523T0	10	0	FAVG1_11150	89.4737	95.0464	323	618.231
FGSG_01526T0	15	0	FAVG1_11153	95.679	98.2716	810	1452.57
FGSG_01527T0	6	0	FAVG1_11154	84.898	88.5714	486	662.144
FGSG_01530T0	14	0	FAVG1_11157	76.6876	85.9498	1222	1830.84
FGSG_01531T0	10	0	FAVG1_11158	94.7781	98.1723	384	755.747
FGSG_01533T0	6	0	FAVG1_11161	89.974	94.401	765	1316.98
FGSG_01534T0	11	0	FAVG1_11162	95.2941	98.0392	255	509.605
FGSG_01535T0	6	0	FAVG1_11163	95.7418	98.6264	728	1474.14
FGSG_01536T0	10	0	FAVG1_11164	79.62	85.8377	551	845.499
FGSG_01538T0	9	0	FAVG1_11166	92.607	98.0545	257	505.753
FGSG_01539T0	5	0	FAVG1_11167	76.5792	86.103	1022	1496.49
FGSG_01541T0	2	0	FAVG1_11168	91.6667	97	300	575.089
FGSG_01544T0	31	0	FAVG1_11171	95.1533	98.4174	1094	1897.86
FGSG_01545T0	10	0	FAVG1_11173	92.7644	95.7328	567	967.992
FGSG_01547T0	1	0	FAVG1_11174	63.3663	69.3069	670	631.713
FGSG_01551T0	3	0	FAVG1_11178	75.0392	84.9294	636	846.269
FGSG_01553T0	7	0	FAVG1_11180	92.2813	96.0549	1165	1954.87
FGSG_01554T0	3	0	FAVG1_11181	72.0339	80.9927	823	1024.62
FGSG_01555T0	10	0	FAVG1_11182	89.5575	95.0442	565	828.935
FGSG_01556T0	10	0	FAVG1_11182	74.7927	85.5721	634	959.518
FGSG_01557T0	6	0	FAVG1_11183	65.8333	78.8333	589	712.22
FGSG_01558T0	5	0	FAVG1_11184	69.2159	76.0925	1538	1738.01
FGSG_01560T0	10	0	FAVG1_11186	94.1315	97.4178	426	833.943
FGSG_01561T0	2	0	FAVG1_11187	91.8129	96.4181	1368	2477.97
FGSG_01562T0	11	0	FAVG1_11188	84.8659	88.3142	514	846.269
FGSG_01563T0	3	0	FAVG1_11188	68.4685	79.2793	426	577.4
FGSG_01564T0	12	0	FAVG1_11189	85.1415	90.9198	844	1360.51
FGSG_01567T0	7	0	FAVG1_11190	93.4844	96.8839	356	689.878
FGSG_01569T0	10	0	FAVG1_11193	66.0152	86.9565	892	1041.95
FGSG_01571T0	13	0	FAVG1_11232	86.8526	92.5631	738	1294.64
FGSG_01572T0	5	0	FAVG1_11231	89.2919	93.9551	576	1018.84
FGSG_01573T0	10	0	FAVG1_11230	93.0493	98.2063	471	876.7
FGSG_01575T0	6	0	FAVG1_11226	88.4268	94.0325	553	920.613
FGSG_01576T0	12	0	FAVG1_11225	88.1868	93.956	363	611.683
FGSG_01577T0	7	0	FAVG1_11224	68.2927	78.0488	522	670.618
FGSG_01581T0	10	0	FAVG1_11218	89.5131	94.5693	534	1013.45
FGSG_01582T0	8	0	FAVG1_11219	70.16	81.52	1238	1763.43
FGSG_01583T0	10	0	FAVG1_11220	83.8521	90.2724	513	876.315
FGSG_01584T0	10	0	FAVG1_11217	78.8909	88.9088	559	800.045
FGSG_01586T0	10	0	FAVG1_11213	81.155	89.9696	352	544.273
FGSG_01587T0	15	0	FAVG1_11212	70.7493	80.2594	692	917.531
FGSG_01591T0	25	0	FAVG1_11209	96.2547	99.2509	283	521.161
FGSG_01592T0	1	0	FAVG1_11202	91.2281	95.8165	741	1147.5
FGSG_01593T0	10	0	FAVG1_11200	89.9782	95.4248	464	860.907
FGSG_01596T0	11	0	FAVG1_10242	91.0224	93.0175	413	756.518
FGSG_01598T0	11	0	FAVG1_4731	54.0288	65.9881	1149	1013.45
FGSG_01602T0	8	0	FAVG1_11236	78.1182	87.965	457	692.96
FGSG_01603T0	10	0	FAVG1_11237	83.3333	91.4815	540	882.863
FGSG_01604T0	10	0	FAVG1_11237	91.0387	93.89	980	1796.94
FGSG_01605T0	12	0	FAVG1_10433	98.9717	99.4859	389	731.095
FGSG_01606T0	17	0	FAVG1_10432	84.7865	90.0356	1110	1764.2
FGSG_01607T0	10	0	FAVG1_10431	87.4667	94.9333	375	560.451
FGSG_01612T0	7	0	FAVG1_10427	90.9276	94.2915	981	1780.38
FGSG_01614T0	11	0	FAVG1_10425	70.7622	80.8874	878	1180.62
FGSG_01615T0	3	0	FAVG1_10424	92.5094	96.2547	267	524.242
FGSG_01619T0	4	0	FAVG1_10420	78.3591	84.0666	837	991.104
FGSG_01621T0	8	0	FAVG1_10418	83.5821	91.0448	333	555.444
FGSG_01629T0	11	0	FAVG1_10412	91.3462	95.3526	623	932.554
FGSG_01630T0	10	0	FAVG1_10411	91.1111	96.3889	360	691.804
FGSG_01631T0	6	0	FAVG1_10410	81.9767	88.9535	367	577.4
FGSG_01632T0	10	0	FAVG1_10408	85.0403	89.5096	1603	2516.49
FGSG_01634T0	2	0	FAVG1_10406	66.6163	76.1329	653	576.63
FGSG_01636T0	7	0	FAVG1_10404	76.6578	82.2281	374	527.324
FGSG_01637T0	11	0	FAVG1_10403	94.5701	97.5113	442	855.899
FGSG_01638T0	13	0	FAVG1_10402	85.6853	90.7614	983	1647.48
FGSG_01640T0	10	0	FAVG1_10400	84.0764	91.0828	471	788.104
FGSG_01641T0	11	0	FAVG1_10398	86.802	90.3553	559	862.833
FGSG_01642T0	5	0	FAVG1_10397	82.134	90.0744	403	689.493
FGSG_01643T0	3	0	FAVG1_10396	95.6962	97.7215	395	764.992
FGSG_01644T0	10	0	FAVG1_10395	90.8909	94.0941	997	1627.84
FGSG_01645T0	19	0	FAVG1_10394	75.9431	83.7069	1825	2487.6
FGSG_01647T0	3	0	FAVG1_10392	82.1251	87.7855	986	1598.18
FGSG_01648T0	10	0	FAVG1_10391	78.0392	89.6078	510	838.565
FGSG_01654T0	5	0	FAVG1_10388	87.1166	94.683	489	918.302
FGSG_01656T0	15	0	FAVG1_10386	94.5305	97.5387	1097	1947.17
FGSG_01658T0	4	0	FAVG1_10384	73.0385	80.8845	695	992.26
FGSG_01659T0	10	0	FAVG1_10371	84.4595	92.2297	296	533.487
FGSG_01661T0	10	0	FAVG1_10383	90.5013	94.9868	379	721.465
FGSG_01662T0	10	0	FAVG1_10382	90.8257	94.6789	540	954.125
FGSG_01665T0	36	0	FAVG1_10376	91.8072	94.8193	827	1556.96
FGSG_01666T0	7	0	FAVG1_10377	93.9791	96.8586	382	702.205
FGSG_01672T0	5	0	FAVG1_10374	97.3913	99.4203	345	703.745
FGSG_01675T0	10	0	FAVG1_10368	89.8955	93.3798	574	980.319
FGSG_01677T0	9	0	FAVG1_10351	62.5935	77.0574	401	534.643
FGSG_01685T0	7	0	FAVG1_10364	90.0332	95.8472	602	1084.32
FGSG_01686T0	10	0	FAVG1_10354	87.4652	93.8719	359	583.563
FGSG_01690T0	11	0	FAVG1_10356	83.5458	89.6871	1717	2495.31
FGSG_01691T0	6	0	FAVG1_10357	74.6686	82.7688	668	862.448
FGSG_01693T0	12	0	FAVG1_10358	74.8889	82	1280	1718.36
FGSG_01698T0	13	0	FAVG1_10367	82.3671	89.6135	404	637.491
FGSG_01699T0	10	0	FAVG1_10366	97.0588	97.0588	577	1114.37
FGSG_01700T0	5	0	FAVG1_10365	82.5726	89.2116	510	758.444
FGSG_01702T0	12	0	FAVG1_10346	75	78.7097	618	745.732
FGSG_01703T0	5	0	FAVG1_10347	89.977	93.2028	855	1427.15
FGSG_01705T0	2	0	FAVG1_10350	88.8462	94.0385	519	918.687
FGSG_01708T0	10	0	FAVG1_10342	87.172	94.4606	342	625.935
FGSG_01710T0	11	0	FAVG1_10339	87.4346	93.3682	568	915.99
FGSG_01711T0	10	0	FAVG1_10338	90.2027	94.4257	590	1085.86
FGSG_01712T0	10	0	FAVG1_10337	91.2621	94.3689	522	969.918
FGSG_01713T0	10	0	FAVG1_10336	91.5888	96.4486	564	993.801
FGSG_01717T0	10	0	FAVG1_10330	80.4965	88.2979	557	950.658
FGSG_01722T0	10	0	FAVG1_7683	91.3793	95.6897	494	862.833
FGSG_01724T0	10	0	FAVG1_7682	87.7519	91.0078	645	1086.25
FGSG_01727T0	3	0	FAVG1_10327	64.4309	74.7967	488	651.358
FGSG_01728T0	9	0	FAVG1_10326	91.0494	95.679	324	627.091
FGSG_01729T0	5	0	FAVG1_10325	93.4524	98.5119	336	622.468
FGSG_01730T0	10	0	FAVG1_10324	85.0282	90.678	361	630.558
FGSG_01731T0	11	0	FAVG1_10324	81.6199	87.8505	636	972.23
FGSG_01733T0	5	0	FAVG1_10320	85.7878	90.0103	971	1451.42
FGSG_01734T0	10	0	FAVG1_10318	91.9118	93.9338	543	1032.71
FGSG_01743T0	14	0	FAVG1_10317	91.528	95.764	659	1209.13
FGSG_01744T0	10	0	FAVG1_10316	83.6795	91.0979	337	524.242
FGSG_01745T0	10	0	FAVG1_10314	89.4834	95.3875	542	1010.75
FGSG_01748T0	4	0	FAVG1_2220	67.9912	81.2362	453	620.928
FGSG_01759T0	10	0	FAVG1_11268	60.9756	78.4553	497	614.764
FGSG_01765T0	10	0	FAVG1_9505	65.0873	78.3042	400	535.413
FGSG_01766T0	6	0	FAVG1_10252	76.875	89.6875	320	535.798
FGSG_01785T0	10	0	FAVG1_10264	80.4598	89.6552	431	729.939
FGSG_01786T0	10	0	FAVG1_10263	73.306	81.7248	473	736.487
FGSG_01789T0	12	0	FAVG1_8786	68.8126	81.402	699	954.51
FGSG_01790T0	13	0	FAVG1_4712	74.8491	85.5936	2582	3845.05
FGSG_01791T0	4	0	FAVG1_2654	77.6786	89.0625	447	726.857
FGSG_01792T0	10	0	FAVG1_2659	88.932	94.1748	515	936.406
FGSG_01794T0	10	0	FAVG1_2657	94.6996	97.5265	283	551.206
FGSG_01795T0	11	0	FAVG1_2656	78.5915	86.7606	788	1118.22
FGSG_01797T0	10	0	FAVG1_2660	82.8042	90.4762	378	655.596
FGSG_01801T0	3	0	FAVG1_5979	87.689	94.3844	463	845.884
FGSG_01802T0	14	0	FAVG1_5980	91.4894	96.383	470	739.569
FGSG_01803T0	6	0	FAVG1_5981	87.0968	94.6237	744	1377.07
FGSG_01805T0	10	0	FAVG1_5983	78.9744	88.7179	585	945.266
FGSG_01806T0	10	0	FAVG1_5984	72.7019	85.7939	352	545.043
FGSG_01807T0	4	0	FAVG1_5985	85.1852	92.3868	486	861.677
FGSG_01808T0	11	0	FAVG1_5986	79.375	85.7143	619	694.886
FGSG_01809T0	10	0	FAVG1_5987	90.8012	95.8457	349	624.009
FGSG_01810T0	10	0	FAVG1_5988	85.4881	93.6675	379	692.189
FGSG_01811T0	10	0	FAVG1_5989	85.2665	93.4169	319	517.309
FGSG_01812T0	10	0	FAVG1_5990	81.2362	90.7285	474	730.324
FGSG_01813T0	10	0	FAVG1_5991	86.3777	92.2601	323	555.829
FGSG_01814T0	10	0	FAVG1_5992	88.9105	93.5798	518	911.368
FGSG_01817T0	10	0	FAVG1_5994	69.9411	82.9077	535	691.804
FGSG_01819T0	11	0	FAVG1_10918	59.4293	75.8065	806	965.681
FGSG_01826T0	10	0	FAVG1_5999	91.5385	97.3077	520	988.408
FGSG_01829T0	6	0	FAVG1_6002	90.7731	94.7631	401	761.14
FGSG_01836T0	13	0	FAVG1_4596	52.4183	66.9281	804	799.66
FGSG_01839T0	4	0	FAVG1_6238	94	98.8	500	1002.66
FGSG_01842T0	10	0	FAVG1_6241	86.7388	91.3396	738	1132.09
FGSG_01846T0	5	0	FAVG1_6246	92.8962	97.0856	549	977.237
FGSG_01847T0	6	0	FAVG1_6247	78.2705	86.7647	1338	1768.44
FGSG_01850T0	3	0	FAVG1_6250	80.3571	85.7143	504	600.127
FGSG_01852T0	9	0	FAVG1_6252	94.7059	97.2549	508	934.48
FGSG_01853T0	11	0	FAVG1_6253	95.4545	98.3636	548	1060.83
FGSG_01854T0	10	0	FAVG1_6254	92.161	95.9746	942	1648.25
FGSG_01856T0	6	0	FAVG1_6256	88.7019	94.2308	416	747.658
FGSG_01857T0	10	0	FAVG1_6257	91.6376	96.1672	287	520.776
FGSG_01861T0	9	0	FAVG1_6261	77.8055	85.7855	425	604.749
FGSG_01862T0	8	0	FAVG1_6263	65.5405	77.3649	585	680.248
FGSG_01863T0	7	0	FAVG1_6265	93.7705	98.3607	305	546.969
FGSG_01865T0	4	0	FAVG1_6267	90.3704	94.6296	537	931.398
FGSG_01867T0	10	0	FAVG1_6269	94.6429	97.0779	616	1178.7
FGSG_01868T0	10	0	FAVG1_6271	81.0445	89.1683	517	854.744
FGSG_01873T0	8	0	FAVG1_6276	94.0608	98.4807	724	1299.26
FGSG_01874T0	8	0	FAVG1_6277	89.3813	94.2308	1196	2021.51
FGSG_01875T0	8	0	FAVG1_6278	84.9498	93.9799	299	522.702
FGSG_01876T0	10	0	FAVG1_6279	77.9874	85.7442	475	666.381
FGSG_01877T0	10	0	FAVG1_6280	87.2038	91.3112	630	1005.74
FGSG_01881T0	10	0	FAVG1_6282	83.0694	89.0378	820	1077
FGSG_01883T0	10	0	FAVG1_6284	89.7959	94.3311	441	835.869
FGSG_01884T0	10	0	FAVG1_6285	85.906	93.2886	298	549.666
FGSG_01885T0	17	0	FAVG1_6286	89.125	93.5	798	1352.81
FGSG_01886T0	3	0	FAVG1_6287	84.25	90	397	601.282
FGSG_01889T0	4	0	FAVG1_6290	69.7234	81.9505	685	987.252
FGSG_01890T0	6	0	FAVG1_6291	92.7326	96.2209	344	606.675
FGSG_01892T0	13	0	FAVG1_6293	89.0344	93.9444	611	1160.98
FGSG_01893T0	9	0	FAVG1_6293	95.8688	97.9344	822	1417.91
FGSG_01895T0	1	0	FAVG1_6294	83.4975	88.67	406	556.599
FGSG_01896T0	8	0	FAVG1_6311	72.3906	82.1549	580	883.634
FGSG_01898T0	10	0	FAVG1_6313	87.406	94.1729	529	940.643
FGSG_01899T0	7	0	FAVG1_6314	89.2473	92.8763	744	1273.46
FGSG_01900T0	8	0	FAVG1_6315	81.8627	89.8693	612	932.554
FGSG_01902T0	9	0	FAVG1_6317	73.3624	83.6245	458	607.831
FGSG_01903T0	5	0	FAVG1_6310	89.0966	92.8349	321	560.836
FGSG_01907T0	3	0	FAVG1_6306	91.4894	94.6809	376	592.808
FGSG_01908T0	30	0	FAVG1_6307	97.2376	99.4475	364	740.339
FGSG_01909T0	8	0	FAVG1_6308	86.3717	91.1504	564	971.074
FGSG_01910T0	14	0	FAVG1_6309	91.1271	96.0032	1251	2185.61
FGSG_01911T0	7	0	FAVG1_6302	79.7606	87.4864	903	1391.71
FGSG_01916T0	13	0	FAVG1_6297	87.8788	93.7229	749	1018.07
FGSG_01917T0	4	0	FAVG1_6295	98.8327	99.6109	771	1598.56
FGSG_01918T0	4	0	FAVG1_6319	70.1566	80.0495	1192	1651.34
FGSG_01919T0	4	0	FAVG1_6320	91.9304	96.9937	632	1137.09
FGSG_01920T0	7	0	FAVG1_6321	92.0273	94.8747	878	1520.37
FGSG_01921T0	2	0	FAVG1_6322	92.5831	96.1637	391	639.802
FGSG_01923T0	3	0	FAVG1_6323	79.4824	86.8762	541	758.829
FGSG_01924T0	5	0	FAVG1_6324	87.7049	91.6393	610	1045.03
FGSG_01925T0	5	0	FAVG1_6325	90.4624	93.7861	691	1122.46
FGSG_01926T0	1	0	FAVG1_6326	93.0836	97.1182	347	616.305
FGSG_01927T0	10	0	FAVG1_6327	87.146	94.1176	459	848.195
FGSG_01928T0	4	0	FAVG1_6328	82.2335	89.3401	582	905.205
FGSG_01929T0	8	0	FAVG1_6329	72.0197	80.7882	1014	1301.96
FGSG_01930T0	6	0	FAVG1_6331	73.4082	80.7116	500	604.364
FGSG_01931T0	1	0	FAVG1_6332	96.0613	99.1247	457	794.653
FGSG_01932T0	10	0	FAVG1_6333	95.0673	98.4305	446	842.417
FGSG_01933T0	13	0	FAVG1_6334	95.9494	99.2405	395	715.301
FGSG_01934T0	9	0	FAVG1_6335	62.8151	73.1092	470	528.865
FGSG_01935T0	8	0	FAVG1_6336	88.4811	93.2722	981	1724.14
FGSG_01936T0	13	0	FAVG1_6337	96.0902	97.594	665	1314.67
FGSG_01938T0	10	0	FAVG1_6340	86.1017	93.5593	295	530.406
FGSG_01939T0	3	0	FAVG1_6341	80.4012	87.037	648	999.194
FGSG_01942T0	4	0	FAVG1_6344	75.1244	87.0647	402	597.816
FGSG_01943T0	4	0	FAVG1_6346	69.6864	76.6551	567	628.632
FGSG_01946T0	13	0	FAVG1_6350	89.4737	94.9657	435	721.85
FGSG_01947T0	13	0	FAVG1_6351	85.9008	93.6031	766	1371.68
FGSG_01948T0	5	0	FAVG1_6352	91.0526	93.9474	1116	1887.85
FGSG_01949T0	11	0	FAVG1_6353	88.2948	93.0636	690	1201.04
FGSG_01950T0	13	0	FAVG1_6354	96.5863	97.992	606	1007.28
FGSG_01953T0	6	0	FAVG1_6357	83.6317	91.8159	383	618.231
FGSG_01954T0	2	0	FAVG1_6358	88.8386	93.9668	662	1092.8
FGSG_01959T0	10	0	FAVG1_6363	95.3358	98.1343	536	1080.86
FGSG_01962T0	4	0	FAVG1_1720	90.1679	93.5252	417	783.482
FGSG_01963T0	6	0	FAVG1_6365	87.886	92.399	420	636.721
FGSG_01964T0	13	0	FAVG1_6367	90.3433	92.5966	1763	3378.96
FGSG_01965T0	2	0	FAVG1_6369	78.0399	84.9365	544	655.981
FGSG_01967T0	9	0	FAVG1_6371	92.5676	97.2973	296	576.244
FGSG_01969T0	9	0	FAVG1_6373	87.2107	93.7881	818	1408.28
FGSG_01970T0	4	0	FAVG1_6374	85.5556	92.7778	360	570.081
FGSG_01972T0	10	0	FAVG1_6378	87.7456	93.5454	1080	1972.21
FGSG_01973T0	9	0	FAVG1_6379	82.5	88.75	879	1519.21
FGSG_01975T0	10	0	FAVG1_6381	89.1304	93.4783	362	655.21
FGSG_01976T0	10	0	FAVG1_6382	88.1522	93.3696	913	1582
FGSG_01977T0	12	0	FAVG1_11834	48.2374	63.866	1656	1507.27
FGSG_01980T0	3	0	FAVG1_6385	79.6774	88.0645	310	514.612
FGSG_01982T0	10	0	FAVG1_6230	86.9822	94.6746	338	585.489
FGSG_01983T0	1	0	FAVG1_6229	80	87.6404	445	705.671
FGSG_01986T0	10	0	FAVG1_6215	92.2631	96.325	514	903.664
FGSG_01988T0	10	0	FAVG1_6217	72.7047	84.8635	403	526.554
FGSG_01990T0	10	0	FAVG1_6220	87.0406	92.8433	516	832.787
FGSG_01991T0	10	0	FAVG1_6221	83.871	90.9677	308	544.658
FGSG_01992T0	8	0	FAVG1_6222	66.1631	75.0755	656	829.706
FGSG_01993T0	11	0	FAVG1_6223	80.6402	88.1098	656	1098.19
FGSG_01995T0	6	0	FAVG1_6224	65.625	77.7574	530	698.353
FGSG_02001T0	6	0	FAVG1_6212	92.5234	96.729	428	810.446
FGSG_02002T0	1	0	FAVG1_6211	76.7025	81.8996	540	748.814
FGSG_02003T0	10	0	FAVG1_6210	82.1809	86.9681	376	638.647
FGSG_02008T0	8	0	FAVG1_6203	88.412	93.9914	466	862.448
FGSG_02010T0	58	0	FAVG1_6201	91.7135	93.9607	711	1243.02
FGSG_02011T0	10	0	FAVG1_6200	96.699	97.8641	515	978.008
FGSG_02014T0	4	0	FAVG1_6197	95.672	97.1014	439	719.924
FGSG_02016T0	5	0	FAVG1_6196	81.5113	86.6559	610	976.082
FGSG_02018T0	9	0	FAVG1_6195	70.936	80.2956	381	517.694
FGSG_02019T0	9	0	FAVG1_6194	89.4309	95.393	368	639.802
FGSG_02020T0	7	0	FAVG1_6193	74.1192	85.2304	738	1083.17
FGSG_02022T0	8	0	FAVG1_6192	80.2789	89.8406	499	811.987
FGSG_02025T0	31	0	FAVG1_6190	94.7547	97.1235	591	1124.38
FGSG_02026T0	19	0	FAVG1_6189	89.1202	92.5039	1876	2669.03
FGSG_02028T0	11	0	FAVG1_6186	99.5316	99.7658	427	829.321
FGSG_02030T0	6	0	FAVG1_6184	97.2644	98.1763	329	581.252
FGSG_02031T0	10	0	FAVG1_6183	81.4815	88.6831	479	768.459
FGSG_02032T0	10	0	FAVG1_6182	88.6497	93.5421	509	826.624
FGSG_02034T0	10	0	FAVG1_6180	84.6847	89.1892	444	693.345
FGSG_02035T0	10	0	FAVG1_6178	48.2596	63.4995	1025	966.066
FGSG_02038T0	10	0	FAVG1_6175	91.1672	95.2681	317	581.252
FGSG_02039T0	10	0	FAVG1_6174	77.2599	87.4294	705	1146.34
FGSG_02040T0	6	0	FAVG1_6172	99.2793	99.8198	555	1154.81
FGSG_02041T0	12	0	FAVG1_6171	90.1566	94.4072	447	787.334
FGSG_02043T0	18	0	FAVG1_6169	90.9613	94.6915	696	1296.95
FGSG_02044T0	10	0	FAVG1_6168	80.0322	85.9903	617	882.863
FGSG_02047T0	7	0	FAVG1_6166	88.0628	92.7749	948	1529.23
FGSG_02048T0	5	0	FAVG1_6164	88.8889	96.2963	893	1335.47
FGSG_02054T0	10	0	FAVG1_6158	83.5443	91.2658	784	1340.48
FGSG_02056T0	5	0	FAVG1_6156	94.3144	98.6622	598	1051.2
FGSG_02059T0	7	0	FAVG1_6152	86.4865	91.8919	406	722.62
FGSG_02060T0	10	0	FAVG1_6151	90.3158	94.7368	475	892.493
FGSG_02062T0	7	0	FAVG1_6150	89.0244	94.3902	410	764.222
FGSG_02063T0	10	0	FAVG1_6149	88	92.9231	332	561.992
FGSG_02064T0	10	0	FAVG1_6148	93.0057	97.5425	533	961.444
FGSG_02066T0	10	0	FAVG1_6146	80.198	87.9208	523	777.704
FGSG_02067T0	6	0	FAVG1_6145	87.3894	92.2566	452	781.171
FGSG_02068T0	14	0	FAVG1_6144	86.4017	91.4226	476	775.393
FGSG_02069T0	3	0	FAVG1_6143	84.3697	90.9244	590	1028.85
FGSG_02070T0	10	0	FAVG1_6142	87.4	92.4	494	848.581
FGSG_02071T0	5	0	FAVG1_6141	80.0983	90.172	407	699.123
FGSG_02072T0	6	0	FAVG1_6140	91.198	93.8875	409	761.911
FGSG_02073T0	9	0	FAVG1_6139	85.7616	94.702	603	1057.36
FGSG_02075T0	10	0	FAVG1_6138	93.3702	97.7901	372	705.671
FGSG_02078T0	2	0	FAVG1_6136	83.9623	89.9371	316	531.561
FGSG_02079T0	9	0	FAVG1_6135	88.2466	93.9306	1036	1754.57
FGSG_02080T0	11	0	FAVG1_6134	94	95.5556	539	853.203
FGSG_02082T0	9	0	FAVG1_6131	68.8925	78.013	580	756.133
FGSG_02083T0	10	0	FAVG1_6130	53.2544	67.7515	671	592.808
FGSG_02087T0	9	0	FAVG1_6127	79.064	87.4384	405	657.136
FGSG_02090T0	6	0	FAVG1_6124	87.4227	93.9175	969	1548.49
FGSG_02092T0	5	0	FAVG1_6122	98.4674	99.6169	262	509.99
FGSG_02094T0	5	0	FAVG1_6120	94.4206	97.8541	466	870.922
FGSG_02095T0	17	0	FAVG1_6119	83.1445	87.2521	706	1123.61
FGSG_02096T0	6	0	FAVG1_6118	88.3117	94.2857	385	715.301
FGSG_02105T0	7	0	FAVG1_6110	98.8532	99.5413	443	827.395
FGSG_02106T0	7	0	FAVG1_6109	83.5509	90.0783	383	617.846
FGSG_02111T0	10	0	FAVG1_6102	87.6984	94.4444	504	883.634
FGSG_02112T0	5	0	FAVG1_6101	85.8911	91.0891	402	722.235
FGSG_02113T0	10	0	FAVG1_6101	89.5985	95.2555	557	1000.35
FGSG_02114T0	10	0	FAVG1_6100	76.7717	87.9921	549	844.343
FGSG_02115T0	6	0	FAVG1_6099	68.1234	80.9769	379	555.829
FGSG_02117T0	10	0	FAVG1_6097	83.2957	91.4221	522	776.548
FGSG_02118T0	10	0	FAVG1_6096	87.2458	93.7153	541	986.097
FGSG_02125T0	11	0	FAVG1_6085	81.0198	89.8017	355	545.043
FGSG_02126T0	6	0	FAVG1_6086	93.1232	96.2751	348	669.848
FGSG_02127T0	3	0	FAVG1_6087	89.8765	94.5679	405	605.134
FGSG_02130T0	16	0	FAVG1_6089	71.4096	83.2081	2228	3226.8
FGSG_02133T0	11	0	FAVG1_12076	82.967	89.3773	545	924.465
FGSG_02136T0	11	0	FAVG1_9862	88.8476	94.4238	536	862.833
FGSG_02137T0	11	0	FAVG1_9863	88.7665	93.6123	451	748.043
FGSG_02138T0	10	0	FAVG1_9864	92.8962	97.4499	549	1016.53
FGSG_02139T0	16	0	FAVG1_3797	36.3834	54.7567	1442	749.969
FGSG_02142T0	11	0	FAVG1_9866	88.4413	94.9212	571	1081.24
FGSG_02143T0	3	0	FAVG1_9867	88.7906	92.0354	327	575.089
FGSG_02145T0	11	0	FAVG1_9869	94.8571	97.3333	526	989.949
FGSG_02146T0	5	0	FAVG1_9870	91.635	94.8669	517	914.064
FGSG_02147T0	10	0	FAVG1_9871	85.3881	90.8676	438	783.482
FGSG_02148T0	8	0	FAVG1_9872	93.2862	97.1731	283	514.612
FGSG_02151T0	10	0	FAVG1_9875	89.4624	94.1935	465	857.825
FGSG_02152T0	17	0	FAVG1_12660	61.0936	73.1861	939	1097.8
FGSG_02155T0	10	0	FAVG1_9876	76.5101	87.2483	443	725.317
FGSG_02157T0	10	0	FAVG1_5948	86.4952	92.926	622	1135.55
FGSG_02158T0	10	0	FAVG1_5949	78.7671	84.9315	452	647.506
FGSG_02160T0	10	0	FAVG1_6234	93.3333	97.3737	501	962.6
FGSG_02161T0	5	0	FAVG1_6233	81.448	88.914	452	723.391
FGSG_02163T0	6	0	FAVG1_6386	91.7722	95.9494	786	1425.22
FGSG_02165T0	10	0	FAVG1_6388	82.1212	89.3939	337	543.502
FGSG_02168T0	10	0	FAVG1_6391	82.9474	92.2105	475	839.336
FGSG_02169T0	7	0	FAVG1_6392	78.1544	89.4539	531	869.381
FGSG_02170T0	10	0	FAVG1_6393	83.6735	90.4762	294	517.309
FGSG_02179T0	11	0	FAVG1_11565	50.2591	65.6304	554	562.762
FGSG_02180T0	10	0	FAVG1_2251	53.8462	65.2952	552	591.652
FGSG_02185T0	10	0	FAVG1_8741	70.3509	82.1053	564	827.78
FGSG_02186T0	11	0	FAVG1_8743	60.9589	72.6027	725	791.571
FGSG_02189T0	4	0	FAVG1_6407	83.6923	90.1538	325	558.525
FGSG_02191T0	3	0	FAVG1_6404	93.9759	97.4182	581	1056.97
FGSG_02199T0	25	0	FAVG1_6409	69.281	82.7887	459	659.062
FGSG_02204T0	6	0	FAVG1_6416	83.5206	90.2622	533	894.804
FGSG_02206T0	6	0	FAVG1_6420	91.6877	93.9547	397	729.939
FGSG_02207T0	5	0	FAVG1_6419	83.3671	91.2779	493	843.958
FGSG_02208T0	10	0	FAVG1_6418	88.417	94.0154	515	822.002
FGSG_02212T0	12	0	FAVG1_6433	90.5155	97.1134	524	932.554
FGSG_02214T0	10	0	FAVG1_6430	72.8659	87.5	349	514.998
FGSG_02215T0	11	0	FAVG1_6429	60.3947	73.4211	740	880.937
FGSG_02216T0	2	0	FAVG1_10927	66.8442	79.2277	736	1030.01
FGSG_02217T0	10	0	FAVG1_10926	74.6032	83.3333	378	586.645
FGSG_02220T0	10	0	FAVG1_6426	86.3636	94.6281	484	890.182
FGSG_02229T0	10	0	FAVG1_6450	88.4977	94.3662	437	657.907
FGSG_02232T0	5	0	FAVG1_6453	84.0491	89.7751	972	1340.48
FGSG_02233T0	13	0	FAVG1_6454	93.4605	97.1844	1101	1963.73
FGSG_02236T0	5	0	FAVG1_6457	77.6471	84.2647	674	988.408
FGSG_02237T0	40	0	FAVG1_6458	90.5131	93.9981	1030	1739.93
FGSG_02238T0	6	0	FAVG1_6459	88.2353	88.2353	569	890.182
FGSG_02240T0	3	0	FAVG1_6461	72.3164	81.5443	519	587.8
FGSG_02244T0	19	0	FAVG1_6462	91.2125	94.772	876	1519.98
FGSG_02248T0	12	0	FAVG1_6466	79.1506	85.5212	515	771.926
FGSG_02250T0	10	0	FAVG1_6467	69.2308	76.2238	429	605.905
FGSG_02251T0	12	0	FAVG1_6470	86.1773	92.6597	1047	1886.31
FGSG_02252T0	10	0	FAVG1_6469	87.5	92.8082	582	1033.86
FGSG_02258T0	10	0	FAVG1_6468	82.5784	91.6376	314	516.538
FGSG_02262T0	10	0	FAVG1_6491	80.4348	85.7143	308	518.464
FGSG_02264T0	10	0	FAVG1_6492	91.7012	95.0207	482	788.875
FGSG_02267T0	10	0	FAVG1_13047	77.673	87.4214	316	510.76
FGSG_02268T0	10	0	FAVG1_13048	73.617	82.5532	462	707.597
FGSG_02271T0	10	0	FAVG1_13045	92.5046	96.3437	554	1081.63
FGSG_02272T0	10	0	FAVG1_13044	85.8951	92.7667	553	926.006
FGSG_02273T0	10	0	FAVG1_13043	89.8204	96.2076	501	893.264
FGSG_02278T0	10	0	FAVG1_11270	72.296	84.8197	532	667.537
FGSG_02279T0	10	0	FAVG1_11269	87.8158	94.3536	675	1257.28
FGSG_02281T0	10	0	FAVG1_6485	79.4643	86.3839	442	703.36
FGSG_02287T0	10	0	FAVG1_13030	92.1203	96.2751	698	1315.44
FGSG_02288T0	23	0	FAVG1_12753	66.8046	80.7947	1216	1593.17
FGSG_02291T0	10	0	FAVG1_6479	85.1541	94.6779	363	645.966
FGSG_02292T0	10	0	FAVG1_6478	85.042	89.4118	592	1038.87
FGSG_02296T0	10	0	FAVG1_11268	61.8182	78.5859	494	608.216
FGSG_02298T0	10	0	FAVG1_9708	82.2535	89.8592	355	628.246
FGSG_02301T0	10	0	FAVG1_9706	85.7576	92.7273	330	591.267
FGSG_02302T0	9	0	FAVG1_9705	82.7243	92.691	292	532.332
FGSG_02304T0	10	0	FAVG1_9703	85.2194	92.6097	451	721.465
FGSG_02305T0	8	0	FAVG1_9702	74.6445	87.2038	422	662.914
FGSG_02306T0	9	0	FAVG1_9701	60.6987	76.4192	454	578.556
FGSG_02308T0	5	0	FAVG1_10574	77.6573	88.7202	461	686.411
FGSG_02312T0	10	0	FAVG1_13011	73.6842	86.8421	567	857.055
FGSG_02314T0	10	0	FAVG1_4809	75.7576	86.3075	888	1425.61
FGSG_02315T0	255	0	FAVG1_10636	73.2192	84.4203	7543	11408.1
FGSG_02316T0	15	0	FAVG1_10635	82.1796	90.0617	1464	2390.92
FGSG_02321T0	10	0	FAVG1_8660	83.1224	90.9283	474	781.556
FGSG_02322T0	10	0	FAVG1_8661	90.5109	93.6131	548	818.535
FGSG_02323T0	12	0	FAVG1_8662	77.0833	85.7143	672	1080.09
FGSG_02324T0	13	0	FAVG1_8664	82.1635	90.3846	2080	3497.98
FGSG_02326T0	10	0	FAVG1_8666	83.1435	92.7107	439	717.613
FGSG_02327T0	11	0	FAVG1_8667	89.9431	95.8254	531	1008.05
FGSG_02328T0	16	0	FAVG1_8668	87.3282	92.8244	649	1192.18
FGSG_02330T0	14	0	FAVG1_13019	83.705	91.7667	583	1050.04
FGSG_02331T0	10	0	FAVG1_13020	84.5455	91.8182	440	676.781
FGSG_02335T0	7	0	FAVG1_12093	65	78.8636	434	545.428
FGSG_02337T0	4	0	FAVG1_13021	81.9307	90.3465	403	657.522
FGSG_02339T0	8	0	FAVG1_12094	84.4607	90.3108	543	959.518
FGSG_02343T0	11	0	FAVG1_10848	86.8151	92.8082	584	979.934
FGSG_02344T0	10	0	FAVG1_387	83.7022	90.7445	480	878.626
FGSG_02346T0	10	0	FAVG1_371	87.9418	95.842	481	900.582
FGSG_02347T0	7	0	FAVG1_371	90.6542	96.2617	472	827.395
FGSG_02350T0	7	0	FAVG1_7698	74.4681	85.1064	376	526.554
FGSG_02352T0	5	0	FAVG1_7909	93.75	96.371	496	923.309
FGSG_02354T0	14	0	FAVG1_397	84.7222	90.7407	431	750.355
FGSG_02355T0	11	0	FAVG1_398	77.3913	84.6377	339	527.709
FGSG_02357T0	13	0	FAVG1_382	80.5616	85.1852	474	727.628
FGSG_02358T0	10	0	FAVG1_381	92.6916	95.0089	560	1070.07
FGSG_02360T0	4	0	FAVG1_384	84	88.4706	415	668.692
FGSG_02366T0	10	0	FAVG1_2772	81.8526	89.7921	529	890.952
FGSG_02367T0	10	0	FAVG1_7683	60.095	76.7221	431	546.199
FGSG_02368T0	10	0	FAVG1_7682	58.6957	70.4969	644	683.33
FGSG_02382T0	10	0	FAVG1_357	89.3224	95.4825	488	863.988
FGSG_02383T0	10	0	FAVG1_359	77.2727	85.0267	374	606.29
FGSG_02384T0	11	0	FAVG1_360	71.4592	80.4721	464	652.899
FGSG_02390T0	6	0	FAVG1_4822	89.0859	94.6794	733	1386.32
FGSG_02392T0	10	0	FAVG1_372	83.7728	92.9006	486	873.618
FGSG_02393T0	13	0	FAVG1_364	59.6632	74.7394	1238	1446.8
FGSG_02394T0	73	0	FAVG1_11373	47.0588	65.6863	1967	1095.49
FGSG_02395T0	19	0	FAVG1_8664	41.2661	60.6061	903	622.468
FGSG_02400T0	11	0	FAVG1_353	85.2167	90.8669	1269	2010.34
FGSG_02402T0	10	0	FAVG1_331	92.3529	95.2941	354	628.632
FGSG_02406T0	10	0	FAVG1_348	79.9107	85.0446	446	653.284
FGSG_02407T0	10	0	FAVG1_349	88.4058	94.7826	347	589.341
FGSG_02408T0	7	0	FAVG1_350	81.25	89.2857	445	764.607
FGSG_02410T0	10	0	FAVG1_333	80.4124	88.6598	484	766.148
FGSG_02414T0	10	0	FAVG1_13113	52.8363	67.0989	589	619.772
FGSG_02419T0	10	0	FAVG1_480	85.6512	92.053	464	775.007
FGSG_02420T0	10	0	FAVG1_479	86.1111	91.358	323	541.191
FGSG_02422T0	7	0	FAVG1_328	74.6114	80.829	377	534.258
FGSG_02426T0	10	0	FAVG1_326	89.0785	93.8567	605	1007.67
FGSG_02427T0	10	0	FAVG1_474	94.9045	98.4076	314	613.224
FGSG_02432T0	10	0	FAVG1_495	85.872	92.053	453	818.535
FGSG_02433T0	10	0	FAVG1_494	89.0538	94.9907	539	904.434
FGSG_02434T0	8	0	FAVG1_493	84.1958	90.7692	707	1095.11
FGSG_02435T0	10	0	FAVG1_492	71.9653	81.3584	689	961.444
FGSG_02439T0	10	0	FAVG1_722	91.8561	96.0227	528	919.072
FGSG_02440T0	10	0	FAVG1_721	85.3175	91.2698	500	777.704
FGSG_02441T0	10	0	FAVG1_720	87.0262	91.5452	685	1222.99
FGSG_02442T0	6	0	FAVG1_720	82.1267	89.5928	442	685.256
FGSG_02445T0	11	0	FAVG1_717	76.5599	85.1602	585	896.73
FGSG_02446T0	2	0	FAVG1_715	89.781	94.1606	407	702.59
FGSG_02449T0	13	0	FAVG1_714	70.0491	80.1146	1235	1652.11
FGSG_02452T0	10	0	FAVG1_712	85.6784	94.2211	397	728.783
FGSG_02458T0	10	0	FAVG1_703	77.9141	89.5706	504	826.239
FGSG_02460T0	15	0	FAVG1_700	94.7077	97.7093	1265	2457.17
FGSG_02461T0	7	0	FAVG1_699	97.619	98.8095	350	620.928
FGSG_02462T0	9	0	FAVG1_698	89.0838	95.1267	512	792.727
FGSG_02463T0	2	0	FAVG1_697	70.568	77.1084	569	577.785
FGSG_02465T0	10	0	FAVG1_695	91.573	97.0037	534	978.393
FGSG_02467T0	5	0	FAVG1_692	81.7582	90.5495	455	802.742
FGSG_02469T0	10	0	FAVG1_690	95.0156	97.1963	321	634.795
FGSG_02470T0	11	0	FAVG1_688	90.1157	94.1115	944	1594.71
FGSG_02471T0	2	0	FAVG1_689	88.2353	92.4761	725	1299.65
FGSG_02472T0	1	0	FAVG1_687	78.44	85.9772	1141	1430.23
FGSG_02476T0	5	0	FAVG1_683	95.3846	98.6813	455	837.41
FGSG_02477T0	13	0	FAVG1_682	91.8429	95.9215	662	1234.94
FGSG_02478T0	5	0	FAVG1_681	86.3636	92.9545	439	599.356
FGSG_02482T0	10	0	FAVG1_677	94.8919	98.0354	1527	2945.99
FGSG_02483T0	11	0	FAVG1_676	95.6311	98.301	824	1643.25
FGSG_02484T0	10	0	FAVG1_675	86.3636	93.5518	941	1687.16
FGSG_02485T0	10	0	FAVG1_674	81.8815	91.9861	287	512.301
FGSG_02486T0	10	0	FAVG1_673	86.9718	95.0704	284	528.48
FGSG_02488T0	10	0	FAVG1_672	87.7069	93.3806	423	789.26
FGSG_02489T0	10	0	FAVG1_671	95	98.4783	460	897.886
FGSG_02492T0	5	0	FAVG1_576	87.2852	92.7835	291	509.605
FGSG_02495T0	11	0	FAVG1_573	90.62	94.2766	623	1145.95
FGSG_02499T0	10	0	FAVG1_579	88.0355	92.9099	676	964.911
FGSG_02502T0	8	0	FAVG1_582	92.5501	96.8481	347	654.055
FGSG_02504T0	10	0	FAVG1_585	89.7436	91.7379	351	610.142
FGSG_02506T0	10	0	FAVG1_587	95.1066	97.6161	797	1535.39
FGSG_02509T0	5	0	FAVG1_590	80.1394	85.3659	861	1293.87
FGSG_02510T0	4	0	FAVG1_591	89.6728	94.9898	977	1606.65
FGSG_02511T0	32	0	FAVG1_592	82.8986	90	686	1048.11
FGSG_02513T0	6	0	FAVG1_594	82.6458	88.6202	703	1075.46
FGSG_02515T0	4	0	FAVG1_595	73.2274	80.9291	813	944.88
FGSG_02518T0	2	0	FAVG1_597	95.3901	97.5177	558	1014.99
FGSG_02519T0	7	0	FAVG1_598	87.2204	93.2907	626	979.548
FGSG_02522T0	6	0	FAVG1_601	90.3226	95.1613	372	689.493
FGSG_02525T0	7	0	FAVG1_604	85.8382	90.1734	344	567.77
FGSG_02527T0	3	0	FAVG1_607	90.6858	94.8823	975	1675.22
FGSG_02528T0	4	0	FAVG1_608	91.4172	95.01	501	874.389
FGSG_02529T0	7	0	FAVG1_609	85.9122	92.3788	427	733.021
FGSG_02530T0	6	0	FAVG1_610	82.2222	88.8889	495	718.768
FGSG_02531T0	15	0	FAVG1_610	88.6771	93.3857	882	1529.23
FGSG_02532T0	5	0	FAVG1_611	76.4192	84.4978	444	721.465
FGSG_02533T0	3	0	FAVG1_612	91.6427	96.2536	346	519.62
FGSG_02536T0	2	0	FAVG1_615	97.4935	99.0925	2314	4634.71
FGSG_02539T0	6	0	FAVG1_617	80.9195	90.8046	449	747.658
FGSG_02540T0	10	0	FAVG1_618	88.1341	94.583	1158	1911.35
FGSG_02544T0	4	0	FAVG1_622	93.9206	96.6501	805	1408.28
FGSG_02547T0	7	0	FAVG1_625	64.2086	77.518	631	713.761
FGSG_02549T0	8	0	FAVG1_625	81.8462	89.2308	324	566.229
FGSG_02553T0	10	0	FAVG1_629	81.7949	88.8462	780	1196.03
FGSG_02554T0	17	0	FAVG1_630	84.4828	90.8046	516	890.182
FGSG_02555T0	10	0	FAVG1_631	93.9873	96.2025	632	1157.13
FGSG_02561T0	13	0	FAVG1_635	85.5594	92.6941	1748	2835.83
FGSG_02562T0	2	0	FAVG1_636	68.3486	77.9817	867	1090.49
FGSG_02563T0	6	0	FAVG1_637	91.5194	95.583	566	948.347
FGSG_02564T0	8	0	FAVG1_638	77.451	82.1895	595	739.184
FGSG_02565T0	9	0	FAVG1_639	92.1403	95.7678	810	1501.49
FGSG_02567T0	6	0	FAVG1_641	94.5344	96.7611	494	907.516
FGSG_02569T0	10	0	FAVG1_643	69.0583	78.6996	429	580.096
FGSG_02570T0	13	0	FAVG1_644	93.1132	97.0755	1060	1895.55
FGSG_02571T0	5	0	FAVG1_645	97.6891	99.1597	476	976.467
FGSG_02572T0	3	0	FAVG1_646	82.4022	90.7821	353	530.02
FGSG_02573T0	5	0	FAVG1_647	93.7729	96.7033	546	944.88
FGSG_02575T0	13	0	FAVG1_649	86.4935	89.8701	384	548.51
FGSG_02577T0	5	0	FAVG1_651	88.6629	94.4315	2998	5038.01
FGSG_02580T0	10	0	FAVG1_654	90.9735	94.6903	565	1043.11
FGSG_02581T0	1	0	FAVG1_655	86.5639	90.7489	451	601.282
FGSG_02582T0	10	0	FAVG1_4774	60.1887	74.5283	523	617.076
FGSG_02583T0	6	0	FAVG1_659	79.9122	85.73	908	1432.93
FGSG_02584T0	10	0	FAVG1_660	87.9056	94.9853	339	635.565
FGSG_02585T0	5	0	FAVG1_661	81.6794	88.7677	884	1440.25
FGSG_02586T0	4	0	FAVG1_662	81.8689	89.9582	715	1183.7
FGSG_02589T0	10	0	FAVG1_665	90.379	93.2945	343	600.897
FGSG_02590T0	2	0	FAVG1_666	85.2349	89.4855	447	683.715
FGSG_02591T0	5	0	FAVG1_568	75.4762	80.4762	418	566.614
FGSG_02594T0	4	0	FAVG1_566	90.7121	95.5108	646	1166.37
FGSG_02595T0	7	0	FAVG1_566	95.7597	98.7633	595	1127.85
FGSG_02596T0	7	0	FAVG1_565	94.8276	96.798	406	686.411
FGSG_02597T0	5	0	FAVG1_564	92.2819	95.9732	298	559.681
FGSG_02598T0	8	0	FAVG1_561	95.8974	97.6923	390	761.525
FGSG_02599T0	10	0	FAVG1_560	93.913	96.2319	345	671.389
FGSG_02603T0	10	0	FAVG1_555	89.4231	94.2308	623	1136.32
FGSG_02604T0	5	0	FAVG1_554	77.0149	87.0647	1004	1596.25
FGSG_02605T0	4	0	FAVG1_553	87.8531	92.6554	349	580.096
FGSG_02609T0	5	0	FAVG1_549	92.3497	95.3552	732	1384.39
FGSG_02610T0	5	0	FAVG1_548	83.3333	95.8333	617	675.626
FGSG_02611T0	5	0	FAVG1_547	71.5476	80.2381	831	976.467
FGSG_02621T0	3	0	FAVG1_540	83.6978	88.4692	502	764.222
FGSG_02622T0	11	0	FAVG1_541	88.8502	92.7991	855	1460.66
FGSG_02625T0	9	0	FAVG1_528	82.4742	91.5808	581	1034.25
FGSG_02628T0	10	0	FAVG1_535	79.3939	88.1818	325	522.702
FGSG_02630T0	5	0	FAVG1_533	85.91	91.1937	508	877.47
FGSG_02632T0	10	0	FAVG1_531	93.149	96.875	840	1570.44
FGSG_02634T0	9	0	FAVG1_537	88.6035	92.6164	612	972.615
FGSG_02635T0	10	0	FAVG1_538	86.5248	90.5437	841	1375.53
FGSG_02636T0	2	0	FAVG1_523	89.1841	94.1176	527	829.706
FGSG_02637T0	11	0	FAVG1_524	90.0862	94.8276	464	876.7
FGSG_02640T0	14	0	FAVG1_526	91.366	94.9742	776	1464.51
FGSG_02641T0	10	0	FAVG1_521	90.5556	95.3704	539	954.51
FGSG_02643T0	3	0	FAVG1_517	76.9474	83.8947	930	1298.88
FGSG_02644T0	8	0	FAVG1_519	57.6251	67.5204	827	884.789
FGSG_02645T0	8	0	FAVG1_518	85.2459	92.9508	617	1040.41
FGSG_02648T0	46	0	FAVG1_512	95.2239	98.209	362	662.914
FGSG_02650T0	9	0	FAVG1_514	89.6552	89.6552	501	642.499
FGSG_02655T0	3	0	FAVG1_507	75.2632	85.2632	379	567.385
FGSG_02656T0	4	0	FAVG1_506	76.3889	79.9603	486	525.783
FGSG_02657T0	6	0	FAVG1_505	94.6612	98.3573	487	907.516
FGSG_02658T0	10	0	FAVG1_504	75.9162	85	377	523.472
FGSG_02659T0	7	0	FAVG1_503	92.9769	96.648	1253	2375.13
FGSG_02662T0	3	0	FAVG1_500	87.6923	93.3333	585	902.123
FGSG_02663T0	4	0	FAVG1_499	76.7405	83.7816	1250	1626.68
FGSG_02664T0	12	0	FAVG1_499	95.3526	98.3974	624	1259.2
FGSG_02667T0	10	0	FAVG1_498	78.511	86.6328	585	974.541
FGSG_02668T0	10	0	FAVG1_497	87.0017	93.8475	1151	2103.95
FGSG_02672T0	10	0	FAVG1_728	60.1594	73.9044	500	632.098
FGSG_02675T0	10	0	FAVG1_733	88.9655	93.6207	608	1014.99
FGSG_02676T0	13	0	FAVG1_734	80.6159	86.413	518	877.47
FGSG_02677T0	10	0	FAVG1_735	83.1418	90.2299	1044	1715.66
FGSG_02678T0	6	0	FAVG1_736	80.2941	90.2941	353	553.518
FGSG_02679T0	9	0	FAVG1_742	73.1343	82.7292	462	626.706
FGSG_02680T0	4	0	FAVG1_741	81.4	90.6	498	830.091
FGSG_02681T0	9	0	FAVG1_740	86.1751	93.0876	432	738.413
FGSG_02682T0	4	0	FAVG1_739	92.8187	96.7684	557	993.416
FGSG_02687T0	11	0	FAVG1_731	85.7385	92.5297	588	1033.48
FGSG_02688T0	10	0	FAVG1_743	87.9913	92.3581	452	745.732
FGSG_02689T0	10	0	FAVG1_744	73.4895	83.9704	803	1159.05
FGSG_02690T0	5	0	FAVG1_745	83.0827	90.9774	797	1377.07
FGSG_02691T0	10	0	FAVG1_746	92	96.25	407	777.704
FGSG_02695T0	10	0	FAVG1_751	79.0026	85.5643	381	578.941
FGSG_02696T0	12	0	FAVG1_752	73.5054	84.7826	736	1102.04
FGSG_02697T0	5	0	FAVG1_754	95.7265	98.2906	350	558.525
FGSG_02698T0	5	0	FAVG1_755	90.5579	93.5622	466	804.283
FGSG_02699T0	6	0	FAVG1_756	93.5897	96.6667	390	681.789
FGSG_02700T0	21	0	FAVG1_757	93.6735	96.9388	489	877.47
FGSG_02701T0	25	0	FAVG1_759	78.7726	84.8089	975	1449.49
FGSG_02702T0	6	0	FAVG1_760	93.0851	96.5426	376	664.07
FGSG_02703T0	10	0	FAVG1_761	86.7347	94.898	298	514.227
FGSG_02706T0	20	0	FAVG1_764	89.5178	95.3878	477	869.766
FGSG_02708T0	4	0	FAVG1_766	71.1491	79.9511	407	562.377
FGSG_02709T0	3	0	FAVG1_767	90.6377	97.1506	737	1252.65
FGSG_02710T0	11	0	FAVG1_768	84.9315	92.3288	365	658.292
FGSG_02714T0	6	0	FAVG1_773	94.2913	97.2441	507	926.776
FGSG_02717T0	8	0	FAVG1_777	94.1077	96.633	594	1166.37
FGSG_02718T0	4	0	FAVG1_778	85.1429	90.8571	346	514.998
FGSG_02720T0	10	0	FAVG1_780	82.2472	89.4382	445	668.692
FGSG_02721T0	7	0	FAVG1_781	80.7107	88.0711	394	567.77
FGSG_02724T0	14	0	FAVG1_784	86.4629	92.7511	1141	1919.05
FGSG_02727T0	5	0	FAVG1_788	73.5431	82.8671	829	1147.88
FGSG_02728T0	6	0	FAVG1_789	61.9845	71.0052	768	824.698
FGSG_02729T0	6	0	FAVG1_790	89.8204	94.3114	334	627.861
FGSG_02730T0	7	0	FAVG1_791	77.4924	83.5347	660	969.148
FGSG_02732T0	11	0	FAVG1_793	70.8478	81.3149	1152	1492.63
FGSG_02733T0	3	0	FAVG1_794	82.1586	89.978	905	1462.59
FGSG_02734T0	8	0	FAVG1_795	100	100	542	699.893
FGSG_02735T0	5	0	FAVG1_796	60.9873	76.1146	627	797.734
FGSG_02738T0	4	0	FAVG1_800	81.332	86.9828	968	1431.39
FGSG_02741T0	10	0	FAVG1_805	87.5	93.1034	461	806.979
FGSG_02743T0	19	0	FAVG1_807	86.4794	92.0105	1136	1824.68
FGSG_02747T0	10	0	FAVG1_811	94.2688	97.4308	505	998.423
FGSG_02748T0	5	0	FAVG1_812	69.4019	84.0056	718	1067.76
FGSG_02749T0	14	0	FAVG1_813	74.894	80.6616	1166	1637.08
FGSG_02751T0	2	0	FAVG1_815	95.4545	98.0519	308	597.43
FGSG_02752T0	15	0	FAVG1_816	91.2338	94.4805	613	1067.37
FGSG_02753T0	10	0	FAVG1_817	78.0059	90.6158	341	581.637
FGSG_02755T0	8	0	FAVG1_819	84.0426	92.9078	282	505.368
FGSG_02756T0	6	0	FAVG1_820	93.6947	96.3496	904	1659.43
FGSG_02757T0	10	0	FAVG1_821	90.3761	95.354	904	1593.17
FGSG_02761T0	4	0	FAVG1_824	97.0976	98.9446	379	714.916
FGSG_02764T0	10	0	FAVG1_827	94.9109	96.9466	399	764.222
FGSG_02765T0	3	0	FAVG1_828	89.0223	94.3396	578	943.34
FGSG_02766T0	12	0	FAVG1_829	91.0674	94.701	1320	2320.43
FGSG_02767T0	10	0	FAVG1_831	92.8571	95.7875	561	946.421
FGSG_02769T0	12	0	FAVG1_833	90.2893	95.0413	483	816.224
FGSG_02770T0	5	0	FAVG1_834	95.8333	98.8889	360	666.381
FGSG_02771T0	8	0	FAVG1_835	93.4673	96.2312	406	776.548
FGSG_02772T0	51	0	FAVG1_836	78.2486	85.0282	383	558.525
FGSG_02774T0	8	0	FAVG1_837	89.5122	95.122	820	1508.04
FGSG_02780T0	8	0	FAVG1_844	98.0728	99.2505	934	1734.54
FGSG_02781T0	18	0	FAVG1_10441	94.8072	97.4036	1271	2294.62
FGSG_02782T0	7	0	FAVG1_10442	95.0904	97.9328	387	758.059
FGSG_02783T0	10	0	FAVG1_10443	94.4882	97.3753	381	760.37
FGSG_02785T0	10	0	FAVG1_10446	93.9189	97.5225	444	737.258
FGSG_02786T0	20	0	FAVG1_10447	85.9253	91.2131	1315	2178.67
FGSG_02787T0	10	0	FAVG1_10448	86.262	92.492	652	1096.26
FGSG_02789T0	4	0	FAVG1_10450	83.7989	92.7374	358	535.028
FGSG_02790T0	12	0	FAVG1_10451	79.4066	87.0855	573	815.839
FGSG_02792T0	10	0	FAVG1_10453	87.5839	96.6443	298	558.14
FGSG_02793T0	5	0	FAVG1_10454	90.9556	95.2218	586	780.4
FGSG_02795T0	18	0	FAVG1_10456	97.2549	98.8235	510	973.385
FGSG_02797T0	3	0	FAVG1_10458	88.7588	94.6136	427	637.876
FGSG_02798T0	2	0	FAVG1_10459	78.1971	85.9539	474	699.123
FGSG_02799T0	15	0	FAVG1_10460	82.2394	88.6744	753	1224.15
FGSG_02800T0	17	0	FAVG1_10461	67.1801	80.2133	843	1192.95
FGSG_02801T0	28	0	FAVG1_10462	84.8875	89.2283	602	887.486
FGSG_02803T0	10	0	FAVG1_10464	87.3377	90.5844	613	833.558
FGSG_02804T0	4	0	FAVG1_10465	82.3961	86.5526	409	561.992
FGSG_02807T0	5	0	FAVG1_10468	80.226	85.3107	526	682.945
FGSG_02811T0	30	0	FAVG1_10472	89.7403	95.974	770	1455.27
FGSG_02812T0	34	0	FAVG1_10473	91.7379	96.0114	349	664.455
FGSG_02815T0	10	0	FAVG1_10476	73.6994	86.1272	346	544.273
FGSG_02816T0	10	0	FAVG1_10477	62.5337	71.8778	1049	1224.92
FGSG_02819T0	7	0	FAVG1_10478	79.902	88.4804	408	659.062
FGSG_02820T0	6	0	FAVG1_10486	89.3593	94.508	872	1379.39
FGSG_02822T0	8	0	FAVG1_10509	74.7368	82.8947	374	565.074
FGSG_02823T0	7	0	FAVG1_10542	78.871	89.0323	601	945.651
FGSG_02824T0	10	0	FAVG1_10542	77.458	85.8513	436	600.897
FGSG_02825T0	10	0	FAVG1_10541	80.0872	84.8837	684	1066.99
FGSG_02830T0	11	0	FAVG1_9087	57.3228	72.4409	648	737.643
FGSG_02833T0	10	0	FAVG1_9784	86.7784	93.4823	551	917.531
FGSG_02834T0	4	0	FAVG1_9785	70.5628	83.5498	460	701.434
FGSG_02835T0	10	0	FAVG1_9786	58.4718	70.7641	687	682.174
FGSG_02836T0	2	0	FAVG1_9787	78.806	87.9104	670	1132.47
FGSG_02839T0	5	0	FAVG1_10491	88.0259	92.7184	617	1059.67
FGSG_02843T0	10	0	FAVG1_10529	88.2653	93.8776	392	697.967
FGSG_02844T0	10	0	FAVG1_10528	78.5901	84.3342	370	538.88
FGSG_02847T0	11	0	FAVG1_10526	85.6949	92.8814	1465	2597
FGSG_02851T0	10	0	FAVG1_10571	85.446	93.1925	426	737.643
FGSG_02856T0	10	0	FAVG1_10500	80.6061	89.0909	334	555.829
FGSG_02862T0	7	0	FAVG1_10505	88.4337	94.4578	415	744.191
FGSG_02863T0	10	0	FAVG1_10503	85.533	94.1624	394	677.167
FGSG_02865T0	10	0	FAVG1_10272	86.69	92.8196	606	900.582
FGSG_02866T0	7	0	FAVG1_10499	89.0052	94.5026	382	681.019
FGSG_02867T0	15	0	FAVG1_10498	79.3103	88.5057	431	667.537
FGSG_02869T0	10	0	FAVG1_10531	82.0158	89.9209	503	751.895
FGSG_02870T0	11	0	FAVG1_10547	86.7322	90.8477	1621	2720.65
FGSG_02872T0	10	0	FAVG1_10545	80.7273	90.1818	550	896.345
FGSG_02873T0	11	0	FAVG1_10544	87.6565	93.9177	563	1022.69
FGSG_02874T0	11	0	FAVG1_10544	65.9794	78.7371	890	974.926
FGSG_02875T0	10	0	FAVG1_10544	77.7778	89.1304	413	703.745
FGSG_02880T0	9	0	FAVG1_12100	81.4748	91.5468	556	983.015
FGSG_02881T0	10	0	FAVG1_12101	68.8285	80.5439	482	662.914
FGSG_02885T0	4	0	FAVG1_10523	79.4479	89.2638	331	558.91
FGSG_02887T0	4	0	FAVG1_10540	78.9644	88.6731	309	505.368
FGSG_02892T0	10	0	FAVG1_7629	80.4714	88.5522	297	505.753
FGSG_02893T0	6	0	FAVG1_9580	75.3894	84.5794	642	1008.44
FGSG_02894T0	6	0	FAVG1_8367	63.7168	69.9115	450	522.702
FGSG_02895T0	11	0	FAVG1_10597	63.5634	75.1204	603	696.427
FGSG_02901T0	11	0	FAVG1_8359	77.3256	87.093	860	1257.28
FGSG_02902T0	9	0	FAVG1_8319	57.2948	72.1884	650	699.893
FGSG_02905T0	7	0	FAVG1_8286	86.6464	93.0197	664	1151.73
FGSG_02908T0	9	0	FAVG1_8291	86.8932	92.233	410	764.992
FGSG_02917T0	11	0	FAVG1_10563	73.8971	86.3971	541	825.854
FGSG_02918T0	10	0	FAVG1_10562	64.1753	79.6392	387	513.072
FGSG_02919T0	10	0	FAVG1_10538	73.7705	83.6066	602	857.055
FGSG_02920T0	11	0	FAVG1_10539	88.1936	95.5136	847	1534.24
FGSG_02924T0	10	0	FAVG1_10554	86.2595	92.8753	392	692.96
FGSG_02929T0	10	0	FAVG1_480	59.499	76.618	514	594.349
FGSG_02933T0	5	0	FAVG1_9590	85.8726	93.0748	722	1271.53
FGSG_02937T0	10	0	FAVG1_9596	77.5261	86.5854	573	937.176
FGSG_02938T0	11	0	FAVG1_9597	60.5214	77.2812	536	657.907
FGSG_02941T0	12	0	FAVG1_9600	84.5133	91.3717	452	808.135
FGSG_02942T0	9	0	FAVG1_9609	80.1255	88.0753	477	775.393
FGSG_02944T0	10	0	FAVG1_9614	90.0563	94.3715	539	942.954
FGSG_02945T0	10	0	FAVG1_9613	84.4106	90.8745	525	891.338
FGSG_02950T0	10	0	FAVG1_9607	86.7347	91.8367	488	833.558
FGSG_02959T0	5	0	FAVG1_9643	79.4721	87.0968	341	549.666
FGSG_02960T0	7	0	FAVG1_9635	84.6591	91.1932	376	615.92
FGSG_02966T0	10	0	FAVG1_9632	80.1158	85.9073	531	817.765
FGSG_02967T0	6	0	FAVG1_9631	75.2451	84.3137	408	602.823
FGSG_02969T0	13	0	FAVG1_9624	71.0145	81.1594	532	660.603
FGSG_02972T0	5	0	FAVG1_9626	75.6164	85.0685	710	1114.37
FGSG_02974T0	10	0	FAVG1_9647	88.2586	93.4037	737	1365.13
FGSG_02976T0	10	0	FAVG1_9662	85.3261	93.2065	389	600.512
FGSG_02978T0	10	0	FAVG1_9664	92.2201	95.8254	536	1008.05
FGSG_02983T0	6	0	FAVG1_9719	79.5322	87.1345	340	552.362
FGSG_02986T0	7	0	FAVG1_9682	62.7413	74.3243	491	607.446
FGSG_02987T0	10	0	FAVG1_9671	80.4104	88.9925	536	881.708
FGSG_02992T0	10	0	FAVG1_9669	91.358	95.4733	491	853.203
FGSG_02997T0	10	0	FAVG1_9693	85.473	92.5676	313	533.487
FGSG_03001T0	10	0	FAVG1_9721	71.6867	86.1446	337	519.235
FGSG_03002T0	10	0	FAVG1_9723	85.3035	90.7348	313	534.258
FGSG_03003T0	11	0	FAVG1_9722	86.5269	91.6168	333	598.971
FGSG_03006T0	10	0	FAVG1_9742	62.2266	77.7336	496	655.981
FGSG_03009T0	10	0	FAVG1_9748	83.3803	90.4225	355	603.594
FGSG_03011T0	10	0	FAVG1_8264	81.1634	89.7507	373	595.504
FGSG_03014T0	11	0	FAVG1_9756	74.0576	84.7007	476	696.812
FGSG_03015T0	10	0	FAVG1_9770	82.0569	87.965	453	590.112
FGSG_03018T0	10	0	FAVG1_9768	79.25	90.25	400	682.174
FGSG_03019T0	11	0	FAVG1_9765	66.1397	78.6561	757	1034.25
FGSG_03020T0	5	0	FAVG1_9764	84.4884	90.9241	590	923.694
FGSG_03023T0	9	0	FAVG1_2227	75.6219	86.0697	452	637.491
FGSG_03024T0	10	0	FAVG1_8736	78.5714	89.3939	459	677.937
FGSG_03026T0	6	0	FAVG1_9830	87.5152	93.3333	825	1536.16
FGSG_03027T0	10	0	FAVG1_9829	86.6953	93.3476	466	805.053
FGSG_03032T0	14	0	FAVG1_9819	76.3027	85.8561	806	1216.45
FGSG_03033T0	10	0	FAVG1_9817	84.8432	90.9408	570	924.08
FGSG_03034T0	11	0	FAVG1_9816	84.186	91.4729	645	1088.56
FGSG_03041T0	10	0	FAVG1_9843	81.7647	89.4118	351	561.992
FGSG_03042T0	10	0	FAVG1_9844	81.57	90.785	295	510.375
FGSG_03044T0	12	0	FAVG1_9792	57.6628	76.087	517	599.356
FGSG_03047T0	10	0	FAVG1_8836	54.2918	72.3176	477	529.635
FGSG_03049T0	10	0	FAVG1_9587	94.4272	97.8328	372	640.573
FGSG_03050T0	10	0	FAVG1_9584	70.6542	84.6729	562	806.979
FGSG_03052T0	4	0	FAVG1_9582	88.1466	94.3966	926	1650.18
FGSG_03054T0	7	0	FAVG1_9581	92.0635	95.2381	385	726.472
FGSG_03055T0	10	0	FAVG1_9579	82.2857	90.4762	519	766.918
FGSG_03059T0	4	0	FAVG1_9570	81.2298	90.6149	309	538.88
FGSG_03060T0	8	0	FAVG1_9569	57.9545	75	440	516.153
FGSG_03061T0	10	0	FAVG1_9541	82.5485	92.7978	375	600.127
FGSG_03063T0	9	0	FAVG1_9552	88.3333	93.75	471	842.803
FGSG_03065T0	7	0	FAVG1_9554	94.429	96.9359	359	680.248
FGSG_03066T0	7	0	FAVG1_9555	85.1536	93.0034	580	1029.62
FGSG_03067T0	13	0	FAVG1_9556	75.3247	85.1371	691	1078.16
FGSG_03068T0	10	0	FAVG1_9559	92.8731	95.9911	448	834.328
FGSG_03069T0	10	0	FAVG1_9560	94.7522	97.6676	343	630.172
FGSG_03071T0	10	0	FAVG1_9561	81.6742	89.819	442	729.554
FGSG_03072T0	7	0	FAVG1_9563	86.5449	93.5216	601	1052.74
FGSG_03073T0	10	0	FAVG1_9564	93.7023	98.0916	524	1028.85
FGSG_03075T0	6	0	FAVG1_9566	88.8889	93.4641	323	553.518
FGSG_03080T0	9	0	FAVG1_9549	88.4558	94.7526	666	1200.65
FGSG_03083T0	10	0	FAVG1_9551	92.3913	96.3768	552	999.579
FGSG_03086T0	10	0	FAVG1_9511	65.704	80.1444	554	793.112
FGSG_03090T0	6	0	FAVG1_9506	82.5996	88.6792	477	707.983
FGSG_03095T0	10	0	FAVG1_8267	76.6	83.6	529	714.916
FGSG_03099T0	4	0	FAVG1_9469	79.3201	85.5524	353	509.605
FGSG_03100T0	10	0	FAVG1_9470	84.0741	91.1111	536	890.952
FGSG_03101T0	10	0	FAVG1_9471	74.8466	85.2761	326	529.25
FGSG_03102T0	12	0	FAVG1_9473	69.1718	78.8344	645	882.093
FGSG_03104T0	10	0	FAVG1_9475	81.9672	89.3443	363	618.616
FGSG_03107T0	10	0	FAVG1_10755	81.7097	88.8668	541	771.926
FGSG_03111T0	5	0	FAVG1_9536	90.6528	95.6973	674	1171.38
FGSG_03114T0	11	0	FAVG1_9533	87.0293	93.3054	732	1273.46
FGSG_03120T0	6	0	FAVG1_9497	82.8418	88.4718	361	605.52
FGSG_03121T0	10	0	FAVG1_7569	92.8	95.4667	375	628.632
FGSG_03122T0	4	0	FAVG1_9498	69.0647	79.1367	414	530.02
FGSG_03124T0	4	0	FAVG1_9501	87.8752	93.6375	830	1383.62
FGSG_03127T0	8	0	FAVG1_9461	82.2823	91.5916	339	575.859
FGSG_03131T0	7	0	FAVG1_9459	85.6777	92.0716	391	685.256
FGSG_03132T0	10	0	FAVG1_9458	90.5488	93.5976	346	610.527
FGSG_03133T0	10	0	FAVG1_10680	86.9779	92.1376	420	667.922
FGSG_03136T0	10	0	FAVG1_10681	91.1439	95.7565	587	950.658
FGSG_03137T0	10	0	FAVG1_10682	89.8017	96.3173	424	664.84
FGSG_03138T0	10	0	FAVG1_10683	72.1362	80.1858	633	900.968
FGSG_03139T0	10	0	FAVG1_10678	72.1097	83.7902	839	1258.82
FGSG_03140T0	10	0	FAVG1_10679	88.3629	92.3077	521	836.639
FGSG_03142T0	10	0	FAVG1_6888	78.9091	86.5455	549	745.732
FGSG_03143T0	10	0	FAVG1_12678	82.4859	90.678	372	625.55
FGSG_03144T0	10	0	FAVG1_12677	84.4607	92.3218	547	950.658
FGSG_03147T0	10	0	FAVG1_6882	87.1866	91.6435	396	649.818
FGSG_03148T0	4	0	FAVG1_12674	81.25	89.8148	448	731.095
FGSG_03150T0	10	0	FAVG1_7819	74.212	87.106	351	556.214
FGSG_03151T0	10	0	FAVG1_7818	69.4872	79.7436	389	523.857
FGSG_03152T0	9	0	FAVG1_8772	74.1667	86.5	600	798.119
FGSG_03153T0	11	0	FAVG1_12669	78.4462	89.0099	2109	3123.57
FGSG_03154T0	10	0	FAVG1_9454	84.3182	91.3636	468	769.615
FGSG_03155T0	11	0	FAVG1_9455	81.9209	92.0904	358	619.387
FGSG_03158T0	11	0	FAVG1_11265	76.2183	85.3801	518	808.905
FGSG_03159T0	14	0	FAVG1_10619	82.1326	89.3372	694	1127.08
FGSG_03160T0	10	0	FAVG1_10618	95.7792	97.7273	308	605.52
FGSG_03161T0	10	0	FAVG1_10617	87.5728	91.6505	515	917.531
FGSG_03162T0	4	0	FAVG1_12647	89.172	93.3121	310	523.857
FGSG_03168T0	10	0	FAVG1_13076	90.4181	94.4251	574	1035.79
FGSG_03169T0	2	0	FAVG1_13075	71.8615	85.2814	462	681.019
FGSG_03170T0	10	0	FAVG1_13074	78.9973	87.1274	727	1137.48
FGSG_03171T0	10	0	FAVG1_13073	83.2569	91.5138	436	753.051
FGSG_03172T0	8	0	FAVG1_13072	93.3884	96.8595	605	1175.23
FGSG_03173T0	10	0	FAVG1_13071	83.2776	92.9766	299	538.11
FGSG_03174T0	8	0	FAVG1_13070	91.0864	95.5432	359	689.878
FGSG_03175T0	10	0	FAVG1_13051	76.7507	86.5546	359	539.265
FGSG_03176T0	8	0	FAVG1_13052	67.6856	79.7671	679	915.22
FGSG_03177T0	10	0	FAVG1_12654	81.876	89.9841	624	1004.59
FGSG_03181T0	10	0	FAVG1_12652	86.6109	93.3054	478	846.655
FGSG_03182T0	5	0	FAVG1_9009	82.1206	90.6445	476	784.252
FGSG_03189T0	10	0	FAVG1_9104	81.0811	90.6907	329	532.717
FGSG_03191T0	10	0	FAVG1_7775	82.1803	89.9371	500	827.009
FGSG_03194T0	7	0	FAVG1_9007	85.4881	91.8206	379	547.354
FGSG_03197T0	5	0	FAVG1_4192	66.8172	78.2167	887	1197.57
FGSG_03198T0	10	0	FAVG1_4194	64.0449	75.2809	451	588.571
FGSG_03199T0	12	0	FAVG1_8282	56.0886	71.0332	519	599.742
FGSG_03201T0	11	0	FAVG1_9023	72.6619	83.8129	608	761.14
FGSG_03202T0	11	0	FAVG1_9022	84.7442	90.7907	1090	1742.24
FGSG_03204T0	8	0	FAVG1_9021	67.5462	80.7388	369	551.977
FGSG_03207T0	13	0	FAVG1_8773	53.9519	69.697	582	540.036
FGSG_03208T0	10	0	FAVG1_8774	73.3871	83.0645	525	645.966
FGSG_03209T0	10	0	FAVG1_9016	82.1942	90.4676	548	915.22
FGSG_03210T0	10	0	FAVG1_9017	75.4098	88.2514	380	595.504
FGSG_03212T0	10	0	FAVG1_9010	78.0105	87.4346	382	641.343
FGSG_03213T0	10	0	FAVG1_9011	92.7928	96.0961	335	599.356
FGSG_03214T0	10	0	FAVG1_9012	87.188	92.6789	710	1048.11
FGSG_03215T0	10	0	FAVG1_9014	78.3708	85.1124	352	560.066
FGSG_03221T0	10	0	FAVG1_5730	59	72	525	545.428
FGSG_03223T0	10	0	FAVG1_9033	86.551	93.167	919	1580.84
FGSG_03229T0	17	0	FAVG1_9031	86.0075	90.4851	532	734.176
FGSG_03230T0	12	0	FAVG1_9029	66.5263	81.2632	469	664.07
FGSG_03231T0	10	0	FAVG1_9028	81.8356	90.4398	520	754.592
FGSG_03233T0	10	0	FAVG1_9038	92.2105	96.6316	478	819.691
FGSG_03236T0	6	0	FAVG1_9044	76.3231	86.351	369	548.125
FGSG_03237T0	10	0	FAVG1_9043	81.7694	87.9357	371	582.793
FGSG_03238T0	10	0	FAVG1_9042	92.3295	95.1705	352	646.736
FGSG_03242T0	4	0	FAVG1_9039	69.6858	74.8614	510	701.434
FGSG_03243T0	10	0	FAVG1_9047	74.4403	86.0075	568	815.453
FGSG_03245T0	28	0	FAVG1_9049	85.5145	92.7073	1007	1707.58
FGSG_03246T0	11	0	FAVG1_9050	86.2797	90.6332	757	1304.66
FGSG_03247T0	6	0	FAVG1_9051	94.186	97.6744	516	993.416
FGSG_03248T0	5	0	FAVG1_9052	94.9686	97.7987	318	520.005
FGSG_03249T0	5	0	FAVG1_9053	89.5044	96.2099	685	1138.25
FGSG_03252T0	4	0	FAVG1_9070	76.8224	87.4766	535	949.503
FGSG_03255T0	9	0	FAVG1_9069	84.9711	91.6185	346	632.098
FGSG_03256T0	10	0	FAVG1_9068	86.7857	93.5714	312	518.079
FGSG_03257T0	11	0	FAVG1_9067	69.2162	82.3418	1051	1494.95
FGSG_03259T0	8	0	FAVG1_9064	93.0556	97.2222	432	834.328
FGSG_03260T0	10	0	FAVG1_9063	73.8791	83.8207	506	802.742
FGSG_03261T0	7	0	FAVG1_9059	76.4211	87.3684	473	747.658
FGSG_03262T0	10	0	FAVG1_9060	78.022	89.8352	394	610.912
FGSG_03264T0	10	0	FAVG1_12155	70.1754	83.7093	411	612.068
FGSG_03265T0	10	0	FAVG1_9056	82.6816	90.7821	357	608.216
FGSG_03269T0	10	0	FAVG1_9082	84.6667	92.7619	1050	1850.87
FGSG_03272T0	10	0	FAVG1_9085	82.8037	91.5888	532	917.531
FGSG_03273T0	10	0	FAVG1_9086	88.4375	93.125	326	578.17
FGSG_03277T0	10	0	FAVG1_9089	73.0871	86.2797	392	558.91
FGSG_03278T0	10	0	FAVG1_9090	88.1232	93.9883	680	1264.98
FGSG_03279T0	10	0	FAVG1_9091	87.078	93.248	854	1544.64
FGSG_03286T0	5	0	FAVG1_9099	86.637	91.0913	449	805.053
FGSG_03288T0	10	0	FAVG1_9106	84.3643	93.9863	582	1060.06
FGSG_03292T0	10	0	FAVG1_9111	55.1867	70.4011	694	773.081
FGSG_03294T0	13	0	FAVG1_9113	69.102	80.3653	657	861.292
FGSG_03306T0	10	0	FAVG1_9115	81.1395	89.7839	508	859.751
FGSG_03307T0	10	0	FAVG1_9380	88.5496	94.0458	655	1170.61
FGSG_03309T0	10	0	FAVG1_9403	82.6693	90.6375	502	826.624
FGSG_03311T0	7	0	FAVG1_9404	92.6295	97.6096	502	962.985
FGSG_03315T0	10	0	FAVG1_9176	79.8544	89.0777	437	591.652
FGSG_03317T0	3	0	FAVG1_9173	83.2418	92.033	364	585.489
FGSG_03319T0	13	0	FAVG1_9171	84.6491	93.0921	905	1539.24
FGSG_03321T0	10	0	FAVG1_9168	61.9735	76.0529	897	1029.62
FGSG_03322T0	14	0	FAVG1_9167	75.8278	85.9272	604	937.176
FGSG_03323T0	17	0	FAVG1_9166	76.8519	86.5741	1304	1976.06
FGSG_03327T0	11	0	FAVG1_9159	76.9634	84.8168	381	588.956
FGSG_03329T0	10	0	FAVG1_9158	78.4431	88.6228	1001	1531.92
FGSG_03330T0	11	0	FAVG1_9157	80.6867	88.6266	466	723.005
FGSG_03331T0	10	0	FAVG1_2674	89.7759	94.1176	714	1264.21
FGSG_03332T0	3	0	FAVG1_9156	76.0204	84.1837	391	605.134
FGSG_03333T0	5	0	FAVG1_9155	85.124	90.6336	363	645.966
FGSG_03340T0	12	0	FAVG1_2824	78.3608	85.9058	2628	4055.75
FGSG_03343T0	4	0	FAVG1_9154	91.4428	96.5174	1005	1858.96
FGSG_03345T0	10	0	FAVG1_9148	86.1111	92.4074	556	880.937
FGSG_03346T0	10	0	FAVG1_9147	74.3986	85.9107	587	889.412
FGSG_03347T0	7	0	FAVG1_9146	84.808	93.1553	597	1021.92
FGSG_03348T0	10	0	FAVG1_12078	72.7506	84.3188	386	585.104
FGSG_03349T0	10	0	FAVG1_9141	94.6203	97.1519	313	631.713
FGSG_03353T0	10	0	FAVG1_9134	66.6667	78.9855	540	764.992
FGSG_03355T0	10	0	FAVG1_9132	81.3602	91.4358	397	694.115
FGSG_03360T0	10	0	FAVG1_2615	77.6199	85.2575	559	761.911
FGSG_03363T0	10	0	FAVG1_2618	81.1594	89.5652	691	1181.39
FGSG_03366T0	9	0	FAVG1_10999	78.5567	88.6598	485	828.55
FGSG_03369T0	10	0	FAVG1_10626	81.6135	89.6811	529	916.376
FGSG_03370T0	10	0	FAVG1_11003	78.6223	88.1235	421	684.871
FGSG_03373T0	10	0	FAVG1_11001	77.2031	88.8889	585	795.038
FGSG_03378T0	16	0	FAVG1_11010	80	92	908	821.231
FGSG_03384T0	8	0	FAVG1_8339	86.4516	93.3333	457	857.825
FGSG_03387T0	16	0	FAVG1_389	80.2253	87.7347	798	1243.02
FGSG_03391T0	10	0	FAVG1_9446	73.0361	86.8365	482	707.212
FGSG_03393T0	10	0	FAVG1_9493	76.1084	88.4236	405	670.233
FGSG_03396T0	10	0	FAVG1_9490	80.4082	88.7755	489	721.465
FGSG_03400T0	6	0	FAVG1_9483	87.8788	93.9394	495	934.095
FGSG_03402T0	10	0	FAVG1_9482	88.4026	94.7484	457	864.759
FGSG_03406T0	10	0	FAVG1_9449	84.4985	92.0973	329	530.406
FGSG_03409T0	10	0	FAVG1_9529	83.1266	89.0819	401	638.262
FGSG_03410T0	10	0	FAVG1_9528	85.4762	91.5476	840	1477.23
FGSG_03412T0	10	0	FAVG1_9526	93.6953	97.0228	571	946.421
FGSG_03413T0	10	0	FAVG1_9525	71.3068	84.375	352	523.087
FGSG_03414T0	10	0	FAVG1_9524	90.1561	96.1585	833	1550.41
FGSG_03415T0	11	0	FAVG1_9523	83.1309	86.2348	735	1198.34
FGSG_03416T0	10	0	FAVG1_9522	93.1034	96.5517	435	827.009
FGSG_03418T0	11	0	FAVG1_9520	92.8423	95.4357	961	1739.16
FGSG_03419T0	12	0	FAVG1_9519	76.5035	83.3566	713	1066.22
FGSG_03421T0	6	0	FAVG1_9513	79.7872	88.9362	516	803.512
FGSG_03424T0	10	0	FAVG1_9515	84.2391	91.4855	552	944.11
FGSG_03427T0	10	0	FAVG1_9432	88.3397	93.2826	789	1428.69
FGSG_03428T0	6	0	FAVG1_9434	76.0989	85.989	364	585.874
FGSG_03429T0	3	0	FAVG1_9435	83.0508	89.3462	413	703.36
FGSG_03430T0	10	0	FAVG1_9436	87.1287	95.0495	311	565.459
FGSG_03431T0	10	0	FAVG1_9440	77.7778	87.4396	414	670.233
FGSG_03432T0	10	0	FAVG1_9439	74.5843	85.5107	417	613.994
FGSG_03439T0	10	0	FAVG1_9427	90.2715	96.8326	442	795.808
FGSG_03443T0	4	0	FAVG1_9422	78.9144	86.0125	479	792.727
FGSG_03444T0	11	0	FAVG1_9421	71.3953	83.3333	514	567
FGSG_03447T0	10	0	FAVG1_9423	79.3621	87.0544	533	813.527
FGSG_03452T0	10	0	FAVG1_9413	81.2999	88.2554	912	1409.43
FGSG_03460T0	10	0	FAVG1_9411	85.752	91.6887	759	1278.08
FGSG_03462T0	15	0	FAVG1_9424	90.8429	94.9011	958	1772.67
FGSG_03465T0	10	0	FAVG1_9182	81.3747	88.6918	449	700.279
FGSG_03466T0	10	0	FAVG1_9183	94.5559	97.4212	349	686.797
FGSG_03467T0	3	0	FAVG1_9184	81.4873	90.0316	632	957.592
FGSG_03474T0	10	0	FAVG1_9191	80.9769	87.4036	396	665.611
FGSG_03475T0	10	0	FAVG1_9192	78.9216	89.2157	633	998.808
FGSG_03476T0	10	0	FAVG1_9193	79.5213	86.4362	372	535.413
FGSG_03477T0	6	0	FAVG1_9194	90.5882	95.098	509	874.389
FGSG_03480T0	12	0	FAVG1_9203	76.0986	85.9593	929	1344.72
FGSG_03483T0	10	0	FAVG1_8212	88.5942	94.4297	377	581.637
FGSG_03486T0	9	0	FAVG1_9200	65.1765	81.1765	425	579.711
FGSG_03487T0	11	0	FAVG1_8213	78.2534	88.5274	581	889.797
FGSG_03488T0	10	0	FAVG1_9223	76.4591	83.0739	517	727.628
FGSG_03489T0	10	0	FAVG1_9222	53.2967	73.913	532	565.074
FGSG_03494T0	7	0	FAVG1_9220	79.4595	88.6486	370	619.002
FGSG_03497T0	7	0	FAVG1_9217	83.6756	93.0185	972	1657.5
FGSG_03498T0	10	0	FAVG1_9216	80.4348	90.3162	506	858.21
FGSG_03502T0	3	0	FAVG1_9211	81.0742	86.445	390	597.045
FGSG_03505T0	3	0	FAVG1_8215	81.4126	90.3346	538	900.968
FGSG_03509T0	7	0	FAVG1_8229	77.7778	88.8889	351	550.436
FGSG_03510T0	3	0	FAVG1_8230	87.0567	92.0213	554	956.822
FGSG_03511T0	14	0	FAVG1_8231	80.3109	87.3057	378	614.379
FGSG_03512T0	10	0	FAVG1_3113	61.3288	73.9353	582	662.529
FGSG_03513T0	10	0	FAVG1_8225	88.563	94.7214	341	607.06
FGSG_03514T0	10	0	FAVG1_8224	54.3726	69.2015	535	555.444
FGSG_03516T0	10	0	FAVG1_8219	85.1153	92.2432	481	739.954
FGSG_03518T0	20	0	FAVG1_8221	81.25	93.75	656	636.336
FGSG_03522T0	3	0	FAVG1_9207	64.759	75.753	653	756.133
FGSG_03523T0	6	0	FAVG1_9206	72.5451	83.5671	480	688.337
FGSG_03524T0	10	0	FAVG1_9208	87.2781	93.1953	338	609.372
FGSG_03525T0	10	0	FAVG1_9209	88.1356	94.3503	353	662.914
FGSG_03526T0	2	0	FAVG1_8227	86.5169	92.9775	355	618.616
FGSG_03528T0	4	0	FAVG1_8240	79.2608	87.577	1019	1625.53
FGSG_03529T0	8	0	FAVG1_8239	91.0299	95.0166	301	575.474
FGSG_03531T0	10	0	FAVG1_8235	75.3165	87.0253	333	522.702
FGSG_03545T0	8	0	FAVG1_8244	78.2689	88.2136	543	907.901
FGSG_03547T0	11	0	FAVG1_8242	77.4648	88.0282	451	651.744
FGSG_03548T0	10	0	FAVG1_8241	88.0907	94.707	549	997.268
FGSG_03551T0	13	0	FAVG1_13204	64.1533	77.6267	788	928.702
FGSG_03553T0	6	0	FAVG1_9226	77.4003	87.4446	675	908.286
FGSG_03555T0	10	0	FAVG1_8214	75.0742	83.9763	337	533.102
FGSG_03557T0	10	0	FAVG1_8207	81.8713	90.3509	342	600.897
FGSG_03562T0	4	0	FAVG1_8203	81.7942	91.5567	379	644.425
FGSG_03563T0	10	0	FAVG1_8202	83.7004	90.3084	454	724.931
FGSG_03567T0	10	0	FAVG1_9245	77.4775	85.5856	350	514.227
FGSG_03568T0	10	0	FAVG1_9244	83.0846	91.2935	402	718.768
FGSG_03569T0	9	0	FAVG1_9243	88.5125	92.0471	678	1216.45
FGSG_03570T0	16	0	FAVG1_9242	83.5414	90.8059	880	1462.2
FGSG_03575T0	10	0	FAVG1_9254	70	80.7547	530	779.63
FGSG_03577T0	6	0	FAVG1_9236	84.7247	93.2504	562	961.444
FGSG_03579T0	10	0	FAVG1_9234	86.6013	94.7712	306	562.377
FGSG_03582T0	3	0	FAVG1_9232	77.6765	87.2437	436	698.738
FGSG_03583T0	10	0	FAVG1_9230	70.8984	83.7891	512	786.949
FGSG_03589T0	10	0	FAVG1_9250	75.7366	84.7487	576	923.309
FGSG_03590T0	5	0	FAVG1_9240	87.6993	91.7995	423	759.985
FGSG_03591T0	10	0	FAVG1_9238	84.8558	91.3462	414	676.781
FGSG_03592T0	5	0	FAVG1_9270	83.7379	91.0194	412	665.996
FGSG_03593T0	10	0	FAVG1_9269	83.304	91.2127	569	989.178
FGSG_03594T0	2	0	FAVG1_9268	76.0656	86.8852	601	884.789
FGSG_03597T0	7	0	FAVG1_9265	86.25	93.125	495	773.081
FGSG_03598T0	5	0	FAVG1_9264	89.2308	93.3333	390	672.929
FGSG_03601T0	10	0	FAVG1_9256	72.3048	85.1301	544	800.431
FGSG_03603T0	11	0	FAVG1_9259	56.2937	70.979	1137	1250.34
FGSG_03607T0	10	0	FAVG1_12237	56.057	71.2589	833	935.636
FGSG_03609T0	10	0	FAVG1_9274	84.3985	91.9173	532	949.118
FGSG_03610T0	10	0	FAVG1_9275	82.4561	90.6433	343	554.288
FGSG_03613T0	10	0	FAVG1_9278	66.3306	79.8387	473	686.411
FGSG_03614T0	7	0	FAVG1_10582	73.2759	82.7586	460	620.157
FGSG_03615T0	13	0	FAVG1_6911	82.8047	90.1503	599	1057.74
FGSG_03616T0	16	0	FAVG1_6912	71.6707	80.5488	1226	1724.52
FGSG_03626T0	10	0	FAVG1_9283	84.7863	91.9658	584	954.125
FGSG_03628T0	10	0	FAVG1_9285	87.5	93.1818	440	698.353
FGSG_03629T0	6	0	FAVG1_9286	88.6121	94.4247	843	1545.41
FGSG_03633T0	10	0	FAVG1_9290	70.4514	82.6265	727	1042.72
FGSG_03636T0	10	0	FAVG1_11884	96.8958	98.8914	451	897.116
FGSG_03637T0	7	0	FAVG1_11885	92.2432	96.2264	477	877.856
FGSG_03638T0	11	0	FAVG1_9292	85.6198	95.0413	620	1070.46
FGSG_03639T0	10	0	FAVG1_9293	78.4741	89.1008	363	577.015
FGSG_03641T0	9	0	FAVG1_9295	59.8165	75.9633	545	671.774
FGSG_03642T0	9	0	FAVG1_9296	88.4831	93.8202	356	681.404
FGSG_03643T0	10	0	FAVG1_9297	73.903	84.9885	427	630.172
FGSG_03645T0	5	0	FAVG1_9300	94.3262	97.8723	423	798.89
FGSG_03646T0	10	0	FAVG1_9301	90.3475	95.5598	526	909.442
FGSG_03647T0	10	0	FAVG1_9303	86.3768	91.3043	345	565.844
FGSG_03648T0	10	0	FAVG1_9304	94.4649	98.893	271	525.783
FGSG_03649T0	10	0	FAVG1_9305	84.4937	92.5633	630	1116.29
FGSG_03655T0	10	0	FAVG1_9310	95.4023	98.6207	440	879.011
FGSG_03657T0	10	0	FAVG1_9313	86.019	93.8389	422	739.954
FGSG_03659T0	6	0	FAVG1_9330	83.0626	90.9513	431	757.288
FGSG_03664T0	4	0	FAVG1_9326	88.5794	93.8719	359	635.565
FGSG_03666T0	10	0	FAVG1_9324	86.6785	93.7833	563	1009.59
FGSG_03667T0	10	0	FAVG1_9323	88.7043	93.6877	301	575.859
FGSG_03668T0	6	0	FAVG1_9322	90.5213	94.3128	629	1112.44
FGSG_03669T0	10	0	FAVG1_9322	54.797	72.5092	537	574.704
FGSG_03673T0	10	0	FAVG1_9316	62.8641	75.7282	411	546.584
FGSG_03675T0	4	0	FAVG1_9347	90.5482	95.0851	565	989.178
FGSG_03676T0	10	0	FAVG1_9345	80.5471	88.1459	327	530.02
FGSG_03677T0	69	0	FAVG1_9344	63.7736	73.7736	1049	1229.93
FGSG_03679T0	8	0	FAVG1_9342	64.4152	75.9473	562	800.431
FGSG_03685T0	11	0	FAVG1_9337	80.2326	88.9535	344	581.252
FGSG_03686T0	10	0	FAVG1_9336	85.9048	92.5714	525	907.131
FGSG_03687T0	11	0	FAVG1_9335	80.8712	91.6667	528	898.271
FGSG_03688T0	10	0	FAVG1_9334	78.0612	86.7347	386	538.11
FGSG_03690T0	8	0	FAVG1_8886	67.0157	79.8429	378	529.635
FGSG_03694T0	7	0	FAVG1_3766	65.0759	78.0911	461	599.356
FGSG_03696T0	10	0	FAVG1_9351	85.6818	93.6364	440	805.823
FGSG_03697T0	10	0	FAVG1_9350	86	94.25	488	677.167
FGSG_03699T0	3	0	FAVG1_9353	67.7481	79.9618	515	727.628
FGSG_03700T0	10	0	FAVG1_9354	82.9918	91.5984	488	822.772
FGSG_03703T0	10	0	FAVG1_9356	77.2414	89.8276	589	955.666
FGSG_03705T0	4	0	FAVG1_9357	83.5664	91.2587	285	507.679
FGSG_03706T0	9	0	FAVG1_9358	82.4675	93.1818	314	551.592
FGSG_03707T0	10	0	FAVG1_9359	73.7327	81.3364	431	610.912
FGSG_03708T0	10	0	FAVG1_9360	82.1192	92.7152	452	707.597
FGSG_03709T0	10	0	FAVG1_9361	73.4967	85.078	460	673.315
FGSG_03710T0	10	0	FAVG1_9362	87.9733	96.4365	449	840.877
FGSG_03711T0	10	0	FAVG1_11648	55.8659	71.6418	536	556.984
FGSG_03716T0	13	0	FAVG1_9369	84.007	89.8067	569	863.218
FGSG_03725T0	10	0	FAVG1_9378	90.8638	94.8505	599	1041.18
FGSG_03727T0	14	0	FAVG1_9399	85.8757	93.2203	707	1140.95
FGSG_03728T0	10	0	FAVG1_9398	88.604	93.4473	351	633.254
FGSG_03729T0	10	0	FAVG1_9397	86.8932	94.1748	412	732.635
FGSG_03730T0	10	0	FAVG1_9394	92.3208	96.4164	591	1118.61
FGSG_03731T0	8	0	FAVG1_9395	91.1504	96.4602	339	667.537
FGSG_03732T0	10	0	FAVG1_9396	84.3985	93.985	543	924.85
FGSG_03735T0	11	0	FAVG1_6067	50.5285	66.8331	1438	1384.01
FGSG_03737T0	10	0	FAVG1_4827	79.2096	88.6598	582	889.412
FGSG_03741T0	10	0	FAVG1_9388	90.1163	94.7674	516	960.288
FGSG_03742T0	11	0	FAVG1_9387	79.1946	89.2617	784	1147.88
FGSG_03744T0	11	0	FAVG1_9385	88.0672	93.7815	595	1035.02
FGSG_03745T0	7	0	FAVG1_9384	90.8879	93.9252	442	793.882
FGSG_03747T0	118	0	FAVG1_9382	86.6149	92.8225	2060	3687.89
FGSG_03749T0	10	0	FAVG1_9124	96.8831	98.7013	390	646.351
FGSG_03751T0	4	0	FAVG1_9121	77.2047	86.3561	600	843.573
FGSG_03752T0	10	0	FAVG1_9119	81.8436	90.2235	356	628.632
FGSG_03754T0	10	0	FAVG1_9126	78.8584	87.9493	472	730.324
FGSG_03755T0	10	0	FAVG1_9127	94.4444	97.5694	311	575.474
FGSG_03756T0	7	0	FAVG1_9128	88.2937	93.0556	501	875.159
FGSG_03758T0	6	0	FAVG1_2611	58.3333	76.0684	467	583.563
FGSG_03761T0	10	0	FAVG1_2608	78.2027	89.1013	523	789.26
FGSG_03762T0	6	0	FAVG1_2607	83.2952	89.9314	437	715.687
FGSG_03767T0	7	0	FAVG1_2602	98.4252	98.8189	254	511.531
FGSG_03769T0	10	0	FAVG1_2597	85.6275	93.1174	521	879.011
FGSG_03770T0	10	0	FAVG1_2596	84.6154	90.8832	355	582.408
FGSG_03771T0	8	0	FAVG1_2595	91.8534	95.5193	490	848.966
FGSG_03772T0	10	0	FAVG1_2594	84.9711	93.0636	519	887.486
FGSG_03774T0	10	0	FAVG1_2592	86.3787	94.0199	301	526.168
FGSG_03775T0	10	0	FAVG1_2593	79.2237	88.5845	438	737.643
FGSG_03777T0	10	0	FAVG1_2589	80.2985	89.8507	335	523.087
FGSG_03778T0	10	0	FAVG1_2588	92.7039	96.3519	471	771.155
FGSG_03780T0	10	0	FAVG1_2586	80.036	88.1295	554	914.835
FGSG_03782T0	10	0	FAVG1_2390	77.2	84.8	499	761.525
FGSG_03783T0	10	0	FAVG1_2391	78.8652	86.2411	725	1122.46
FGSG_03785T0	10	0	FAVG1_2393	71.7277	82.199	381	565.844
FGSG_03786T0	13	0	FAVG1_2394	65.7643	80.7325	628	852.818
FGSG_03795T0	10	0	FAVG1_2405	79.235	89.8907	365	590.112
FGSG_03796T0	10	0	FAVG1_2406	69.5985	83.3652	523	744.962
FGSG_03799T0	10	0	FAVG1_2408	86.8881	91.958	563	924.08
FGSG_03800T0	10	0	FAVG1_2409	78.8512	87.7285	371	605.905
FGSG_03801T0	10	0	FAVG1_2410	90.5714	95.4286	350	639.032
FGSG_03803T0	10	0	FAVG1_2419	80	87.3973	363	604.364
FGSG_03805T0	14	0	FAVG1_2416	78.7286	82.6406	818	1198.34
FGSG_03812T0	10	0	FAVG1_2455	76.0494	86.6667	405	662.144
FGSG_03813T0	1	0	FAVG1_2444	86.5731	92.5852	499	897.886
FGSG_03814T0	10	0	FAVG1_2445	84.5124	90.0574	523	900.968
FGSG_03816T0	10	0	FAVG1_2451	89.8515	95.297	401	737.643
FGSG_03817T0	10	0	FAVG1_2452	85.3261	92.3913	366	563.918
FGSG_03818T0	10	0	FAVG1_2443	71.6418	85.0746	335	514.998
FGSG_03819T0	10	0	FAVG1_2387	78.5498	89.7281	332	557.755
FGSG_03824T0	10	0	FAVG1_2377	70.5463	82.6603	421	629.402
FGSG_03825T0	7	0	FAVG1_2376	72.0695	83.3575	689	1062.75
FGSG_03829T0	9	0	FAVG1_2574	73.8791	85.1852	504	809.675
FGSG_03830T0	10	0	FAVG1_2575	91.6509	96.2049	528	977.237
FGSG_03831T0	9	0	FAVG1_2577	89.7033	94.2408	573	1015.37
FGSG_03833T0	11	0	FAVG1_2580	63.3333	80.4762	629	844.729
FGSG_03834T0	8	0	FAVG1_9757	67.4086	76.9475	689	791.186
FGSG_03835T0	10	0	FAVG1_2581	92.7171	95.7983	356	582.793
FGSG_03836T0	10	0	FAVG1_2582	86.0534	91.0979	330	568.155
FGSG_03839T0	4	0	FAVG1_2436	73.996	87.0482	996	1563.9
FGSG_03842T0	10	0	FAVG1_2430	87.2017	92.4078	461	847.04
FGSG_03844T0	10	0	FAVG1_2425	82.2086	91.6155	494	793.497
FGSG_03846T0	10	0	FAVG1_2458	80.2222	90.2222	450	724.546
FGSG_03851T0	3	0	FAVG1_2463	71.729	82.7103	424	568.54
FGSG_03855T0	10	0	FAVG1_2468	88.3768	93.3868	506	916.761
FGSG_03856T0	6	0	FAVG1_2469	76.8638	83.2905	387	593.193
FGSG_03857T0	10	0	FAVG1_2470	77.8865	84.9315	509	773.081
FGSG_03858T0	16	0	FAVG1_2471	88.3598	94.0476	758	1415.59
FGSG_03860T0	10	0	FAVG1_2472	69.6707	83.1889	576	838.565
FGSG_03862T0	10	0	FAVG1_2786	75.7246	86.413	551	816.994
FGSG_03865T0	4	0	FAVG1_8403	87.0098	93.6275	408	748.814
FGSG_03869T0	10	0	FAVG1_2790	88.5135	93.9189	489	776.163
FGSG_03872T0	10	0	FAVG1_2821	84.6154	92.3077	493	778.859
FGSG_03873T0	11	0	FAVG1_2822	63.1148	72.9508	458	572.778
FGSG_03874T0	12	0	FAVG1_2821	62.218	73.8722	531	630.943
FGSG_03875T0	9	0	FAVG1_2820	79.771	89.5038	521	871.692
FGSG_03878T0	12	0	FAVG1_9802	54.5455	70.4545	718	632.098
FGSG_03879T0	5	0	FAVG1_9801	85.2941	96.1765	340	627.861
FGSG_03880T0	9	0	FAVG1_9800	79.3443	88.5246	306	511.146
FGSG_03882T0	11	0	FAVG1_2818	82.0194	90.5947	1474	2526.51
FGSG_03883T0	4	0	FAVG1_2819	88.5277	95.6979	1046	1916.74
FGSG_03886T0	14	0	FAVG1_2813	73.3129	83.4356	642	943.34
FGSG_03887T0	10	0	FAVG1_2812	82.167	89.1648	438	607.06
FGSG_03888T0	10	0	FAVG1_2811	85.0446	92.1875	465	767.689
FGSG_03889T0	10	0	FAVG1_4844	86.2705	92.418	507	885.174
FGSG_03890T0	8	0	FAVG1_7778	83.8821	93.0676	586	1013.06
FGSG_03891T0	10	0	FAVG1_7779	93.1099	97.0205	537	918.687
FGSG_03892T0	13	0	FAVG1_7780	63.9485	74.0343	466	600.897
FGSG_03893T0	10	0	FAVG1_7782	80.4391	90.4192	500	853.203
FGSG_03901T0	7	0	FAVG1_7881	81.6438	90.9589	365	625.55
FGSG_03902T0	5	0	FAVG1_7880	81.8452	89.2857	362	566.229
FGSG_03903T0	5	0	FAVG1_7879	70.3883	83.7379	412	625.165
FGSG_03904T0	3	0	FAVG1_7878	83.631	90.6746	1007	1701.41
FGSG_03905T0	11	0	FAVG1_7877	85.3583	90.9657	321	583.563
FGSG_03908T0	10	0	FAVG1_7903	90.4321	95.3704	324	565.459
FGSG_03912T0	10	0	FAVG1_7873	87.041	94.8164	463	867.84
FGSG_03913T0	10	0	FAVG1_8441	67.2464	82.029	361	509.605
FGSG_03915T0	10	0	FAVG1_7871	84.4584	92.6217	637	1137.09
FGSG_03916T0	4	0	FAVG1_7870	89.2704	92.9185	466	801.586
FGSG_03918T0	10	0	FAVG1_7861	89.0244	94.7154	489	916.376
FGSG_03919T0	12	0	FAVG1_7862	79.3548	86.9355	611	934.48
FGSG_03920T0	10	0	FAVG1_7863	89.675	95.2199	528	848.966
FGSG_03922T0	12	0	FAVG1_8557	80.6922	86.1566	551	885.945
FGSG_03923T0	10	0	FAVG1_7853	78.5276	88.6503	333	542.347
FGSG_03924T0	12	0	FAVG1_7854	61.6253	78.781	439	571.237
FGSG_03928T0	4	0	FAVG1_7799	77.8313	87.9518	412	644.425
FGSG_03929T0	13	0	FAVG1_7800	75.1168	81.5421	781	1237.63
FGSG_03930T0	17	0	FAVG1_7801	88.7372	92.4915	297	516.538
FGSG_03931T0	10	0	FAVG1_7802	88.4921	93.254	504	847.04
FGSG_03932T0	10	0	FAVG1_7803	79.4271	86.9792	384	584.334
FGSG_03933T0	6	0	FAVG1_7804	89.8148	94.4444	324	613.994
FGSG_03934T0	10	0	FAVG1_7805	91.7625	95.5939	522	994.571
FGSG_03936T0	10	0	FAVG1_7807	88.4	94	500	884.789
FGSG_03938T0	10	0	FAVG1_7798	77.931	88.2759	438	660.603
FGSG_03941T0	10	0	FAVG1_7821	88.6986	95.8904	292	545.428
FGSG_03942T0	5	0	FAVG1_7822	82.7014	91.2322	422	748.814
FGSG_03944T0	4	0	FAVG1_7910	76.1574	87.7315	432	676.781
FGSG_03951T0	10	0	FAVG1_7897	84.0156	92.3977	507	894.419
FGSG_03955T0	9	0	FAVG1_7885	88.7435	92.6702	382	710.679
FGSG_03956T0	10	0	FAVG1_7888	90.3774	94.3396	544	967.607
FGSG_03957T0	10	0	FAVG1_7889	90.1294	94.1748	614	1152.12
FGSG_03962T0	10	0	FAVG1_7929	82.6733	88.3663	404	617.846
FGSG_03963T0	10	0	FAVG1_7930	74.9577	83.5871	571	900.582
FGSG_03964T0	13	0	FAVG1_7922	62.3364	77.0238	2055	2483.75
FGSG_03965T0	9	0	FAVG1_7925	81.2883	88.3436	330	554.288
FGSG_03966T0	7	0	FAVG1_7919	81.7529	89.9425	689	1146.72
FGSG_03972T0	10	0	FAVG1_7906	78.0612	87.415	590	938.717
FGSG_03975T0	11	0	FAVG1_7908	88.2199	95.288	385	686.411
FGSG_03976T0	6	0	FAVG1_7936	89.4295	95.302	594	1058.9
FGSG_03977T0	11	0	FAVG1_7935	82.4683	87.8893	858	1132.09
FGSG_03979T0	6	0	FAVG1_7933	87.8917	93.4473	701	1243.02
FGSG_03980T0	20	0	FAVG1_6024	56.5288	72.1461	1205	1259.2
FGSG_03984T0	11	0	FAVG1_7939	90.4206	95.0935	428	820.076
FGSG_03985T0	10	0	FAVG1_7941	88.8483	94.3327	550	926.391
FGSG_03986T0	2	0	FAVG1_7944	84.4828	90.8046	518	878.241
FGSG_03987T0	14	0	FAVG1_7945	79.759	88.6747	414	616.69
FGSG_03989T0	10	0	FAVG1_7947	75.5682	84.9432	354	522.702
FGSG_03992T0	7	0	FAVG1_7951	96.6346	98.5577	415	782.326
FGSG_03993T0	10	0	FAVG1_7952	95.5774	97.543	406	785.023
FGSG_03994T0	9	0	FAVG1_7953	97.6654	100	257	523.472
FGSG_03995T0	11	0	FAVG1_7954	54.5151	71.4047	576	610.527
FGSG_03996T0	17	0	FAVG1_7955	74.3341	80.3874	809	1112.06
FGSG_03997T0	2	0	FAVG1_7956	85.3659	90.2439	468	568.54
FGSG_04002T0	12	0	FAVG1_7961	92.4915	95.2218	291	540.421
FGSG_04004T0	3	0	FAVG1_7963	87.4016	90.9449	756	1144.03
FGSG_04012T0	10	0	FAVG1_7972	82.1267	90.0452	446	736.873
FGSG_04016T0	4	0	FAVG1_7977	78.2051	89.4231	312	526.939
FGSG_04017T0	9	0	FAVG1_7978	65.5172	77.7778	522	717.613
FGSG_04019T0	6	0	FAVG1_7981	50.4478	66.8657	669	683.33
FGSG_04022T0	15	0	FAVG1_7986	89.2491	95.3925	586	1012.29
FGSG_04023T0	10	0	FAVG1_7987	80	89.1139	394	665.226
FGSG_04024T0	10	0	FAVG1_7988	81.9527	91.716	339	597.43
FGSG_04026T0	7	0	FAVG1_7989	79.955	89.4144	443	661.759
FGSG_04027T0	7	0	FAVG1_7990	91.9431	96.2085	420	679.093
FGSG_04028T0	10	0	FAVG1_7991	91.5811	96.3039	487	816.994
FGSG_04030T0	4	0	FAVG1_7993	83.2906	90.5177	1915	3155.16
[truncated: 11,322 more rows]

## Sheet: FA_FG_pairs
FAVG1_3	FGSG_05535T0
FAVG1_5	FGSG_05537T0
FAVG1_9	FGSG_05541T0
FAVG1_10	FGSG_05542T0
FAVG1_12	FGSG_05544T0
FAVG1_13	FGSG_05545T0
FAVG1_14	FGSG_05546T0
FAVG1_15	FGSG_05547T0
FAVG1_18	FGSG_05550T0
FAVG1_20	FGSG_05557T0
FAVG1_21	FGSG_05556T0
FAVG1_22	FGSG_05555T0
FAVG1_23	FGSG_05554T0
FAVG1_25	FGSG_05558T0
FAVG1_27	FGSG_12755T0
FAVG1_28	FGSG_05561T0
FAVG1_29	FGSG_05562T0
FAVG1_31	FGSG_05563T0
FAVG1_33	FGSG_05565T0
FAVG1_35	FGSG_05567T0
FAVG1_36	FGSG_05568T0
FAVG1_37	FGSG_05571T0
FAVG1_38	FGSG_05572T0
FAVG1_39	FGSG_05573T0
FAVG1_40	FGSG_05574T0
FAVG1_43	FGSG_05580T0
FAVG1_44	FGSG_05579T0
FAVG1_51	FGSG_05584T0
FAVG1_52	FGSG_05585T0
FAVG1_53	FGSG_05586T0
FAVG1_55	FGSG_05587T0
FAVG1_57	FGSG_05589T0
FAVG1_59	FGSG_05590T0
FAVG1_60	FGSG_05591T0
FAVG1_62	FGSG_05593T0
FAVG1_65	FGSG_05596T0
FAVG1_66	FGSG_05597T0
FAVG1_67	FGSG_05598T0
FAVG1_68	FGSG_05599T0
FAVG1_76	FGSG_05607T0
FAVG1_77	FGSG_05608T0
FAVG1_79	FGSG_05610T0
FAVG1_80	FGSG_05611T0
FAVG1_81	FGSG_05612T0
FAVG1_83	FGSG_05614T0
FAVG1_84	FGSG_05615T0
FAVG1_85	FGSG_12767T0
FAVG1_88	FGSG_12768T0
FAVG1_90	FGSG_05619T0
FAVG1_91	FGSG_05621T0
FAVG1_93	FGSG_05622T0
FAVG1_94	FGSG_05623T0
FAVG1_96	FGSG_05627T0
FAVG1_97	FGSG_05628T0
FAVG1_99	FGSG_05630T0
FAVG1_102	FGSG_05633T0
FAVG1_103	FGSG_05634T0
FAVG1_104	FGSG_05635T0
FAVG1_105	FGSG_05636T0
FAVG1_107	FGSG_05638T0
FAVG1_111	FGSG_05642T0
FAVG1_112	FGSG_05643T0
FAVG1_113	FGSG_05644T0
FAVG1_114	FGSG_05645T0
FAVG1_115	FGSG_12773T0
FAVG1_116	FGSG_05648T0
FAVG1_119	FGSG_05651T0
FAVG1_121	FGSG_05652T0
FAVG1_122	FGSG_05653T0
FAVG1_123	FGSG_05654T0
FAVG1_124	FGSG_05665T0
FAVG1_128	FGSG_05660T0
FAVG1_129	FGSG_05659T0
FAVG1_130	FGSG_05658T0
FAVG1_131	FGSG_12776T0
FAVG1_133	FGSG_05655T0
FAVG1_137	FGSG_12781T0
FAVG1_138	FGSG_05668T0
FAVG1_140	FGSG_05670T0
FAVG1_141	FGSG_05671T0
FAVG1_142	FGSG_05673T0
FAVG1_149	FGSG_05678T0
FAVG1_152	FGSG_05679T0
FAVG1_153	FGSG_05680T0
FAVG1_155	FGSG_05682T0
FAVG1_156	FGSG_05683T0
FAVG1_158	FGSG_05685T0
FAVG1_159	FGSG_05686T0
FAVG1_160	FGSG_05687T0
FAVG1_161	FGSG_12785T0
FAVG1_162	FGSG_05689T0
FAVG1_163	FGSG_05690T0
FAVG1_164	FGSG_05691T0
FAVG1_165	FGSG_05013T0
FAVG1_166	FGSG_05012T0
FAVG1_167	FGSG_05016T0
FAVG1_168	FGSG_05015T0
FAVG1_169	FGSG_05014T0
FAVG1_171	FGSG_05006T0
FAVG1_177	FGSG_04994T0
FAVG1_178	FGSG_04995T0
FAVG1_179	FGSG_04996T0
FAVG1_180	FGSG_04997T0
FAVG1_181	FGSG_04998T0
FAVG1_183	FGSG_05002T0
FAVG1_184	FGSG_05004T0
FAVG1_186	FGSG_04988T0
FAVG1_188	FGSG_09147T0
FAVG1_190	FGSG_04985T0
FAVG1_194	FGSG_04982T0
FAVG1_195	FGSG_04981T0
FAVG1_196	FGSG_04980T0
FAVG1_198	FGSG_04979T0
FAVG1_201	FGSG_12657T0
FAVG1_202	FGSG_04966T0
FAVG1_205	FGSG_04968T0
FAVG1_206	FGSG_04969T0
FAVG1_207	FGSG_04970T0
FAVG1_210	FGSG_04973T0
FAVG1_211	FGSG_04974T0
FAVG1_213	FGSG_04976T0
FAVG1_217	FGSG_04953T0
FAVG1_219	FGSG_04951T0
FAVG1_221	FGSG_04949T0
FAVG1_222	FGSG_04948T0
FAVG1_223	FGSG_04947T0
FAVG1_224	FGSG_04946T0
FAVG1_225	FGSG_04945T0
FAVG1_226	FGSG_04944T0
FAVG1_227	FGSG_04943T0
FAVG1_231	FGSG_04939T0
FAVG1_232	FGSG_04938T0
FAVG1_233	FGSG_04937T0
FAVG1_235	FGSG_04936T0
FAVG1_237	FGSG_09028T0
FAVG1_238	FGSG_09025T0
FAVG1_239	FGSG_09026T0
FAVG1_244	FGSG_09022T0
FAVG1_246	FGSG_09020T0
FAVG1_247	FGSG_09019T0
FAVG1_249	FGSG_09017T0
FAVG1_250	FGSG_09016T0
FAVG1_251	FGSG_09015T0
FAVG1_252	FGSG_09014T0
FAVG1_255	FGSG_09011T0
FAVG1_257	FGSG_09008T0
FAVG1_258	FGSG_09006T0
FAVG1_260	FGSG_09004T0
FAVG1_261	FGSG_09003T0
FAVG1_262	FGSG_09002T0
FAVG1_266	FGSG_08999T0
FAVG1_268	FGSG_08997T0
FAVG1_273	FGSG_08994T0
FAVG1_274	FGSG_13497T0
FAVG1_275	FGSG_13493T0
FAVG1_283	FGSG_08985T0
FAVG1_284	FGSG_13490T0
FAVG1_285	FGSG_13489T0
FAVG1_287	FGSG_08982T0
FAVG1_289	FGSG_08980T0
FAVG1_292	FGSG_08977T0
FAVG1_299	FGSG_08969T0
FAVG1_301	FGSG_08971T0
FAVG1_303	FGSG_13487T0
FAVG1_305	FGSG_08964T0
FAVG1_306	FGSG_13483T0
FAVG1_326	FGSG_02426T0
FAVG1_331	FGSG_02402T0
FAVG1_333	FGSG_02410T0
FAVG1_348	FGSG_02406T0
FAVG1_349	FGSG_02407T0
FAVG1_350	FGSG_02408T0
FAVG1_351	FGSG_12129T0
FAVG1_353	FGSG_02400T0
FAVG1_357	FGSG_02382T0
FAVG1_359	FGSG_02383T0
FAVG1_360	FGSG_02384T0
FAVG1_364	FGSG_02393T0
FAVG1_371	FGSG_02346T0
FAVG1_372	FGSG_02392T0
FAVG1_381	FGSG_02358T0
FAVG1_382	FGSG_02357T0
FAVG1_384	FGSG_02360T0
FAVG1_387	FGSG_02344T0
FAVG1_389	FGSG_03387T0
FAVG1_393	FGSG_11341T0
FAVG1_397	FGSG_02354T0
FAVG1_398	FGSG_02355T0
FAVG1_400	FGSG_12120T0
FAVG1_401	FGSG_07756T0
FAVG1_420	FGSG_09093T0
FAVG1_423	FGSG_09060T0
FAVG1_425	FGSG_09059T0
FAVG1_426	FGSG_09053T0
FAVG1_427	FGSG_09052T0
FAVG1_433	FGSG_09061T0
FAVG1_435	FGSG_09063T0
FAVG1_436	FGSG_09064T0
FAVG1_437	FGSG_09065T0
FAVG1_439	FGSG_08031T0
FAVG1_442	FGSG_09078T0
FAVG1_446	FGSG_09082T0
FAVG1_447	FGSG_09081T0
FAVG1_448	FGSG_09080T0
FAVG1_452	FGSG_09046T0
FAVG1_453	FGSG_09047T0
FAVG1_455	FGSG_09048T0
FAVG1_461	FGSG_09042T0
FAVG1_462	FGSG_09041T0
FAVG1_463	FGSG_09040T0
FAVG1_464	FGSG_09039T0
FAVG1_465	FGSG_09038T0
FAVG1_466	FGSG_09037T0
FAVG1_467	FGSG_09035T0
FAVG1_470	FGSG_09031T0
FAVG1_473	FGSG_09032T0
FAVG1_474	FGSG_02427T0
FAVG1_475	FGSG_07639T0
FAVG1_479	FGSG_02420T0
FAVG1_480	FGSG_02419T0
FAVG1_483	FGSG_08151T0
FAVG1_492	FGSG_02435T0
FAVG1_493	FGSG_02434T0
FAVG1_494	FGSG_02433T0
FAVG1_495	FGSG_02432T0
FAVG1_497	FGSG_02668T0
FAVG1_498	FGSG_02667T0
FAVG1_499	FGSG_02663T0
FAVG1_500	FGSG_02662T0
FAVG1_503	FGSG_02659T0
FAVG1_504	FGSG_02658T0
FAVG1_505	FGSG_02657T0
FAVG1_506	FGSG_02656T0
FAVG1_507	FGSG_02655T0
FAVG1_512	FGSG_02648T0
FAVG1_517	FGSG_02643T0
FAVG1_518	FGSG_02645T0
FAVG1_519	FGSG_02644T0
FAVG1_521	FGSG_02641T0
[truncated: 9,901 more rows]

## Sheet: BLASTp_FA_FO
Query	Number of hits	Lowest E-value	Accession (E-value)	Description (E-value)	Greatest identity %	Greatest positive %	Greatest hit length	Greatest bit score
[truncated: 13,217 more rows]

[truncated: 8 more sheets: BLASTp_FO_FA, FA_FO_pairs, BLASTp_FA_FV, BLASTp_FV_FA, FA_FV_pairs, BLASTp_FA_FS, BLASTp_FS_FA, FA_FS_pairs]
