# Supplementary material for: The Genome of the Generalist Plant Pathogen Fusarium avenaceum Is Enriched with Genes Involved in Redox, Signaling and Secondary Metabolism
Source: PLoS One. 2014 Nov 19;9(11):e112703. doi: 10.1371/journal.pone.0112703 (PMC4237347; doi:10.1371/journal.pone.0112703)
Supplement: File S6 — Secretome of F. avenaceum Fa5001. (XLSX) [file pone.0112703.s006.xlsx]

## Sheet: FA_Secreted
Sequence	Seq Description	WolfPSORT	IPSORT	SignalP	Transmembrane Topology	GO	GO category	GO level
FAVG1_10000	predicted protein [Nectria haematococca mpVI 77-13-4]	extr 3			Topology=o
FAVG1_10019	nucleoporin nup49	extr 18			Topology=o
FAVG1_10029	hypothetical protein FOXB_00844 [Fusarium oxysporum Fo5176]	extr 3	Signal Peptide		Topology=o
FAVG1_1003	pectate lyase	extr 24	Signal Peptide	YES	Topology=o
FAVG1_10030	allergen asp f4-like protein	extr 17	Signal Peptide		Topology=o
FAVG1_10038	gyf domain protein	extr 1			Topology=o
FAVG1_10060	duf636 domain protein	extr 3			Topology=o
FAVG1_10065	hypothetical protein FOXB_01548 [Fusarium oxysporum Fo5176]	extr 13	Signal Peptide		Topology=o
FAVG1_10088	short-chain dehydrogenase reductase family	extr 9			Topology=o
FAVG1_10089	glycoside hydrolase family 75 protein	extr 22	Signal Peptide		Topology=o
FAVG1_10090	hypothetical protein FOXB_01528 [Fusarium oxysporum Fo5176]	extr 5	Signal Peptide		Topology=o
FAVG1_10098	d-alanyl-d-alanine carboxypeptidase	extr 25			Topology=o
FAVG1_10102	glycoside catalytic core	extr 23	Signal Peptide		Topology=o
FAVG1_10105	aminopeptidase y	extr 16	Signal Peptide		Topology=o
FAVG1_1011	haloacid dehalogenase-like hydrolase		Signal Peptide		Topology=o
FAVG1_10111	short chain oxidoreductase	extr 6	Signal Peptide		Topology=o
FAVG1_10115	six-hairpin glycosidase-like protein	extr 6	Signal Peptide		Topology=o
FAVG1_10121	ribose-phosphate pyrophosphokinase		Signal Peptide		Topology=o
FAVG1_10122	dna replication initiation factor cdc45		Signal Peptide		Topology=o
FAVG1_10130	duf775 domain protein	extr 15			Topology=o
FAVG1_10131	thiamine pyrophosphokinase	extr 1			Topology=o
FAVG1_10136	3 exoribonuclease	extr 7			Topology=o
FAVG1_10147	hypothetical protein NECHADRAFT_48278 [Nectria haematococca mpVI 77-13-4]	extr 25	Signal Peptide		Topology=o
FAVG1_10148	---NA---	extr 20	Signal Peptide		Topology=o
FAVG1_10149	---NA---	extr 20	Signal Peptide		Topology=o
FAVG1_10160	hypothetical protein FG10656.1 [Gibberella zeae PH-1]	extr 17	Signal Peptide		Topology=o
FAVG1_10161	cytochrome p450 monooxygenase		Signal Peptide		Topology=o
FAVG1_10162	hypothetical protein FOXB_01756 [Fusarium oxysporum Fo5176]	extr 7	Signal Peptide		Topology=o
FAVG1_10164	hscarg dehydrogenase		Signal Peptide		Topology=o
FAVG1_10167	fad binding domain protein	extr 20			Topology=o
FAVG1_10171	hypothetical protein FG10637.1 [Gibberella zeae PH-1]	extr 5			Topology=o
FAVG1_10172	hemagglutinin-related protein	extr 26	Signal Peptide		Topology=o
FAVG1_10175	nad-dependent epimerase dehydratase		Signal Peptide		Topology=o
FAVG1_10181	glycoside hydrolase family 5 protein	extr 14	Signal Peptide		Topology=o
FAVG1_10192	unknown [Fusarium sporotrichioides]	extr 7	Signal Peptide		Topology=o
FAVG1_10196	zn 2cys6 transcription factor	extr 4			Topology=o
FAVG1_10197	short chain dehydrogenase reductase family	extr 2			Topology=o
FAVG1_10198	nucleoside-diphosphate-sugar epimerase		Signal Peptide		Topology=o
FAVG1_10199	carboxypeptidase s1	extr 27	Signal Peptide		Topology=o
FAVG1_10200	short chain dehydrogenase reductase family	extr 11			Topology=o
FAVG1_10202	l-xylulose reductase		Signal Peptide		Topology=o
FAVG1_10205	malate nad-dependent	extr 9	Signal Peptide		Topology=o
FAVG1_10209	non-ribosomal peptide synthase	extr 5			Topology=o
FAVG1_1021	hypothetical protein FG10023.1 [Gibberella zeae PH-1]	extr 2		YES	Topology=o
FAVG1_10215	hypothetical protein FOXB_12175 [Fusarium oxysporum Fo5176]	extr 15	Signal Peptide		Topology=o
FAVG1_10216	hypothetical protein FG00111.1 [Gibberella zeae PH-1]	extr 23	Signal Peptide		Topology=o
FAVG1_10217	fad binding domain-containing protein	extr 2			Topology=o
FAVG1_10226	polyketide synthetase	extr 3	Signal Peptide		Topology=o
FAVG1_1023	carbonyl	extr 2			Topology=o
FAVG1_10231	hypothetical protein FG08180.1 [Gibberella zeae PH-1]	extr 27	Signal Peptide		Topology=o
FAVG1_10237	toxin subunit		Signal Peptide		Topology=o
FAVG1_10238	domain-containing protein	extr 26	Signal Peptide		Topology=o
FAVG1_1024	3-oxoacyl-(acyl-carrier-protein) reductase	extr 6			Topology=o
FAVG1_10240	hypothetical protein FG04649.1 [Gibberella zeae PH-1]	extr 8	Signal Peptide		Topology=o
FAVG1_10242	endo-beta- -	extr 14	Signal Peptide		Topology=o
FAVG1_10245	d-lactate dehydrogenase	extr 7			Topology=o
FAVG1_10246	abc-type fe3+ transport system	extr 21			Topology=o
FAVG1_10250	ankyrin repeat protein	extr 2	Signal Peptide		Topology=o
FAVG1_10251	hypothetical protein FG08210.1 [Gibberella zeae PH-1]	extr 25	Signal Peptide		Topology=o
FAVG1_10253	chitinase 18-18	extr 24	Signal Peptide		Topology=o
FAVG1_10258	hypothetical protein FOXB_14702 [Fusarium oxysporum Fo5176]	extr 21	Signal Peptide		Topology=o
FAVG1_10261	hypothetical protein FG01763.1 [Gibberella zeae PH-1]	extr 26	Signal Peptide		Topology=o
FAVG1_10262	serine-threonine rich	extr 23	Signal Peptide		Topology=o
FAVG1_10269	glucose-methanol-choline oxidoreductase:gmc oxidoreductase	extr 22	Signal Peptide		Topology=o
FAVG1_10271	carboxy- -muconate cyclase	extr 24			Topology=o
FAVG1_10273	short-chain dehydrogenase reductase sdr	extr 6	Signal Peptide		Topology=o
FAVG1_10281	short-chain dehydrogenase reductase	extr 5			Topology=o
FAVG1_10284	Polyketide synthase / non-ribosomal peptide synthetase hybrid	extr 4			Topology=o
FAVG1_10285	ankyrin repeat protein		Signal Peptide		Topology=o
FAVG1_10286	c6 transcription	extr 5	Signal Peptide		Topology=o
FAVG1_10290	gpi anchored endo- -beta-glucanase	extr 21	Signal Peptide		Topology=o
FAVG1_10302	---NA---	extr 27	Signal Peptide		Topology=o
FAVG1_10306	hypothetical protein PADG_03744 [Paracoccidioides brasiliensis Pb18]	extr 8	Signal Peptide		Topology=o
FAVG1_10307	---NA---	extr 27	Signal Peptide		Topology=o
FAVG1_1031	u3 snornp protein		Signal Peptide		Topology=o
FAVG1_10314	cytochrome p450		Signal Peptide		Topology=o
FAVG1_10326	short-chain dehydrogenase	extr 22	Signal Peptide		Topology=o
FAVG1_10329	ankyrin repeat protein	extr 6			Topology=o
FAVG1_10335	hypothetical protein FG01714.1 [Gibberella zeae PH-1]	extr 3			Topology=o
FAVG1_1034	glutamate-cysteine ligase modifier subunit	extr 4			Topology=o
FAVG1_10340	f-box domain-containing protein		Signal Peptide		Topology=o
FAVG1_10342	inositol monophosphatase family protein	extr 3			Topology=o
FAVG1_10348	nad dependent epimerase dehydratase family protein	extr 3	Signal Peptide		Topology=o
FAVG1_10352	hypothetical protein FG01688.1 [Gibberella zeae PH-1]	extr 21	Signal Peptide		Topology=o
FAVG1_10359	lea domain protein	extr 6			Topology=o
FAVG1_10361	hypothetical protein FOXB_16011 [Fusarium oxysporum Fo5176]	extr 6	Signal Peptide		Topology=o
FAVG1_10364	beta-glucosidase	extr 21	Signal Peptide		Topology=o
FAVG1_10367	carbon-nitrogen hydrolase	extr 5			Topology=o
FAVG1_10370	hypothetical protein FOXB_03291 [Fusarium oxysporum Fo5176]	extr 23	Signal Peptide		Topology=o
FAVG1_10372	---NA---	extr 21	Signal Peptide		Topology=o
FAVG1_10379	hypothetical protein FG01668.1 [Gibberella zeae PH-1]		Signal Peptide		Topology=o
FAVG1_10418	glycoside hydrolase family 5 protein	extr 22	Signal Peptide		Topology=o
FAVG1_10423	hypothetical protein FG02341.1 [Gibberella zeae PH-1]		Signal Peptide		Topology=o
FAVG1_10428	cytidylyltransferase family protein	extr 3			Topology=o
FAVG1_10429	methyltransferase type 12	extr 15			Topology=o
FAVG1_10431	pectin lyase 2	extr 27	Signal Peptide		Topology=o
FAVG1_1045	f-box domain containing protein	extr 6	Signal Peptide		Topology=o
FAVG1_10466	c6 zinc finger domain-containing protein	extr 8			Topology=o
FAVG1_10472	phospholipase a-2-activating protein	extr 1			Topology=o
FAVG1_10476	nad dependent epimerase dehydratase family protein	extr 4	Signal Peptide		Topology=o
FAVG1_10478	lea domain protein	extr 3			Topology=o
FAVG1_10482	cytochrome p450 oxidoreductase -	extr 4	Signal Peptide		Topology=o
FAVG1_10487	fasciclin domain family protein	extr 11	Signal Peptide		Topology=o
FAVG1_1049	hypothetical protein FOXB_02468 [Fusarium oxysporum Fo5176]	extr 3			Topology=o
FAVG1_10493	hypothetical protein FOXB_00123 [Fusarium oxysporum Fo5176]	extr 19	Signal Peptide		Topology=o
FAVG1_10498	kelch domain-containing protein	extr 4			Topology=o
FAVG1_10499	cell wall glycosyl hydrolase	extr 14	Signal Peptide		Topology=o
FAVG1_10500	like family protein		Signal Peptide		Topology=o
FAVG1_10503	amid-like nadh	extr 13	Signal Peptide		Topology=o
FAVG1_10509	sirq protein	extr 15	Signal Peptide		Topology=o
FAVG1_1051	ubiquitin ligase (nedd4 rsp5p)	extr 4			Topology=o
FAVG1_10510	hypothetical protein FOXB_00129 [Fusarium oxysporum Fo5176]	extr 18			Topology=o
FAVG1_10511	hypothetical protein FOXB_13862 [Fusarium oxysporum Fo5176]	extr 11			Topology=o
FAVG1_10522	lactonohydrolase	extr 25	Signal Peptide		Topology=o
FAVG1_10527	integral membrane		Signal Peptide		Topology=o
FAVG1_10530	endo- -beta-xylanase	extr 23	Signal Peptide		Topology=o
FAVG1_10532	hypothetical protein FOXB_04212 [Fusarium oxysporum Fo5176]	extr 22	Signal Peptide		Topology=o
FAVG1_10533	hypothetical protein AOL_s00173g68 [Arthrobotrys oligospora ATCC 24927]		Signal Peptide		Topology=o
FAVG1_10537	hypothetical protein FG07994.1 [Gibberella zeae PH-1]	extr 27	Signal Peptide		Topology=o
FAVG1_10543	steroid monooxygenase	extr 1			Topology=o
FAVG1_10545	cytochrome p450	extr 1			Topology=o
FAVG1_10549	cell wall protein	extr 23	Signal Peptide		Topology=o
FAVG1_10551	carbohydrate esterase family 5	extr 27	Signal Peptide		Topology=o
FAVG1_10553	fad-	extr 23	Signal Peptide		Topology=o
FAVG1_10554	sarcosine oxidase	extr 6	Signal Peptide		Topology=o
FAVG1_10557	hypothetical protein FOXB_14615 [Fusarium oxysporum Fo5176]	extr 4			Topology=o
FAVG1_10561	---NA---	extr 6	Signal Peptide		Topology=o
FAVG1_10562	pepsinogen c	extr 23	Signal Peptide		Topology=o
FAVG1_10563	cellobiose dehydrogenase	extr 24	Signal Peptide		Topology=o
FAVG1_10564	hypothetical protein FOXB_00563 [Fusarium oxysporum Fo5176]	extr 11			Topology=o
FAVG1_10571	fumarylacetoacetase	extr 3			Topology=o
FAVG1_10573	isoflavone reductase family protein	extr 15			Topology=o
FAVG1_10575	glycoside hydrolase family 61 protein	extr 26			Topology=o
FAVG1_10576	hypothetical protein FG02154.1 [Gibberella zeae PH-1]	extr 22	Signal Peptide		Topology=o
FAVG1_10577	cellulosomal scaffoldin anchoring protein c	extr 21	Signal Peptide		Topology=o
FAVG1_10585	protein disulfide isomerase	extr 15	Signal Peptide		Topology=o
FAVG1_10586	protein	extr 26	Signal Peptide		Topology=o
FAVG1_10588	ankyrin repeat protein	extr 8	Signal Peptide		Topology=o
FAVG1_10589	ankyrin repeat domain	extr 6	Signal Peptide		Topology=o
FAVG1_10590	hypothetical protein FOXB_16316 [Fusarium oxysporum Fo5176]	extr 1	Signal Peptide		Topology=o
FAVG1_10595	peptidase m4 thermolysin	extr 9			Topology=o
FAVG1_106	hypothetical protein FOXB_01987 [Fusarium oxysporum Fo5176]	extr 27	Signal Peptide	YES	Topology=o
FAVG1_1061	hypothetical protein FOXB_02462 [Fusarium oxysporum Fo5176]	extr 24	Signal Peptide	YES	Topology=o
FAVG1_10612	hypothetical protein FOXB_12181 [Fusarium oxysporum Fo5176]	extr 4			Topology=o
FAVG1_10613	hypothetical protein FOXB_08081 [Fusarium oxysporum Fo5176]	extr 23	Signal Peptide		Topology=o
FAVG1_10615	hypothetical protein FOXB_03334 [Fusarium oxysporum Fo5176]	extr 17			Topology=o
FAVG1_10620	hypothetical protein FOXB_07433 [Fusarium oxysporum Fo5176]	extr 23	Signal Peptide		Topology=o
FAVG1_10622	fungal specific transcription	extr 5			Topology=o
FAVG1_10628	hypothetical protein FOXB_17442 [Fusarium oxysporum Fo5176]	extr 9	Signal Peptide		Topology=o
FAVG1_10629	hypothetical protein FG02269.1 [Gibberella zeae PH-1]	extr 27	Signal Peptide		Topology=o
FAVG1_10631	hypothetical protein SNOG_05349 [Phaeosphaeria nodorum SN15]	extr 2			Topology=o
FAVG1_10632	f-box and wd repeat-containing protein	extr 5			Topology=o
FAVG1_10633	---NA---		Signal Peptide		Topology=o
FAVG1_10634	membrane copper amine	extr 25	Signal Peptide		Topology=o
FAVG1_10638	alkaline proteinase	extr 26	Signal Peptide		Topology=o
FAVG1_10642	4-aminobutyrate aminotransferase	extr 1			Topology=o
FAVG1_10643	peroxisomal -enoyl- isomerase	extr 3			Topology=o
FAVG1_10647	maackiain detoxification	extr 9			Topology=o
FAVG1_1065	isoflavone reductase family protein	extr 17		YES	Topology=o
FAVG1_10659	fad binding domain protein	extr 11	Signal Peptide		Topology=o
FAVG1_10660	short chain type dehydrogenase	extr 20			Topology=o
FAVG1_10666	vanillin	extr 4			Topology=o
FAVG1_10674	hypothetical protein FG08006.1 [Gibberella zeae PH-1]	extr 4			Topology=o
FAVG1_10676	2-oxoglutarate-dependent ethylene succinate-forming enzyme	extr 11			Topology=o
FAVG1_10684	fad binding domain protein	extr 26	Signal Peptide		Topology=o
FAVG1_10688	flavin containing amine	extr 2			Topology=o
FAVG1_10690	amidase family protein	extr 4			Topology=o
FAVG1_10705	fad dependent oxidoreductase	extr 4			Topology=o
FAVG1_10713	acetyl xylan	extr 25	Signal Peptide		Topology=o
FAVG1_10714	fad binding domain containing protein	extr 10			Topology=o
FAVG1_10720	glycerophosphoryl diester phosphodiesterase family protein	extr 20	Signal Peptide		Topology=o
FAVG1_10721	glycoside hydrolase family 18 protein	extr 13	Signal Peptide		Topology=o
FAVG1_1073	protein kinase-like protein	extr 6			Topology=o
FAVG1_10739	pantetheine-phosphate adenylyltransferase family protein	extr 6			Topology=o
FAVG1_10744	purine nucleoside	extr 18	Signal Peptide		Topology=o
FAVG1_10749	duf1748-domain-containing protein	extr 9			Topology=o
FAVG1_10754	hypothetical protein FOXB_01901 [Fusarium oxysporum Fo5176]	extr 26	Signal Peptide		Topology=o
FAVG1_10756	alcohol oxidase	extr 3			Topology=o
FAVG1_10760	pectinesterase family protein	extr 25			Topology=o
FAVG1_10761	extracellular serine-rich protein	extr 11	Signal Peptide		Topology=o
FAVG1_10765	d-aminopeptidase	extr 4			Topology=o
FAVG1_10767	long-chain fatty acid	extr 8	Signal Peptide		Topology=o
FAVG1_10776	hypothetical protein FOXB_11418 [Fusarium oxysporum Fo5176]	extr 3			Topology=o
FAVG1_10778	dna mismatch repair protein msh6	extr 1	Signal Peptide		Topology=o
FAVG1_10781	hypothetical protein FOXB_11413 [Fusarium oxysporum Fo5176]		Signal Peptide		Topology=o
FAVG1_10785	patatin family	extr 1			Topology=o
FAVG1_10786	sulphydryl oxidase	extr 14	Signal Peptide		Topology=o
FAVG1_10791	ethanolamine kinase	extr 5			Topology=o
FAVG1_10793	hypothetical protein FG07560.1 [Gibberella zeae PH-1]	extr 24	Signal Peptide		Topology=o
FAVG1_10795	fad binding domain-containing protein	extr 12	Signal Peptide		Topology=o
FAVG1_10797	fungal specific transcription factor domain-containing protein	extr 3			Topology=o
FAVG1_10799	killer toxin alpha beta	extr 23	Signal Peptide		Topology=o
FAVG1_10806	hypothetical protein FOXB_11900 [Fusarium oxysporum Fo5176]		Signal Peptide		Topology=o
FAVG1_10809	hypothetical protein FOXB_11897 [Fusarium oxysporum Fo5176]	extr 9	Signal Peptide		Topology=o
FAVG1_10810	c6 transcription	extr 5			Topology=o
FAVG1_10817	ankyrin repeat domain-containing protein 52	extr 2	Signal Peptide		Topology=o
FAVG1_10825	acid phosphatase precursor	extr 25	Signal Peptide		Topology=o
FAVG1_10826	glycoside hydrolase family 62 protein	extr 27	Signal Peptide		Topology=o
FAVG1_10835	hypothetical protein FOXB_12786 [Fusarium oxysporum Fo5176]	extr 24	Signal Peptide		Topology=o
FAVG1_10845	cellulose -beta-cellobiosidase	extr 20	Signal Peptide		Topology=o
FAVG1_10847	alpha beta hydrolase fold protein	extr 8			Topology=o
FAVG1_10852	tyrosinase	extr 3			Topology=o
FAVG1_10855	hypothetical protein NECHADRAFT_82414 [Nectria haematococca mpVI 77-13-4]	extr 27	Signal Peptide		Topology=o
FAVG1_10857	lpxtg-motif cell wall anchor domain protein	extr 22			Topology=o
FAVG1_10859	protein containing duf1203		Signal Peptide		Topology=o
FAVG1_10861	l-galactose dehydrogenase	extr 3			Topology=o
FAVG1_10864	isoflavone reductase family protein	extr 2			Topology=o
FAVG1_10872	cellobiose dehydrogenase	extr 9			Topology=o
FAVG1_10877	glycosyl hydrolase	extr 4			Topology=o
FAVG1_1088	plc-like tim beta alpha-barrel domain	extr 13	Signal Peptide	YES	Topology=o
FAVG1_10882	hypothetical protein FG03166.1 [Gibberella zeae PH-1]	extr 15	Signal Peptide		Topology=o
FAVG1_10884	hypothetical protein FG07769.1 [Gibberella zeae PH-1]	extr 13			Topology=o
FAVG1_10888	asparagine synthase	extr 7			Topology=o
FAVG1_10889	secreted protein	extr 18	Signal Peptide		Topology=o
FAVG1_10893	nad dependent epimerase dehydratase family protein	extr 4			Topology=o
FAVG1_10894	short-chain dehydrogenases	extr 4			Topology=o
FAVG1_1090	ureidoglycolate hydrolase	extr 7			Topology=o
FAVG1_10906	predicted protein [Nectria haematococca mpVI 77-13-4]	extr 3			Topology=o
FAVG1_10908	glycosyl hydrolase family 20 protein	extr 7			Topology=o
FAVG1_10910	adp-ribosylation factor	extr 4			Topology=o
FAVG1_10912	hypothetical protein FOXB_17442 [Fusarium oxysporum Fo5176]	extr 15			Topology=o
FAVG1_10915	glycoside hydrolase family 55 protein	extr 26	Signal Peptide		Topology=o
FAVG1_10916	glycoside hydrolase family 75 protein	extr 25	Signal Peptide		Topology=o
FAVG1_10918	fad binding domain protein	extr 1	Signal Peptide		Topology=o
FAVG1_10921	nad dependent epimerase dehydratase family protein	extr 13			Topology=o
FAVG1_10925	lipolytic protein g-d-s-l family	extr 26	Signal Peptide		Topology=o
FAVG1_10926	catalase	extr 4			Topology=o
FAVG1_10935	hypothetical protein AKAW_02933 [Aspergillus kawachii IFO 4308]	extr 9	Signal Peptide		Topology=o
FAVG1_10938	---NA---	extr 17	Signal Peptide		Topology=o
FAVG1_10940	metalloprotease	extr 26	Signal Peptide		Topology=o
FAVG1_10943	carbohydrate esterase family 3 protein	extr 22	Signal Peptide		Topology=o
FAVG1_10945	xylan -beta-xylosidase	extr 20	Signal Peptide		Topology=o
FAVG1_10948	reductase	extr 9			Topology=o
FAVG1_10952	subtilisin-like serine protease pr1c	extr 25	Signal Peptide		Topology=o
FAVG1_10955	ribosomal large subunit pseudouridine synthase b	extr 8	Signal Peptide		Topology=o
FAVG1_10956	fungal specific transcription	extr 3			Topology=o
FAVG1_10959	short-chain dehydrogenase reductase family protein	extr 10			Topology=o
FAVG1_10960	ankyrin repeat protein	extr 2			Topology=o
FAVG1_10962	ankyrin repeat protein	extr 3	Signal Peptide		Topology=o
FAVG1_10967	secreted protein	extr 22	Signal Peptide		Topology=o
FAVG1_10969	fungal cellulose binding domain-containing protein	extr 24	Signal Peptide		Topology=o
FAVG1_1097	gpi anchored	extr 21	Signal Peptide	YES	Topology=o
FAVG1_10970	endo- -beta-xylanase	extr 22	Signal Peptide		Topology=o
FAVG1_10974	cell wall glycoprotein	extr 21	Signal Peptide		Topology=o
FAVG1_10981	aminopeptidase y	extr 14	Signal Peptide		Topology=o
FAVG1_10982	hd domain protein	extr 15	Signal Peptide		Topology=o
FAVG1_10986	hypothetical protein SELMODRAFT_428684 [Selaginella moellendorffii]	extr 13	Signal Peptide		Topology=o
FAVG1_10987	protein kinase domain protein	extr 17	Signal Peptide		Topology=o
FAVG1_10991	hypothetical protein FG00129.1 [Gibberella zeae PH-1]	extr 26	Signal Peptide		Topology=o
FAVG1_10994	glucoamylase	extr 20			Topology=o
FAVG1_10999	histidine acid	extr 24	Signal Peptide		Topology=o
FAVG1_11000	hypothetical protein FOXB_02341 [Fusarium oxysporum Fo5176]	extr 4			Topology=o
FAVG1_11001	hypothetical protein FOXB_02343 [Fusarium oxysporum Fo5176]	extr 11	Signal Peptide		Topology=o
FAVG1_11003	flavoprotein monooxygenase		Signal Peptide		Topology=o
FAVG1_11004	hypothetical protein FOXB_15050 [Fusarium oxysporum Fo5176]	extr 24			Topology=o
FAVG1_11007	isoflavone reductase family protein	extr 3			Topology=o
FAVG1_11008	short chain dehydrogenase reductase	extr 8			Topology=o
FAVG1_11014	hypothetical protein FOXB_09742 [Fusarium oxysporum Fo5176]	extr 2			Topology=o
FAVG1_1102	---NA---	extr 4	Signal Peptide	YES	Topology=o
FAVG1_11024	elongation factor g 1	extr 14			Topology=o
FAVG1_11036	hypothetical protein FOXB_09716 [Fusarium oxysporum Fo5176]	extr 2			Topology=o
FAVG1_11039	peptidylprolyl isomerase	extr 16	Signal Peptide		Topology=o
FAVG1_1104	tat pathway signal sequence	extr 26	Signal Peptide	YES	Topology=o
FAVG1_11055	nrd1 protein	extr 4			Topology=o
FAVG1_11059	hypothetical protein NECHADRAFT_42016 [Nectria haematococca mpVI 77-13-4]	extr 10			Topology=o
FAVG1_11068	cyclin-dependent protein kinase regulator pho80	extr 22	Signal Peptide		Topology=o
FAVG1_11088	---NA---	extr 13			Topology=o
FAVG1_11096	secretory pathway protein	extr 5	Signal Peptide		Topology=o
FAVG1_11098	multiple banded antigen	extr 26	Signal Peptide		Topology=o
FAVG1_11101	nadph-dependent methylglyoxal reductase gre2	extr 3			Topology=o
FAVG1_11130	glutathione-dependent formaldehyde-activating	extr 3			Topology=o
FAVG1_11133	rhodopsin family protein	extr 6			Topology=o
FAVG1_11137	aldose 1-epimerase family protein	extr 5			Topology=o
FAVG1_11158	hydroxyacid oxidase	extr 13	Signal Peptide		Topology=o
FAVG1_11160	arginase agmatinase formiminoglutamase	extr 2			Topology=o
FAVG1_11169	cytochrome oxidase assembly	extr 2			Topology=o
FAVG1_11171	ankyrin repeat protein nuc-2	extr 11	Signal Peptide		Topology=o
FAVG1_1118	thiol oxidoreductase		Signal Peptide		Topology=o
FAVG1_11194	cutinase	extr 25	Signal Peptide		Topology=o
FAVG1_11197	dimethylaniline monooxygenase		Signal Peptide		Topology=o
FAVG1_11209	mitochondrial phosphate carrier protein	extr 3			Topology=o
FAVG1_11211	domain protein	extr 18	Signal Peptide		Topology=o
FAVG1_11213	short-chain	extr 9			Topology=o
FAVG1_1122	hypothetical protein FOXB_02405 [Fusarium oxysporum Fo5176]	extr 8			Topology=o
FAVG1_11237	aminopeptidase n	extr 21	Signal Peptide		Topology=o
FAVG1_11240	---NA---	extr 1			Topology=o
FAVG1_11242	hypothetical protein FG05842.1 [Gibberella zeae PH-1]	extr 5	Signal Peptide		Topology=o
FAVG1_11244	glucose-6-phosphate isomerase	extr 4			Topology=o
FAVG1_11248	af118227_1 infection structure specific protein	extr 25	Signal Peptide		Topology=o
FAVG1_11249	carbohydrate esterase family 4 protein	extr 21	Signal Peptide		Topology=o
FAVG1_11251	glycoside hydrolase family 12 protein	extr 25	Signal Peptide		Topology=o
FAVG1_11252	hypothetical protein FOXB_04458 [Fusarium oxysporum Fo5176]	extr 24	Signal Peptide		Topology=o
FAVG1_11253	phosphotransferase enzyme family protein	extr 3			Topology=o
FAVG1_11254	sarcosine oxidase		Signal Peptide		Topology=o
FAVG1_11258	cystathionine gamma-synthase	extr 5			Topology=o
FAVG1_11263	galactan -beta-galactosidase	extr 20	Signal Peptide		Topology=o
FAVG1_11267	salicylate	extr 7	Signal Peptide		Topology=o
FAVG1_11273	serine carboxypeptidase	extr 23	Signal Peptide		Topology=o
FAVG1_11277	homogentisate -dioxygenase	extr 2			Topology=o
FAVG1_11278	fumarylacetoacetase	extr 15			Topology=o
FAVG1_11281	cytochrome p450 phenylacetate	extr 2			Topology=o
FAVG1_11292	qi74 protein	extr 12	Signal Peptide		Topology=o
FAVG1_11293	hypothetical protein FOXB_03452 [Fusarium oxysporum Fo5176]	extr 2	Signal Peptide		Topology=o
FAVG1_11307	tpr domain-containing protein	extr 1			Topology=o
FAVG1_1131	zinc knuckle transcription factor	extr 2			Topology=o
FAVG1_11311	hypothetical protein FOXB_11434 [Fusarium oxysporum Fo5176]	extr 27	Signal Peptide		Topology=o
FAVG1_11314	hypothetical protein FOXB_09091 [Fusarium oxysporum Fo5176]	extr 26	Signal Peptide		Topology=o
FAVG1_11315	copper iron-regulated glutamine	extr 12			Topology=o
FAVG1_11316	non-ribosomal peptide	extr 5			Topology=o
FAVG1_11320	fad binding domain-containing protein	extr 21			Topology=o
FAVG1_11323	hypothetical protein NECHADRAFT_73183 [Nectria haematococca mpVI 77-13-4]		Signal Peptide		Topology=o
FAVG1_11325	polyunsaturated fatty acid conjugated linoleic acid-producing	extr 25	Signal Peptide		Topology=o
FAVG1_11328	hypothetical protein FG11034.1 [Gibberella zeae PH-1]	extr 17	Signal Peptide		Topology=o
FAVG1_11329	hypothetical protein FG11035.1 [Gibberella zeae PH-1]	extr 24	Signal Peptide		Topology=o
FAVG1_11333	glycoside hydrolase family 5 protein	extr 25	Signal Peptide		Topology=o
FAVG1_11339	extracellular phospholipase c	extr 25	Signal Peptide		Topology=o
FAVG1_11341	pyruvate decarboxylase	extr 6			Topology=o
FAVG1_11342	fungal specific transcription factor domain-containing protein	extr 7			Topology=o
FAVG1_11347	secreted protein	extr 25	Signal Peptide		Topology=o
FAVG1_11350	alpha beta hydrolase	extr 13			Topology=o
FAVG1_11352	eukaryotic aspartyl protease	extr 20	Signal Peptide		Topology=o
FAVG1_11353	phospholipase carboxylesterase	extr 10	Signal Peptide		Topology=o
FAVG1_11358	hypothetical protein FG07699.1 [Gibberella zeae PH-1]	extr 7			Topology=o
FAVG1_11359	xylose isomerase domain-containing protein	extr 1			Topology=o
FAVG1_11362	cholinesterase precursor	extr 25	Signal Peptide		Topology=o
FAVG1_11363	hypothetical protein FOXB_02953 [Fusarium oxysporum Fo5176]	extr 19	Signal Peptide		Topology=o
FAVG1_11367	c6 transcription	extr 4	Signal Peptide		Topology=o
FAVG1_11368	hypothetical protein FG09095.1 [Gibberella zeae PH-1]	extr 10			Topology=o
FAVG1_11370	glycoside hydrolase family 18 protein	extr 11	Signal Peptide		Topology=o
FAVG1_11372	fatty acid synthase beta subunit dehydratase	extr 5			Topology=o
FAVG1_11374	tpa_inf: galactose oxidase precursor	extr 27	Signal Peptide		Topology=o
FAVG1_11375	nadph-dependent methylglyoxal reductase gre2	extr 8	Signal Peptide		Topology=o
FAVG1_11376	isoflavone reductase family protein	extr 14			Topology=o
FAVG1_11381	hypothetical protein FOXB_05677 [Fusarium oxysporum Fo5176]	extr 17			Topology=o
FAVG1_11385	hypothetical protein FG10585.1 [Gibberella zeae PH-1]	extr 18	Signal Peptide		Topology=o
FAVG1_11386	hypothetical protein FOXB_03917 [Fusarium oxysporum Fo5176]	extr 6	Signal Peptide		Topology=o
FAVG1_11389	glycoside hydrolase family 16 protein	extr 13	Signal Peptide		Topology=o
FAVG1_1139	extracellular serine-threonine rich protein	extr 27	Signal Peptide		Topology=o
FAVG1_11392	alkaline serine protease alp1	extr 23	Signal Peptide		Topology=o
FAVG1_11396	tannase subunit	extr 23			Topology=o
FAVG1_11399	tat pathway signal sequence domain-containing protein	extr 20			Topology=o
FAVG1_11400	l-amino-acid oxidase	extr 19	Signal Peptide		Topology=o
FAVG1_11402	beta-glucosidase	extr 2			Topology=o
FAVG1_11406	---NA---	extr 26	Signal Peptide		Topology=o
FAVG1_11407	hypothetical protein NECHADRAFT_100788 [Nectria haematococca mpVI 77-13-4]	extr 10	Signal Peptide		Topology=o
FAVG1_11408	hypothetical protein NECHADRAFT_81344 [Nectria haematococca mpVI 77-13-4]	extr 25	Signal Peptide		Topology=o
FAVG1_11409	killer kp4	extr 25	Signal Peptide		Topology=o
FAVG1_11410	ankyrin repeat-containing		Signal Peptide		Topology=o
FAVG1_11412	hypothetical protein FG04831.1 [Gibberella zeae PH-1]	extr 22	Signal Peptide		Topology=o
FAVG1_11420	hypothetical protein FOXB_12011 [Fusarium oxysporum Fo5176]		Signal Peptide		Topology=o
FAVG1_11422	mucin oligomeric mucus gel-forming	extr 27	Signal Peptide		Topology=o
FAVG1_11424	probable cell surface glycoprotein	extr 25	Signal Peptide		Topology=o
FAVG1_11426	hypothetical protein FOXB_06440 [Fusarium oxysporum Fo5176]	extr 3			Topology=o
FAVG1_11427	hypothetical protein FG11237.1 [Gibberella zeae PH-1]		Signal Peptide		Topology=o
FAVG1_11433	hypothetical protein FOXB_06948 [Fusarium oxysporum Fo5176]	extr 20	Signal Peptide		Topology=o
FAVG1_11438	sucrose-6-phosphate hydrolase	extr 26	Signal Peptide		Topology=o
FAVG1_11440	endolevanase	extr 26	Signal Peptide		Topology=o
FAVG1_11447	dimethylallyl tryptophan synthase 1	extr 3			Topology=o
FAVG1_11459	agglutinin-like protein als2 fragment	extr 23	Signal Peptide		Topology=o
FAVG1_11461	hypothetical protein FOXB_07227 [Fusarium oxysporum Fo5176]	extr 19	Signal Peptide		Topology=o
FAVG1_11462	fibronectin type iii domain protein	extr 19	Signal Peptide		Topology=o
FAVG1_11463	hypothetical protein FOXB_00731 [Fusarium oxysporum Fo5176]	extr 18	Signal Peptide		Topology=o
FAVG1_11464	tpa: amino acid transporter	extr 24	Signal Peptide		Topology=o
FAVG1_11465	extracellular dioxygenase	extr 13	Signal Peptide		Topology=o
FAVG1_11466	atp-grasp fold domain-containing protein	extr 5			Topology=o
FAVG1_11467	quinate utilisation oxidoreductase	extr 4	Signal Peptide		Topology=o
FAVG1_1147	mmc protein	extr 21	Signal Peptide	YES	Topology=o
FAVG1_11483	hypothetical repeat protein	extr 5	Signal Peptide		Topology=o
FAVG1_11484	oxidoreductase -	extr 18			Topology=o
FAVG1_11487	like family protein	extr 2			Topology=o
FAVG1_11492	duf218 domain protein	extr 2			Topology=o
FAVG1_11493	structural toxin protein	extr 3			Topology=o
FAVG1_11503	---NA---	extr 3			Topology=o
FAVG1_11511	---NA---	extr 2			Topology=o
FAVG1_11512	nedd-4-like e3 ubiquitin-protein ligase	extr 11			Topology=o
FAVG1_1152	gamma-glutamyl phosphate reductase	extr 12			Topology=o
FAVG1_11529	hypothetical protein FG10509.1 [Gibberella zeae PH-1]		Signal Peptide		Topology=o
FAVG1_11533	cdc24 calponin	extr 10			Topology=o
FAVG1_11548	alkaline serine protease alp1	extr 27	Signal Peptide		Topology=o
FAVG1_11556	cellulose-binding family ii	extr 23			Topology=o
FAVG1_11569	---NA---		Signal Peptide		Topology=o
FAVG1_11570	uracil phosphoribosyltransferase	extr 3			Topology=o
FAVG1_11572	l-asparaginase	extr 18	Signal Peptide		Topology=o
FAVG1_11576	hypothetical protein FG04531.1 [Gibberella zeae PH-1]	extr 2			Topology=o
FAVG1_11579	acetylxylan esterase	extr 23	Signal Peptide		Topology=o
FAVG1_11585	hypothetical protein [Magnaporthe oryzae 70-15]	extr 12	Signal Peptide		Topology=o
FAVG1_11590	membrane attack complex component perforin	extr 4			Topology=o
FAVG1_11596	hypothetical protein FOXB_14296 [Fusarium oxysporum Fo5176]	extr 20	Signal Peptide		Topology=o
FAVG1_11601	endo- -beta-xylanase	extr 15	Signal Peptide		Topology=o
FAVG1_11605	ankyrin repeat protein		Signal Peptide		Topology=o
FAVG1_11610	heterokaryon incompatibility	extr 4			Topology=o
FAVG1_11612	cytochrome p450 monooxygenase	extr 6	Signal Peptide		Topology=o
FAVG1_11614	metallo-beta-lactamase domain		Signal Peptide		Topology=o
FAVG1_11619	glycoside hydrolase family 3 protein	extr 25	Signal Peptide		Topology=o
FAVG1_11630	family protein		Signal Peptide		Topology=o
FAVG1_11633	chymotrypsin inhibitor-like	extr 25	Signal Peptide		Topology=o
FAVG1_11636	domain-containing protein	extr 19			Topology=o
FAVG1_11638	zn-dependent hydrolases of the beta-lactamase	extr 7			Topology=o
FAVG1_11639	dj-1 family protein		Signal Peptide		Topology=o
FAVG1_11641	hypothetical protein FOXB_16023 [Fusarium oxysporum Fo5176]	extr 8			Topology=o
FAVG1_11647	zinc binding dehydrogenase	extr 2			Topology=o
FAVG1_11649	domain-containing protein	extr 23	Signal Peptide		Topology=o
FAVG1_11650	hypothetical protein XNC1_p0110 [Xenorhabdus nematophila ATCC 19061]	extr 4			Topology=o
FAVG1_11661	cna protein b-type domain	extr 13			Topology=o
FAVG1_11662	hypothetical protein FG11314.1 [Gibberella zeae PH-1]	extr 23	Signal Peptide		Topology=o
FAVG1_11663	3-octaprenyl-4-hydroxybenzoate carboxy-	extr 7			Topology=o
FAVG1_11670	mynd finger	extr 5			Topology=o
FAVG1_11674	polyketide synthase		Signal Peptide		Topology=o
FAVG1_11676	gpi anchored	extr 20	Signal Peptide		Topology=o
FAVG1_11678	conserved hypothetical protein [Verticillium albo-atrum VaMs.102]	extr 7			Topology=o
FAVG1_11679	metalloprotease	extr 4			Topology=o
FAVG1_11684	family protein	extr 3	Signal Peptide		Topology=o
FAVG1_11689	hypothetical protein FOXB_08731 [Fusarium oxysporum Fo5176]	extr 9			Topology=o
FAVG1_11692	feruloyl esterase b precursor	extr 15			Topology=o
FAVG1_11699	Polyketide synthase / non-ribosomal peptide synthetase hybrid	extr 12			Topology=o
FAVG1_117	adaptin ear-binding coat-associated protein 2	extr 1			Topology=o
FAVG1_11706	aldolase citrate lyase family protein	extr 3			Topology=o
FAVG1_11709	hypothetical protein FG00016.1 [Gibberella zeae PH-1]	extr 2			Topology=o
FAVG1_1171	cell division control protein 14	extr 1			Topology=o
FAVG1_11711	para-nitrobenzyl esterase	extr 8	Signal Peptide		Topology=o
FAVG1_11720	mannosylphosphorylation protein	extr 8	Signal Peptide		Topology=o
FAVG1_11723	enth domain containing protein	extr 11	Signal Peptide		Topology=o
FAVG1_11724	hypothetical protein NECHADRAFT_16445 [Nectria haematococca mpVI 77-13-4]		Signal Peptide		Topology=o
FAVG1_11732	hypothetical protein FOXB_15342 [Fusarium oxysporum Fo5176]	extr 8	Signal Peptide		Topology=o
FAVG1_11733	hypothetical protein FOXB_10459 [Fusarium oxysporum Fo5176]	extr 5			Topology=o
FAVG1_11750	endoplasmic oxidoreductin-1	extr 10	Signal Peptide		Topology=o
FAVG1_11761	nadh-cytochrome b5	extr 8	Signal Peptide		Topology=o
FAVG1_11765	related to small s protein		Signal Peptide		Topology=o
FAVG1_11766	hypothetical protein FOXB_13022 [Fusarium oxysporum Fo5176]	extr 12	Signal Peptide		Topology=o
FAVG1_11773	hypothetical protein FG04885.1 [Gibberella zeae PH-1]	extr 1			Topology=o
FAVG1_11774	hypothetical protein FG04884.1 [Gibberella zeae PH-1]	extr 3			Topology=o
FAVG1_11776	hypothetical protein FOXB_13114 [Fusarium oxysporum Fo5176]		Signal Peptide		Topology=o
FAVG1_11780	zinc finger protein	extr 19			Topology=o
FAVG1_11783	monoamine oxidase n	extr 7			Topology=o
FAVG1_11789	domain-containing protein	extr 27	Signal Peptide		Topology=o
FAVG1_11791	hypothetical protein FG00008.1 [Gibberella zeae PH-1]	extr 25			Topology=o
FAVG1_11794	cellobiose dehydrogenase	extr 19	Signal Peptide		Topology=o
FAVG1_11795	rhamnogalacturonan acetylesterase	extr 27	Signal Peptide		Topology=o
FAVG1_11799	pectate lyase d	extr 15	Signal Peptide		Topology=o
FAVG1_11807	early nodulin-75-like	extr 16	Signal Peptide		Topology=o
FAVG1_11808	endoglucanase iv precursor	extr 24	Signal Peptide		Topology=o
FAVG1_11810	amidase	extr 4	Signal Peptide		Topology=o
FAVG1_11813	carboxylesterase family protein	extr 20	Signal Peptide		Topology=o
FAVG1_1182	cell wall protein	extr 16	Signal Peptide	YES	Topology=o
FAVG1_11820	hypothetical protein FG08241.1 [Gibberella zeae PH-1]	extr 23	Signal Peptide		Topology=o
FAVG1_11824	yqci protein	extr 6	Signal Peptide		Topology=o
FAVG1_11827	cell wall cysteine-rich protein	extr 16	Signal Peptide		Topology=o
FAVG1_11831	hypothetical protein FG08085.1 [Gibberella zeae PH-1]	extr 24			Topology=o
FAVG1_11833	nad-binding rossmann fold oxidoreductase family protein	extr 1			Topology=o
FAVG1_11839	alkaline serine protease	extr 10	Signal Peptide		Topology=o
FAVG1_11844	fasciclin domain-containing protein	extr 7	Signal Peptide		Topology=o
FAVG1_11849	rieske 2fe-2s family protein	extr 13	Signal Peptide		Topology=o
FAVG1_11851	bys1 domain-containing protein	extr 15	Signal Peptide		Topology=o
FAVG1_11854	ankyrin unc44	extr 4			Topology=o
FAVG1_11856	salicylate hydroxylase	extr 4			Topology=o
FAVG1_11857	fad binding domain containing protein	extr 14	Signal Peptide		Topology=o
FAVG1_11858	isoflavone reductase family protein	extr 11	Signal Peptide		Topology=o
FAVG1_11859	cellobiose dehydrogenase	extr 23	Signal Peptide		Topology=o
FAVG1_1186	hypothetical protein FG10083.1 [Gibberella zeae PH-1]		Signal Peptide	YES	Topology=o
FAVG1_11862	gpi anchored dioxygenase	extr 20			Topology=o
FAVG1_11863	ankyrin repeat protein	extr 5	Signal Peptide		Topology=o
FAVG1_11865	nadph dehydrogenase	extr 3			Topology=o
FAVG1_11870	x-pro dipeptidyl-peptidase (s15 family) protein	extr 4			Topology=o
FAVG1_11873	family transcriptional regulator	extr 5			Topology=o
FAVG1_11875	hydrophobin 2	extr 21			Topology=o
FAVG1_11878	alpha-l-fucosidase	extr 15			Topology=o
FAVG1_11883	short-chain dehydrogenases	extr 18			Topology=o
FAVG1_11888	retinol dehydrogenase	extr 5			Topology=o
FAVG1_11889	fmn binding	extr 3			Topology=o
FAVG1_11890	fungal specific transcription	extr 2			Topology=o
FAVG1_11893	atp-dependent dna family	extr 14	Signal Peptide		Topology=o
FAVG1_11894	r27-2 protein	extr 3	Signal Peptide		Topology=o
FAVG1_11907	hypothetical protein FOXB_01085 [Fusarium oxysporum Fo5176]	extr 27	Signal Peptide		Topology=o
FAVG1_11908	dsba oxidoreductase		Signal Peptide		Topology=o
FAVG1_11909	like family protein	extr 5	Signal Peptide		Topology=o
FAVG1_11916	trichothecene c-15 esterase	extr 27	Signal Peptide		Topology=o
FAVG1_11917	fad binding domain protein	extr 4	Signal Peptide		Topology=o
FAVG1_1192	enoyl- hydratase isomerase family protein	extr 9			Topology=o
FAVG1_11923	palb protein	extr 2			Topology=o
FAVG1_1193	glycoside hydrolase family 72 protein	extr 23	Signal Peptide	YES	Topology=o
FAVG1_11931	hypothetical protein FOXB_16052 [Fusarium oxysporum Fo5176]	extr 2			Topology=o
FAVG1_11947	glucanase b	extr 24	Signal Peptide		Topology=o
FAVG1_11953	hypothetical protein FOXB_16075 [Fusarium oxysporum Fo5176]	extr 21	Signal Peptide		Topology=o
FAVG1_11959	wd repeat containing protein 82	extr 3			Topology=o
FAVG1_11974	cytochrome p450	extr 4	Signal Peptide		Topology=o
FAVG1_11988	protein		Signal Peptide		Topology=o
FAVG1_11992	mitochondrial precursor	extr 17		YES	Topology=o
FAVG1_120	gmc oxidoreductase	extr 23	Signal Peptide	YES	Topology=o
FAVG1_12004	hypothetical protein FOXB_12762 [Fusarium oxysporum Fo5176]	extr 5	Signal Peptide	YES	Topology=o
FAVG1_1201	myg1 protein	extr 2			Topology=o
FAVG1_12017	candidapepsin-4 precursor	extr 24	Signal Peptide	YES	Topology=o
FAVG1_12018	hypothetical protein FG05472.1 [Gibberella zeae PH-1]	extr 2			Topology=o
FAVG1_12019	2og-fe oxygenase family oxidoreductase	extr 9	Signal Peptide	YES	Topology=o
FAVG1_1203	glutamate-cysteine ligase	extr 1			Topology=o
FAVG1_12052	sir2 family transcriptional	extr 11			Topology=o
FAVG1_12054	xylulose kinase-like protein	extr 4			Topology=o
FAVG1_12068	mitochondrial dna helicase	extr 1			Topology=o
FAVG1_12078	fad binding domain containing protein	extr 16	Signal Peptide	YES	Topology=o
FAVG1_12081	cytochrome b2	extr 10	Signal Peptide	YES	Topology=o
FAVG1_12082	necrosis and ethylene inducing peptide 1 precursor	extr 15			Topology=o
FAVG1_12084	nad dependent epimerase dehydratase family protein		Signal Peptide		Topology=o
FAVG1_12091	hypothetical protein NECHADRAFT_83586 [Nectria haematococca mpVI 77-13-4]	extr 17	Signal Peptide	YES	Topology=o
FAVG1_12093	hypothetical protein FG02335.1 [Gibberella zeae PH-1]	extr 1			Topology=o
FAVG1_12094	invertase precursor	extr 24	Signal Peptide	YES	Topology=o
FAVG1_12095	cytochrome p450	extr 7	Signal Peptide	YES	Topology=o
FAVG1_12097	hypothetical protein FG08015.1 [Gibberella zeae PH-1]	extr 7	Signal Peptide	YES	Topology=o
FAVG1_12098	acid trehalase	extr 25	Signal Peptide	YES	Topology=o
FAVG1_12099	endo- -beta-xylanase	extr 27	Signal Peptide	YES	Topology=o
FAVG1_12105	choline dehydrogenase	extr 21			Topology=o
FAVG1_12108	glycoside hydrolase family 62 protein	extr 26	Signal Peptide	YES	Topology=o
FAVG1_12110	zinc alcohol dehydrogenase	extr 3			Topology=o
FAVG1_12111	hypothetical protein FOXB_06948 [Fusarium oxysporum Fo5176]	extr 22	Signal Peptide	YES	Topology=o
FAVG1_12112	protein		Signal Peptide		Topology=o
FAVG1_12113	fad binding domain protein	extr 23	Signal Peptide	YES	Topology=o
FAVG1_12123	alcohol	extr 5			Topology=o
FAVG1_12126	heterokaryon incompatibility protein	extr 4			Topology=o
FAVG1_1213	domain protein	extr 15	Signal Peptide		Topology=o
FAVG1_12131	hypothetical protein FOXB_06204 [Fusarium oxysporum Fo5176]	extr 16		YES	Topology=o
FAVG1_12137	adenylate kinase	extr 7	Signal Peptide		Topology=o
FAVG1_12141	alcohol dehydrogenase	extr 4			Topology=o
FAVG1_12142	hypothetical protein FOXB_15156 [Fusarium oxysporum Fo5176]	extr 23	Signal Peptide	YES	Topology=o
FAVG1_12147	acid phosphatase	extr 23	Signal Peptide	YES	Topology=o
FAVG1_12150	predicted protein [Uncinocarpus reesii 1704]	extr 4			Topology=o
FAVG1_12154	carbohydrate esterase family 3 protein	extr 12			Topology=o
FAVG1_12159	hypothetical protein MAC_08205 [Metarhizium acridum CQMa 102]	extr 4			Topology=o
FAVG1_12163	secreted hydrolase	extr 2			Topology=o
FAVG1_12164	short chain dehydrogenase	extr 6			Topology=o
FAVG1_12169	fad binding domain-containing protein	extr 26	Signal Peptide	YES	Topology=o
FAVG1_12173	carbohydrate esterase family 16 protein	extr 27	Signal Peptide	YES	Topology=o
FAVG1_12174	glycoside hydrolase family 43 protein	extr 24	Signal Peptide	YES	Topology=o
FAVG1_12175	endo- -beta-xylanase	extr 23	Signal Peptide	YES	Topology=o
FAVG1_12176	glycoside hydrolase family 61 protein	extr 23	Signal Peptide	YES	Topology=o
FAVG1_12177	arabinan endo- -alpha-l-arabinosidase	extr 26	Signal Peptide	YES	Topology=o
FAVG1_12178	hypothetical protein NECHADRAFT_86283 [Nectria haematococca mpVI 77-13-4]	extr 3			Topology=o
FAVG1_12182	ankyrin and het domain protein	extr 8			Topology=o
FAVG1_12183	choline dehydrogenase	extr 19	Signal Peptide	YES	Topology=o
FAVG1_12187	hypothetical protein FG04656.1 [Gibberella zeae PH-1]	extr 11	Signal Peptide	YES	Topology=o
FAVG1_12192	aspartic peptidase a1	extr 26	Signal Peptide	YES	Topology=o
FAVG1_12193	pectin lyase fold virulence factor	extr 22	Signal Peptide	YES	Topology=o
FAVG1_12200	predicted protein [Nectria haematococca mpVI 77-13-4]	extr 16	Signal Peptide	YES	Topology=o
FAVG1_12201	---NA---	extr 11	Signal Peptide	YES	Topology=o
FAVG1_12202	hypothetical protein FG00098.1 [Gibberella zeae PH-1]	extr 24	Signal Peptide	YES	Topology=o
FAVG1_12210	hypothetical protein TRIVIDRAFT_116435, partial [Trichoderma virens Gv29-8]	extr 5			Topology=o
FAVG1_12211	hypothetical protein FG09345.1 [Gibberella zeae PH-1]	extr 27	Signal Peptide	YES	Topology=o
FAVG1_12214	amidase family protein	extr 26	Signal Peptide	YES	Topology=o
FAVG1_12220	carbohydrate esterase family 5 protein	extr 25	Signal Peptide	YES	Topology=o
FAVG1_12232	nad dependent epimerase dehydratase family protein	extr 2			Topology=o
FAVG1_12233	---NA---	extr 3			Topology=o
FAVG1_12245	fad nad -binding domain-containing protein	extr 9			Topology=o
FAVG1_12246	cytochrome p450	extr 7			Topology=o
FAVG1_12264	succinate dehydrogenase membrane anchor subunit	extr 2			Topology=o
FAVG1_12265	methyltransferase type 11	extr 16			Topology=o
FAVG1_12285	glycoside hydrolase family 47 protein	extr 17	Signal Peptide	YES	Topology=o
FAVG1_12300	upf0183 domain-containing protein	extr 14			Topology=o
FAVG1_1231	wd-repeat protein pop3	extr 4			Topology=o
FAVG1_12317	mitochondrial import receptor subunit	extr 6			Topology=o
FAVG1_12326	duf636 domain protein	extr 4			Topology=o
FAVG1_12357	rna binding protein	extr 7			Topology=o
FAVG1_12365	small nucleolar ribonucleoprotein complex subunit	extr 3			Topology=o
FAVG1_12368	methionine adenosyltransferase 2 subunit beta	extr 5	Signal Peptide		Topology=o
FAVG1_12372	sed1	extr 21	Signal Peptide	YES	Topology=o
FAVG1_12378	wsc domain	extr 17	Signal Peptide	YES	Topology=o
FAVG1_12380	c6 transcription	extr 1		YES	Topology=o
FAVG1_12403	plc-like phosphodiesterase	extr 24	Signal Peptide	YES	Topology=o
FAVG1_12408	duf1682 domain protein	extr 1			Topology=o
FAVG1_12411	epoxide hydrolase	extr 2			Topology=o
FAVG1_12417	nad dependent epimerase dehydratase family protein		Signal Peptide		Topology=o
FAVG1_12422	catalase	extr 25	Signal Peptide	YES	Topology=o
FAVG1_1243	meiotically up-regulated 65 protein	extr 11	Signal Peptide	YES	Topology=o
FAVG1_1244	pentatricopeptide repeat domain-containing protein	extr 1			Topology=o
FAVG1_12454	elicitor protein	extr 5			Topology=o
FAVG1_12455	hypothetical protein FOXB_08628 [Fusarium oxysporum Fo5176]	extr 16			Topology=o
FAVG1_12458	glycoside hydrolase family 16 protein	extr 24	Signal Peptide	YES	Topology=o
FAVG1_12466	aspartyl aminopeptidase	extr 1			Topology=o
FAVG1_12473	ankyrin unc44		Signal Peptide		Topology=o
FAVG1_1248	riboflavin aldehyde-forming enzyme	extr 3	Signal Peptide	YES	Topology=o
FAVG1_1249	hypothetical protein FOXB_06671 [Fusarium oxysporum Fo5176]	extr 10			Topology=o
FAVG1_12498	glycoside hydrolase family 16 protein	extr 24	Signal Peptide	YES	Topology=o
FAVG1_12500	atp-binding endoribonuclease	extr 9	Signal Peptide		Topology=o
FAVG1_12501	aldo keto	extr 3			Topology=o
FAVG1_12525	nuclear pore glycoprotein p62	extr 7			Topology=o
FAVG1_12585	thiamine-phosphate pyrophosphorylase	extr 7			Topology=o
FAVG1_12586	pyridine nucleotide-disulfide	extr 2			Topology=o
FAVG1_12588	gdsl lipase acylhydrolase family protein	extr 4			Topology=o
FAVG1_12599	myo-inositol-1(or 4)-monophosphatase	extr 9			Topology=o
FAVG1_126	polysaccharide deacetylase family protein	extr 18	Signal Peptide	YES	Topology=o
FAVG1_12614	hypothetical protein FOXB_14569 [Fusarium oxysporum Fo5176]	extr 16			Topology=o
FAVG1_12637	superoxide dismutase	extr 2			Topology=o
FAVG1_12642	conserved hypothetical protein [Penicillium marneffei ATCC 18224]	extr 13	Signal Peptide		Topology=o
FAVG1_12643	hypothetical protein FOXB_07366 [Fusarium oxysporum Fo5176]	extr 22	Signal Peptide	YES	Topology=o
FAVG1_12645	---NA---	extr 13	Signal Peptide	YES	Topology=o
FAVG1_12646	hypothetical protein FG01595.1 [Gibberella zeae PH-1]	extr 21	Signal Peptide	YES	Topology=o
FAVG1_12649	glutamate valine-rich protein	extr 4	Signal Peptide	YES	Topology=o
FAVG1_12653	cellulose-binding family ii	extr 24	Signal Peptide	YES	Topology=o
FAVG1_12657	scavenger receptor class f member 2-like	extr 9	Signal Peptide	YES	Topology=o
FAVG1_12658	fad binding domain protein	extr 26	Signal Peptide	YES	Topology=o
FAVG1_12659	protein kinase domain containing protein	extr 6	Signal Peptide	YES	Topology=o
FAVG1_12667	spherulin-1b precursor	extr 14	Signal Peptide		Topology=o
FAVG1_12668	carbohydrate esterase family 16 protein	extr 16	Signal Peptide	YES	Topology=o
FAVG1_12670	secreted glycosyl hydrolase	extr 25	Signal Peptide	YES	Topology=o
FAVG1_12674	duf1688 domain-containing protein	extr 3			Topology=o
FAVG1_12679	family protein	extr 8			Topology=o
FAVG1_1268	f-box domain protein	extr 3			Topology=o
FAVG1_12682	protein elicitor	extr 21	Signal Peptide		Topology=o
FAVG1_12691	polyketide synthase	extr 3			Topology=o
FAVG1_12699	fad-dependent monooxygenase	extr 5	Signal Peptide		Topology=o
FAVG1_1270	eliciting plant response protein	extr 25	Signal Peptide	YES	Topology=o
FAVG1_12704	hypothetical protein FG00030.1 [Gibberella zeae PH-1]	extr 10	Signal Peptide		Topology=o
FAVG1_12705	conserved domain protein	extr 24	Signal Peptide	YES	Topology=o
FAVG1_12706	protein	extr 14	Signal Peptide	YES	Topology=o
FAVG1_12707	2-dehydropantoate 2-reductase family	extr 3	Signal Peptide		Topology=o
FAVG1_12708	fad dependent oxidoreductase superfamily	extr 8	Signal Peptide		Topology=o
FAVG1_12709	beta-glucosidase	extr 1			Topology=o
FAVG1_12716	carbohydrate esterase family 5	extr 25	Signal Peptide	YES	Topology=o
FAVG1_12717	isoamyl alcohol	extr 25	Signal Peptide	YES	Topology=o
FAVG1_12718	tannase subunit	extr 23	Signal Peptide	YES	Topology=o
FAVG1_12720	hypothetical protein FOXB_05317 [Fusarium oxysporum Fo5176]	extr 27	Signal Peptide	YES	Topology=o
FAVG1_12736	necrosis- and ethylene-inducing protein 1 precursor	extr 27	Signal Peptide	YES	Topology=o
FAVG1_1274	poly + rna export protein	extr 15			Topology=o
FAVG1_12741	hypothetical protein NECHADRAFT_86700 [Nectria haematococca mpVI 77-13-4]	extr 25	Signal Peptide	YES	Topology=o
FAVG1_12742	c6 finger domain	extr 6	Signal Peptide		Topology=o
FAVG1_12745	aflatoxin biosynthesis ketoreductase nor-1	extr 4			Topology=o
FAVG1_12746	short chain dehydrogenase reductase family superfamily	extr 5			Topology=o
FAVG1_12747	sterol esterase precursor	extr 26	Signal Peptide	YES	Topology=o
FAVG1_12761	hypothetical protein [Botryotinia fuckeliana]	extr 27	Signal Peptide	YES	Topology=o
FAVG1_12762	glycoside hydrolase family 18 protein	extr 23	Signal Peptide	YES	Topology=o
FAVG1_12765	solute carrier family 25 member 38	extr 1			Topology=o
FAVG1_12774	transmembrane protein 32	extr 17	Signal Peptide	YES	Topology=o
FAVG1_1278	amine oxidase	extr 11			Topology=o
FAVG1_12793	endo alpha- polygalactosaminidase precusor	extr 10	Signal Peptide		Topology=o
FAVG1_12795	septation protein sun4	extr 9		YES	Topology=o
FAVG1_12797	diacylglycerol o-acyltransferase 2b	extr 5			Topology=o
FAVG1_12806	hypothetical protein FG01340.1 [Gibberella zeae PH-1]	extr 3	Signal Peptide		Topology=o
FAVG1_12813	prolyl-trna synthetase		Signal Peptide		Topology=o
FAVG1_1282	beta-lactamase	extr 4	Signal Peptide	YES	Topology=o
FAVG1_12827	glycoside hydrolase family 18 protein	extr 19			Topology=o
FAVG1_12848	---NA---	extr 2	Signal Peptide	YES	Topology=o
FAVG1_12849	---NA---	extr 9			Topology=o
FAVG1_12851	pfs domain protein	extr 11			Topology=o
FAVG1_12865	histidinol dehydrogenase	extr 1			Topology=o
FAVG1_12871	secretory lipase	extr 26	Signal Peptide	YES	Topology=o
FAVG1_12872	alpha-l-arabinofuranosidase a	extr 8	Signal Peptide		Topology=o
FAVG1_12873	hypothetical protein NCU10031 [Neurospora crassa OR74A]	extr 14	Signal Peptide	YES	Topology=o
FAVG1_12874	wsc domain-containing protein	extr 4			Topology=o
FAVG1_12876	hypothetical protein AOR_1_2914174 [Aspergillus oryzae RIB40]		Signal Peptide		Topology=o
FAVG1_12877	nacht nucleoside triphosphatase		Signal Peptide		Topology=o
FAVG1_12884	dentin matrix acidic phosphoprotein 1	extr 23		YES	Topology=o
FAVG1_12886	---NA---		Signal Peptide		Topology=o
FAVG1_12897	pex13 protein	extr 9			Topology=o
FAVG1_12907	atp synthase subunit g	extr 1			Topology=o
FAVG1_12917	mitochondrial carrier protein yhm1	extr 4			Topology=o
FAVG1_12921	rna polymerase rpb1 repeat domain protein	extr 23	Signal Peptide	YES	Topology=o
FAVG1_12922	signaling related protein	extr 6			Topology=o
FAVG1_12940	hypothetical protein FG00624.1 [Gibberella zeae PH-1]	extr 3	Signal Peptide	YES	Topology=o
FAVG1_12946	---NA---	extr 5			Topology=o
FAVG1_12956	wd domain containing protein	extr 6	Signal Peptide		Topology=o
FAVG1_12967	protein		Signal Peptide		Topology=o
FAVG1_12971	glycoside hydrolase family 18 protein	extr 4			Topology=o
FAVG1_12980	protein ssu72	extr 2			Topology=o
FAVG1_12985	alpha beta hydrolase fold protein	extr 11			Topology=o
FAVG1_12987	hypothetical protein FOXB_10506 [Fusarium oxysporum Fo5176]	extr 14	Signal Peptide		Topology=o
FAVG1_12988	mannose-binding lectin	extr 8			Topology=o
FAVG1_12989	quercetin -dioxygenase	extr 27	Signal Peptide	YES	Topology=o
FAVG1_12992	hypothetical protein NECHADRAFT_83103 [Nectria haematococca mpVI 77-13-4]	extr 6	Signal Peptide	YES	Topology=o
FAVG1_12994	hypothetical protein FOXB_15373 [Fusarium oxysporum Fo5176]	extr 4	Signal Peptide	YES	Topology=o
FAVG1_12998	aspergillopepsin-2 heavy chain	extr 22	Signal Peptide	YES	Topology=o
FAVG1_12999	hypothetical protein FOXB_13801 [Fusarium oxysporum Fo5176]	extr 23	Signal Peptide	YES	Topology=o
FAVG1_1300	prohibitin phb1			YES	Topology=o
FAVG1_13003	atp-binding cassette sub-family a member 9	extr 7		YES	Topology=o
FAVG1_13005	subtilisin-like partial	extr 21			Topology=o
FAVG1_13010	methyltransferase domain-containing protein	extr 2			Topology=o
FAVG1_13015	domain-containing protein	extr 4	Signal Peptide	YES	Topology=o
FAVG1_13017	hypothetical protein PADG_03744 [Paracoccidioides brasiliensis Pb18]	extr 16	Signal Peptide	YES	Topology=o
FAVG1_13019	l-ascorbate oxidase	extr 24	Signal Peptide	YES	Topology=o
FAVG1_13021	3-carboxymuconate cyclase	extr 8		YES	Topology=o
FAVG1_13024	hypothetical protein NECHADRAFT_85464 [Nectria haematococca mpVI 77-13-4]		Signal Peptide		Topology=o
FAVG1_13026	heat shock protein hsp70		Signal Peptide		Topology=o
FAVG1_13027	hypothetical protein FG11072.1 [Gibberella zeae PH-1]	extr 16	Signal Peptide	YES	Topology=o
FAVG1_13028	hypothetical protein AKAW_10185 [Aspergillus kawachii IFO 4308]		Signal Peptide		Topology=o
FAVG1_13037	hypothetical protein FOXB_12613 [Fusarium oxysporum Fo5176]	extr 2			Topology=o
FAVG1_13040	predicted protein [Nectria haematococca mpVI 77-13-4]		Signal Peptide	YES	Topology=o
FAVG1_13046	4-hydroxyacetophenone monooxygenase	extr 4	Signal Peptide		Topology=o
FAVG1_13047	short chain dehydrogenase reductase family	extr 11			Topology=o
FAVG1_13049	tyrosinase	extr 2			Topology=o
FAVG1_13054	biotin protein ligase	extr 14	Signal Peptide	YES	Topology=o
FAVG1_13058	hypothetical protein FOXB_14029 [Fusarium oxysporum Fo5176]	extr 22	Signal Peptide	YES	Topology=o
FAVG1_1306	low molecular weight phosphotyrosine protein phosphatase	extr 5	Signal Peptide		Topology=o
FAVG1_13061	fructosyl amine:oxygen oxidoreductase	extr 3			Topology=o
FAVG1_13064	domain-containing protein	extr 21	Signal Peptide	YES	Topology=o
FAVG1_13065	protein	extr 5	Signal Peptide	YES	Topology=o
FAVG1_13066	chitinase	extr 15	Signal Peptide	YES	Topology=o
FAVG1_13067	esterase family protein	extr 12	Signal Peptide	YES	Topology=o
FAVG1_13068	hypothetical protein NECHADRAFT_106231 [Nectria haematococca mpVI 77-13-4]	extr 20	Signal Peptide	YES	Topology=o
FAVG1_13073	polysaccharide biosynthesis protein vipa tvib	extr 1			Topology=o
FAVG1_13075	hemagglutinin-related protein	extr 5			Topology=o
FAVG1_13079	hypothetical protein FOXB_08557 [Fusarium oxysporum Fo5176]	extr 25	Signal Peptide	YES	Topology=o
FAVG1_13080	domain-containing protein	extr 26	Signal Peptide	YES	Topology=o
FAVG1_13081	hypothetical protein VDAG_06999 [Verticillium dahliae VdLs.17]	extr 13	Signal Peptide	YES	Topology=o
FAVG1_13087	---NA---	extr 15	Signal Peptide	YES	Topology=o
FAVG1_13089	hypothetical protein FOXB_17685 [Fusarium oxysporum Fo5176]	extr 4			Topology=o
FAVG1_13094	hypothetical protein FG08175.1 [Gibberella zeae PH-1]	extr 20	Signal Peptide	YES	Topology=o
FAVG1_1310	malate dehydrogenase	extr 26	Signal Peptide	YES	Topology=o
FAVG1_13100	cell surface spherulin 4-like	extr 16			Topology=o
FAVG1_13102	extracellular serine-rich	extr 24	Signal Peptide		Topology=o
FAVG1_13104	periplasmic beta-glucosidase	extr 8	Signal Peptide		Topology=o
FAVG1_13108	polysaccharide deacetylase family protein		Signal Peptide		Topology=o
FAVG1_13110	phenol 2-monooxygenase	extr 2			Topology=o
FAVG1_13111	ribosomal protein s17	extr 25	Signal Peptide	YES	Topology=o
FAVG1_13125	---NA---	extr 3			Topology=o
FAVG1_13129	fad binding domain-containing protein	extr 17	Signal Peptide		Topology=o
FAVG1_13133	methyltransferase domain protein	extr 7			Topology=o
FAVG1_13134	carboxylesterase family protein	extr 7		YES	Topology=o
FAVG1_13139	acyl- n-acyltransferase	extr 2			Topology=o
FAVG1_13143	hypothetical protein CHGG_05589 [Chaetomium globosum CBS 148.51]	extr 1			Topology=o
FAVG1_13144	vegetative incompatibility protein het-e-1		Signal Peptide		Topology=o
FAVG1_13146	hypothetical protein NECHADRAFT_75749 [Nectria haematococca mpVI 77-13-4]	extr 18		YES	Topology=o
FAVG1_13147	hypothetical protein FOXB_08220 [Fusarium oxysporum Fo5176]	extr 7			Topology=o
FAVG1_13148	beta- -glucanase	extr 25	Signal Peptide	YES	Topology=o
FAVG1_13149	secreted in xylem 5	extr 27	Signal Peptide	YES	Topology=o
FAVG1_13150	---NA---	extr 27	Signal Peptide	YES	Topology=o
FAVG1_13152	amidohydrolase	extr 4			Topology=o
FAVG1_13155	---NA---	extr 11	Signal Peptide	YES	Topology=o
FAVG1_13167	short chain dehydrogenase family	extr 4			Topology=o
FAVG1_13168	oxalate decarboxylase oxdc	extr 6	Signal Peptide		Topology=o
FAVG1_13174	ricin b lectin	extr 25	Signal Peptide	YES	Topology=o
FAVG1_13176	duf1479 domain-containing protein	extr 4			Topology=o
FAVG1_13181	zinc-containing alcohol	extr 3			Topology=o
FAVG1_13183	class v	extr 10	Signal Peptide	YES	Topology=o
FAVG1_13184	domain protein	extr 7	Signal Peptide	YES	Topology=o
FAVG1_13185	domain-containing protein	extr 8	Signal Peptide	YES	Topology=o
FAVG1_13187	3 -5 exonuclease	extr 12	Signal Peptide		Topology=o
FAVG1_13188	wsc domain containing protein	extr 24	Signal Peptide		Topology=o
FAVG1_1319	family protein	extr 4	Signal Peptide		Topology=o
FAVG1_13190	hypothetical protein FOXB_15156 [Fusarium oxysporum Fo5176]	extr 4			Topology=o
FAVG1_13191	rho guanyl nucleotide exchange	extr 2	Signal Peptide		Topology=o
FAVG1_13193	epoxidase subunit a	extr 18	Signal Peptide	YES	Topology=o
FAVG1_13205	hypothetical protein PTSG_08395 [Salpingoeca sp. ATCC 50818]	extr 7	Signal Peptide	YES	Topology=o
FAVG1_13207	small s protein		Signal Peptide		Topology=o
FAVG1_13208	nacht and wd domain protein	extr 2			Topology=o
FAVG1_1323	hypothetical protein FG10342.1 [Gibberella zeae PH-1]	extr 2	Signal Peptide		Topology=o
FAVG1_1324	protein	extr 20	Signal Peptide		Topology=o
FAVG1_1326	short chain dehydrogenase reductase family protein	extr 7			Topology=o
FAVG1_1328	like family protein	extr 10	Signal Peptide		Topology=o
FAVG1_1329	tripeptidyl-peptidase	extr 22	Signal Peptide	YES	Topology=o
FAVG1_1345	secreted acid phosphatase 2	extr 21	Signal Peptide	YES	Topology=o
FAVG1_1351	actin polymerization protein	extr 11			Topology=o
FAVG1_1354	dimeric alpha-beta barrel		Signal Peptide		Topology=o
FAVG1_1356	60s acidic ribosomal protein p1		Signal Peptide		Topology=o
FAVG1_1363	hypothetical protein FG10377.1 [Gibberella zeae PH-1]	extr 2			Topology=o
FAVG1_1364	duf218 domain-containing protein	extr 8	Signal Peptide	YES	Topology=o
FAVG1_1376	domain-containing protein	extr 15	Signal Peptide	YES	Topology=o
FAVG1_1380	multicopper oxidase	extr 22	Signal Peptide	YES	Topology=o
FAVG1_1383	hypothetical protein FOXB_09494 [Fusarium oxysporum Fo5176]	extr 4			Topology=o
FAVG1_1392	glycoside hydrolase family 10 protein	extr 12	Signal Peptide	YES	Topology=o
FAVG1_1399	inorganic pyrophosphatase	extr 13	Signal Peptide	YES	Topology=o
FAVG1_1406	monothiol glutaredoxin-4	extr 5			Topology=o
FAVG1_141	nucleoporin nup157 170	extr 7			Topology=o
FAVG1_1415	upf0171 domain protein		Signal Peptide		Topology=o
FAVG1_1428	glutathione s-transferase	extr 3			Topology=o
FAVG1_1432	60s ribosomal protein mitochondrial precursor	extr 1			Topology=o
FAVG1_1435	duf1339 domain protein	extr 4			Topology=o
FAVG1_1438	cytochrome p450 52a11	extr 10	Signal Peptide		Topology=o
FAVG1_1439	glycoside hydrolase family 20 protein	extr 19	Signal Peptide	YES	Topology=o
FAVG1_1451	opa3 domain protein	extr 1			Topology=o
FAVG1_146	hypothetical protein FOXB_02033 [Fusarium oxysporum Fo5176]	extr 8	Signal Peptide		Topology=o
FAVG1_1469	glycoside hydrolase family 17 protein	extr 2	Signal Peptide	YES	Topology=o
FAVG1_147	carbohydrate esterase family 3	extr 4		YES	Topology=o
FAVG1_1473	protein disulfide isomerase	extr 2	Signal Peptide	YES	Topology=o
FAVG1_148	hypothetical protein FOXB_02034 [Fusarium oxysporum Fo5176]	extr 7			Topology=o
FAVG1_1480	triacylglycerol lipase fgl2	extr 24	Signal Peptide	YES	Topology=o
FAVG1_1481	hypothetical protein FG01239.1 [Gibberella zeae PH-1]	extr 21	Signal Peptide	YES	Topology=o
FAVG1_1484	proteasome component pup3	extr 8	Signal Peptide		Topology=o
FAVG1_149	fructosyl amino acid oxidase	extr 11	Signal Peptide		Topology=o
FAVG1_1493	nad dependent epimerase dehydratase family protein	extr 2	Signal Peptide		Topology=o
FAVG1_1505	---NA---	extr 8	Signal Peptide	YES	Topology=o
FAVG1_1520	sterol-4-alpha-carboxylate 3-dehydrogenase	extr 2			Topology=o
FAVG1_1521	hypothetical protein FOXB_11682 [Fusarium oxysporum Fo5176]	extr 2			Topology=o
FAVG1_1523	proteasome component pre4	extr 8			Topology=o
FAVG1_1533	serine threonine-protein kinase cot-1	extr 2			Topology=o
FAVG1_1542	pci domain-containing protein	extr 21	Signal Peptide	YES	Topology=o
FAVG1_1544	cystathionine gamma-lyase	extr 3			Topology=o
FAVG1_1552	f-box domain protein	extr 6	Signal Peptide		Topology=o
FAVG1_1559	dimethyl-8-ribityllumazine synthase	extr 6			Topology=o
FAVG1_156	fad nad -binding domain-containing protein	extr 5	Signal Peptide		Topology=o
FAVG1_157	hypothetical protein FOXB_02043 [Fusarium oxysporum Fo5176]	extr 7			Topology=o
FAVG1_1573	calcineurin-like phosphoesterase	extr 3	Signal Peptide	YES	Topology=o
FAVG1_1578	glutathione-dependent formaldehyde-activating	extr 15			Topology=o
FAVG1_1608	class v chitinase 1	extr 25	Signal Peptide	YES	Topology=o
FAVG1_1624	bromodomain associated domain protein		Signal Peptide		Topology=o
FAVG1_1625	dipeptidyl-peptidase v	extr 3			Topology=o
FAVG1_1627	---NA---	extr 2			Topology=o
FAVG1_1632	nad kinase associated with ferric reductase	extr 9			Topology=o	GO:0016310	phosphorylation	P
FAVG1_1648	hypothetical protein FOXB_09890 [Fusarium oxysporum Fo5176]	extr 5			Topology=o
FAVG1_1649	f-box domain-containing protein	extr 2			Topology=o	GO:0005515	protein binding	F
FAVG1_1654	hypothetical protein FOXB_09898 [Fusarium oxysporum Fo5176]		Signal Peptide		Topology=o
FAVG1_1677	fad binding	extr 3			Topology=o	GO:0055114	oxidation-reduction process	P
FAVG1_168	atp25_nech7 ame: full=atpase synthesis protein mitochondrial flags: precursor		Signal Peptide		Topology=o	GO:0016020	membrane	C
FAVG1_1690	hypothetical protein FOXB_12028 [Fusarium oxysporum Fo5176]	extr 20	Signal Peptide	YES	Topology=o
FAVG1_1698	hypothetical protein FOXB_12039 [Fusarium oxysporum Fo5176]	extr 2			Topology=o
FAVG1_1700	protein tos1 precursor	extr 13		YES	Topology=o
FAVG1_1705	garp complex subunit vps53	extr 3			Topology=o	GO:0055114	oxidation-reduction process	P
FAVG1_1711	raffinose synthase sip1	extr 6			Topology=o	GO:0008152	metabolic process	P
FAVG1_1720	argininosuccinate synthase		Signal Peptide		Topology=o	GO:0006526	arginine biosynthetic process	P
FAVG1_1725	actin-like atpase domain-containing protein	extr 11			Topology=o	GO:0000166	nucleotide binding	F
FAVG1_1727	wd repeat protein	extr 9			Topology=o	GO:0005515	protein binding	F
FAVG1_1728	hypothetical protein FOXB_12072 [Fusarium oxysporum Fo5176]	extr 23	Signal Peptide	YES	Topology=o
FAVG1_1732	dna repair protein rad57	extr 11	Signal Peptide		Topology=o	GO:0006259	DNA metabolic process	P
FAVG1_1742	ribonuclease h2 subunit a	extr 4			Topology=o	GO:0004523	ribonuclease H activity	F
FAVG1_175	ankyrin unc44	extr 2			Topology=o	GO:0005515	protein binding	F
FAVG1_1775	glycoside hydrolase	extr 17	Signal Peptide	YES	Topology=o	GO:0005975	carbohydrate metabolic process	P
FAVG1_1778	cell polarity protein alp11	extr 2			Topology=o	GO:0005515	protein binding	F
FAVG1_179	pre-mrna cleavage complex ii protein clp1	extr 1			Topology=o	GO:0008440	inositol-1,4,5-trisphosphate 3-kinase activity	F
FAVG1_1808	saccharopine dehydrogenase		Signal Peptide		Topology=o	GO:0004754	saccharopine dehydrogenase (NAD+, L-lysine-forming) activity	F
FAVG1_1809	hypothetical protein FOXB_09589 [Fusarium oxysporum Fo5176]	extr 27	Signal Peptide	YES	Topology=o
FAVG1_1812	histone chaperone	extr 5			Topology=o	GO:0042393	histone binding	F
FAVG1_1833	nucleotide- alpha-beta plait	extr 3			Topology=o	GO:0003676	nucleic acid binding	F
FAVG1_1838	ubiquinone biosynthesis monooxygenase coq6	extr 4			Topology=o	GO:0006744	ubiquinone biosynthetic process	P
FAVG1_1856	nadh-ubiquinone oxidoreductase 178 kda	extr 2			Topology=o
FAVG1_1874	proline-rich protein	extr 24	Signal Peptide	YES	Topology=o
FAVG1_1878	hypothetical protein FOXB_01126 [Fusarium oxysporum Fo5176]	extr 25	Signal Peptide	YES	Topology=o
FAVG1_1888	tubulin-specific chaperone e	extr 5			Topology=o	GO:0005515	protein binding	F
FAVG1_1891	f0 subunit e		Signal Peptide		Topology=o	GO:0015078	hydrogen ion transmembrane transporter activity	F
FAVG1_1896	rrna-processing protein utp23		Signal Peptide		Topology=o	GO:0003824	catalytic activity	F
FAVG1_1924	hypothetical protein FOXB_06698 [Fusarium oxysporum Fo5176]		Signal Peptide		Topology=o
FAVG1_1926	inosine-uridine preferring nucleoside hydrolase	extr 2			Topology=o	GO:0016787	hydrolase activity	F
FAVG1_1943	secretory	extr 24	Signal Peptide	YES	Topology=o	GO:0016787	hydrolase activity	F
FAVG1_1947	wd40 repeat-like protein	extr 25	Signal Peptide	YES	Topology=o	GO:0016491	oxidoreductase activity	F
FAVG1_1948	dehydrogenase reductase sdr family member 8	extr 14			Topology=o	GO:0016491	oxidoreductase activity	F
FAVG1_1952	hypothetical protein FG00492.1 [Gibberella zeae PH-1]	extr 22	Signal Peptide	YES	Topology=o
FAVG1_1956	inorganic pyrophosphatase	extr 8			Topology=o	GO:0004427	inorganic diphosphatase activity	F
FAVG1_196	palmitoyl-protein thioesterase	extr 8	Signal Peptide	YES	Topology=o	GO:0008474	palmitoyl-(protein) hydrolase activity	F
FAVG1_1964	coatomer zeta subunit		Signal Peptide		Topology=o	GO:0006810	transport	P
FAVG1_1975	---NA---	extr 4			Topology=o
FAVG1_1978	hypothetical protein FOXB_13477 [Fusarium oxysporum Fo5176]	extr 4			Topology=o
FAVG1_1979	extracellular matrix protein precursor	extr 25	Signal Peptide	YES	Topology=o
FAVG1_1988	taurine catabolism dioxygenase	extr 18	Signal Peptide		Topology=o	GO:0055114	oxidation-reduction process	P
FAVG1_1993	pre-mrna splicing factor	extr 4			Topology=o	GO:0006281	DNA repair	P
FAVG1_1997	het-s domain protein	extr 5	Signal Peptide	YES	Topology=o	GO:0004672	protein kinase activity	F
FAVG1_200	hypothetical protein FOXB_02630 [Fusarium oxysporum Fo5176]	extr 7	Signal Peptide		Topology=o
FAVG1_2015	cytochrome c1	extr 4	Signal Peptide		Topology=o	GO:0005750	mitochondrial respiratory chain complex III	C
FAVG1_2021	domain protein	extr 5	Signal Peptide		Topology=o
FAVG1_2024	basic form of pathogenesis- protein 1	extr 14	Signal Peptide		Topology=o
FAVG1_2026	exoglucanase type c precursor	extr 24			Topology=o	GO:0005576	extracellular region	C
FAVG1_2031	cytosolic cu zn superoxide dismutase	extr 25	Signal Peptide		Topology=o	GO:0046872	metal ion binding	F
FAVG1_2043	cfem domain	extr 26	Signal Peptide		Topology=o
FAVG1_2044	ribulose-phosphate 3-epimerase		Signal Peptide		Topology=o	GO:0004750	ribulose-phosphate 3-epimerase activity	F
FAVG1_2050	l-asparaginase	extr 11			Topology=o	GO:0006528	asparagine metabolic process	P
FAVG1_2056	hypothetical protein FOXB_08530 [Fusarium oxysporum Fo5176]	extr 12	Signal Peptide		Topology=o
FAVG1_2067	u2 small nuclear ribonucleoprotein b	extr 3			Topology=o	GO:0017069	snRNA binding	F
FAVG1_2076	hypothetical protein FOXB_08512 [Fusarium oxysporum Fo5176]	extr 3			Topology=o
FAVG1_208	hypothetical protein FOXB_14482 [Fusarium oxysporum Fo5176]	extr 18	Signal Peptide	YES	Topology=o
FAVG1_2084	mgs207 protein	extr 7			Topology=o
FAVG1_209	ferritin ribonucleotide reductase-like protein	extr 13	Signal Peptide	YES	Topology=o	GO:0016491	oxidoreductase activity	F
FAVG1_2096	hypothetical protein FOXB_02148 [Fusarium oxysporum Fo5176]	extr 17			Topology=o
FAVG1_2099	rhamnogalacturonase	extr 23	Signal Peptide		Topology=o	GO:0005975	carbohydrate metabolic process	P
FAVG1_2100	short-chain	extr 2	Signal Peptide		Topology=o	GO:0016491	oxidoreductase activity	F
FAVG1_2120	hypothetical protein FG01009.1 [Gibberella zeae PH-1]	extr 6			Topology=o	GO:0005634	nucleus	C
FAVG1_2122	hypothetical protein FOXB_02173 [Fusarium oxysporum Fo5176]	extr 1			Topology=o
FAVG1_2149	uridine nucleosidase	extr 5			Topology=o	GO:0016787	hydrolase activity	F
FAVG1_2150	mitochondrial deoxynucleotide carrier	extr 9			Topology=o	GO:0016021	integral to membrane	C
FAVG1_2151	hypothetical protein FOXB_02204 [Fusarium oxysporum Fo5176]	extr 13			Topology=o
FAVG1_216	protein		Signal Peptide		Topology=o
FAVG1_217	beta-glucosidase 2	extr 23	Signal Peptide	YES	Topology=o	GO:0005576	extracellular region	C
FAVG1_2170	pyridoxine kinase		Signal Peptide		Topology=o	GO:0009443	pyridoxal 5'-phosphate salvage	P
FAVG1_2174	dimeric alpha-beta barrel	extr 2			Topology=o
FAVG1_2178	family protein	extr 20			Topology=o
FAVG1_2192	hypothetical protein FOXB_08639 [Fusarium oxysporum Fo5176]		Signal Peptide		Topology=o
FAVG1_2201	fad binding domain-containing protein	extr 2			Topology=o	GO:0008762	UDP-N-acetylmuramate dehydrogenase activity	F
FAVG1_2210	hypothetical protein FOXB_13123 [Fusarium oxysporum Fo5176]	extr 22	Signal Peptide		Topology=o
FAVG1_2217	protein	extr 17			Topology=o	GO:0047876	endoglycosylceramidase activity	F
FAVG1_2218	hypothetical protein FOXB_10878 [Fusarium oxysporum Fo5176]	extr 17	Signal Peptide		Topology=o
FAVG1_2220	glycoside hydrolase family 39 protein	extr 24	Signal Peptide		Topology=o	GO:0005975	carbohydrate metabolic process	P
FAVG1_2222	hypothetical protein FOXB_07826 [Fusarium oxysporum Fo5176]	extr 23	Signal Peptide		Topology=o
FAVG1_2225	alcohol zinc-	extr 10			Topology=o	GO:0016491	oxidoreductase activity	F
FAVG1_2226	hypothetical protein PTT_12729 [Pyrenophora teres f. teres 0-1]	extr 23	Signal Peptide		Topology=o
FAVG1_2228	cutinase	extr 20	Signal Peptide		Topology=o	GO:0005576	extracellular region	C
FAVG1_2229	tetratricopeptide repeat domain protein	extr 4			Topology=o	GO:0003824	catalytic activity	F
FAVG1_2235	cell wall protein	extr 26	Signal Peptide		Topology=o
FAVG1_2236	alcohol dehydrogenase	extr 10			Topology=o	GO:0009396	folic acid-containing compound biosynthetic process	P
FAVG1_2237	c6 transcription	extr 9			Topology=o
FAVG1_2238	metallo-beta-lactamase domain	extr 3			Topology=o	GO:0016787	hydrolase activity	F
FAVG1_2242	2-hydroxy-3-oxopropionate reductase		Signal Peptide		Topology=o	GO:0008442	3-hydroxyisobutyrate dehydrogenase activity	F
FAVG1_2243	alpha-arabinofuranosidase ii	extr 18	Signal Peptide		Topology=o	GO:0046373	L-arabinose metabolic process	P
FAVG1_2246	lysophospholipase plb2	extr 24	Signal Peptide		Topology=o	GO:0004620	phospholipase activity	F
FAVG1_2252	glycoside hydrolase family 28 protein	extr 25	Signal Peptide		Topology=o	GO:0004650	polygalacturonase activity	F
FAVG1_2253	feruloyl esterase b precursor	extr 25	Signal Peptide		Topology=o	GO:0030248	cellulose binding	F
FAVG1_2262	glycoside hydrolase family 12 protein	extr 27	Signal Peptide		Topology=o	GO:0008810	cellulase activity	F
FAVG1_2263	fungal cellulose binding domain-containing protein	extr 27	Signal Peptide		Topology=o	GO:0030170	pyridoxal phosphate binding	F
FAVG1_2271	hypothetical protein FG02309.1 [Gibberella zeae PH-1]	extr 27	Signal Peptide		Topology=o
FAVG1_2279	fad binding domain-containing protein	extr 4	Signal Peptide		Topology=o	GO:0008152	metabolic process	P
FAVG1_228	---NA---	extr 3			Topology=o
FAVG1_2286	hydroxyacylglutathione hydrolase	extr 7	Signal Peptide		Topology=o
FAVG1_2288	coagulation factor 5 8 type domain protein	extr 23	Signal Peptide		Topology=o	GO:0007155	cell adhesion	P
FAVG1_2291	pectate lyase d	extr 15	Signal Peptide		Topology=o	GO:0005576	extracellular region	C
FAVG1_2293	hypothetical protein FG11063.1 [Gibberella zeae PH-1]	extr 12			Topology=o
FAVG1_2297	hypothetical protein FOXB_08086 [Fusarium oxysporum Fo5176]	extr 27	Signal Peptide		Topology=o
FAVG1_2300	isoflavone reductase family protein		Signal Peptide		Topology=o	GO:0000166	nucleotide binding	F
FAVG1_2301	hypothetical protein NECHADRAFT_46205 [Nectria haematococca mpVI 77-13-4]	extr 12			Topology=o
FAVG1_2302	aldo-keto reductase	extr 2			Topology=o	GO:0055114	oxidation-reduction process	P
FAVG1_2306	carboxylesterase	extr 21			Topology=o
FAVG1_2310	hypothetical protein FG08085.1 [Gibberella zeae PH-1]	extr 25	Signal Peptide		Topology=o
FAVG1_2313	para-nitrobenzyl esterase	extr 6			Topology=o	GO:0052689	carboxylic ester hydrolase activity	F
FAVG1_2317	hypothetical protein BDDG_10033 [Ajellomyces dermatitidis ATCC 18188]	extr 4			Topology=o
FAVG1_2319	short-chain dehydrogenase reductase family	extr 3	Signal Peptide		Topology=o	GO:0055114	oxidation-reduction process	P
FAVG1_2322	spherulin-1b precursor	extr 23	Signal Peptide		Topology=o	GO:0048046	apoplast	C
FAVG1_2324	hypothetical protein FOXB_08082 [Fusarium oxysporum Fo5176]	extr 11			Topology=o	GO:0000981	sequence-specific DNA binding RNA polymerase II transcription factor activity	F
FAVG1_2325	carbonic anhydrase	extr 18	Signal Peptide		Topology=o
FAVG1_2332	copper radical oxidase	extr 23	Signal Peptide		Topology=o
FAVG1_2333	fad binding domain-containing protein	extr 17	Signal Peptide		Topology=o	GO:0016491	oxidoreductase activity	F
FAVG1_2340	glycoside hydrolase family 3 protein	extr 11			Topology=o	GO:0004553	hydrolase activity, hydrolyzing O-glycosyl compounds	F
FAVG1_2341	hypothetical protein FOXB_11437 [Fusarium oxysporum Fo5176]	extr 27	Signal Peptide		Topology=o
FAVG1_235	aminopeptidase y	extr 13	Signal Peptide	YES	Topology=o	GO:0016020	membrane	C
FAVG1_2357	hypothetical protein FG11085.1 [Gibberella zeae PH-1]	extr 14	Signal Peptide		Topology=o
FAVG1_2364	hypothetical protein TRIVIDRAFT_68434 [Trichoderma virens Gv29-8]	extr 26	Signal Peptide		Topology=o
FAVG1_2367	polysaccharide lyase family 4	extr 22	Signal Peptide		Topology=o	GO:0005576	extracellular region	C
FAVG1_2374	mannose-binding lectin	extr 2			Topology=o
FAVG1_2375	endo- -beta-	extr 25	Signal Peptide		Topology=o	GO:0004553	hydrolase activity, hydrolyzing O-glycosyl compounds	F
FAVG1_2377	fad binding domain protein	extr 7	Signal Peptide		Topology=o	GO:0016491	oxidoreductase activity	F
FAVG1_2381	hypothetical protein TESG_03401 [Trichophyton tonsurans CBS 112818]	extr 3			Topology=o
FAVG1_2382	hypothetical protein FOXB_14287 [Fusarium oxysporum Fo5176]	extr 26	Signal Peptide		Topology=o
FAVG1_2383	hypothetical protein FOXB_04785 [Fusarium oxysporum Fo5176]	extr 23	Signal Peptide		Topology=o
FAVG1_2385	secretory	extr 27	Signal Peptide		Topology=o	GO:0004806	triglyceride lipase activity	F
FAVG1_2388	peptidase a4 family protein	extr 27	Signal Peptide		Topology=o	GO:0004190	aspartic-type endopeptidase activity	F
FAVG1_2390	fad-dependent oxygenase	extr 5			Topology=o	GO:0055114	oxidation-reduction process	P
FAVG1_2392	hypothetical protein NECHADRAFT_97189 [Nectria haematococca mpVI 77-13-4]	extr 26	Signal Peptide		Topology=o	GO:0004066	asparagine synthase (glutamine-hydrolyzing) activity	F
FAVG1_2398	glycoside hydrolase family 16 protein	extr 15	Signal Peptide		Topology=o	GO:0005975	carbohydrate metabolic process	P
FAVG1_2399	metalloprotease 1	extr 3	Signal Peptide		Topology=o	GO:0052051	interaction with host via protein secreted by type II secretion system	P
FAVG1_2402	gpi anchored	extr 13			Topology=o
FAVG1_2405	endoglucanase 3 precursor	extr 25			Topology=o	GO:0004553	hydrolase activity, hydrolyzing O-glycosyl compounds	F
FAVG1_2410	tyrosinase central domain protein	extr 14	Signal Peptide		Topology=o	GO:0046872	metal ion binding	F
FAVG1_2412	het-domain-containing protein		Signal Peptide		Topology=o
FAVG1_2414	hypothetical protein FOXB_13009 [Fusarium oxysporum Fo5176]		Signal Peptide		Topology=o
FAVG1_2417	bet v1-like protein	extr 6			Topology=o
FAVG1_2427	sarcosine oxidase	extr 8	Signal Peptide		Topology=o	GO:0016021	integral to membrane	C
FAVG1_2429	ankyrin and het domain protein	extr 5			Topology=o
FAVG1_2430	alpha-amylase a type-3 precursor	extr 25	Signal Peptide		Topology=o	GO:0004556	alpha-amylase activity	F
FAVG1_2431	abc-type fe3+ transport system	extr 21			Topology=o
FAVG1_2438	cell wall glycoprotein	extr 27	Signal Peptide		Topology=o
FAVG1_2439	hypothetical protein FG11315.1 [Gibberella zeae PH-1]	extr 23	Signal Peptide		Topology=o
FAVG1_2442	het-s domain protein		Signal Peptide		Topology=o	GO:0004672	protein kinase activity	F
FAVG1_2444	fungal alpha-l-	extr 26	Signal Peptide		Topology=o	GO:0046556	alpha-N-arabinofuranosidase activity	F
FAVG1_2446	toxin complex component orf-x2	extr 8			Topology=o
FAVG1_2447	phosphotransferase family protein	extr 5			Topology=o
FAVG1_2450	hypothetical protein FOXB_01262 [Fusarium oxysporum Fo5176]	extr 19	Signal Peptide		Topology=o
FAVG1_2451	evolved d-lactonohydrolase	extr 26	Signal Peptide		Topology=o	GO:0016787	hydrolase activity	F
FAVG1_2454	isoflavone reductase family protein	extr 4			Topology=o	GO:0000166	nucleotide binding	F
FAVG1_2458	trichothecene c-15 esterase	extr 24	Signal Peptide		Topology=o	GO:0016042	lipid catabolic process	P
FAVG1_2461	aflatoxin biosynthesis ketoreductase nor-1	extr 8			Topology=o	GO:0016491	oxidoreductase activity	F
FAVG1_2464	peroxidase catalase	extr 22	Signal Peptide		Topology=o	GO:0046872	metal ion binding	F
FAVG1_2471	glycoside hydrolase family 3 protein	extr 22	Signal Peptide		Topology=o	GO:0004553	hydrolase activity, hydrolyzing O-glycosyl compounds	F
FAVG1_2472	cytochrome p450 monooxygenase	extr 1			Topology=o	GO:0020037	heme binding	F
FAVG1_2473	aldehyde reductase	extr 10			Topology=o	GO:0044237	cellular metabolic process	P
FAVG1_248	alpha and gamma adaptin binding protein p34	extr 2			Topology=o
FAVG1_2481	glycosyltransferase family 1 protein	extr 16	Signal Peptide		Topology=o	GO:0016758	transferase activity, transferring hexosyl groups	F
FAVG1_2483	c6 transcription	extr 3			Topology=o	GO:0000981	sequence-specific DNA binding RNA polymerase II transcription factor activity	F
FAVG1_2484	cysteine dioxygenase	extr 5			Topology=o	GO:0017172	cysteine dioxygenase activity	F
FAVG1_2488	short chain dehydrogenase	extr 2			Topology=o	GO:0016491	oxidoreductase activity	F
FAVG1_2489	adam protease adm-b	extr 20	Signal Peptide		Topology=o	GO:0046872	metal ion binding	F
FAVG1_2490	oxidase	extr 15	Signal Peptide		Topology=o	GO:0004601	peroxidase activity	F
FAVG1_2491	lipase b precursor	extr 22	Signal Peptide		Topology=o
FAVG1_2495	domain-containing protein		Signal Peptide		Topology=o	GO:0016491	oxidoreductase activity	F
FAVG1_2498	tol protein	extr 2			Topology=o
FAVG1_2505	arsenic resistance protein	extr 4			Topology=o
FAVG1_2509	sarcosine oxidase	extr 22	Signal Peptide		Topology=o	GO:0055114	oxidation-reduction process	P
FAVG1_2513	beta- -galactanase	extr 11	Signal Peptide		Topology=o	GO:0005975	carbohydrate metabolic process	P
FAVG1_2515	guanyl-specific ribonuclease f1	extr 27	Signal Peptide		Topology=o	GO:0090305	nucleic acid phosphodiester bond hydrolysis	P
FAVG1_2516	endo alpha- polygalactosaminidase precusor	extr 8	Signal Peptide		Topology=o
FAVG1_2517	alpha-acetolactate decarboxylase		Signal Peptide		Topology=o	GO:0019751	polyol metabolic process	P
FAVG1_2521	gpi anchored	extr 13	Signal Peptide		Topology=o
FAVG1_2523	a chain fusarium oxysporum trypsin at atomic resolution	extr 27	Signal Peptide		Topology=o	GO:0005576	extracellular region	C
FAVG1_2524	hypothetical protein FOXB_07835 [Fusarium oxysporum Fo5176]	extr 22	Signal Peptide		Topology=o
FAVG1_2526	acetyl- acetyltransferase	extr 3			Topology=o	GO:0016747	transferase activity, transferring acyl groups other than amino-acyl groups	F
FAVG1_2529	aldehyde reductase ii	extr 9	Signal Peptide		Topology=o	GO:0005488	binding	F
FAVG1_2530	alpha-galactosidase precursor	extr 22			Topology=o	GO:0043169	cation binding	F
FAVG1_2531	hypothetical protein FG08175.1 [Gibberella zeae PH-1]	extr 23	Signal Peptide		Topology=o
FAVG1_2534	fad binding domain-containing protein	extr 21	Signal Peptide		Topology=o	GO:0050660	flavin adenine dinucleotide binding	F
FAVG1_2536	amidohydrolase family protein	extr 3			Topology=o	GO:0016810	hydrolase activity, acting on carbon-nitrogen (but not peptide) bonds	F
FAVG1_2539	ankyrin and het domain protein	extr 1			Topology=o
FAVG1_254	succinate dehydrogenase cytochrome b subunit	extr 17			Topology=o	GO:0016627	oxidoreductase activity, acting on the CH-CH group of donors	F
FAVG1_2540	extracellular	extr 27	Signal Peptide		Topology=o	GO:0005576	extracellular region	C
FAVG1_2541	hypothetical protein FOXB_09627 [Fusarium oxysporum Fo5176]	extr 12	Signal Peptide		Topology=o
FAVG1_2544	hypothetical protein FOXB_06759 [Fusarium oxysporum Fo5176]	extr 18	Signal Peptide		Topology=o
FAVG1_2551	c6 finger domain	extr 8			Topology=o	GO:0000981	sequence-specific DNA binding RNA polymerase II transcription factor activity	F
FAVG1_2554	cytochrome p450	extr 3			Topology=o	GO:0020037	heme binding	F
FAVG1_2556	oxalate decarboxylase oxdc	extr 6	Signal Peptide		Topology=o	GO:0045735	nutrient reservoir activity	F
FAVG1_2559	epl1 protein	extr 24	Signal Peptide		Topology=o
FAVG1_2560	secreted protein	extr 24	Signal Peptide		Topology=o
FAVG1_2568	multicopper oxidase	extr 9	Signal Peptide		Topology=o	GO:0016491	oxidoreductase activity	F
FAVG1_2569	possible transmembrane protein	extr 24	Signal Peptide		Topology=o
FAVG1_2570	glycoside hydrolase family 74 protein	extr 26	Signal Peptide		Topology=o	GO:0052051	interaction with host via protein secreted by type II secretion system	P
FAVG1_2572	carboxypeptidase 2	extr 6	Signal Peptide		Topology=o	GO:0006508	proteolysis	P
FAVG1_2573	ankyrin repeat protein	extr 2			Topology=o	GO:0005515	protein binding	F
FAVG1_2579	ankyrin repeat protein	extr 8	Signal Peptide		Topology=o	GO:0005515	protein binding	F
FAVG1_2583	rna polymerase rpb1 repeat domain protein	extr 14	Signal Peptide		Topology=o
FAVG1_2589	dihydroorotate dehydrogenase	extr 7			Topology=o	GO:0004152	dihydroorotate dehydrogenase activity	F
FAVG1_2593	fad binding domain containing protein	extr 8	Signal Peptide		Topology=o	GO:0055114	oxidation-reduction process	P
FAVG1_2597	carboxypeptidase y	extr 26	Signal Peptide		Topology=o	GO:0004185	serine-type carboxypeptidase activity	F
FAVG1_2599	multiple banded antigen	extr 8	Signal Peptide		Topology=o
FAVG1_2602	had-superfamily subfamily iib	extr 3			Topology=o	GO:0004615	phosphomannomutase activity	F
FAVG1_2607	calcineurin-like phosphoesterase	extr 24	Signal Peptide		Topology=o	GO:0016787	hydrolase activity	F
FAVG1_2608	polyamine oxidase	extr 18			Topology=o	GO:0016491	oxidoreductase activity	F
FAVG1_261	60s ribosomal protein mitochondrial precursor		Signal Peptide		Topology=o	GO:0005840	ribosome	C
FAVG1_2612	hypothetical protein FOXB_12544 [Fusarium oxysporum Fo5176]	extr 14			Topology=o
FAVG1_2613	cell wall glycoprotein	extr 27	Signal Peptide		Topology=o
FAVG1_2619	carboxypeptidase 2	extr 16	Signal Peptide		Topology=o	GO:0006508	proteolysis	P
FAVG1_2624	glycosyl hydrolase family 43 protein	extr 25	Signal Peptide		Topology=o	GO:0005975	carbohydrate metabolic process	P
FAVG1_2630	hypothetical protein MAA_09283 [Metarhizium anisopliae ARSEF 23]	extr 24	Signal Peptide		Topology=o
FAVG1_2633	hypothetical protein FOXB_17643 [Fusarium oxysporum Fo5176]	extr 25	Signal Peptide		Topology=o
FAVG1_2635	hypothetical protein FOXB_17645 [Fusarium oxysporum Fo5176]	extr 24	Signal Peptide		Topology=o	GO:0043581	mycelium development	P
FAVG1_2639	hypothetical protein FG00098.1 [Gibberella zeae PH-1]	extr 7	Signal Peptide		Topology=o
FAVG1_264	dna replication factor a subunit ssb3	extr 12			Topology=o
FAVG1_2640	expressed protein [Nectria haematococca mpVI 77-13-4]	extr 5			Topology=o
FAVG1_2649	3-oxoadipate enol-lactonase	extr 5			Topology=o	GO:0004834	tryptophan synthase activity	F
FAVG1_2651	acetylcholinesterase precursor	extr 24	Signal Peptide		Topology=o
FAVG1_2652	cytochrome p450	extr 3	Signal Peptide		Topology=o	GO:0020037	heme binding	F
FAVG1_2654	family protein	extr 2			Topology=o	GO:0019543	propionate catabolic process	P
FAVG1_2660	muconate cycloisomerase 1	extr 22			Topology=o
FAVG1_2661	tim barrel metal-dependent hydrolase	extr 3			Topology=o
FAVG1_2662	protein	extr 6	Signal Peptide		Topology=o
FAVG1_2666	ribokinase	extr 6	Signal Peptide		Topology=o	GO:0016310	phosphorylation	P
FAVG1_2668	hypothetical protein FG10649.1 [Gibberella zeae PH-1]	extr 24	Signal Peptide		Topology=o
FAVG1_2672	extracellular cellulase allergen asp f7-	extr 27	Signal Peptide		Topology=o
FAVG1_2674	subtilase-type proteinase psp3 precursor	extr 21	Signal Peptide		Topology=o	GO:0006508	proteolysis	P
FAVG1_2677	pectin lyase	extr 21	Signal Peptide		Topology=o	GO:0004553	hydrolase activity, hydrolyzing O-glycosyl compounds	F
FAVG1_2678	---NA---	extr 8			Topology=o
FAVG1_2680	amine flavin-containing superfamily	extr 18	Signal Peptide		Topology=o	GO:0000166	nucleotide binding	F
FAVG1_2688	zinc carboxypeptidase a	extr 22	Signal Peptide		Topology=o	GO:0006508	proteolysis	P
FAVG1_2691	hypothetical protein FOXB_13674 [Fusarium oxysporum Fo5176]		Signal Peptide		Topology=o
FAVG1_2693	alpha-l-fucosidase	extr 16	Signal Peptide		Topology=o	GO:0006004	fucose metabolic process	P
FAVG1_2694	dockerin type 1	extr 25	Signal Peptide		Topology=o
FAVG1_2699	gdsl-like lipase acylhydrolase	extr 24	Signal Peptide		Topology=o	GO:0006351	transcription, DNA-dependent	P
FAVG1_2700	fungal specific transcription factor domain-containing protein	extr 5	Signal Peptide		Topology=o	GO:0006351	transcription, DNA-dependent	P
FAVG1_2702	hypothetical protein FG03089.1 [Gibberella zeae PH-1]	extr 25	Signal Peptide		Topology=o	GO:0005488	binding	F
FAVG1_2711	short chain	extr 5			Topology=o	GO:0055114	oxidation-reduction process	P
FAVG1_2713	phenylacetone monooxygenase	extr 12			Topology=o	GO:0050660	flavin adenine dinucleotide binding	F
FAVG1_2714	short-chain dehydrogenase reductase family		Signal Peptide		Topology=o	GO:0016491	oxidoreductase activity	F
FAVG1_2716	endo- -beta-xylanase b	extr 6			Topology=o	GO:0055085	transmembrane transport	P
FAVG1_2717	amidohydrolase 2	extr 17			Topology=o	GO:0008236	serine-type peptidase activity	F
FAVG1_272	glutamyl-trna amidotransferase subunit a	extr 14			Topology=o	GO:0003824	catalytic activity	F
FAVG1_2733	enoyl- hydratase isomerase	extr 7			Topology=o	GO:0016853	isomerase activity	F
FAVG1_2735	3-carboxymuconate cyclase	extr 22			Topology=o
FAVG1_2742	flavin-binding	extr 7			Topology=o	GO:0016787	hydrolase activity	F
FAVG1_2743	endo- -beta-xylanase	extr 27	Signal Peptide		Topology=o	GO:0008810	cellulase activity	F
FAVG1_2745	hypothetical protein FOXB_02998 [Fusarium oxysporum Fo5176]	extr 20	Signal Peptide		Topology=o	GO:0005488	binding	F
FAVG1_2749	endoglucanase ii	extr 18	Signal Peptide		Topology=o	GO:0004553	hydrolase activity, hydrolyzing O-glycosyl compounds	F
FAVG1_2751	carbohydrate esterase family 16 protein	extr 22	Signal Peptide		Topology=o	GO:0044238	primary metabolic process	P
FAVG1_2755	amid-like mitochondrial	extr 8	Signal Peptide		Topology=o	GO:0050660	flavin adenine dinucleotide binding	F
FAVG1_2760	methyltransferase domain-containing protein	extr 1			Topology=o	GO:0016740	transferase activity	F
FAVG1_2761	fad dependent oxidoreductase	extr 23	Signal Peptide		Topology=o	GO:0055114	oxidation-reduction process	P
FAVG1_2779	vegetative incompatibility protein het-e-1	extr 19	Signal Peptide		Topology=o	GO:0043531	ADP binding	F
FAVG1_2789	expansin family protein	extr 26	Signal Peptide		Topology=o
FAVG1_2794	endo- -beta-	extr 26	Signal Peptide		Topology=o	GO:0052862	glucan endo-1,4-beta-glucanase activity, C-3 substituted reducing group	F
FAVG1_2795	alcohol dehydrogenase	extr 3			Topology=o	GO:0016491	oxidoreductase activity	F
FAVG1_2797	ptsp-like peptide neurotransmitter precursor	extr 26	Signal Peptide		Topology=o
FAVG1_2802	lipolytic protein g-d-s-l family	extr 2			Topology=o	GO:0016787	hydrolase activity	F
FAVG1_2803	domain-containing protein	extr 21	Signal Peptide		Topology=o	GO:0016998	cell wall macromolecule catabolic process	P
FAVG1_2809	dihydropseudooxynicotine hydrolase	extr 15	Signal Peptide		Topology=o	GO:0016787	hydrolase activity	F
FAVG1_281	lcl2_nech7 ame: full=long chronological lifespan protein 2 flags: precursor	extr 17	Signal Peptide	YES	Topology=o
FAVG1_2810	---NA---	extr 22	Signal Peptide		Topology=o
FAVG1_2814	glutathione s-transferase	extr 4			Topology=o	GO:0006351	transcription, DNA-dependent	P
FAVG1_2819	glycoside hydrolase family 115 protein	extr 21	Signal Peptide		Topology=o
FAVG1_2820	lysophospholipase	extr 22			Topology=o	GO:0004620	phospholipase activity	F
FAVG1_2823	endo- -beta-xylanase precursor	extr 21	Signal Peptide		Topology=o	GO:0005615	extracellular space	C
FAVG1_2824	polyketide synthase	extr 6			Topology=o	GO:0031177	phosphopantetheine binding	F
FAVG1_2828	mitochondrial dna replication protein yhm2	extr 4			Topology=o	GO:0006842	tricarboxylic acid transport	P
FAVG1_2830	carboxylesterase family protein	extr 24	Signal Peptide		Topology=o
FAVG1_2833	fad binding domain containing protein	extr 26	Signal Peptide		Topology=o	GO:0050660	flavin adenine dinucleotide binding	F
FAVG1_2836	hypothetical protein NECHADRAFT_86363 [Nectria haematococca mpVI 77-13-4]		Signal Peptide		Topology=o	GO:0004100	chitin synthase activity	F
FAVG1_2837	signal peptide protein	extr 11			Topology=o
FAVG1_2840	nad-dependent epimerase dehydratase	extr 4			Topology=o	GO:0000166	nucleotide binding	F
FAVG1_2850	flavin-binding monooxygenase-like protein	extr 10	Signal Peptide		Topology=o
FAVG1_2858	fad binding domain protein	extr 25	Signal Peptide		Topology=o	GO:0050660	flavin adenine dinucleotide binding	F
FAVG1_2859	22kda glycoprotein	extr 15	Signal Peptide		Topology=o
FAVG1_2861	secreted aspartic proteinase precursor	extr 24	Signal Peptide		Topology=o	GO:0004190	aspartic-type endopeptidase activity	F
FAVG1_2867	conserved hypothetical protein	extr 4			Topology=o
FAVG1_2872	pectate lyase	extr 25	Signal Peptide		Topology=o	GO:0030570	pectate lyase activity	F
FAVG1_2873	hypothetical protein FG04781.1 [Gibberella zeae PH-1]	extr 26	Signal Peptide		Topology=o
FAVG1_2876	fumarate reductase succinate dehydrogenase flavoprotein domain protein	extr 2			Topology=o	GO:0055085	transmembrane transport	P
FAVG1_2880	alkaline serine protease	extr 21	Signal Peptide		Topology=o	GO:0006508	proteolysis	P
FAVG1_2888	histidine kinase m232p	extr 4			Topology=o	GO:0000156	two-component response regulator activity	F
FAVG1_2895	fad binding domain protein	extr 27	Signal Peptide		Topology=o	GO:0050660	flavin adenine dinucleotide binding	F
FAVG1_2897	extracellular serine-rich protein	extr 25	Signal Peptide		Topology=o
FAVG1_2904	hypothetical protein FG07843.1 [Gibberella zeae PH-1]		Signal Peptide		Topology=o
FAVG1_291	hypothetical protein FG08978.1 [Gibberella zeae PH-1]	extr 24	Signal Peptide	YES	Topology=o
FAVG1_2919	gpi anchored	extr 25	Signal Peptide		Topology=o
FAVG1_2925	zinc carboxypeptidase a 1 precursor	extr 13	Signal Peptide		Topology=o	GO:0004181	metallocarboxypeptidase activity	F
FAVG1_2928	short chain	extr 7			Topology=o	GO:0055114	oxidation-reduction process	P
FAVG1_2929	like family protein	extr 6	Signal Peptide		Topology=o	GO:0000166	nucleotide binding	F
FAVG1_2930	protein 1	extr 24	Signal Peptide		Topology=o
FAVG1_2934	tricarboxylate transporter mitochondrial carrier protein	extr 7			Topology=o	GO:0006810	transport	P
FAVG1_2937	methyltransferase domain-containing protein	extr 2			Topology=o	GO:0000166	nucleotide binding	F
FAVG1_2941	6-phosphogluconate dehydrogenase family protein		Signal Peptide		Topology=o	GO:0006098	pentose-phosphate shunt	P
FAVG1_2942	fructosyl amine:oxygen oxidoreductase	extr 7			Topology=o	GO:0055114	oxidation-reduction process	P
FAVG1_2943	c6 zinc finger domain protein	extr 5			Topology=o	GO:0000981	sequence-specific DNA binding RNA polymerase II transcription factor activity	F
FAVG1_2946	short chain dehydrogenase reductase sdr	extr 11	Signal Peptide		Topology=o	GO:0016491	oxidoreductase activity	F
FAVG1_2960	dimethylglycine oxidase	extr 12	Signal Peptide		Topology=o	GO:0016491	oxidoreductase activity	F
FAVG1_2969	2-haloalkanoic acid dehalogenase		Signal Peptide		Topology=o	GO:0016787	hydrolase activity	F
FAVG1_2972	glycoside hydrolase family 61 protein	extr 26	Signal Peptide		Topology=o	GO:0004553	hydrolase activity, hydrolyzing O-glycosyl compounds	F
FAVG1_2979	hypothetical protein FOXB_07441 [Fusarium oxysporum Fo5176]	extr 21	Signal Peptide		Topology=o	GO:0030246	carbohydrate binding	F
FAVG1_2982	ankyrin repeat protein		Signal Peptide		Topology=o	GO:0005515	protein binding	F
FAVG1_2992	actin-binding protein	extr 2			Topology=o	GO:0003779	actin binding	F
FAVG1_2993	endonuclease exonuclease phosphatase family protein	extr 17	Signal Peptide		Topology=o
FAVG1_2995	hypothetical protein FOXB_04109 [Fusarium oxysporum Fo5176]	extr 26	Signal Peptide		Topology=o
FAVG1_3003	udp-glucose:glycoprotein glucosyltransferase	extr 18	Signal Peptide		Topology=o	GO:0003980	UDP-glucose:glycoprotein glucosyltransferase activity	F
FAVG1_3008	cell wall glucanase	extr 24	Signal Peptide		Topology=o	GO:0005975	carbohydrate metabolic process	P
FAVG1_301	formyltetrahydrofolate deformylase		Signal Peptide		Topology=o	GO:0008864	formyltetrahydrofolate deformylase activity	F
FAVG1_3012	ran-interacting protein mog1		Signal Peptide		Topology=o
FAVG1_3035	periplasmic beta-glucosidase beta-xylosidase	extr 16	Signal Peptide		Topology=o	GO:0009251	glucan catabolic process	P
FAVG1_3039	phosphate transport protein mir1	extr 6			Topology=o	GO:0055085	transmembrane transport	P
FAVG1_3041	peptidase dipeptidase	extr 11	Signal Peptide		Topology=o	GO:0016805	dipeptidase activity	F
FAVG1_3047	hypothetical protein FOXB_13854 [Fusarium oxysporum Fo5176]	extr 19	Signal Peptide		Topology=o
FAVG1_3048	hypothetical protein FOXB_10868 [Fusarium oxysporum Fo5176]	extr 14			Topology=o	GO:0008233	peptidase activity	F
FAVG1_3053	glutamyl-trna amidotransferase subunit a	extr 4			Topology=o	GO:0008080	N-acetyltransferase activity	F
FAVG1_3055	ankyrin repeat protein	extr 4			Topology=o	GO:0005515	protein binding	F
FAVG1_3056	gamma-glutamyltranspeptidase	extr 16	Signal Peptide		Topology=o	GO:0003840	gamma-glutamyltransferase activity	F
FAVG1_3057	yesu gene product	extr 13	Signal Peptide		Topology=o
FAVG1_3058	kelch repeat-containing protein	extr 14	Signal Peptide		Topology=o	GO:0043581	mycelium development	P
FAVG1_3071	toxin biosynthesis protein	extr 8	Signal Peptide		Topology=o
FAVG1_3076	hypothetical protein FOXB_14726 [Fusarium oxysporum Fo5176]	extr 5	Signal Peptide		Topology=o
FAVG1_3078	short chain dehydrogenase	extr 4			Topology=o	GO:0000166	nucleotide binding	F
FAVG1_3082	polyketide synthase	extr 1			Topology=o	GO:0006526	arginine biosynthetic process	P
FAVG1_3086	alcohol dehydrogenase	extr 3			Topology=o	GO:0016491	oxidoreductase activity	F
FAVG1_3088	disulfide isomerase	extr 1	Signal Peptide		Topology=o	GO:0045454	cell redox homeostasis	P
FAVG1_3092	lipolytic protein g-d-s-l family	extr 27	Signal Peptide		Topology=o	GO:0016788	hydrolase activity, acting on ester bonds	F
FAVG1_3101	mas3 protein	extr 24			Topology=o	GO:0043581	mycelium development	P
FAVG1_3105	protein	extr 7			Topology=o
FAVG1_3108	chitin binding peritrophin-a domain protein	extr 21	Signal Peptide		Topology=o	GO:0006351	transcription, DNA-dependent	P
FAVG1_311	predicted protein [Nectria haematococca mpVI 77-13-4]	extr 12			Topology=o
FAVG1_3110	d-glycerate 3-kinase	extr 5	Signal Peptide		Topology=o
FAVG1_3115	fas1 domain-containing protein	extr 9			Topology=o
FAVG1_3124	oxidoreductase	extr 7	Signal Peptide		Topology=o	GO:0004497	monooxygenase activity	F
FAVG1_3137	wd repeat-containing protein	extr 6			Topology=o	GO:0005515	protein binding	F
FAVG1_3140	3-methyl-2-oxobutanoate hydroxymethyltransferase	extr 2			Topology=o	GO:0003864	3-methyl-2-oxobutanoate hydroxymethyltransferase activity	F
FAVG1_3146	nuclear membrane fusion protein	extr 18	Signal Peptide		Topology=o
FAVG1_3153	thioredoxin-like protein	extr 2			Topology=o
FAVG1_3157	siderophore biosynthesis	extr 20	Signal Peptide		Topology=o
FAVG1_3161	phosphopantothenoylcysteine decarboxylase	extr 3			Topology=o	GO:0003824	catalytic activity	F
FAVG1_3166	hypothetical protein FOXB_11175 [Fusarium oxysporum Fo5176]	extr 24	Signal Peptide		Topology=o
FAVG1_3167	3-carboxy- -muconate cyclase		Signal Peptide		Topology=o	GO:0047768	carboxy-cis,cis-muconate cyclase activity	F
FAVG1_3172	hypothetical protein FOXB_07131 [Fusarium oxysporum Fo5176]	extr 8			Topology=o
FAVG1_3176	endonuclease exonuclease phosphatase family protein	extr 25	Signal Peptide		Topology=o	GO:0004518	nuclease activity	F
FAVG1_3194	zinc transcription factor	extr 2			Topology=o	GO:0000981	sequence-specific DNA binding RNA polymerase II transcription factor activity	F
FAVG1_3195	phosphoribosylaminoimidazole-succinocarboxamide synthase	extr 1			Topology=o	GO:0004639	phosphoribosylaminoimidazolesuccinocarboxamide synthase activity	F
FAVG1_3200	37s ribosomal protein rsm22	extr 3			Topology=o	GO:0009055	electron carrier activity	F
FAVG1_3202	glycoside hydrolase family 55 protein	extr 26	Signal Peptide		Topology=o	GO:0003824	catalytic activity	F
FAVG1_3204	hypothetical protein FOXB_05532 [Fusarium oxysporum Fo5176]	extr 27	Signal Peptide		Topology=o
FAVG1_321	hypothetical protein NECHADRAFT_83308 [Nectria haematococca mpVI 77-13-4]	extr 2			Topology=o
FAVG1_3210	agglutinin-like protein als2 fragment	extr 17	Signal Peptide		Topology=o
FAVG1_3211	meiotically up-regulated gene 182 protein	extr 5			Topology=o	GO:0046872	metal ion binding	F
FAVG1_3218	dihydrofolate reductase	extr 1			Topology=o
FAVG1_3234	ubiquitin-protein ligase molybdopterin-converting factor	extr 7			Topology=o	GO:0016874	ligase activity	F
FAVG1_3236	zinc finger protein		Signal Peptide		Topology=o	GO:0008270	zinc ion binding	F
FAVG1_3243	px domain-containing protein	extr 3			Topology=o	GO:0007154	cell communication	P
FAVG1_3244	hypothetical protein FOXB_05462 [Fusarium oxysporum Fo5176]	extr 26	Signal Peptide		Topology=o
FAVG1_3251	abhydrolase domain-containing protein	extr 4			Topology=o
FAVG1_3253	hypothetical protein FG09394.1 [Gibberella zeae PH-1]		Signal Peptide		Topology=o
FAVG1_3256	ef hand domain-containing protein	extr 12			Topology=o	GO:0008270	zinc ion binding	F
FAVG1_3257	hypothetical protein FOXB_05476 [Fusarium oxysporum Fo5176]	extr 26	Signal Peptide		Topology=o
FAVG1_3264	serine protease	extr 26	Signal Peptide		Topology=o	GO:0043086	negative regulation of catalytic activity	P
FAVG1_3268	heme steroid binding protein	extr 15	Signal Peptide		Topology=o	GO:0020037	heme binding	F
FAVG1_3274	glycoside hydrolase family 16 protein	extr 20	Signal Peptide		Topology=o	GO:0004553	hydrolase activity, hydrolyzing O-glycosyl compounds	F
FAVG1_3279	glycoside hydrolase family 17 protein	extr 19			Topology=o	GO:0004553	hydrolase activity, hydrolyzing O-glycosyl compounds	F
FAVG1_328	hypothetical protein FG02422.1 [Gibberella zeae PH-1]	extr 24	Signal Peptide	YES	Topology=o
FAVG1_3298	short-chain dehydrogenase	extr 2	Signal Peptide		Topology=o	GO:0016491	oxidoreductase activity	F
FAVG1_3299	fad dependent oxidoreductase superfamily	extr 10	Signal Peptide		Topology=o	GO:0055114	oxidation-reduction process	P
FAVG1_3300	homocysteine s-methyltransferase	extr 2			Topology=o	GO:0008898	homocysteine S-methyltransferase activity	F
FAVG1_3307	serine threonine-protein kinase chk2	extr 4	Signal Peptide		Topology=o	GO:0005524	ATP binding	F
FAVG1_3309	hypothetical protein SNOG_09466 [Phaeosphaeria nodorum SN15]	extr 10			Topology=o
FAVG1_334	hypothetical protein FG02412.1 [Gibberella zeae PH-1]	extr 6			Topology=o
FAVG1_3345	acetyl-hydrolase-like protein	extr 7	Signal Peptide		Topology=o	GO:0008152	metabolic process	P
FAVG1_3353	soluble quinoprotein glucose dehydrogenase	extr 22	Signal Peptide		Topology=o	GO:0008152	metabolic process	P
FAVG1_3368	homoserine dehydrogenase	extr 4	Signal Peptide		Topology=o	GO:0009088	threonine biosynthetic process	P
FAVG1_3370	hypothetical repeat protein	extr 26	Signal Peptide		Topology=o
FAVG1_3371	ice nucleation protein	extr 22	Signal Peptide		Topology=o	GO:0004553	hydrolase activity, hydrolyzing O-glycosyl compounds	F
FAVG1_3372	poly(adp-ribose) glycohydrolase isoform	extr 2			Topology=o	GO:0005975	carbohydrate metabolic process	P
FAVG1_3373	pectate lyase b	extr 16	Signal Peptide		Topology=o	GO:0016829	lyase activity	F
FAVG1_3378	ubiquinol-cytochrome c reductase complex 17 kd protein		Signal Peptide		Topology=o	GO:0006122	mitochondrial electron transport, ubiquinol to cytochrome c	P
FAVG1_3382	hypothetical protein FOXB_07144 [Fusarium oxysporum Fo5176]	extr 4			Topology=o
FAVG1_3386	sh3 domain-containing protein	extr 4			Topology=o	GO:0051666	actin cortical patch localization	P
FAVG1_3388	stromal membrane-associated protein	extr 11			Topology=o	GO:0008060	ARF GTPase activator activity	F
FAVG1_3399	nadh:ubiquinone oxidoreductase subunit	extr 2			Topology=o
FAVG1_3401	protein kinase domain-containing protein ppk32	extr 4			Topology=o	GO:0004672	protein kinase activity	F
FAVG1_3410	tyrosinase 2	extr 23	Signal Peptide		Topology=o	GO:0046872	metal ion binding	F
FAVG1_3416	hypothetical protein FOXB_07179 [Fusarium oxysporum Fo5176]	extr 7	Signal Peptide		Topology=o
FAVG1_342	short-chain dehydrogenase reductase sdr	extr 12	Signal Peptide		Topology=o	GO:0008152	metabolic process	P
FAVG1_343	alpha-galactosidase a precursor	extr 2			Topology=o	GO:0016798	hydrolase activity, acting on glycosyl bonds	F
FAVG1_3430	had-superfamily subfamily cecr5	extr 2			Topology=o	GO:0008152	metabolic process	P
FAVG1_3436	scp-like extracellular		Signal Peptide		Topology=o	GO:0005576	extracellular region	C
FAVG1_3442	carbamoyl-phosphate synthase	extr 5			Topology=o	GO:0005951	carbamoyl-phosphate synthase complex	C
FAVG1_3447	hypothetical protein FOXB_06803 [Fusarium oxysporum Fo5176]	extr 22	Signal Peptide		Topology=o
FAVG1_3458	hypothetical protein FOXB_06791 [Fusarium oxysporum Fo5176]	extr 19	Signal Peptide		Topology=o
FAVG1_3474	phosphatidylglycerol phosphatidylinositol transfer protein	extr 22	Signal Peptide		Topology=o	GO:0006869	lipid transport	P
FAVG1_3481	cdc45-like protein	extr 3			Topology=o	GO:0051301	cell division	P
FAVG1_3487	cop9 signalosome subunit 6	extr 3			Topology=o	GO:0005515	protein binding	F
FAVG1_3488	sorbitol dehydrogenase	extr 9			Topology=o	GO:0016491	oxidoreductase activity	F
FAVG1_3497	---NA---	extr 7	Signal Peptide		Topology=o
FAVG1_350	glucan endo- -beta-glucosidase	extr 27	Signal Peptide	YES	Topology=o
FAVG1_3518	gpi-anchor transamidase precursor	extr 11	Signal Peptide		Topology=o	GO:0042765	GPI-anchor transamidase complex	C
FAVG1_3528	laccase-1 precursor	extr 25	Signal Peptide		Topology=o	GO:0005507	copper ion binding	F
FAVG1_3538	glycoside hydrolase family 76 protein	extr 23			Topology=o	GO:0008496	mannan endo-1,6-alpha-mannosidase activity	F
FAVG1_3539	hypothetical protein FOXB_07392 [Fusarium oxysporum Fo5176]	extr 3			Topology=o
FAVG1_3540	gpi anchored	extr 26	Signal Peptide		Topology=o
FAVG1_3543	gpi-anchored cell wall beta- -endoglucanase	extr 26	Signal Peptide		Topology=o	GO:0004553	hydrolase activity, hydrolyzing O-glycosyl compounds	F
FAVG1_3551	molybdenum cofactor biosynthesis protein	extr 4			Topology=o	GO:0006777	Mo-molybdopterin cofactor biosynthetic process	P
FAVG1_356	trypsin domain protein	extr 11	Signal Peptide	YES	Topology=o	GO:0004252	serine-type endopeptidase activity	F
FAVG1_3588	mediator of rna polymerase ii transcription subunit 7	extr 1			Topology=o	GO:0006357	regulation of transcription from RNA polymerase II promoter	P
FAVG1_3593	g5 domain family protein	extr 20	Signal Peptide		Topology=o
FAVG1_3606	hypothetical protein FG05343.1 [Gibberella zeae PH-1]	extr 2	Signal Peptide		Topology=o
FAVG1_3608	hypothetical protein FOXB_03369 [Fusarium oxysporum Fo5176]	extr 27	Signal Peptide		Topology=o
FAVG1_361	short-chain dehydrogenases	extr 2	Signal Peptide		Topology=o	GO:0016491	oxidoreductase activity	F
FAVG1_362	pectate lyase	extr 2	Signal Peptide	YES	Topology=o	GO:0005576	extracellular region	C
FAVG1_3625	hect domain-containing protein	extr 1			Topology=o	GO:0005622	intracellular	C
FAVG1_364	heterokaryon incompatibility protein	extr 3			Topology=o	GO:0005515	protein binding	F
FAVG1_3653	rna 3 -terminal phosphate cyclase	extr 19			Topology=o	GO:0003824	catalytic activity	F
FAVG1_3656	glycoside hydrolase family 61 protein	extr 15	Signal Peptide		Topology=o	GO:0005975	carbohydrate metabolic process	P
FAVG1_3658	oxidoreductase	extr 10	Signal Peptide		Topology=o	GO:0016491	oxidoreductase activity	F
FAVG1_366	siderophore biosynthesis	extr 12	Signal Peptide	YES	Topology=o
FAVG1_367	hypothetical protein NECHADRAFT_88314 [Nectria haematococca mpVI 77-13-4]	extr 8	Signal Peptide		Topology=o	GO:0005515	protein binding	F
FAVG1_3670	atp synthase regulation protein nca2	extr 5	Signal Peptide		Topology=o	GO:0005739	mitochondrion	C
FAVG1_3672	hypothetical protein FOXB_00101 [Fusarium oxysporum Fo5176]	extr 5			Topology=o
FAVG1_3677	carboxylesterase family protein	extr 22	Signal Peptide		Topology=o	GO:0052689	carboxylic ester hydrolase activity	F
FAVG1_3681	glycoside hydrolase family 43	extr 23	Signal Peptide		Topology=o	GO:0045493	xylan catabolic process	P
FAVG1_3684	flavodoxin and radical sam domain protein	extr 2			Topology=o	GO:0016491	oxidoreductase activity	F
FAVG1_369	transmembrane channel-like protein 5	extr 18	Signal Peptide	YES	Topology=o
FAVG1_370	hypothetical protein FOXB_16838 [Fusarium oxysporum Fo5176]	extr 19	Signal Peptide	YES	Topology=o
FAVG1_3742	mixed-linked glucanase	extr 14			Topology=o	GO:0005779	integral to peroxisomal membrane	C
FAVG1_3755	extracellular serine-rich protein	extr 17	Signal Peptide		Topology=o	GO:0005507	copper ion binding	F
FAVG1_3759	phosphomevalonate kinase		Signal Peptide		Topology=o	GO:0016301	kinase activity	F
FAVG1_377	ankyrin repeat protein		Signal Peptide		Topology=o	GO:0005515	protein binding	F
FAVG1_3779	atp-dependent protease la		Signal Peptide		Topology=o	GO:0009295	nucleoid	C
FAVG1_3780	replication factor-a protein	extr 3			Topology=o	GO:0003676	nucleic acid binding	F
FAVG1_3783	eps15-like protein pan1p	extr 1			Topology=o	GO:0003779	actin binding	F
FAVG1_3786	prp 4 c domain-containing protein	extr 26	Signal Peptide		Topology=o
FAVG1_379	class iii chitinase 1	extr 25	Signal Peptide	YES	Topology=o
FAVG1_3795	---NA---	extr 4			Topology=o
FAVG1_380	sequence orphan	extr 19		YES	Topology=o	GO:0007155	cell adhesion	P
FAVG1_3810	pyridine nucleotide-disulfide	extr 15	Signal Peptide		Topology=o	GO:0050660	flavin adenine dinucleotide binding	F
FAVG1_3811	nad dependent epimerase dehydratase family protein	extr 3	Signal Peptide		Topology=o	GO:0000166	nucleotide binding	F
FAVG1_3817	glutathione s-transferase gst3		Signal Peptide		Topology=o	GO:0016874	ligase activity	F
FAVG1_3834	hypothetical protein FG09669.1 [Gibberella zeae PH-1]	extr 6			Topology=o	GO:0016491	oxidoreductase activity	F
FAVG1_3838	sas10 utp3 c1d	extr 3			Topology=o	GO:0003899	DNA-directed RNA polymerase activity	F
FAVG1_384	lipolytic enzyme	extr 24	Signal Peptide	YES	Topology=o	GO:0016787	hydrolase activity	F
FAVG1_3853	hypothetical protein FG05287.1 [Gibberella zeae PH-1]	extr 6	Signal Peptide		Topology=o
FAVG1_3865	pi31 proteasome regulator	extr 9	Signal Peptide		Topology=o
FAVG1_3868	flavin-containing amine	extr 3			Topology=o	GO:0016491	oxidoreductase activity	F
FAVG1_388	hypothetical protein FG05046.1 [Gibberella zeae PH-1]	extr 27	Signal Peptide	YES	Topology=o
FAVG1_3880	sequence orphan	extr 4			Topology=o
FAVG1_3884	wd repeat-containing protein	extr 4			Topology=o	GO:0005515	protein binding	F
FAVG1_389	glycoside hydrolase family 3 protein	extr 26	Signal Peptide	YES	Topology=o	GO:0004553	hydrolase activity, hydrolyzing O-glycosyl compounds	F
FAVG1_3895	lap1_nech7 ame: full=leucine aminopeptidase 1 ame: full=leucyl aminopeptidase 1 short=lap1 flags: precursor	extr 12	Signal Peptide		Topology=o	GO:0005576	extracellular region	C
FAVG1_3899	---NA---	extr 14	Signal Peptide		Topology=o
FAVG1_3904	myosin regulatory light chain cdc4	extr 2			Topology=o	GO:0005509	calcium ion binding	F
FAVG1_3905	nad -binding domain	extr 8			Topology=o	GO:0048037	cofactor binding	F
FAVG1_3917	pol ii transcription elongation factor subunit	extr 11			Topology=o	GO:0003746	translation elongation factor activity	F
FAVG1_3925	mitotic checkpoint protein bub3	extr 4			Topology=o	GO:0005515	protein binding	F
FAVG1_3927	hypothetical protein FOXB_03839 [Fusarium oxysporum Fo5176]	extr 7			Topology=o
FAVG1_393	glycosyltransferase family 1 protein	extr 7			Topology=o	GO:0016758	transferase activity, transferring hexosyl groups	F
FAVG1_3931	suppressor of mek1		Signal Peptide		Topology=o	GO:0005488	binding	F
FAVG1_3934	gtp-binding protein sas1	extr 4			Topology=o	GO:0005525	GTP binding	F
FAVG1_3935	glycoside hydrolase family 61 protein	extr 17	Signal Peptide		Topology=o	GO:0008061	chitin binding	F
FAVG1_3938	50s ribosomal protein l11		Signal Peptide		Topology=o	GO:0005762	mitochondrial large ribosomal subunit	C
FAVG1_395	short-chain	extr 4			Topology=o	GO:0016491	oxidoreductase activity	F
FAVG1_3955	nuclear pore protein	extr 2			Topology=o	GO:0005515	protein binding	F
FAVG1_3966	predicted protein [Nectria haematococca mpVI 77-13-4]	extr 1			Topology=o
FAVG1_3967	phospholipase d2	extr 2			Topology=o	GO:0003824	catalytic activity	F
FAVG1_397	glycosyl family	extr 21	Signal Peptide	YES	Topology=o	GO:0004568	chitinase activity	F
FAVG1_3977	rab gdp-dissociation inhibitor	extr 3			Topology=o	GO:0005093	Rab GDP-dissociation inhibitor activity	F
FAVG1_398	nad-dependent epimerase dehydratase	extr 9	Signal Peptide		Topology=o	GO:0044237	cellular metabolic process	P
FAVG1_399	carbohydrate esterase family 16 protein	extr 24	Signal Peptide	YES	Topology=o	GO:0016788	hydrolase activity, acting on ester bonds	F
FAVG1_3999	cytochrome p450 1a2	extr 9	Signal Peptide		Topology=o	GO:0020037	heme binding	F
FAVG1_4001	riboflavin biosynthesis protein	extr 3			Topology=o	GO:0009231	riboflavin biosynthetic process	P
FAVG1_4003	peroxisomal targeting signal 2 receptor	extr 4			Topology=o	GO:0016558	protein import into peroxisome matrix	P
FAVG1_4007	condensin subunit		Signal Peptide		Topology=o	GO:0007062	sister chromatid cohesion	P
FAVG1_4027	pci domain-containing protein	extr 3			Topology=o
FAVG1_4028	sun domain protein	extr 22	Signal Peptide	YES	Topology=o	GO:0016787	hydrolase activity	F
FAVG1_4029	spherulin-1b	extr 10	Signal Peptide	YES	Topology=o	GO:0030145	manganese ion binding	F
FAVG1_4052	pheromone precursor protein partial	extr 3	Signal Peptide	YES	Topology=o
FAVG1_4059	methylthioribose-1-phosphate isomerase	extr 1			Topology=o	GO:0019509	L-methionine salvage from methylthioadenosine	P
FAVG1_406	like polyketide cyclase	extr 2			Topology=o
FAVG1_4060	acetylornithine deacetylase	extr 21	Signal Peptide	YES	Topology=o	GO:0008237	metallopeptidase activity	F
FAVG1_4062	hypothetical protein NECHADRAFT_76080 [Nectria haematococca mpVI 77-13-4]	extr 2			Topology=o
FAVG1_4064	1-aminocyclopropane-1-carboxylate deaminase	extr 4			Topology=o	GO:0030170	pyridoxal phosphate binding	F
FAVG1_4068	dihydrodipicolinate synthetase family protein	extr 2			Topology=o	GO:0016829	lyase activity	F
FAVG1_4069	vacuolar carboxypeptidase	extr 16	Signal Peptide	YES	Topology=o	GO:0008152	metabolic process	P
FAVG1_4073	alpha beta	extr 3			Topology=o	GO:0008152	metabolic process	P
FAVG1_4077	ankyrin repeat protein	extr 18	Signal Peptide		Topology=o	GO:0005515	protein binding	F
FAVG1_409	feruloyl esterase b	extr 22	Signal Peptide	YES	Topology=o
FAVG1_4094	ring finger protein	extr 1			Topology=o	GO:0005515	protein binding	F
FAVG1_4109	glycosyltransferase family 20 protein	extr 5			Topology=o	GO:0016740	transferase activity	F
FAVG1_411	hypothetical protein FOXB_10201 [Fusarium oxysporum Fo5176]	extr 21	Signal Peptide	YES	Topology=o
FAVG1_4113	inositol monophosphatase	extr 3			Topology=o	GO:0046854	phosphatidylinositol phosphorylation	P
FAVG1_4114	catabolic 3-dehydroquinase	extr 7			Topology=o	GO:0003855	3-dehydroquinate dehydratase activity	F
FAVG1_4115	3-dehydroshikimate dehydratase	extr 3			Topology=o	GO:0003824	catalytic activity	F
FAVG1_4117	tellurite resistance protein			YES	Topology=o
FAVG1_4125	hypothetical protein FG09345.1 [Gibberella zeae PH-1]	extr 21	Signal Peptide	YES	Topology=o
FAVG1_4135	siderophore biosynthesis	extr 20	Signal Peptide	YES	Topology=o
FAVG1_4136	alpha-galactosidase a	extr 16	Signal Peptide	YES	Topology=o	GO:0005524	ATP binding	F
FAVG1_4139	hypothetical protein FOXB_08286 [Fusarium oxysporum Fo5176]	extr 21	Signal Peptide	YES	Topology=o	GO:0004795	threonine synthase activity	F
FAVG1_414	cysteine-rich secreted protein	extr 23	Signal Peptide		Topology=o
FAVG1_416	carboxypeptidase	extr 19	Signal Peptide	YES	Topology=o	GO:0004185	serine-type carboxypeptidase activity	F
FAVG1_4168	predicted protein [Nectria haematococca mpVI 77-13-4]	extr 2			Topology=o
FAVG1_4169	notch homologue 2	extr 26			Topology=o
FAVG1_4171	hypothetical protein FOXB_06007 [Fusarium oxysporum Fo5176]	extr 4			Topology=o
FAVG1_4178	hypothetical protein FG05744.1 [Gibberella zeae PH-1]	extr 3			Topology=o
FAVG1_4191	hypothetical protein FOXB_01793 [Fusarium oxysporum Fo5176]	extr 1			Topology=o
FAVG1_4192	hypothetical protein FOXB_11856 [Fusarium oxysporum Fo5176]	extr 5			Topology=o
FAVG1_4199	glycoside hydrolase family 16 protein	extr 26	Signal Peptide	YES	Topology=o	GO:0004553	hydrolase activity, hydrolyzing O-glycosyl compounds	F
FAVG1_420	galactose oxidase precursor	extr 19	Signal Peptide	YES	Topology=o	GO:0043581	mycelium development	P
FAVG1_4203	glycoside hydrolase family 47 protein	extr 6			Topology=o	GO:0016020	membrane	C
FAVG1_4204	secreted protein	extr 26	Signal Peptide	YES	Topology=o	GO:0016787	hydrolase activity	F
FAVG1_4206	ww domain-containing oxidoreductase	extr 16			Topology=o	GO:0016491	oxidoreductase activity	F
FAVG1_4209	secretory lipase	extr 25	Signal Peptide	YES	Topology=o	GO:0004806	triglyceride lipase activity	F
FAVG1_4211	keratin-associated protein 5-4	extr 26	Signal Peptide	YES	Topology=o	GO:0008061	chitin binding	F
FAVG1_4212	keratin-associated protein 10-7	extr 26	Signal Peptide	YES	Topology=o
FAVG1_422	carboxypeptidase s1	extr 24	Signal Peptide	YES	Topology=o	GO:0004185	serine-type carboxypeptidase activity	F
FAVG1_4234	wsc domain	extr 25	Signal Peptide	YES	Topology=o
FAVG1_4236	exopolygalacturonase	extr 22	Signal Peptide	YES	Topology=o	GO:0005975	carbohydrate metabolic process	P
FAVG1_4237	ankyrin	extr 2			Topology=o	GO:0005515	protein binding	F
FAVG1_4240	hypothetical protein FOXB_08746 [Fusarium oxysporum Fo5176]	extr 7			Topology=o	GO:0005622	intracellular	C
FAVG1_4247	duf1237 domain-containing protein	extr 9	Signal Peptide	YES	Topology=o	GO:0003824	catalytic activity	F
FAVG1_4257	phytanoyl- dioxygenase	extr 1			Topology=o	GO:0008112	nicotinamide N-methyltransferase activity	F
FAVG1_4260	f-box domain containing protein	extr 2			Topology=o	GO:0005515	protein binding	F
FAVG1_4278	carboxypeptidase s1	extr 26	Signal Peptide	YES	Topology=o	GO:0004185	serine-type carboxypeptidase activity	F
FAVG1_4286	sarcosine oxidase	extr 14	Signal Peptide		Topology=o	GO:0055114	oxidation-reduction process	P
FAVG1_4288	subtilisin-like protease	extr 14	Signal Peptide	YES	Topology=o	GO:0043086	negative regulation of catalytic activity	P
FAVG1_4289	nucleoside-diphosphate-sugar epimerase	extr 4			Topology=o	GO:0000166	nucleotide binding	F
FAVG1_429	fumarate reductase flavoprotein subunit	extr 12	Signal Peptide		Topology=o	GO:0055114	oxidation-reduction process	P
FAVG1_4293	cell division control protein 2	extr 1			Topology=o	GO:0006468	protein phosphorylation	P
FAVG1_430	ankyrin repeat protein	extr 2	Signal Peptide		Topology=o	GO:0005515	protein binding	F
FAVG1_4320	hypothetical protein FG08494.1 [Gibberella zeae PH-1]	extr 26	Signal Peptide	YES	Topology=o
FAVG1_4321	nuclease s1	extr 20	Signal Peptide	YES	Topology=o	GO:0004519	endonuclease activity	F
FAVG1_4323	aspartate-semialdehyde dehydrogenase	extr 8			Topology=o	GO:0005737	cytoplasm	C
FAVG1_4336	d-arabinitol dehydrogenase		Signal Peptide		Topology=o	GO:0016491	oxidoreductase activity	F
FAVG1_435	salicylate hydroxylase	extr 4			Topology=o	GO:0055114	oxidation-reduction process	P
FAVG1_4361	beta-ig-h3 fasciclin	extr 24	Signal Peptide	YES	Topology=o
FAVG1_4369	nad dependent epimerase		Signal Peptide		Topology=o	GO:0000166	nucleotide binding	F
FAVG1_438	hydrophobin 3 precursor	extr 26	Signal Peptide	YES	Topology=o
FAVG1_4382	thaumatin family protein	extr 24		YES	Topology=o	GO:0043581	mycelium development	P
FAVG1_4387	cell wall protein	extr 24	Signal Peptide	YES	Topology=o
FAVG1_4410	rab proteins geranylgeranyltransferase component a	extr 11			Topology=o
FAVG1_4411	exosome complex exonuclease rrp43	extr 3			Topology=o	GO:0005840	ribosome	C
FAVG1_4416	aspartic endopeptidase	extr 20	Signal Peptide	YES	Topology=o	GO:0043581	mycelium development	P
FAVG1_4428	msc7 protein	extr 5			Topology=o	GO:0016620	oxidoreductase activity, acting on the aldehyde or oxo group of donors, NAD or NADP as acceptor	F
FAVG1_4442	2-dehydropantoate 2-reductase		Signal Peptide		Topology=o	GO:0005737	cytoplasm	C
FAVG1_4445	porphobilinogen deaminase	extr 2			Topology=o
FAVG1_4449	hypothetical protein FOXB_10990 [Fusarium oxysporum Fo5176]	extr 25	Signal Peptide	YES	Topology=o
FAVG1_4458	chalcone and stilbene synthase domain-containing protein		Signal Peptide		Topology=o	GO:0016747	transferase activity, transferring acyl groups other than amino-acyl groups	F
FAVG1_4459	cytochrome p450	extr 6	Signal Peptide		Topology=o	GO:0020037	heme binding	F
FAVG1_4465	nad dependent epimerase		Signal Peptide		Topology=o	GO:0044237	cellular metabolic process	P
FAVG1_4478	homogentisate -dioxygenase	extr 3			Topology=o	GO:0004411	homogentisate 1,2-dioxygenase activity	F
FAVG1_4479	gnat family	extr 3			Topology=o	GO:0008080	N-acetyltransferase activity	F
FAVG1_4483	hypothetical protein TRIATDRAFT_297858 [Trichoderma atroviride IMI 206040]		Signal Peptide		Topology=o
FAVG1_4487	c6 transcription	extr 7			Topology=o	GO:0000981	sequence-specific DNA binding RNA polymerase II transcription factor activity	F
FAVG1_449	fad linked oxidase domain protein	extr 3			Topology=o	GO:0050660	flavin adenine dinucleotide binding	F
FAVG1_4494	ankyrin unc44	extr 4			Topology=o	GO:0005515	protein binding	F
FAVG1_4499	hypothetical protein FG08339.1 [Gibberella zeae PH-1]		Signal Peptide		Topology=o	GO:0005739	mitochondrion	C
FAVG1_45	mitochondrial import inner membrane translocase subunit tim23	extr 13			Topology=o	GO:0016021	integral to membrane	C
FAVG1_4505	gtp binding protein	extr 5			Topology=o	GO:0005488	binding	F
FAVG1_4506	mitochondrial import inner membrane translocase subunit tim16	extr 1			Topology=o	GO:0005743	mitochondrial inner membrane	C
FAVG1_4508	biotin apo-protein	extr 8			Topology=o	GO:0006464	cellular protein modification process	P
FAVG1_4516	cytochrome p450 alkane		Signal Peptide		Topology=o	GO:0020037	heme binding	F
FAVG1_452	glutamyl-trna amidotransferase	extr 25	Signal Peptide	YES	Topology=o	GO:0016884	carbon-nitrogen ligase activity, with glutamine as amido-N-donor	F
FAVG1_4526	wsc domain-containing protein	extr 17	Signal Peptide		Topology=o
FAVG1_4530	upf0665 family protein c	extr 2			Topology=o
FAVG1_4536	ornithine cyclodeaminase mu-crystallin family protein		Signal Peptide		Topology=o	GO:0016787	hydrolase activity	F
FAVG1_4539	neutral protease	extr 27	Signal Peptide	YES	Topology=o	GO:0046872	metal ion binding	F
FAVG1_4540	hypothetical protein FOXB_04864 [Fusarium oxysporum Fo5176]	extr 17	Signal Peptide		Topology=o
FAVG1_455	tpa_inf: bifunctional dethiobiotin synthetase adenosylmethionine-8-amino-7-oxononanoate aminotransferase	extr 9			Topology=o	GO:0008270	zinc ion binding	F
FAVG1_4557	u-box domain containing protein	extr 3			Topology=o	GO:0005515	protein binding	F
FAVG1_4565	beta- -glucanase	extr 22	Signal Peptide	YES	Topology=o	GO:0046557	glucan endo-1,6-beta-glucosidase activity	F
FAVG1_4569	a chain anatomy of glycosynthesis: structure and kinetics of the humicola insolens cel7be197a and e197s glycosynthase mutants	extr 8	Signal Peptide	YES	Topology=o	GO:0008810	cellulase activity	F
FAVG1_4573	alpha- -glucanase	extr 24	Signal Peptide	YES	Topology=o	GO:0016798	hydrolase activity, acting on glycosyl bonds	F
FAVG1_4575	small secreted protein	extr 22	Signal Peptide	YES	Topology=o
FAVG1_458	protein flug	extr 6	Signal Peptide	YES	Topology=o	GO:0008152	metabolic process	P
FAVG1_4582	hypothetical protein FOXB_09544 [Fusarium oxysporum Fo5176]	extr 26	Signal Peptide	YES	Topology=o
FAVG1_4587	hypothetical protein FG08219.1 [Gibberella zeae PH-1]	extr 3	Signal Peptide	YES	Topology=o
FAVG1_4589	duf1237 domain protein	extr 21	Signal Peptide	YES	Topology=o	GO:0003824	catalytic activity	F
FAVG1_459	---NA---		Signal Peptide		Topology=o
FAVG1_4595	cell surface protein	extr 27	Signal Peptide	YES	Topology=o
FAVG1_4597	glycoside hydrolase family 78 protein	extr 25	Signal Peptide	YES	Topology=o	GO:0016787	hydrolase activity	F
FAVG1_4619	hypothetical protein FG11135.1 [Gibberella zeae PH-1]	extr 4	Signal Peptide	YES	Topology=o
FAVG1_462	homoserine acetyltransferase family protein	extr 8			Topology=o	GO:0005737	cytoplasm	C
FAVG1_4620	hypothetical protein FG07755.1 [Gibberella zeae PH-1]	extr 15	Signal Peptide	YES	Topology=o
FAVG1_4625	cell wall protein	extr 22	Signal Peptide	YES	Topology=o	GO:0016020	membrane	C
FAVG1_4628	hypothetical protein FOXB_15667 [Fusarium oxysporum Fo5176]	extr 19	Signal Peptide	YES	Topology=o
FAVG1_4629	glutamate carboxypeptidase 2	extr 18	Signal Peptide	YES	Topology=o	GO:0008233	peptidase activity	F
FAVG1_4631	hypothetical protein FOXB_12293 [Fusarium oxysporum Fo5176]	extr 20	Signal Peptide	YES	Topology=o
FAVG1_4644	hypothetical protein MAA_09220 [Metarhizium anisopliae ARSEF 23]	extr 3			Topology=o
FAVG1_4645	fad dependent oxidoreductase	extr 12	Signal Peptide	YES	Topology=o	GO:0004497	monooxygenase activity	F
FAVG1_4648	fad-dependent monooxygenase	extr 7	Signal Peptide		Topology=o	GO:0004497	monooxygenase activity	F
FAVG1_4649	polyketide synthetase	extr 3			Topology=o	GO:0016740	transferase activity	F
FAVG1_4650	tenascin precursor	extr 11	Signal Peptide	YES	Topology=o
FAVG1_4655	dimethylaniline monooxygenase 2	extr 12	Signal Peptide		Topology=o	GO:0050660	flavin adenine dinucleotide binding	F
FAVG1_4656	cellulose-binding protein	extr 23	Signal Peptide	YES	Topology=o
FAVG1_4657	hypothetical protein FOXB_05725 [Fusarium oxysporum Fo5176]	extr 23	Signal Peptide	YES	Topology=o
FAVG1_4660	hypothetical protein FG07728.1 [Gibberella zeae PH-1]	extr 23	Signal Peptide	YES	Topology=o
FAVG1_4664	copper resistance protein crd2	extr 2			Topology=o
FAVG1_4665	fad dependent oxidoreductase superfamily	extr 17			Topology=o	GO:0055114	oxidation-reduction process	P
FAVG1_4666	had-superfamily subfamily variant 2 (had-like)	extr 3			Topology=o	GO:0008152	metabolic process	P
FAVG1_4672	nitrilase	extr 2			Topology=o	GO:0016810	hydrolase activity, acting on carbon-nitrogen (but not peptide) bonds	F
FAVG1_4675	alcohol dehydrogenase	extr 1			Topology=o	GO:0016491	oxidoreductase activity	F
FAVG1_4677	cytochrome p450	extr 2			Topology=o	GO:0020037	heme binding	F
FAVG1_468	cytosolic fe-s cluster assembling factor cfd1	extr 2	Signal Peptide		Topology=o	GO:0005737	cytoplasm	C
FAVG1_4680	het-s domain protein		Signal Peptide		Topology=o	GO:0004672	protein kinase activity	F
FAVG1_4681	nacht and ankyrin domain protein		Signal Peptide		Topology=o	GO:0005524	ATP binding	F
FAVG1_4682	cutinase	extr 23	Signal Peptide	YES	Topology=o	GO:0005576	extracellular region	C
FAVG1_4683	irs4_cocim ame: full=increased rdna silencing protein 4	extr 22	Signal Peptide	YES	Topology=o	GO:0005975	carbohydrate metabolic process	P
FAVG1_4684	abc-type fe3+ transport system	extr 10	Signal Peptide	YES	Topology=o
FAVG1_4686	short chain dehydrogenase reductase	extr 12	Signal Peptide		Topology=o	GO:0016491	oxidoreductase activity	F
FAVG1_4690	alpha-glucosidase	extr 21	Signal Peptide	YES	Topology=o	GO:0030246	carbohydrate binding	F
FAVG1_4697	fad dependent oxidoreductase	extr 24	Signal Peptide	YES	Topology=o	GO:0016491	oxidoreductase activity	F
FAVG1_4698	hypothetical protein FOXB_00762 [Fusarium oxysporum Fo5176]	extr 27	Signal Peptide	YES	Topology=o
FAVG1_47	dephospho- kinase	extr 5			Topology=o	GO:0015937	coenzyme A biosynthetic process	P
FAVG1_4707	hypothetical protein FCERE_0002 [Fusarium culmorum]	extr 26	Signal Peptide	YES	Topology=o
FAVG1_4714	c6 transcription	extr 3			Topology=o	GO:0003677	DNA binding	F
FAVG1_4720	hypothetical protein FG06467.1 [Gibberella zeae PH-1]	extr 26	Signal Peptide	YES	Topology=o
FAVG1_4722	nad binding rossmann fold oxidoreductase	extr 17	Signal Peptide		Topology=o	GO:0050112	inositol 2-dehydrogenase activity	F
FAVG1_4731	lipoprotein vsac partial	extr 5			Topology=o
FAVG1_4736	hypothetical protein MYCTH_2065465 [Myceliophthora thermophila ATCC 42464]	extr 2			Topology=o
FAVG1_4738	protein	extr 17		YES	Topology=o
FAVG1_4739	alcohol dehydrogenase domain protein	extr 9			Topology=o	GO:0003939	L-iditol 2-dehydrogenase activity	F
FAVG1_4743	glutamyl-trna amidotransferase	extr 26	Signal Peptide	YES	Topology=o	GO:0016884	carbon-nitrogen ligase activity, with glutamine as amido-N-donor	F
FAVG1_4744	arginine deiminase type-3	extr 16	Signal Peptide	YES	Topology=o	GO:0004668	protein-arginine deiminase activity	F
FAVG1_4745	amidohydrolase 3	extr 22	Signal Peptide	YES	Topology=o	GO:0016787	hydrolase activity	F
FAVG1_4749	delta-1-pyrroline-5-carboxylate mitochondrial precursor	extr 6			Topology=o	GO:0003842	1-pyrroline-5-carboxylate dehydrogenase activity	F
FAVG1_475	xylosidase : arabinofuranosidase	extr 23		YES	Topology=o	GO:0004553	hydrolase activity, hydrolyzing O-glycosyl compounds	F
FAVG1_4751	hypothetical protein FG03046.1 [Gibberella zeae PH-1]	extr 3	Signal Peptide	YES	Topology=o
FAVG1_4752	---NA---	extr 25	Signal Peptide	YES	Topology=o
FAVG1_4753	conidial hydrophobin	extr 26	Signal Peptide	YES	Topology=o	GO:0005199	structural constituent of cell wall	F
FAVG1_4756	rodlet peptide	extr 23	Signal Peptide	YES	Topology=o	GO:0005199	structural constituent of cell wall	F
FAVG1_4759	---NA---	extr 24	Signal Peptide	YES	Topology=o
FAVG1_4762	fungal specific transcription factor domain-containing protein	extr 13			Topology=o	GO:0006351	transcription, DNA-dependent	P
FAVG1_4766	hypothetical protein FOXB_08199 [Fusarium oxysporum Fo5176]	extr 24	Signal Peptide	YES	Topology=o	GO:0005488	binding	F
FAVG1_4773	family protein	extr 14	Signal Peptide		Topology=o	GO:0000166	nucleotide binding	F
FAVG1_4777	pectate lyase	extr 21			Topology=o	GO:0020037	heme binding	F
FAVG1_4787	fad binding domain protein	extr 17	Signal Peptide		Topology=o	GO:0005488	binding	F
FAVG1_4788	monooxygenase fad-binding protein	extr 1			Topology=o	GO:0016491	oxidoreductase activity	F
FAVG1_4791	fad binding domain-containing protein		Signal Peptide		Topology=o	GO:0016491	oxidoreductase activity	F
FAVG1_4795	glycosyl hydrolase family 43 protein	extr 26	Signal Peptide	YES	Topology=o	GO:0004553	hydrolase activity, hydrolyzing O-glycosyl compounds	F
FAVG1_4797	hypothetical protein [Botryotinia fuckeliana]	extr 23	Signal Peptide	YES	Topology=o
FAVG1_4800	metalloprotease	extr 26	Signal Peptide	YES	Topology=o	GO:0051704	multi-organism process	P
FAVG1_4802	cell wall glycosyl hydrolase	extr 7			Topology=o	GO:0008152	metabolic process	P
FAVG1_4803	endo- -beta-xylanase	extr 23	Signal Peptide	YES	Topology=o	GO:0005975	carbohydrate metabolic process	P
FAVG1_4804	fungal transcriptional regulatory protein	extr 8			Topology=o
FAVG1_4808	extracellular dioxygenase	extr 15	Signal Peptide	YES	Topology=o	GO:0008199	ferric iron binding	F
FAVG1_4809	glycoside hydrolase family 2 protein	extr 21		YES	Topology=o	GO:0004553	hydrolase activity, hydrolyzing O-glycosyl compounds	F
FAVG1_4810	serine protease	extr 11	Signal Peptide	YES	Topology=o	GO:0004252	serine-type endopeptidase activity	F
FAVG1_4812	hypothetical protein CIMG_06497 [Coccidioides immitis RS]		Signal Peptide		Topology=o
FAVG1_482	hypothetical protein NECHADRAFT_56315 [Nectria haematococca mpVI 77-13-4]	extr 10			Topology=o
FAVG1_4821	family 5 carbohydrate esterase	extr 25	Signal Peptide	YES	Topology=o	GO:0003676	nucleic acid binding	F
FAVG1_4822	hypothetical protein FG02390.1 [Gibberella zeae PH-1]	extr 14	Signal Peptide	YES	Topology=o	GO:0003824	catalytic activity	F
FAVG1_4826	het domain protein	extr 1			Topology=o	GO:0005515	protein binding	F
FAVG1_4828	hypothetical protein FG03096.1 [Gibberella zeae PH-1]	extr 26	Signal Peptide	YES	Topology=o
FAVG1_483	peroxidase family protein	extr 6			Topology=o	GO:0020037	heme binding	F
FAVG1_4837	o-methylsterigmatocystin oxidoreductase	extr 7	Signal Peptide		Topology=o	GO:0020037	heme binding	F
FAVG1_4838	ankyrin repeat and sam domain containing protein 6	extr 4			Topology=o
FAVG1_4839	protein	extr 4			Topology=o
FAVG1_4842	arylsulfatase	extr 19	Signal Peptide	YES	Topology=o	GO:0000166	nucleotide binding	F
FAVG1_4847	glycosyl hydrolase	extr 9			Topology=o
FAVG1_485	xenobiotic compound	extr 3			Topology=o	GO:0004497	monooxygenase activity	F
FAVG1_4854	glycosyl hydrolase family protein	extr 5			Topology=o	GO:0005975	carbohydrate metabolic process	P
FAVG1_4855	hypothetical membrane protein	extr 3			Topology=o	GO:0000981	sequence-specific DNA binding RNA polymerase II transcription factor activity	F
FAVG1_4865	---NA---	extr 1			Topology=o
FAVG1_4879	ubx domain-containing protein	extr 3			Topology=o	GO:0005515	protein binding	F
FAVG1_4881	conserved fungal protein	extr 2			Topology=o
FAVG1_4882	ankyrin unc44	extr 8	Signal Peptide		Topology=o	GO:0005515	protein binding	F
FAVG1_489	protein	extr 5			Topology=o
FAVG1_4891	acid phosphatase	extr 26	Signal Peptide	YES	Topology=o	GO:0016787	hydrolase activity	F
FAVG1_4902	hypothetical protein FOXB_04538 [Fusarium oxysporum Fo5176]	extr 8			Topology=o
FAVG1_4918	lipase	extr 27	Signal Peptide	YES	Topology=o	GO:0050253	retinyl-palmitate esterase activity	F
FAVG1_4933	hypothetical protein FOXB_04570 [Fusarium oxysporum Fo5176]	extr 13	Signal Peptide		Topology=o
FAVG1_494	monodehydroascorbate reductase	extr 11			Topology=o	GO:0045454	cell redox homeostasis	P
FAVG1_4940	hypothetical protein FOXB_04576 [Fusarium oxysporum Fo5176]	extr 5			Topology=o
FAVG1_4942	hypothetical protein FOXB_04578 [Fusarium oxysporum Fo5176]	extr 10	Signal Peptide	YES	Topology=o
FAVG1_4945	para-nitrobenzyl esterase	extr 16		YES	Topology=o	GO:0004104	cholinesterase activity	F
FAVG1_4946	hypothetical protein FG05936.1 [Gibberella zeae PH-1]	extr 6	Signal Peptide	YES	Topology=o
FAVG1_4949	carboxyphosphonoenolpyruvate phosphonomutase-like protein	extr 3			Topology=o	GO:0008152	metabolic process	P
FAVG1_4952	hypothetical protein FG05943.1 [Gibberella zeae PH-1]	extr 15		YES	Topology=o
FAVG1_4961	alpha beta hydrolase fold protein	extr 3			Topology=o	GO:0004414	homoserine O-acetyltransferase activity	F
FAVG1_4966	cytochrome	extr 8	Signal Peptide		Topology=o	GO:0020037	heme binding	F
FAVG1_4979	hypothetical protein FG05970.1 [Gibberella zeae PH-1]	extr 26	Signal Peptide	YES	Topology=o
FAVG1_498	sporulation associated protein	extr 2			Topology=o
FAVG1_4987	wsc domain-containing protein	extr 14	Signal Peptide	YES	Topology=o
FAVG1_4991	cellobiose dehydrogenase	extr 17	Signal Peptide	YES	Topology=o	GO:0005975	carbohydrate metabolic process	P
FAVG1_5	cell cycle control protein cdc123	extr 1			Topology=o	GO:0043581	mycelium development	P
FAVG1_5014	ap-3 complex subunit sigma	extr 3			Topology=o	GO:0015031	protein transport	P
FAVG1_5023	necrosis- and ethylene-inducing protein 2 precursor	extr 27	Signal Peptide	YES	Topology=o
FAVG1_5029	extracellular serine-rich protein	extr 26	Signal Peptide	YES	Topology=o
FAVG1_5034	3-oxoacyl-acyl carrier protein reductase	extr 14			Topology=o	GO:0016491	oxidoreductase activity	F
FAVG1_5038	meiotic recombination protein ski8	extr 9			Topology=o	GO:0003735	structural constituent of ribosome	F
FAVG1_504	endoglucanase v	extr 24	Signal Peptide	YES	Topology=o	GO:0005576	extracellular region	C
FAVG1_5040	glycoside hydrolase family 72 protein	extr 24	Signal Peptide	YES	Topology=o	GO:0016787	hydrolase activity	F
FAVG1_5053	hypothetical protein FOXB_08913 [Fusarium oxysporum Fo5176]	extr 13			Topology=o
FAVG1_5054	ras-related protein rab7		Signal Peptide		Topology=o	GO:0005525	GTP binding	F
FAVG1_5059	urease accessory protein	extr 5			Topology=o	GO:0016151	nickel cation binding	F
FAVG1_5071	hypothetical protein FOXB_04021 [Fusarium oxysporum Fo5176]	extr 13		YES	Topology=o
FAVG1_5079	glucosamine 6-phosphate synthetase	extr 10			Topology=o	GO:0006541	glutamine metabolic process	P
FAVG1_5094	hypothetical protein FOXB_03993 [Fusarium oxysporum Fo5176]	extr 13	Signal Peptide	YES	Topology=o
FAVG1_5096	actin-like atpase domain-containing protein	extr 6			Topology=o
FAVG1_5099	formate dehydrogenase	extr 2			Topology=o	GO:0051287	NAD binding	F
FAVG1_510	endo- -beta-	extr 17	Signal Peptide	YES	Topology=o	GO:0005975	carbohydrate metabolic process	P
FAVG1_5109	polysaccharide lyase family 4	extr 21	Signal Peptide	YES	Topology=o	GO:0016837	carbon-oxygen lyase activity, acting on polysaccharides	F
FAVG1_5116	glycoside hydrolase family 61 protein	extr 4	Signal Peptide	YES	Topology=o	GO:0005576	extracellular region	C
FAVG1_5127	argininosuccinate synthase		Signal Peptide		Topology=o	GO:0005829	cytosol	C
FAVG1_5133	hypothetical protein FG06091.1 [Gibberella zeae PH-1]	extr 6			Topology=o
FAVG1_5136	disease resistance protein		Signal Peptide		Topology=o
FAVG1_5137	glycoside hydrolase	extr 26	Signal Peptide	YES	Topology=o	GO:0019028	viral capsid	C
FAVG1_5141	methylglutaconyl- hydratase	extr 2			Topology=o	GO:0016853	isomerase activity	F
FAVG1_5145	hsp40 co-chaperone	extr 8			Topology=o	GO:0031072	heat shock protein binding	F
FAVG1_5149	hypothetical protein FG06076.1 [Gibberella zeae PH-1]	extr 19	Signal Peptide	YES	Topology=o
FAVG1_5158	ccch zinc finger domain protein	extr 3			Topology=o	GO:0008270	zinc ion binding	F
FAVG1_516	zinc knuckle domain containing protein	extr 3			Topology=o	GO:0008270	zinc ion binding	F
FAVG1_5168	aldose 1-epimerase	extr 12	Signal Peptide		Topology=o	GO:0030246	carbohydrate binding	F
FAVG1_5182	nucleotide-binding domain containing protein	extr 15	Signal Peptide		Topology=o
FAVG1_5186	fmi1 protein	extr 7			Topology=o	GO:0055114	oxidation-reduction process	P
FAVG1_519	hypothetical protein FOXB_01310 [Fusarium oxysporum Fo5176]		Signal Peptide		Topology=o
FAVG1_5201	heterokaryon incompatibility protein het-c	extr 23	Signal Peptide	YES	Topology=o
FAVG1_5206	cfem domain containing protein	extr 26	Signal Peptide	YES	Topology=o	GO:0043581	mycelium development	P
FAVG1_5213	pirin	extr 20	Signal Peptide	YES	Topology=o
FAVG1_5214	hypothetical protein FOXB_05081 [Fusarium oxysporum Fo5176]	extr 5	Signal Peptide		Topology=o
FAVG1_5237	killer toxin sensitivity protein	extr 1			Topology=o
FAVG1_5239	hypothetical protein FOXB_11053 [Fusarium oxysporum Fo5176]	extr 8	Signal Peptide		Topology=o
FAVG1_5246	glycoside hydrolase family 63 protein	extr 15	Signal Peptide	YES	Topology=o	GO:0009311	oligosaccharide metabolic process	P
FAVG1_5252	checkpoint protein hus1	extr 2			Topology=o	GO:0000077	DNA damage checkpoint	P
FAVG1_5284	hypothetical protein FG06252.1 [Gibberella zeae PH-1]	extr 12			Topology=o
FAVG1_5294	dj-1 family protein	extr 25	Signal Peptide	YES	Topology=o
FAVG1_5301	hypothetical protein FOXB_13339 [Fusarium oxysporum Fo5176]		Signal Peptide		Topology=o
FAVG1_5310	glycoside hydrolase family 15 protein	extr 26	Signal Peptide	YES	Topology=o	GO:0004339	glucan 1,4-alpha-glucosidase activity	F
FAVG1_5331	prefoldin subunit	extr 8	Signal Peptide	YES	Topology=o
FAVG1_5333	rrna processing protein	extr 3			Topology=o
FAVG1_535	oxidoreductase nad-binding rossmann fold protein	extr 5	Signal Peptide		Topology=o	GO:0050660	flavin adenine dinucleotide binding	F
FAVG1_5364	gnat family family	extr 3			Topology=o	GO:0008080	N-acetyltransferase activity	F
FAVG1_5367	subtilisin-like protease	extr 22	Signal Peptide	YES	Topology=o	GO:0006508	proteolysis	P
FAVG1_5376	hypothetical protein FG06341.1 [Gibberella zeae PH-1]	extr 3			Topology=o
FAVG1_5378	cbs domain-containing protein	extr 1			Topology=o
FAVG1_54	hypothetical protein FOXB_13742 [Fusarium oxysporum Fo5176]	extr 2			Topology=o
FAVG1_5413	wd40 repeat-like-containing domain		Signal Peptide		Topology=o	GO:0005515	protein binding	F
FAVG1_542	alpha beta hydrolase	extr 22	Signal Peptide	YES	Topology=o	GO:0016787	hydrolase activity	F
FAVG1_5420	oxidation resistance protein 1	extr 2			Topology=o	GO:0005739	mitochondrion	C
FAVG1_5421	uroporphyrinogen-iii synthase	extr 2			Topology=o	GO:0033014	tetrapyrrole biosynthetic process	P
FAVG1_5422	augmenter of liver regeneration	extr 4			Topology=o	GO:0016972	thiol oxidase activity	F
FAVG1_5430	chrd superfamily protein	extr 16	Signal Peptide	YES	Topology=o
FAVG1_5437	and tpr domain protein	extr 7	Signal Peptide	YES	Topology=o	GO:0006457	protein folding	P
FAVG1_5445	glyoxalase family protein	extr 10			Topology=o
FAVG1_545	hypothetical protein FOXB_01278 [Fusarium oxysporum Fo5176]	extr 12	Signal Peptide	YES	Topology=o
FAVG1_5461	hypothetical protein FG07056.1 [Gibberella zeae PH-1]	extr 3			Topology=o
FAVG1_547	sad1 unc domain-containing protein	extr 15	Signal Peptide	YES	Topology=o
FAVG1_5482	6-phosphogluconolactonase	extr 7			Topology=o	GO:0043581	mycelium development	P
FAVG1_5492	hypothetical protein FOXB_07667 [Fusarium oxysporum Fo5176]	extr 10	Signal Peptide	YES	Topology=o
FAVG1_55	hypothetical protein FOXB_13743 [Fusarium oxysporum Fo5176]	extr 2	Signal Peptide		Topology=o	GO:0004672	protein kinase activity	F
FAVG1_5508	ferritin ribonucleotide reductase-like-protein	extr 22	Signal Peptide	YES	Topology=o	GO:0016491	oxidoreductase activity	F
FAVG1_5513	hypothetical protein FG07005.1 [Gibberella zeae PH-1]	extr 12			Topology=o
FAVG1_5517	acid	extr 20	Signal Peptide	YES	Topology=o	GO:0004767	sphingomyelin phosphodiesterase activity	F
FAVG1_5527	secreted protein	extr 24	Signal Peptide	YES	Topology=o
FAVG1_554	hypothetical protein FG02604.1 [Gibberella zeae PH-1]	extr 8	Signal Peptide		Topology=o	GO:0005488	binding	F
FAVG1_555	xaa-pro aminopeptidase	extr 1			Topology=o	GO:0046872	metal ion binding	F
FAVG1_5551	phosphoglycerate mutase family protein	extr 14			Topology=o
FAVG1_5590	adenosine kinase	extr 2			Topology=o	GO:0004001	adenosine kinase activity	F
FAVG1_5591	60s ribosomal protein l2		Signal Peptide		Topology=o	GO:0005840	ribosome	C
FAVG1_5602	2-dehydropantoate 2-reductase family protein	extr 21	Signal Peptide		Topology=o	GO:0005737	cytoplasm	C
FAVG1_5603	long chain fatty alcohol oxidase	extr 3			Topology=o	GO:0050660	flavin adenine dinucleotide binding	F
FAVG1_5604	hypothetical protein FOXB_17533 [Fusarium oxysporum Fo5176]	extr 8			Topology=o
FAVG1_5611	upf0047 domain protein	extr 3			Topology=o	GO:0005829	cytosol	C
FAVG1_5612	cleavage and polyadenylation specificity factor subunit 5	extr 1			Topology=o	GO:0006378	mRNA polyadenylation	P
FAVG1_5614	mitochondrial cytochrome c oxidase assembly factor		Signal Peptide		Topology=o
FAVG1_5618	wd40 domain-containing protein	extr 15			Topology=o
FAVG1_5622	carboxypeptidase y precursor	extr 23	Signal Peptide	YES	Topology=o	GO:0004185	serine-type carboxypeptidase activity	F
FAVG1_5628	hypothetical protein FOXB_08585 [Fusarium oxysporum Fo5176]	extr 18	Signal Peptide	YES	Topology=o
FAVG1_5630	glycoside hydrolase family 16 protein	extr 24	Signal Peptide	YES	Topology=o	GO:0005975	carbohydrate metabolic process	P
FAVG1_5638	nacht and ankyrin domain protein		Signal Peptide		Topology=o	GO:0005515	protein binding	F
FAVG1_5642	c6 zinc finger domain protein	extr 11			Topology=o	GO:0006351	transcription, DNA-dependent	P
FAVG1_5645	short chain dehydrogenase		Signal Peptide		Topology=o	GO:0016491	oxidoreductase activity	F
FAVG1_5647	dihydrofolate reductase		Signal Peptide		Topology=o	GO:0004146	dihydrofolate reductase activity	F
FAVG1_5648	3-oxoacyl-	extr 5	Signal Peptide		Topology=o	GO:0006633	fatty acid biosynthetic process	P
FAVG1_5660	glyoxal oxidase precursor	extr 22	Signal Peptide	YES	Topology=o
FAVG1_5662	alkbh6 protein	extr 2			Topology=o	GO:0055114	oxidation-reduction process	P
FAVG1_5668	pre-mrna-splicing factor rse1	extr 2			Topology=o	GO:0008380	RNA splicing	P
FAVG1_5685	geranylgeranyltransferase beta subunit	extr 1			Topology=o	GO:0018344	protein geranylgeranylation	P
FAVG1_5686	alpha beta hydrolase fold	extr 8			Topology=o	GO:0008152	metabolic process	P
FAVG1_5703	fad binding protein		Signal Peptide		Topology=o	GO:0050660	flavin adenine dinucleotide binding	F
FAVG1_5708	hypothetical protein FG07394.1 [Gibberella zeae PH-1]	extr 5			Topology=o
FAVG1_5711	abc1 protein		Signal Peptide		Topology=o	GO:0016772	transferase activity, transferring phosphorus-containing groups	F
FAVG1_5716	mitogen-activated protein kinase organizer 1	extr 4			Topology=o	GO:0005515	protein binding	F
FAVG1_5723	alkaline phosphatase	extr 17	Signal Peptide	YES	Topology=o	GO:0016311	dephosphorylation	P
FAVG1_5730	hypothetical protein CCM_03696 [Cordyceps militaris CM01]	extr 5			Topology=o
FAVG1_5763	mitochondrial import receptor subunit tom40	extr 9			Topology=o	GO:0055085	transmembrane transport	P
FAVG1_577	utr4 protein	extr 9			Topology=o	GO:0005737	cytoplasm	C
FAVG1_5770	3 -5 exoribonuclease csl4		Signal Peptide		Topology=o	GO:0003723	RNA binding	F
FAVG1_5794	hypothetical protein TRIATDRAFT_14812, partial [Trichoderma atroviride IMI 206040]	extr 3			Topology=o
FAVG1_58	endo-beta- -	extr 20	Signal Peptide	YES	Topology=o	GO:0004553	hydrolase activity, hydrolyzing O-glycosyl compounds	F
FAVG1_580	protein	extr 7			Topology=o
FAVG1_5811	protein disulfide-isomerase tiga precursor	extr 17	Signal Peptide	YES	Topology=o	GO:0045454	cell redox homeostasis	P
FAVG1_5819	alpha-methylacyl- racemase	extr 6	Signal Peptide		Topology=o	GO:0008152	metabolic process	P
FAVG1_5821	wd domain-containing protein	extr 4			Topology=o	GO:0005515	protein binding	F
FAVG1_5842	pfkb family kinase		Signal Peptide		Topology=o	GO:0016773	phosphotransferase activity, alcohol group as acceptor	F
FAVG1_585	malate dehydrogenase	extr 10			Topology=o	GO:0044262	cellular carbohydrate metabolic process	P
FAVG1_586	trafficking protein particle complex subunit 6b	extr 6			Topology=o	GO:0008270	zinc ion binding	F
FAVG1_5874	tfiiic transcription initiation factor complex subunits tfc3	extr 3			Topology=o	GO:0008270	zinc ion binding	F
FAVG1_5894	trm112p-like protein	extr 6			Topology=o	GO:0005634	nucleus	C
FAVG1_5899	c-type lectin family member (clec-223)	extr 17	Signal Peptide	YES	Topology=o
FAVG1_5909	hypothetical protein FG07424.1 [Gibberella zeae PH-1]	extr 6	Signal Peptide		Topology=o
FAVG1_5914	calcium influx-promoting protein ehs1	extr 24		YES	Topology=o
FAVG1_5926	histidine kinase 1		Signal Peptide		Topology=o	GO:0000156	two-component response regulator activity	F
FAVG1_5944	polyketide synthase	extr 12	Signal Peptide	YES	Topology=o
FAVG1_5946	hypothetical protein FOXB_12353 [Fusarium oxysporum Fo5176]	extr 1			Topology=o
FAVG1_5951	hypothetical protein FOXB_10674 [Fusarium oxysporum Fo5176]	extr 20	Signal Peptide	YES	Topology=o
FAVG1_5959	tricarballylate dehydrogenase	extr 10	Signal Peptide		Topology=o	GO:0055114	oxidation-reduction process	P
FAVG1_5960	acriflavine sensitivity control protein acr-2	extr 3			Topology=o	GO:0003723	RNA binding	F
FAVG1_5964	bys1 domain	extr 23	Signal Peptide	YES	Topology=o
FAVG1_5965	amine oxidase	extr 23	Signal Peptide	YES	Topology=o
FAVG1_5968	hypothetical protein FOXB_03199 [Fusarium oxysporum Fo5176]	extr 23	Signal Peptide	YES	Topology=o
FAVG1_5972	hypothetical protein FG01754.1 [Gibberella zeae PH-1]	extr 12	Signal Peptide	YES	Topology=o
FAVG1_5974	hypothetical protein FG10598.1 [Gibberella zeae PH-1]	extr 20	Signal Peptide	YES	Topology=o
FAVG1_598	autophagy related lipase	extr 7		YES	Topology=o	GO:0006629	lipid metabolic process	P
FAVG1_5981	alpha-galactosidase	extr 17			Topology=o	GO:0005975	carbohydrate metabolic process	P
FAVG1_5983	isoamyl alcohol oxidase	extr 17		YES	Topology=o	GO:0050660	flavin adenine dinucleotide binding	F
FAVG1_5985	ketose-bisphosphate aldolase class-ii family protein	extr 4			Topology=o	GO:0055114	oxidation-reduction process	P
FAVG1_5988	glycosyl hydrolase	extr 4			Topology=o
FAVG1_5993	leucyl aminopeptidase	extr 26	Signal Peptide		Topology=o	GO:0008233	peptidase activity	F
FAVG1_6000	starch binding domain containing protein	extr 25			Topology=o	GO:0008152	metabolic process	P
FAVG1_6001	uncharacterized serine-rich protein	extr 20	Signal Peptide		Topology=o	GO:0005975	carbohydrate metabolic process	P
FAVG1_6002	aldose 1-epimerase	extr 19	Signal Peptide		Topology=o	GO:0030246	carbohydrate binding	F
FAVG1_6004	hydrophobin precursor	extr 26	Signal Peptide		Topology=o	GO:0005576	extracellular region	C
FAVG1_6006	short chain dehydrogenase	extr 21			Topology=o	GO:0016491	oxidoreductase activity	F
FAVG1_6015	duf1295 domain protein	extr 4			Topology=o
FAVG1_6027	appr-1-p processing enzyme family protein	extr 3	Signal Peptide		Topology=o
FAVG1_6031	carbonic anhydrase	extr 16	Signal Peptide		Topology=o
FAVG1_6036	small secreted protein	extr 22	Signal Peptide		Topology=o
FAVG1_6039	paf acetylhydrolase family protein	extr 25	Signal Peptide		Topology=o	GO:0016042	lipid catabolic process	P
FAVG1_6040	c6 finger domain protein	extr 1			Topology=o	GO:0006351	transcription, DNA-dependent	P
FAVG1_6055	hypothetical protein FOXB_05703 [Fusarium oxysporum Fo5176]	extr 19	Signal Peptide		Topology=o
FAVG1_6065	gpi anchored	extr 11	Signal Peptide		Topology=o
FAVG1_6066	60s ribosomal protein l19	extr 22	Signal Peptide		Topology=o
FAVG1_6069	hypothetical protein FOXB_01750 [Fusarium oxysporum Fo5176]	extr 5			Topology=o
FAVG1_6073	carboxypeptidase cpds	extr 25	Signal Peptide		Topology=o	GO:0004185	serine-type carboxypeptidase activity	F
FAVG1_6075	protein	extr 10			Topology=o	GO:0005515	protein binding	F
FAVG1_6076	hypothetical protein FOXB_05736 [Fusarium oxysporum Fo5176]	extr 12	Signal Peptide		Topology=o	GO:0046872	metal ion binding	F
FAVG1_6078	protein kinase domain-containing protein		Signal Peptide		Topology=o	GO:0004672	protein kinase activity	F
FAVG1_6085	beta-ig-h3 fasciclin	extr 25			Topology=o	GO:0006355	regulation of transcription, DNA-dependent	P
FAVG1_6103	proteinase inhibitor kazal	extr 18	Signal Peptide		Topology=o
FAVG1_6104	proline rich antigen 2	extr 19	Signal Peptide		Topology=o
FAVG1_6106	saposin- isoform a	extr 12	Signal Peptide		Topology=o
FAVG1_6107	tap domain protein	extr 26	Signal Peptide		Topology=o	GO:0008233	peptidase activity	F
FAVG1_6108	dsba oxidoreductase		Signal Peptide		Topology=o	GO:0008233	peptidase activity	F
FAVG1_6128	hypothetical protein FOXB_10357 [Fusarium oxysporum Fo5176]	extr 7	Signal Peptide		Topology=o
FAVG1_613	sin3-associated polypeptide sap18	extr 9			Topology=o
FAVG1_6137	extracellular membrane 8-cysteine cfem	extr 22	Signal Peptide		Topology=o
FAVG1_6138	oxidoreductase domain-containing protein		Signal Peptide		Topology=o	GO:0016491	oxidoreductase activity	F
FAVG1_6139	lysophospholipase precursor	extr 15	Signal Peptide		Topology=o	GO:0004620	phospholipase activity	F
FAVG1_6143	5 -nucleotidase precursor	extr 10	Signal Peptide		Topology=o	GO:0016787	hydrolase activity	F
FAVG1_6147	hypothetical protein FOXB_03583 [Fusarium oxysporum Fo5176]	extr 25	Signal Peptide		Topology=o
FAVG1_6152	glycoside hydrolase family 27 protein	extr 23	Signal Peptide		Topology=o	GO:0005975	carbohydrate metabolic process	P
FAVG1_6160	proteophosphoglycan ppg4	extr 24	Signal Peptide		Topology=o
FAVG1_6161	superoxide dismutase	extr 26	Signal Peptide		Topology=o	GO:0046872	metal ion binding	F
FAVG1_6162	hypothetical protein FOXB_03566 [Fusarium oxysporum Fo5176]	extr 7			Topology=o
FAVG1_6171	mitochondrial carrier protein	extr 7			Topology=o	GO:0006810	transport	P
FAVG1_6173	glycoside hydrolase family 18 protein	extr 23	Signal Peptide		Topology=o
FAVG1_6175	like family	extr 1			Topology=o	GO:0000166	nucleotide binding	F
FAVG1_6176	---NA---	extr 27	Signal Peptide		Topology=o
FAVG1_6177	hypothetical protein FG02036.1 [Gibberella zeae PH-1]	extr 18	Signal Peptide		Topology=o
FAVG1_6192	glycoside hydrolase family 72 protein	extr 11	Signal Peptide		Topology=o	GO:0016740	transferase activity	F
FAVG1_6193	peptidase s41 family protein	extr 13	Signal Peptide		Topology=o	GO:0008236	serine-type peptidase activity	F
FAVG1_6205	---NA---	extr 19			Topology=o
FAVG1_6217	tyrosinase central domain protein	extr 26	Signal Peptide		Topology=o	GO:0046872	metal ion binding	F
FAVG1_6223	amidohydrolase 3	extr 22	Signal Peptide		Topology=o	GO:0005737	cytoplasm	C
FAVG1_6229	hypothetical protein FOXB_07718 [Fusarium oxysporum Fo5176]	extr 3			Topology=o
FAVG1_6230	intradiol ring-cleavage dioxygenase-like protein	extr 24	Signal Peptide		Topology=o	GO:0008199	ferric iron binding	F
FAVG1_6231	hypothetical protein FG01979.1 [Gibberella zeae PH-1]	extr 20	Signal Peptide		Topology=o
FAVG1_624	peroxin 11c	extr 2			Topology=o
FAVG1_6257	short chain dehydrogenase	extr 3			Topology=o	GO:0016491	oxidoreductase activity	F
FAVG1_626	ligninase h2 precursor	extr 26	Signal Peptide	YES	Topology=o	GO:0020037	heme binding	F
FAVG1_6262	ankyrin unc44	extr 2	Signal Peptide		Topology=o	GO:0005515	protein binding	F
FAVG1_6271	ent-kaurene oxidase	extr 1			Topology=o	GO:0020037	heme binding	F
FAVG1_6275	malate dehydrogenase	extr 17	Signal Peptide		Topology=o
FAVG1_6281	carboxymuconolactone decarboxylase	extr 2			Topology=o	GO:0005634	nucleus	C
FAVG1_6283	glycogenin	extr 3			Topology=o
FAVG1_6292	calmodulin	extr 6	Signal Peptide		Topology=o	GO:0043581	mycelium development	P
FAVG1_63	hypothetical protein FOXB_13751 [Fusarium oxysporum Fo5176]	extr 21	Signal Peptide	YES	Topology=o
FAVG1_6302	secretory pathway protein sec39	extr 9	Signal Peptide		Topology=o
FAVG1_6307	cell cycle regulatory protein	extr 3			Topology=o	GO:0005515	protein binding	F
FAVG1_6313	zinc carboxypeptidase	extr 4	Signal Peptide		Topology=o	GO:0006508	proteolysis	P
FAVG1_634	signal peptide-containing protein	extr 2	Signal Peptide	YES	Topology=o
FAVG1_6345	embryonic ectoderm development protein	extr 3			Topology=o	GO:0005515	protein binding	F
FAVG1_6346	aryl hydrocarbon receptor nuclear translocator-like protein 2	extr 4			Topology=o	GO:0007165	signal transduction	P
FAVG1_6363	cytochrome p450 61	extr 2			Topology=o	GO:0000249	C-22 sterol desaturase activity	F
FAVG1_6384	endo- -xylanase a	extr 27	Signal Peptide		Topology=o	GO:0030248	cellulose binding	F
FAVG1_6385	gnat family		Signal Peptide		Topology=o	GO:0008080	N-acetyltransferase activity	F
FAVG1_6392	carboxypeptidase 2	extr 12	Signal Peptide		Topology=o	GO:0030170	pyridoxal phosphate binding	F
FAVG1_6396	hypothetical protein FG02172.1 [Gibberella zeae PH-1]	extr 2	Signal Peptide		Topology=o	GO:0003968	RNA-directed RNA polymerase activity	F
FAVG1_6397	covalently-linked cell wall protein	extr 22	Signal Peptide		Topology=o
FAVG1_6405	binding protein	extr 11	Signal Peptide		Topology=o
FAVG1_6406	hypothetical protein FOXB_09301 [Fusarium oxysporum Fo5176]	extr 2	Signal Peptide		Topology=o
FAVG1_6407	asparaginase-like protein	extr 24	Signal Peptide		Topology=o	GO:0016787	hydrolase activity	F
FAVG1_6410	predicted protein [Nectria haematococca mpVI 77-13-4]	extr 22	Signal Peptide		Topology=o
FAVG1_6412	glycoside hydrolase family 61 protein	extr 15	Signal Peptide		Topology=o
FAVG1_6413	hypothetical protein FOXB_13717 [Fusarium oxysporum Fo5176]	extr 25	Signal Peptide		Topology=o
FAVG1_6415	protein		Signal Peptide		Topology=o
FAVG1_6416	thymus-specific serine protease	extr 21	Signal Peptide		Topology=o	GO:0008236	serine-type peptidase activity	F
FAVG1_6420	agmatinase 1	extr 24	Signal Peptide		Topology=o	GO:0046872	metal ion binding	F
FAVG1_6421	hypothetical protein FOXB_15191 [Fusarium oxysporum Fo5176]	extr 24	Signal Peptide		Topology=o
FAVG1_6422	phospholipase carboxylesterase	extr 14			Topology=o	GO:0016787	hydrolase activity	F
FAVG1_6424	six-bladed beta- -like protein	extr 10	Signal Peptide		Topology=o
FAVG1_6428	lipase esterase	extr 2			Topology=o	GO:0008152	metabolic process	P
FAVG1_6437	f5 8 type c domain protein	extr 24	Signal Peptide		Topology=o	GO:0005975	carbohydrate metabolic process	P
FAVG1_6443	viral protein tpx	extr 18	Signal Peptide		Topology=o
FAVG1_6445	gpi anchored	extr 14			Topology=o
FAVG1_6449	hypothetical protein FOXB_10703 [Fusarium oxysporum Fo5176]	extr 1	Signal Peptide		Topology=o	GO:0005515	protein binding	F
FAVG1_6460	ribosome assembly protein 4	extr 16			Topology=o	GO:0005515	protein binding	F
FAVG1_6468	hypothetical protein FOXB_06217 [Fusarium oxysporum Fo5176]	extr 18	Signal Peptide		Topology=o
FAVG1_648	nudix domain protein	extr 3			Topology=o	GO:0016787	hydrolase activity	F
FAVG1_6480	hepatitis a virus cellular receptor 1 short form	extr 22	Signal Peptide		Topology=o
FAVG1_6481	hypothetical protein FG02294.1 [Gibberella zeae PH-1]	extr 17			Topology=o
FAVG1_6482	short-chain dehydrogenase	extr 19	Signal Peptide		Topology=o	GO:0016491	oxidoreductase activity	F
FAVG1_6486	eliciting plant response protein	extr 13	Signal Peptide		Topology=o
FAVG1_6489	nucleoside-diphosphate-sugar epimerase	extr 2			Topology=o	GO:0000166	nucleotide binding	F
FAVG1_6494	gluconate 5-dehydrogenase	extr 8			Topology=o	GO:0016491	oxidoreductase activity	F
FAVG1_6495	group protein	extr 4			Topology=o	GO:0008270	zinc ion binding	F
FAVG1_6497	er to golgi protein transport	extr 2			Topology=o	GO:0000139	Golgi membrane	C
FAVG1_6509	endochitinase	extr 22	Signal Peptide		Topology=o	GO:0005975	carbohydrate metabolic process	P
FAVG1_6515	proteinase propeptide	extr 6	Signal Peptide		Topology=o
FAVG1_6519	hypothetical protein NECHADRAFT_93410 [Nectria haematococca mpVI 77-13-4]	extr 12			Topology=o
FAVG1_6529	subfamily c	extr 17	Signal Peptide		Topology=o
FAVG1_6535	duf636 domain protein	extr 10			Topology=o	GO:0016846	carbon-sulfur lyase activity	F
FAVG1_6537	ribosomal protein ymr-31	extr 4			Topology=o
FAVG1_6541	uncharacterized conserved protein	extr 22	Signal Peptide		Topology=o
FAVG1_6543	lustrin a-like protein	extr 10	Signal Peptide		Topology=o
FAVG1_6547	dsba oxidoreductase	extr 3	Signal Peptide		Topology=o	GO:0015035	protein disulfide oxidoreductase activity	F
FAVG1_6552	hypothetical protein FOXB_05940 [Fusarium oxysporum Fo5176]	extr 5			Topology=o
FAVG1_6553	26s protease regulatory subunit 6b	extr 2			Topology=o	GO:0005737	cytoplasm	C
FAVG1_6555	mmc protein	extr 20	Signal Peptide		Topology=o
FAVG1_6568	vacuolar protease a	extr 5	Signal Peptide		Topology=o	GO:0004190	aspartic-type endopeptidase activity	F
FAVG1_657	cellulose-growth-specific protein	extr 24	Signal Peptide	YES	Topology=o	GO:0016787	hydrolase activity	F
FAVG1_6570	hypothetical protein FG10784.1 [Gibberella zeae PH-1]	extr 13	Signal Peptide		Topology=o
FAVG1_6593	hypothetical protein FG10810.1 [Gibberella zeae PH-1]	extr 18	Signal Peptide		Topology=o
FAVG1_6625	ribose-phosphate pyrophosphokinase	extr 3			Topology=o	GO:0009165	nucleotide biosynthetic process	P
FAVG1_6635	g2 m phase checkpoint control protein	extr 5			Topology=o	GO:0016020	membrane	C
FAVG1_6644	actin-related protein 3	extr 2			Topology=o	GO:0005885	Arp2/3 protein complex	C
FAVG1_6649	gamma-glutamyltranspeptidase	extr 8	Signal Peptide		Topology=o	GO:0003840	gamma-glutamyltransferase activity	F
FAVG1_6650	alpha- -mannosyltransferase alg11	extr 4	Signal Peptide		Topology=o	GO:0016757	transferase activity, transferring glycosyl groups	F
FAVG1_6661	gtp-binding protein ypt1	extr 4			Topology=o	GO:0005525	GTP binding	F
FAVG1_6703	---NA---	extr 7			Topology=o
FAVG1_6712	extracellular cellulase allergen asp f7-	extr 13	Signal Peptide		Topology=o	GO:0050832	defense response to fungus	P
FAVG1_6715	hypothetical protein FOXB_06524 [Fusarium oxysporum Fo5176]	extr 22	Signal Peptide		Topology=o
FAVG1_6735	proteophosphoglycan 5	extr 27	Signal Peptide		Topology=o	GO:0097159	organic cyclic compound binding	F
FAVG1_6747	glycoside hydrolase	extr 19	Signal Peptide		Topology=o	GO:0005975	carbohydrate metabolic process	P
FAVG1_6748	hypothetical protein FOXB_00735 [Fusarium oxysporum Fo5176]	extr 15	Signal Peptide		Topology=o
FAVG1_6755	hypothetical protein FG10959.1 [Gibberella zeae PH-1]	extr 6	Signal Peptide		Topology=o	GO:0020037	heme binding	F
FAVG1_6774	hypothetical protein FOXB_05308 [Fusarium oxysporum Fo5176]		Signal Peptide		Topology=o
FAVG1_6775	lactate dehydrogenase		Signal Peptide		Topology=o	GO:0005737	cytoplasm	C
FAVG1_6778	short-chain dehydrogenase reductase sdr	extr 3			Topology=o	GO:0016491	oxidoreductase activity	F
FAVG1_6780	like polyketide cyclase	extr 3			Topology=o
FAVG1_6781	small s protein		Signal Peptide		Topology=o
FAVG1_6786	flavonol synthase	extr 2			Topology=o	GO:0055114	oxidation-reduction process	P
FAVG1_6787	nucleoside-diphosphate-sugar epimerase family protein	extr 2			Topology=o	GO:0000166	nucleotide binding	F
FAVG1_6789	hypothetical protein FG11544.1 [Gibberella zeae PH-1]	extr 22	Signal Peptide		Topology=o
FAVG1_6792	extracellular dipeptidyl-peptidase dpp4	extr 19	Signal Peptide		Topology=o	GO:0008236	serine-type peptidase activity	F
FAVG1_6795	hypothetical protein FOXB_09824 [Fusarium oxysporum Fo5176]		Signal Peptide		Topology=o
FAVG1_6798	dimethylaniline monooxygenase 2	extr 1	Signal Peptide		Topology=o	GO:0050660	flavin adenine dinucleotide binding	F
FAVG1_6799	choline dehydrogenase	extr 27	Signal Peptide		Topology=o	GO:0050660	flavin adenine dinucleotide binding	F
FAVG1_6800	hypothetical protein FG11009.1 [Gibberella zeae PH-1]	extr 13	Signal Peptide		Topology=o
FAVG1_6801	hypothetical protein FG07899.1 [Gibberella zeae PH-1]	extr 25			Topology=o
FAVG1_6805	endopolygalacturonase	extr 27	Signal Peptide		Topology=o	GO:0005975	carbohydrate metabolic process	P
FAVG1_6806	endo- -beta-	extr 24	Signal Peptide		Topology=o
FAVG1_6810	hypothetical protein NECHADRAFT_48278 [Nectria haematococca mpVI 77-13-4]	extr 22	Signal Peptide		Topology=o
FAVG1_6811	hypothetical protein FOXB_03347 [Fusarium oxysporum Fo5176]	extr 13	Signal Peptide		Topology=o
FAVG1_6813	chitooligosaccharide oxidase	extr 22			Topology=o	GO:0050660	flavin adenine dinucleotide binding	F
FAVG1_6817	serine threonine protein kinase	extr 24	Signal Peptide		Topology=o	GO:0004672	protein kinase activity	F
FAVG1_6818	300 kda antigen	extr 18	Signal Peptide		Topology=o
FAVG1_6826	arabinogalactan endo- -beta-galactosidase	extr 27	Signal Peptide		Topology=o	GO:0015926	glucosidase activity	F
FAVG1_6828	acetyl xylan	extr 7	Signal Peptide		Topology=o	GO:0005576	extracellular region	C
FAVG1_6830	short-chain dehydrogenase reductase	extr 4			Topology=o	GO:0016491	oxidoreductase activity	F
FAVG1_6834	hypothetical protein FG03600.1 [Gibberella zeae PH-1]	extr 25	Signal Peptide		Topology=o
FAVG1_6838	protein kinase domain-containing protein	extr 4			Topology=o	GO:0005524	ATP binding	F
FAVG1_6839	hypothetical protein FOXB_06889 [Fusarium oxysporum Fo5176]	extr 19			Topology=o	GO:0008152	metabolic process	P
FAVG1_6840	hypothetical protein FG09071.1 [Gibberella zeae PH-1]	extr 12	Signal Peptide		Topology=o
FAVG1_6843	hypothetical protein NECHADRAFT_18537 [Nectria haematococca mpVI 77-13-4]	extr 20	Signal Peptide		Topology=o
FAVG1_6844	---NA---	extr 22	Signal Peptide		Topology=o
FAVG1_6845	Pc21g08720 [Penicillium chrysogenum Wisconsin 54-1255]	extr 25	Signal Peptide		Topology=o
FAVG1_6848	dextranase	extr 19	Signal Peptide		Topology=o	GO:0004553	hydrolase activity, hydrolyzing O-glycosyl compounds	F
FAVG1_6850	beta- -exoglucosidase	extr 20	Signal Peptide		Topology=o	GO:0005975	carbohydrate metabolic process	P
FAVG1_6851	hypothetical protein NECHADRAFT_87081 [Nectria haematococca mpVI 77-13-4]	extr 25			Topology=o
FAVG1_6857	hypothetical protein FOXB_03070 [Fusarium oxysporum Fo5176]	extr 4	Signal Peptide		Topology=o
FAVG1_6858	retinal pigment epithelial membrane family protein	extr 16			Topology=o
FAVG1_6859	glycoside hydrolase family 93 protein	extr 27	Signal Peptide		Topology=o
FAVG1_6861	hypothetical protein SNOG_14358 [Phaeosphaeria nodorum SN15]	extr 25	Signal Peptide		Topology=o
FAVG1_6874	hypothetical protein FOXB_07684 [Fusarium oxysporum Fo5176]	extr 10			Topology=o
FAVG1_6875	transcriptional activator srcap-like protein	extr 5			Topology=o
FAVG1_6877	hypothetical protein FOXB_07557 [Fusarium oxysporum Fo5176]	extr 24	Signal Peptide		Topology=o
FAVG1_6879	killer kp4	extr 26	Signal Peptide		Topology=o	GO:0009405	pathogenesis	P
FAVG1_6880	killer kp4	extr 26	Signal Peptide		Topology=o	GO:0009405	pathogenesis	P
FAVG1_6881	killer kp4	extr 26	Signal Peptide		Topology=o	GO:0009405	pathogenesis	P
FAVG1_6883	---NA---	extr 26	Signal Peptide		Topology=o
FAVG1_6886	het-s domain protein		Signal Peptide		Topology=o
FAVG1_6887	ankyrin repeat protein	extr 6			Topology=o	GO:0006468	protein phosphorylation	P
FAVG1_6892	hypothetical protein FOXB_02997 [Fusarium oxysporum Fo5176]	extr 27	Signal Peptide		Topology=o
FAVG1_6893	laccase-1 precursor	extr 25	Signal Peptide		Topology=o	GO:0016491	oxidoreductase activity	F
FAVG1_6894	hypothetical protein NECHADRAFT_56035 [Nectria haematococca mpVI 77-13-4]	extr 2			Topology=o
FAVG1_6901	hypothetical protein FG06036.1 [Gibberella zeae PH-1]	extr 21	Signal Peptide		Topology=o
FAVG1_6905	class v	extr 20	Signal Peptide		Topology=o	GO:0005975	carbohydrate metabolic process	P
FAVG1_6906	domain-containing protein	extr 25			Topology=o	GO:0016998	cell wall macromolecule catabolic process	P
FAVG1_6908	domain-containing protein	extr 12	Signal Peptide		Topology=o	GO:0016998	cell wall macromolecule catabolic process	P
FAVG1_6912	fad binding domain-containing protein	extr 24	Signal Peptide		Topology=o	GO:0050660	flavin adenine dinucleotide binding	F
FAVG1_6915	acetamidase		Signal Peptide		Topology=o	GO:0016884	carbon-nitrogen ligase activity, with glutamine as amido-N-donor	F
FAVG1_6916	killer kp4	extr 22	Signal Peptide		Topology=o	GO:0005576	extracellular region	C
FAVG1_6918	transcriptional activator mut3p	extr 2			Topology=o	GO:0003677	DNA binding	F
FAVG1_6922	long chain fatty alcohol oxidase	extr 3			Topology=o	GO:0050660	flavin adenine dinucleotide binding	F
FAVG1_6923	beta-	extr 4			Topology=o	GO:0004553	hydrolase activity, hydrolyzing O-glycosyl compounds	F
FAVG1_6932	choline dehydrogenase	extr 25	Signal Peptide		Topology=o	GO:0050660	flavin adenine dinucleotide binding	F
FAVG1_6935	2-amino-3-carboxymuconate-6-semialdehyde decarboxylase	extr 26	Signal Peptide		Topology=o	GO:0003824	catalytic activity	F
FAVG1_694	tripeptidyl peptidase precursor	extr 26	Signal Peptide	YES	Topology=o	GO:0070403	NAD+ binding	F
FAVG1_6941	rhamnosidase b	extr 1			Topology=o	GO:0006351	transcription, DNA-dependent	P
FAVG1_6942	glycoside hydrolase family 79 protein	extr 19	Signal Peptide		Topology=o
FAVG1_6951	fad binding domain containing protein	extr 13			Topology=o	GO:0008152	metabolic process	P
FAVG1_6968	glucosamine 6-phosphate n-acetyltransferase		Signal Peptide		Topology=o	GO:0008080	N-acetyltransferase activity	F
FAVG1_6969	2-deoxy-d-gluconate 3-dehydrogenase	extr 5			Topology=o	GO:0016491	oxidoreductase activity	F
FAVG1_6976	like family protein	extr 21	Signal Peptide		Topology=o	GO:0000166	nucleotide binding	F
FAVG1_6997	importin-beta domain containing protein	extr 2			Topology=o	GO:0006886	intracellular protein transport	P
FAVG1_7004	imp-specific 5 -nucleotidase 1	extr 3			Topology=o	GO:0016311	dephosphorylation	P
FAVG1_7006	hypothetical protein FOXB_10022 [Fusarium oxysporum Fo5176]	extr 19	Signal Peptide		Topology=o
FAVG1_7020	mating type protein 1-1-1	extr 8			Topology=o	GO:0000772	mating pheromone activity	F
FAVG1_7025	anaphase-promoting complex protein		Signal Peptide		Topology=o
FAVG1_7053	chch domain protein	extr 5			Topology=o	GO:0005634	nucleus	C
FAVG1_7070	protein kinase-like domain	extr 23	Signal Peptide		Topology=o	GO:0008026	ATP-dependent helicase activity	F
FAVG1_7077	adhesin protein mad1	extr 4	Signal Peptide		Topology=o
FAVG1_7079	secreted aspartic proteinase	extr 26	Signal Peptide		Topology=o	GO:0004190	aspartic-type endopeptidase activity	F
FAVG1_708	thiamine pyrophosphokinase	extr 8			Topology=o	GO:0009229	thiamine diphosphate biosynthetic process	P
FAVG1_7096	protein kinase-like domain	extr 6			Topology=o	GO:0016772	transferase activity, transferring phosphorus-containing groups	F
FAVG1_7097	f-box domain protein	extr 6			Topology=o	GO:0005515	protein binding	F
FAVG1_7102	dienelactone hydrolase family protein	extr 11	Signal Peptide		Topology=o	GO:0016787	hydrolase activity	F
FAVG1_7103	berberine-like protein	extr 19	Signal Peptide		Topology=o	GO:0050660	flavin adenine dinucleotide binding	F
FAVG1_7107	hypothetical protein FOXB_06248 [Fusarium oxysporum Fo5176]	extr 1			Topology=o	GO:0006505	GPI anchor metabolic process	P
FAVG1_7114	rna binding protein	extr 4			Topology=o	GO:0003676	nucleic acid binding	F
FAVG1_7118	hypothetical protein FOXB_06231 [Fusarium oxysporum Fo5176]		Signal Peptide		Topology=o
FAVG1_7127	---NA---	extr 7			Topology=o
FAVG1_7131	glycoside hydrolase family 31 protein	extr 2			Topology=o	GO:0030246	carbohydrate binding	F
FAVG1_7141	lipase esterase		Signal Peptide		Topology=o	GO:0008152	metabolic process	P
FAVG1_7145	hypothetical protein FOXB_04811 [Fusarium oxysporum Fo5176]	extr 17	Signal Peptide		Topology=o	GO:0007165	signal transduction	P
FAVG1_7151	glycoside hydrolase family 81 protein	extr 24	Signal Peptide		Topology=o	GO:0016998	cell wall macromolecule catabolic process	P
FAVG1_716	class iii chitinase 1	extr 25	Signal Peptide	YES	Topology=o
FAVG1_7180	signal recognition particle receptor subunit alpha	extr 2			Topology=o	GO:0005785	signal recognition particle receptor complex	C
FAVG1_7203	short chain dehydrogenase reductase family superfamily	extr 21			Topology=o	GO:0016491	oxidoreductase activity	F
FAVG1_7246	phosphatidyl inositol 3-kinase		Signal Peptide		Topology=o	GO:0004674	protein serine/threonine kinase activity	F
FAVG1_725	dibenzothiophene desulfurization enzyme a	extr 6			Topology=o	GO:0004497	monooxygenase activity	F
FAVG1_7260	hypothetical protein FG08671.1 [Gibberella zeae PH-1]	extr 9			Topology=o
FAVG1_7264	2-dehydropantoate 2-reductase-like protein	extr 13	Signal Peptide		Topology=o	GO:0008677	2-dehydropantoate 2-reductase activity	F
FAVG1_7265	hypothetical protein FOXB_13366 [Fusarium oxysporum Fo5176]	extr 24			Topology=o
FAVG1_7275	chitin biosynthesis protein chs5		Signal Peptide		Topology=o	GO:0005515	protein binding	F
FAVG1_729	small secreted protein	extr 24	Signal Peptide	YES	Topology=o
FAVG1_7291	hypothetical protein FOXB_14026 [Fusarium oxysporum Fo5176]	extr 2	Signal Peptide		Topology=o	GO:0010181	FMN binding	F
FAVG1_7298	nad -binding domain	extr 6	Signal Peptide		Topology=o	GO:0000166	nucleotide binding	F
FAVG1_730	ribonuclease t2	extr 24	Signal Peptide	YES	Topology=o	GO:0003723	RNA binding	F
FAVG1_731	glycosyl family 43	extr 14	Signal Peptide	YES	Topology=o	GO:0004553	hydrolase activity, hydrolyzing O-glycosyl compounds	F
FAVG1_7314	glycoside hydrolase family 3 protein		Signal Peptide		Topology=o	GO:0005975	carbohydrate metabolic process	P
FAVG1_7315	glycoside hydrolase family 31 protein	extr 2			Topology=o	GO:0030246	carbohydrate binding	F
FAVG1_732	small secreted protein	extr 25	Signal Peptide	YES	Topology=o
FAVG1_7323	brct domain-containing protein		Signal Peptide		Topology=o
FAVG1_7325	nitrite reductase	extr 12	Signal Peptide		Topology=o	GO:0020037	heme binding	F
FAVG1_7329	hypothetical protein FOXB_08735 [Fusarium oxysporum Fo5176]	extr 3			Topology=o	GO:0016787	hydrolase activity	F
FAVG1_7331	gmc oxidoreductase	extr 3			Topology=o	GO:0050660	flavin adenine dinucleotide binding	F
FAVG1_7333	fad binding domain-containing protein	extr 12	Signal Peptide		Topology=o	GO:0050660	flavin adenine dinucleotide binding	F
FAVG1_7334	nadph-cytochrome p450 reductase	extr 7			Topology=o	GO:0005789	endoplasmic reticulum membrane	C
FAVG1_7339	extracellular invertase	extr 22			Topology=o	GO:0005975	carbohydrate metabolic process	P
FAVG1_7343	repetitive proline-rich cell wall protein	extr 12	Signal Peptide		Topology=o
FAVG1_7349	carbohydrate esterase family 1 protein	extr 3			Topology=o	GO:0005829	cytosol	C
FAVG1_736	1-aminocyclopropane-1-carboxylate deaminase	extr 2			Topology=o
FAVG1_7377	moz protein represents a chromatin-associated acetyltransferase	extr 3			Topology=o
FAVG1_7380	hypothetical protein FOXB_03706 [Fusarium oxysporum Fo5176]	extr 18	Signal Peptide		Topology=o
FAVG1_7388	ku family dna		Signal Peptide		Topology=o	GO:0006303	double-strand break repair via nonhomologous end joining	P
FAVG1_739	fumarate reductase succinate dehydrogenase flavoprotein	extr 12	Signal Peptide	YES	Topology=o	GO:0055114	oxidation-reduction process	P
FAVG1_7392	alpha beta hydrolase fold family	extr 1			Topology=o	GO:0008233	peptidase activity	F
FAVG1_74	60s acidic ribosomal protein p2	extr 2			Topology=o	GO:0005840	ribosome	C
FAVG1_7403	hypothetical protein CCM_03170 [Cordyceps militaris CM01]	extr 16	Signal Peptide		Topology=o
FAVG1_7411	hypothetical protein FOXB_01040 [Fusarium oxysporum Fo5176]	extr 24	Signal Peptide		Topology=o
FAVG1_7433	glycoside hydrolase family 55 protein	extr 26	Signal Peptide		Topology=o	GO:0016787	hydrolase activity	F
FAVG1_7436	aminobenzoyl-glutamate utilization protein b	extr 13	Signal Peptide		Topology=o	GO:0008152	metabolic process	P
FAVG1_7438	beta-tubulin 2	extr 6			Topology=o	GO:0005874	microtubule	C
FAVG1_7439	alkaline phosphatase-like protein	extr 20	Signal Peptide		Topology=o
FAVG1_7442	hypothetical protein CMQ_7542 [Grosmannia clavigera kw1407]	extr 6			Topology=o
FAVG1_7445	beta-glucosidase 1 precursor	extr 24	Signal Peptide		Topology=o	GO:0005975	carbohydrate metabolic process	P
FAVG1_7448	upf0052 domain protein	extr 4			Topology=o
FAVG1_7450	gpi anchored serine-threonine rich protein	extr 22	Signal Peptide		Topology=o
FAVG1_7456	beta-ig-h3 fasciclin	extr 24	Signal Peptide		Topology=o
FAVG1_746	taurine catabolism dioxygenase	extr 1			Topology=o	GO:0055114	oxidation-reduction process	P
FAVG1_7474	subtilisin-like serine protease pr1c	extr 26	Signal Peptide		Topology=o	GO:0016020	membrane	C
FAVG1_7478	succinate fumarate mitochondrial transporter	extr 2			Topology=o	GO:0055085	transmembrane transport	P
FAVG1_7480	copper radical oxidase	extr 8	Signal Peptide		Topology=o
FAVG1_7485	victoriocin [Cochliobolus victoriae]	extr 9			Topology=o
FAVG1_749	tpa: (afu_orthologue afua_3g03880)	extr 10	Signal Peptide	YES	Topology=o	GO:0045735	nutrient reservoir activity	F
FAVG1_750	secretory	extr 25	Signal Peptide	YES	Topology=o	GO:0004806	triglyceride lipase activity	F
FAVG1_7504	aminopeptidase y	extr 8	Signal Peptide		Topology=o	GO:0008233	peptidase activity	F
FAVG1_7509	hypothetical protein FOXB_07024 [Fusarium oxysporum Fo5176]	extr 2			Topology=o
FAVG1_751	amid-like mitochondrial oxidoreductase		Signal Peptide		Topology=o	GO:0050660	flavin adenine dinucleotide binding	F
FAVG1_7510	flavin-binding monooxygenase-like protein		Signal Peptide		Topology=o	GO:0050660	flavin adenine dinucleotide binding	F
FAVG1_7512	fructosyl amino acid	extr 16	Signal Peptide		Topology=o	GO:0055114	oxidation-reduction process	P
FAVG1_7522	aminopeptidase y	extr 24	Signal Peptide		Topology=o	GO:0008233	peptidase activity	F
FAVG1_7523	low quality protein: pyoverdine chromophore synthetase	extr 10	Signal Peptide		Topology=o
FAVG1_7529	glyoxalase bleomycin resistance protein dioxygenase superfamily	extr 3			Topology=o
FAVG1_7544	non-ribosomal peptide synthetase 10	extr 1			Topology=o	GO:0031177	phosphopantetheine binding	F
FAVG1_7545	chitin binding	extr 17	Signal Peptide		Topology=o	GO:0019028	viral capsid	C
FAVG1_7546	hypothetical protein FOXB_07055 [Fusarium oxysporum Fo5176]		Signal Peptide		Topology=o
FAVG1_7553	thioredoxin reductase	extr 3	Signal Peptide		Topology=o	GO:0016491	oxidoreductase activity	F
FAVG1_7554	hypothetical protein FG06497.1 [Gibberella zeae PH-1]	extr 26	Signal Peptide		Topology=o	GO:0055114	oxidation-reduction process	P
FAVG1_7557	carboxypeptidase s1	extr 18	Signal Peptide		Topology=o	GO:0004185	serine-type carboxypeptidase activity	F
FAVG1_7565	hypothetical protein NECHADRAFT_78503 [Nectria haematococca mpVI 77-13-4]	extr 21	Signal Peptide		Topology=o
FAVG1_7568	wsc domain containing protein	extr 24	Signal Peptide		Topology=o
FAVG1_7569	pectin lyase f	extr 21	Signal Peptide		Topology=o	GO:0000272	polysaccharide catabolic process	P
FAVG1_7572	---NA---	extr 18	Signal Peptide		Topology=o
FAVG1_7574	hypothetical protein FOXB_14832 [Fusarium oxysporum Fo5176]	extr 3			Topology=o
FAVG1_7575	hypothetical protein FOXB_14833 [Fusarium oxysporum Fo5176]		Signal Peptide		Topology=o
FAVG1_7577	hypothetical protein SMAC_09639 [Sordaria macrospora k-hell]	extr 10	Signal Peptide		Topology=o
FAVG1_7578	nad dependent epimerase	extr 8			Topology=o	GO:0000166	nucleotide binding	F
FAVG1_7579	hypothetical protein FOXB_06760 [Fusarium oxysporum Fo5176]	extr 25	Signal Peptide		Topology=o
FAVG1_7580	dj-1 family protein	extr 26	Signal Peptide		Topology=o
FAVG1_7582	diphthamide biosynthesis protein 3	extr 20	Signal Peptide		Topology=o
FAVG1_7583	agglutinin-like protein als2 fragment	extr 10	Signal Peptide		Topology=o	GO:0007155	cell adhesion	P
FAVG1_7584	garp complex component	extr 16	Signal Peptide		Topology=o
FAVG1_7585	ankyrin repeat protein	extr 22	Signal Peptide		Topology=o	GO:0005515	protein binding	F
FAVG1_7587	hypothetical protein FOXB_03741 [Fusarium oxysporum Fo5176]		Signal Peptide		Topology=o
FAVG1_7596	protein	extr 6			Topology=o
FAVG1_7597	alpha-n-arabinofuranosidase a	extr 21	Signal Peptide		Topology=o	GO:0046556	alpha-N-arabinofuranosidase activity	F
FAVG1_7600	hypothetical protein FOXB_03732 [Fusarium oxysporum Fo5176]	extr 22	Signal Peptide		Topology=o
FAVG1_7605	2-haloalkanoic acid		Signal Peptide		Topology=o
FAVG1_7609	c6 transcription factor	extr 6			Topology=o	GO:0000981	sequence-specific DNA binding RNA polymerase II transcription factor activity	F
FAVG1_7614	carbohydrate-binding module family 1 protein	extr 26	Signal Peptide		Topology=o
FAVG1_7615	soluble epoxide hydrolase	extr 27	Signal Peptide		Topology=o	GO:0008152	metabolic process	P
FAVG1_7617	alpha- -mannosidase family protein	extr 4			Topology=o
FAVG1_7632	hypothetical protein FOXB_15375 [Fusarium oxysporum Fo5176]	extr 16	Signal Peptide		Topology=o
FAVG1_7634	p-loop containing nucleoside triphosphate hydrolase	extr 10			Topology=o	GO:0006505	GPI anchor metabolic process	P
FAVG1_7637	penicillin-binding protein	extr 2			Topology=o
FAVG1_7638	domain protein	extr 12	Signal Peptide		Topology=o	GO:0070403	NAD+ binding	F
FAVG1_7642	chitin deacetylase	extr 26	Signal Peptide		Topology=o	GO:0016810	hydrolase activity, acting on carbon-nitrogen (but not peptide) bonds	F
FAVG1_7644	hypothetical protein FG03383.1 [Gibberella zeae PH-1]	extr 2			Topology=o
FAVG1_7645	candidapepsin-4 precursor	extr 16	Signal Peptide		Topology=o	GO:0004190	aspartic-type endopeptidase activity	F
FAVG1_7651	domain protein	extr 20	Signal Peptide		Topology=o	GO:0016998	cell wall macromolecule catabolic process	P
FAVG1_7652	hypothetical protein FOXB_14894 [Fusarium oxysporum Fo5176]	extr 2			Topology=o
FAVG1_7653	fad binding domain protein	extr 26	Signal Peptide		Topology=o	GO:0008762	UDP-N-acetylmuramate dehydrogenase activity	F
FAVG1_7654	methyltransferase -	extr 2			Topology=o	GO:0016740	transferase activity	F
FAVG1_7655	fad binding domain containing protein	extr 3	Signal Peptide		Topology=o	GO:0008152	metabolic process	P
FAVG1_7658	Polyketide synthase / non-ribosomal peptide synthetase hybrid (Equisetin synthetase)	extr 2			Topology=o	GO:0003824	catalytic activity	F
FAVG1_7663	hypothetical protein FOXB_04782 [Fusarium oxysporum Fo5176]	extr 12	Signal Peptide		Topology=o
FAVG1_7664	vegetative cell wall protein gp1		Signal Peptide		Topology=o
FAVG1_7665	ankyrin repeat protein		Signal Peptide		Topology=o	GO:0005515	protein binding	F
FAVG1_7667	hypothetical protein [Podospora anserina S mat+]	extr 20			Topology=o
FAVG1_7671	hypothetical protein FOXB_16838 [Fusarium oxysporum Fo5176]	extr 11	Signal Peptide		Topology=o
FAVG1_7672	cre-clec-199 protein	extr 14			Topology=o
FAVG1_7673	---NA---	extr 25	Signal Peptide		Topology=o
FAVG1_7674	hypothetical protein FOXB_00338 [Fusarium oxysporum Fo5176]	extr 25			Topology=o
FAVG1_7678	hypothetical protein FOXB_15667 [Fusarium oxysporum Fo5176]	extr 21	Signal Peptide		Topology=o
FAVG1_7684	fad dependent oxidoreductase	extr 8	Signal Peptide		Topology=o	GO:0008152	metabolic process	P
FAVG1_7685	hypothetical protein FG10593.1 [Gibberella zeae PH-1]	extr 5			Topology=o
FAVG1_7687	di-copper centre-containing protein	extr 16	Signal Peptide		Topology=o	GO:0008152	metabolic process	P
FAVG1_7688	hypothetical protein FG10594.1 [Gibberella zeae PH-1]	extr 22	Signal Peptide		Topology=o
FAVG1_7699	s- glutathione dehydrogenase	extr 16			Topology=o	GO:0016491	oxidoreductase activity	F
FAVG1_7703	nad-binding rossmann fold oxidoreductase family protein	extr 17			Topology=o	GO:0016491	oxidoreductase activity	F
FAVG1_7704	alcohol dehydrogenase	extr 13			Topology=o	GO:0016491	oxidoreductase activity	F
FAVG1_7705	beta-lactamase	extr 24	Signal Peptide		Topology=o
FAVG1_7711	isoflavone reductase family protein		Signal Peptide		Topology=o	GO:0000166	nucleotide binding	F
FAVG1_7714	beta-xylosidase	extr 26	Signal Peptide		Topology=o	GO:0005975	carbohydrate metabolic process	P
FAVG1_7715	glucuronyl hydrolase	extr 2			Topology=o	GO:0008152	metabolic process	P
FAVG1_7717	gpi anchored protein	extr 26	Signal Peptide		Topology=o	GO:0042122	alginic acid catabolic process	P
FAVG1_7718	gpi anchored protein	extr 27	Signal Peptide		Topology=o	GO:0042122	alginic acid catabolic process	P
FAVG1_7724	choline dehydrogenase	extr 15	Signal Peptide		Topology=o	GO:0050660	flavin adenine dinucleotide binding	F
FAVG1_7736	hypothetical protein NECHADRAFT_86140 [Nectria haematococca mpVI 77-13-4]	extr 14			Topology=o	GO:0016787	hydrolase activity	F
FAVG1_7737	3-hydroxyisobutyrate dehydrogenase	extr 15			Topology=o	GO:0008442	3-hydroxyisobutyrate dehydrogenase activity	F
FAVG1_7739	fad binding domain-containing protein	extr 17	Signal Peptide		Topology=o	GO:0016491	oxidoreductase activity	F
FAVG1_7742	3-hydroxyacyl-	extr 2			Topology=o	GO:0016491	oxidoreductase activity	F
FAVG1_7744	3-hydroxyisobutyrate mitochondrial precursor	extr 4	Signal Peptide		Topology=o	GO:0006098	pentose-phosphate shunt	P
FAVG1_7747	para-nitrobenzyl esterase	extr 4			Topology=o
FAVG1_7751	glycoside hydrolase family 16 protein	extr 26	Signal Peptide		Topology=o	GO:0016787	hydrolase activity	F
FAVG1_7754	pectin lyase	extr 27	Signal Peptide		Topology=o	GO:0016829	lyase activity	F
FAVG1_7755	floculation protein flo1	extr 26	Signal Peptide		Topology=o
FAVG1_7757	heparan n-sulfatase	extr 5	Signal Peptide		Topology=o	GO:0008152	metabolic process	P
FAVG1_7759	udp-galactopyranose mutase	extr 9	Signal Peptide		Topology=o
FAVG1_7777	serine carboxypeptidase	extr 19			Topology=o	GO:0008236	serine-type peptidase activity	F
FAVG1_7782	amidohydrolase family protein	extr 25	Signal Peptide		Topology=o	GO:0016810	hydrolase activity, acting on carbon-nitrogen (but not peptide) bonds	F
FAVG1_7795	chitin deacetylase 1	extr 1			Topology=o	GO:0016810	hydrolase activity, acting on carbon-nitrogen (but not peptide) bonds	F
FAVG1_7799	methylitaconate delta2-delta3-isomerase	extr 11			Topology=o
FAVG1_78	hypothetical protein FOXB_13766 [Fusarium oxysporum Fo5176]	extr 13	Signal Peptide	YES	Topology=o
FAVG1_780	glycoside hydrolase family 16 protein	extr 23	Signal Peptide	YES	Topology=o	GO:0004553	hydrolase activity, hydrolyzing O-glycosyl compounds	F
FAVG1_7801	tricarboxylate transport mitochondrial precursor	extr 6			Topology=o	GO:0055085	transmembrane transport	P
FAVG1_781	carboxy- -muconate cyclase	extr 15	Signal Peptide	YES	Topology=o
FAVG1_7810	predicted protein [Nectria haematococca mpVI 77-13-4]	extr 15			Topology=o
FAVG1_7815	d-amino acid oxidase	extr 17	Signal Peptide		Topology=o	GO:0055114	oxidation-reduction process	P
FAVG1_7823	cell wall cysteine-rich protein	extr 23	Signal Peptide		Topology=o
FAVG1_7824	salivary gland secretion 4	extr 19	Signal Peptide		Topology=o
FAVG1_7830	rodlet peptide	extr 27	Signal Peptide		Topology=o	GO:0005199	structural constituent of cell wall	F
FAVG1_7833	bys1 domain	extr 19	Signal Peptide		Topology=o
FAVG1_7851	carboxyphosphonoenolpyruvate phosphonomutase-like protein	extr 4			Topology=o	GO:0003824	catalytic activity	F
FAVG1_7855	platelet-activating factor acetylhydrolase plasma intracellular isoform ii	extr 4			Topology=o	GO:0055114	oxidation-reduction process	P
FAVG1_7856	hypothetical protein FOXB_01433 [Fusarium oxysporum Fo5176]	extr 22			Topology=o
FAVG1_7865	hypothetical protein FG03927.1 [Gibberella zeae PH-1]	extr 3			Topology=o
FAVG1_787	defective in cullin neddylation protein 1	extr 10	Signal Peptide		Topology=o	GO:0005515	protein binding	F
FAVG1_7870	protein rds1	extr 26			Topology=o
FAVG1_7872	isochorismatase hydrolase	extr 15	Signal Peptide		Topology=o	GO:0003824	catalytic activity	F
FAVG1_7875	hypothetical protein FG03907.1 [Gibberella zeae PH-1]	extr 23	Signal Peptide		Topology=o
FAVG1_7876	dimethylaniline monooxygenase	extr 15			Topology=o	GO:0050660	flavin adenine dinucleotide binding	F
FAVG1_7877	endo- -beta-xylanase	extr 22			Topology=o	GO:0004553	hydrolase activity, hydrolyzing O-glycosyl compounds	F
FAVG1_7878	glycoside hydrolase family 35 protein	extr 14			Topology=o	GO:0004565	beta-galactosidase activity	F
FAVG1_7881	homoserine o-acetyltransferase	extr 21	Signal Peptide		Topology=o	GO:0003824	catalytic activity	F
[truncated: 581 more rows]

## Sheet: Interpro_numbers
Interpro	Number	Name
noIPR	2326	unintegrated
IPR016040	216	NAD(P)-binding domain
IPR017853	87	Glycoside hydrolase, superfamily
IPR002198	77	Short-chain dehydrogenase/reductase SDR
IPR002347	71	Glucose/ribitol dehydrogenase
IPR013781	62	Glycoside hydrolase, catalytic domain
IPR002938	45	Monooxygenase, FAD-binding
IPR020683	45	Ankyrin repeat-containing domain
IPR027417	45	P-loop containing nucleoside triphosphate hydrolase
IPR003042	44	Aromatic-ring hydroxylase-like
IPR008985	44	Concanavalin A-like lectin/glucanases superfamily
IPR002110	42	Ankyrin repeat
IPR011050	41	Pectin lyase fold/virulence factor
IPR012334	39	Pectin lyase fold
IPR015943	38	WD40/YVTN repeat-like-containing domain
IPR006094	36	FAD linked oxidase, N-terminal
IPR016166	36	FAD-binding, type 2
IPR008030	35	NmrA-like
IPR016169	32	CO dehydrogenase flavoprotein-like, FAD-binding, subdomain 2
IPR020904	31	Short-chain dehydrogenase/reductase, conserved site
IPR023296	30	Glycosyl hydrolase, five-bladed beta-propellor domain
IPR013320	29	Concanavalin A-like lectin/glucanase, subgroup
IPR017986	28	WD40-repeat-containing domain
IPR001128	27	Cytochrome P450
IPR001680	25	WD40 repeat
IPR011009	25	Protein kinase-like domain
IPR000172	23	Glucose-methanol-choline oxidoreductase, N-terminal
IPR007867	23	Glucose-methanol-choline oxidoreductase, C-terminal
IPR008979	23	Galactose-binding domain-like
IPR006076	22	FAD dependent oxidoreductase
IPR007219	22	Transcription factor domain, fungi
IPR011032	22	GroES-like
IPR016035	22	Acyl transferase/acyl hydrolase/lysophospholipase
IPR002018	21	Carboxylesterase, type B
IPR008928	21	Six-hairpin glycosidase-like
IPR013785	21	Aldolase-type TIM barrel
IPR017972	21	Cytochrome P450, conserved site
IPR020843	21	Polyketide synthase, enoylreductase
IPR000757	20	Glycoside hydrolase, family 16
IPR013154	20	Alcohol dehydrogenase GroES-like
IPR000209	19	Peptidase S8/S53 domain
IPR012951	19	Berberine/berberine-like
IPR013831	19	SGNH hydrolase-type esterase domain
IPR024079	19	Metallopeptidase, catalytic domain
IPR002085	18	Alcohol dehydrogenase superfamily, zinc-type
IPR006710	18	Glycoside hydrolase, family 43
IPR013149	18	Alcohol dehydrogenase, C-terminal
IPR016039	18	Thiolase-like
IPR001227	17	Acyl transferase domain
IPR002401	17	Cytochrome P450, E-class, group I
IPR009020	17	Proteinase inhibitor, propeptide
IPR009081	17	Acyl carrier protein-like
IPR010730	17	Heterokaryon incompatibility
IPR012336	17	Thioredoxin-like fold
IPR016038	17	Thiolase-like, subgroup
IPR020842	17	Polyketide synthase/Fatty acid synthase, KR
IPR000719	16	Protein kinase domain
IPR001223	16	Glycoside hydrolase, family 18, catalytic domain
IPR011051	16	RmlC-like cupin domain
IPR011583	16	Chitinase II
IPR012132	16	Glucose-methanol-choline oxidoreductase
IPR014030	16	Beta-ketoacyl synthase, N-terminal
IPR014031	16	Beta-ketoacyl synthase, C-terminal
IPR016167	16	FAD-binding, type 2, subdomain 1
IPR019826	16	Carboxylesterase type B, active site
IPR023828	16	Peptidase S8, subtilisin, Ser-active site
IPR001461	15	Peptidase A1
IPR001509	15	NAD-dependent epimerase/dehydratase
IPR002889	15	Carbohydrate-binding WSC
IPR005103	15	Glycoside hydrolase, family 61
IPR013027	15	FAD-dependent pyridine nucleotide-disulphide oxidoreductase
IPR014043	15	Acyl transferase
IPR014710	15	RmlC-like jelly roll fold
IPR018392	15	Peptidoglycan-binding lysin domain
IPR020801	15	Polyketide synthase, acyl transferase domain
IPR020841	15	Polyketide synthase, beta-ketoacyl synthase domain
IPR021109	15	Aspartic peptidase
IPR021858	15	Protein of unknown function DUF3468
IPR001002	14	Chitin-binding, type 1
IPR001547	14	Glycoside hydrolase, family 5
IPR002290	14	Serine/threonine- / dual specificity protein kinase, catalytic domain
IPR015500	14	Peptidase S8, subtilisin-related
IPR016036	14	Malonyl-CoA ACP transacylase, ACP-binding
IPR000254	13	Cellulose-binding domain, fungal
IPR001563	13	Peptidase S10, serine carboxypeptidase
IPR002227	13	Tyrosinase
IPR002772	13	Glycoside hydrolase family 3 C-terminal domain
IPR008922	13	Uncharacterised domain, di-copper centre
IPR012341	13	Six-hairpin glycosidase
IPR019775	13	WD40 repeat, conserved site
IPR020806	13	Polyketide synthase, phosphopantetheine-binding domain
IPR023827	13	Peptidase S8, subtilisin, Asp-active site
IPR026892	13	Glycoside hydrolase family 3
IPR001466	12	Beta-lactamase-related
IPR001764	12	Glycoside hydrolase, family 3, N-terminal
IPR011013	12	Galactose mutarotase-like domain
IPR011042	12	Six-bladed beta-propeller, TolB-like
IPR012338	12	Beta-lactamase/transpeptidase-like
IPR018201	12	Beta-ketoacyl synthase, active site
IPR023214	12	HAD-like domain
IPR023753	12	Pyridine nucleotide-disulphide oxidoreductase, FAD/NAD(P)-binding domain
IPR000675	11	Cutinase
IPR003609	11	Apple-like
IPR007484	11	Peptidase M28
IPR008927	11	6-phosphogluconate dehydrogenase, C-terminal-like
IPR013994	11	Carbohydrate-binding WSC, subgroup
IPR018108	11	Mitochondrial substrate/solute carrier
IPR020472	11	G-protein beta WD-40 repeat
IPR022398	11	Peptidase S8, subtilisin, His-active site
IPR023395	11	Mitochondrial carrier domain
IPR026891	11	Fibronectin type III-like domain
IPR000120	10	Amidase
IPR000873	10	AMP-dependent synthetase/ligase
IPR001579	10	Glycoside hydrolase, chitinase active site
IPR001810	10	F-box domain
IPR003137	10	Protease-associated domain, PA
IPR006162	10	Phosphopantetheine attachment site
IPR008972	10	Cupredoxin
IPR010259	10	Proteinase inhibitor I9
IPR013217	10	Methyltransferase type 12
IPR016024	10	Armadillo-type fold
IPR023210	10	NADP-dependent oxidoreductase domain
IPR023631	10	Amidase signature domain
IPR000103	9	Pyridine nucleotide-disulphide oxidoreductase, class-II
IPR000834	9	Peptidase M14, carboxypeptidase A
IPR001969	9	Peptidase aspartic, active site
IPR002022	9	Pectate lyase/Amb allergen
IPR009009	9	RlpA-like double-psi beta-barrel domain
IPR013328	9	Dehydrogenase, multihelical
IPR016181	9	Acyl-CoA N-acyltransferase
IPR000073	8	Alpha/beta hydrolase fold-1
IPR000683	8	Oxidoreductase, N-terminal
IPR000743	8	Glycoside hydrolase, family 28
IPR001087	8	Lipase, GDSL
IPR001395	8	Aldo/keto reductase
IPR002328	8	Alcohol dehydrogenase, zinc-type, conserved site
IPR002509	8	Polysaccharide deacetylase
IPR003593	8	AAA+ ATPase domain
IPR004898	8	Pectate lyase, catalytic
IPR005152	8	Lipase, secreted
IPR006045	8	Cupin 1
IPR006626	8	Parallel beta-helix repeat
IPR011118	8	Tannase/feruloyl esterase
IPR011330	8	Glycoside hydrolase/deacetylase, beta/alpha-barrel
IPR013094	8	Alpha/beta hydrolase fold-3
IPR013783	8	Immunoglobulin-like fold
IPR013968	8	Polyketide synthase, KR
IPR014729	8	Rossmann-like alpha/beta/alpha sandwich fold
IPR019819	8	Carboxylesterase type B, conserved site
IPR020807	8	Polyketide synthase, dehydratase domain
IPR020845	8	AMP-binding, conserved site
IPR020946	8	Flavin monooxygenase-like
IPR001375	7	Peptidase S9, prolyl oligopeptidase, catalytic domain
IPR001753	7	Crotonase superfamily
IPR004843	7	Phosphoesterase domain
IPR008427	7	Extracellular membrane protein, CFEM domain
IPR013120	7	Male sterility, NAD-binding
IPR013319	7	Glycoside hydrolase, family 11/12
IPR014733	7	Barwin-like endoglucanase
IPR015815	7	Hydroxy monocarboxylic acid anion dehydrogenase, HIBADH-type
IPR018202	7	Peptidase S10, serine carboxypeptidase, active site
IPR025628	7	DJ-1 domain, InhA-type
IPR000639	6	Epoxide hydrolase-like
IPR000782	6	FAS1 domain
IPR001138	6	Zn(2)-C6 fungal-type DNA-binding domain
IPR001279	6	Beta-lactamase-like
IPR001382	6	Glycoside hydrolase, family 47
IPR002403	6	Cytochrome P450, E-class, group IV
IPR002937	6	Amine oxidase
IPR003014	6	PAN-1 domain
IPR006115	6	6-phosphogluconate dehydrogenase, NADP-binding
IPR006913	6	Glutathione-dependent formaldehyde-activating enzyme/centromere protein V
IPR007111	6	NACHT nucleoside triphosphatase
IPR010829	6	Cerato-platanin
IPR011008	6	Dimeric alpha-beta barrel
IPR011043	6	Galactose oxidase/kelch, beta-propeller
IPR011057	6	Mss4-like
IPR011150	6	Cutinase, monofunctional
IPR011989	6	Armadillo-like helical
IPR013148	6	Glycosyl hydrolase family 32, N-terminal
IPR013766	6	Thioredoxin domain
IPR014718	6	Glycoside hydrolase-type carbohydrate-binding, subgroup
IPR014756	6	Immunoglobulin E-set
IPR015916	6	Galactose oxidase, beta-propeller
IPR016161	6	Aldehyde/histidinol dehydrogenase
IPR018371	6	Chitin-binding, type 1, conserved site
IPR020635	6	Tyrosine-protein kinase, catalytic domain
IPR000028	5	Chloroperoxidase
IPR000182	5	GNAT domain
IPR000322	5	Glycoside hydrolase, family 31
IPR000504	5	RNA recognition motif domain
IPR000627	5	Intradiol ring-cleavage dioxygenase, C-terminal
IPR000845	5	Nucleoside phosphorylase domain
IPR001000	5	Glycoside hydrolase, family 10
IPR001117	5	Multicopper oxidase, type 1
IPR001242	5	Condensation domain
IPR001362	5	Glycoside hydrolase, family 32
IPR001853	5	DSBA-like thioredoxin domain
IPR002048	5	EF-hand domain
IPR002933	5	Peptidase M20
IPR005123	5	Oxoglutarate/iron-dependent dioxygenase
IPR005225	5	Small GTP-binding protein domain
IPR006652	5	Kelch repeat type 1
IPR008271	5	Serine/threonine-protein kinase, active site
IPR008701	5	Necrosis inducing protein
IPR008960	5	Carbohydrate-binding domain family 9-like
IPR011040	5	Sialidases
IPR011059	5	Metal-dependent hydrolase, composite domain
IPR011329	5	Killer toxin, Kp4/SMK-like, core
IPR011650	5	Peptidase M20, dimerisation domain
IPR011706	5	Multicopper oxidase, type 2
IPR011707	5	Multicopper oxidase, type 3
IPR011990	5	Tetratricopeptide-like helical
IPR011992	5	EF-hand domain pair
IPR012143	5	Dimethylaniline monooxygenase, N-oxide-forming
IPR012340	5	Nucleic acid-binding, OB-fold
IPR012677	5	Nucleotide-binding, alpha-beta plait
IPR013595	5	Peptidase S33 tripeptidyl aminopeptidase-like, C-terminal
IPR013658	5	SMP-30/Gluconolactonase/LRE-like region
IPR013784	5	Carbohydrate-binding-like fold
IPR014044	5	CAP domain
IPR015131	5	Killer toxin, Kp4
IPR015202	5	Domain of unknown function DUF1929
IPR015590	5	Aldehyde dehydrogenase domain
IPR015889	5	Intradiol ring-cleavage dioxygenase, core
IPR016162	5	Aldehyde dehydrogenase, N-terminal
IPR017946	5	PLC-like phosphodiesterase, TIM beta/alpha-barrel domain
IPR018247	5	EF-Hand 1, calcium-binding site
IPR018535	5	Domain of unknown function DUF1996
IPR019800	5	Glycoside hydrolase, family 3, active site
IPR020471	5	Aldo/keto reductase subgroup
IPR020568	5	Ribosomal protein S5 domain 2-type fold
IPR027443	5	Isopenicillin N synthase-like
IPR000421	4	Coagulation factor 5/8 C-terminal type domain
IPR000960	4	Flavin monooxygenase FMO
IPR001202	4	WW domain
IPR001236	4	Lactate/malate dehydrogenase, N-terminal
IPR001283	4	Allergen V5/Tpx-1-related
IPR001338	4	Hydrophobin
IPR001557	4	L-lactate/malate dehydrogenase
IPR001623	4	DnaJ domain
IPR001806	4	Small GTPase superfamily
IPR002041	4	Ran GTPase
IPR003305	4	Carbohydrate-binding, CenC-like
IPR003578	4	Small GTPase superfamily, Rho type
IPR003579	4	Small GTPase superfamily, Rab type
IPR003953	4	FAD binding domain
IPR004104	4	Oxidoreductase, C-terminal
IPR005746	4	Thioredoxin
IPR006026	4	Peptidase, metallopeptidase
IPR006035	4	Ureohydrolase
IPR007087	4	Zinc finger, C2H2
IPR009003	4	Trypsin-like cysteine/serine peptidase domain
IPR009030	4	Insulin-like growth factor binding protein, N-terminal
IPR010255	4	Haem peroxidase
IPR011012	4	Longin-like domain
IPR013189	4	Glycosyl hydrolase family 32, C-terminal
IPR013332	4	Ketopantoate reductase ApbA/PanE, N-terminal
IPR013752	4	Ketopantoate reductase ApbA/PanE, C-terminal
IPR013780	4	Glycosyl hydrolase, family 13, all-beta
IPR015366	4	Peptidase S53, propeptide
IPR015421	4	Pyridoxal phosphate-dependent transferase, major region, subdomain 1
IPR015422	4	Pyridoxal phosphate-dependent transferase, major region, subdomain 2
IPR015424	4	Pyridoxal phosphate-dependent transferase
IPR015813	4	Pyruvate/Phosphoenolpyruvate kinase-like domain
IPR015902	4	Glycoside hydrolase, family 13
IPR015920	4	Cellobiose dehydrogenase, cytochrome domain
IPR016163	4	Aldehyde dehydrogenase, C-terminal
IPR017441	4	Protein kinase, ATP binding site
IPR017774	4	Bicupin, oxalate decarboxylase/oxidase
IPR017849	4	Alkaline phosphatase-like, alpha/beta/alpha
IPR017850	4	Alkaline-phosphatase-like, core domain
IPR017927	4	Ferredoxin reductase-type FAD-binding domain
IPR017937	4	Thioredoxin, conserved site
IPR017938	4	Riboflavin synthase-like beta-barrel
IPR017941	4	Rieske [2Fe-2S] iron-sulphur domain
IPR019405	4	Lactonase, 7-bladed beta propeller
IPR020849	4	Small GTPase superfamily, Ras type
IPR023696	4	Ureohydrolase domain
IPR024655	4	Uncharacterised protein family, glycosyl hydrolase catalytic domain
IPR025110	4	AMP-binding enzyme C-terminal domain
IPR000070	3	Pectinesterase, catalytic
IPR000111	3	Glycoside hydrolase, clan GH-D
IPR000262	3	FMN-dependent dehydrogenase
IPR000269	3	Copper amine oxidase
IPR000560	3	Histidine phosphatase superfamily, clade-2
IPR000760	3	Inositol monophosphatase
IPR000917	3	Sulfatase
IPR001031	3	Thioesterase
IPR001137	3	Glycoside hydrolase, family 11
IPR001148	3	Alpha carbonic anhydrase
IPR001155	3	NADH:flavin oxidoreductase/NADH oxidase, N-terminal
IPR001254	3	Peptidase S1
IPR001433	3	Oxidoreductase FAD/NAD(P)-binding
IPR001568	3	Ribonuclease T2-like
IPR001613	3	Flavin amine oxidase
IPR002016	3	Haem peroxidase, plant/fungal/bacterial
IPR002067	3	Mitochondrial carrier protein
IPR002204	3	3-hydroxyisobutyrate dehydrogenase-related, conserved site
IPR002213	3	UDP-glucuronosyl/UDP-glucosyltransferase
IPR002220	3	DapA-like
IPR002355	3	Multicopper oxidase, copper-binding site
IPR002594	3	Glycoside hydrolase, family 12
IPR002642	3	Lysophospholipase, catalytic domain
IPR002921	3	Lipase, class 3
IPR003819	3	Taurine catabolism dioxygenase TauD/TfdA
IPR003959	3	ATPase, AAA-type, core
IPR004045	3	Glutathione S-transferase, N-terminal
IPR004302	3	Chitin-binding, domain 3
IPR004886	3	Glucanosyltransferase
IPR005135	3	Endonuclease/exonuclease/phosphatase
IPR005198	3	Glycoside hydrolase, family 76
IPR006102	3	Glycoside hydrolase, family 2, immunoglobulin-like beta-sandwich
IPR007117	3	Expansin, cellulose-binding-like domain
IPR008183	3	Aldose 1-/Glucose-6-phosphate 1-epimerase
IPR008313	3	Uncharacterised conserved protein UCP028846
IPR008333	3	Oxidoreductase, FAD-binding domain
IPR008397	3	Alginate lyase domain
IPR008754	3	Peptidase M43, pregnancy-associated plasma-A
IPR008914	3	Phosphatidylethanolamine-binding protein PEBP
IPR008929	3	Chondroitin AC/alginate lyase
IPR009799	3	EthD domain
IPR009939	3	Fungal chitosanase
IPR010126	3	Esterase, PHB depolymerase
IPR010905	3	Glycosyl hydrolase, family 88
IPR011658	3	PA14
IPR012133	3	Alpha-hydroxy acid dehydrogenase, FMN-dependent
IPR012337	3	Ribonuclease H-like domain
IPR012908	3	GPI inositol-deacylase PGAP1-like
IPR013022	3	Xylose isomerase-like, TIM barrel domain
IPR013078	3	Histidine phosphatase superfamily, clade-1
IPR013812	3	Glycoside hydrolase, family 2/20, immunoglobulin-like beta-sandwich domain
IPR014005	3	Extracellular membrane protein, CFEM domain, fungi
IPR014721	3	Ribosomal protein S5 domain 2-type fold, subgroup
IPR014766	3	Carboxypeptidase, regulatory domain
IPR015798	3	Copper amine oxidase, C-terminal
IPR015801	3	Copper amine oxidase, N2/N3-terminal
IPR015880	3	Zinc finger, C2H2-like
IPR015883	3	Glycoside hydrolase family 20, catalytic core
IPR015955	3	Lactate dehydrogenase/glycoside hydrolase, family 4, C-terminal
IPR016182	3	Copper amine oxidase, N-terminal
IPR017168	3	Glycoside hydrolase, family 16, CRH1, predicted
IPR018170	3	Aldo/keto reductase, conserved site
IPR018188	3	Ribonuclease T2, active site
IPR018208	3	Glycoside hydrolase, family 11, active site
IPR018871	3	GLEYA adhesin domain
IPR021476	3	Protein of unknown function DUF3129
IPR022383	3	Lactate/malate dehydrogenase, C-terminal
IPR023209	3	D-amino-acid oxidase
IPR023213	3	Chloramphenicol acetyltransferase-like domain
IPR023561	3	Carbonic anhydrase, alpha-class
IPR025574	3	Nucleoporin FG repeat
IPR025705	3	Beta-hexosaminidase subunit alpha/beta
IPR026992	3	Non-haem dioxygenase N-terminal domain
IPR000008	2	C2 calcium-dependent membrane targeting
IPR000086	2	NUDIX hydrolase domain
IPR000101	2	Gamma-glutamyltranspeptidase
IPR000165	2	Glucoamylase
IPR000250	2	Peptidase G1
IPR000277	2	Cys/Met metabolism, pyridoxal phosphate-dependent enzyme
IPR000408	2	Regulator of chromosome condensation, RCC1
IPR000490	2	Glycoside hydrolase, family 17
IPR000542	2	Acyltransferase ChoActase/COT/CPT
IPR000569	2	HECT
IPR000938	2	CAP Gly-rich domain
IPR001189	2	Manganese/iron superoxide dismutase
IPR001245	2	Serine-threonine/tyrosine-protein kinase catalytic domain
IPR001247	2	Exoribonuclease, phosphorolytic domain 1
IPR001314	2	Peptidase S1A, chymotrypsin-type
IPR001353	2	Proteasome, subunit alpha/beta
IPR001354	2	Mandelate racemase/muconate lactonizing enzyme
IPR001357	2	BRCT domain
IPR001360	2	Glycoside hydrolase, family 1
IPR001384	2	Peptidase M35, deuterolysin
IPR001424	2	Superoxide dismutase, copper/zinc binding domain
IPR001452	2	Src homology-3 domain
IPR001480	2	Bulb-type lectin domain
IPR001518	2	Argininosuccinate synthase
IPR001709	2	Flavoprotein pyridine nucleotide cytochrome reductase
IPR001722	2	Glycoside hydrolase, family 7
IPR001789	2	Signal transduction response regulator, receiver domain
IPR001813	2	Ribosomal protein L10/L12
IPR001834	2	NADH:cytochrome b5 reductase (CBR)
IPR001878	2	Zinc finger, CCHC-type
IPR001910	2	Inosine/uridine-preferring nucleoside hydrolase domain
IPR001926	2	Tryptophan synthase beta subunit-like PLP-dependent enzymes superfamily
IPR001929	2	Germin
IPR001932	2	Protein phosphatase 2C (PP2C)-like domain
IPR001944	2	Glycoside hydrolase, family 35
IPR002035	2	von Willebrand factor, type A
IPR002044	2	Carbohydrate binding module family 20
IPR002171	2	Ribosomal protein L2
IPR002173	2	Carbohydrate/puine kinase, PfkB, conserved site
IPR002225	2	3-beta hydroxysteroid dehydrogenase/isomerase
IPR002241	2	Glycoside hydrolase, family 27
IPR002529	2	Fumarylacetoacetase, C-terminal
IPR002589	2	Macro domain
IPR002641	2	Patatin/Phospholipase A2-related
IPR002828	2	Survival protein SurE-like phosphatase/nucleotidase
IPR002919	2	Trypsin Inhibitor-like, cysteine rich domain
IPR003010	2	Carbon-nitrogen hydrolase
IPR003154	2	S1/P1 nuclease
IPR003480	2	Transferase
IPR003594	2	Histidine kinase-like ATPase, ATP-binding domain
IPR003661	2	Signal transduction histidine kinase, subgroup 1, dimerisation/phosphoacceptor domain
IPR003710	2	Ketopantoate reductase ApbA/PanE
IPR003848	2	Domain of unknown function DUF218
IPR004099	2	Pyridine nucleotide-disulphide oxidoreductase, dimerisation domain
IPR004129	2	Glycerophosphoryl diester phosphodiesterase
IPR004303	2	Protein-arginine deiminase
IPR004352	2	Glycoside-hydrolase family GH114, TIM-barrel domain
IPR004358	2	Signal transduction histidine kinase-related protein, C-terminal
IPR004443	2	YjeF N-terminal domain
IPR004550	2	L-asparaginase, type II
IPR005193	2	Glycoside hydrolase, family 62, arabinosidase
IPR005467	2	Signal transduction histidine kinase, core
IPR005556	2	SUN
IPR005645	2	Serine hydrolase FSH
IPR005708	2	Homogentisate 1,2-dioxygenase
IPR005788	2	Disulphide isomerase
IPR005814	2	Aminotransferase class-III
IPR005946	2	Ribose-phosphate diphosphokinase
IPR005959	2	Fumarylacetoacetase
IPR006034	2	Asparaginase/glutaminase
IPR006093	2	Oxygen oxidoreductase covalent FAD-binding site
IPR006103	2	Glycoside hydrolase, family 2, TIM barrel
IPR006104	2	Glycosyl hydrolases family 2, sugar binding domain
IPR006179	2	5'-Nucleotidase/apyrase
IPR006181	2	D-amino acid oxidase, conserved site
IPR006379	2	HAD-superfamily hydrolase, subfamily IIB
IPR006569	2	CID domain
IPR006969	2	Stigma-specific protein Stig1
IPR006992	2	Amidohydrolase 2
IPR007112	2	Expansin/pollen allergen, DPBB domain
IPR007235	2	Glycosyl transferase, family 28, C-terminal
IPR007312	2	Phosphoesterase
IPR007325	2	Putative cyclase
IPR007365	2	Transferrin receptor-like, dimerisation domain
IPR007934	2	Alpha-L-arabinofuranosidase B
IPR008162	2	Inorganic pyrophosphatase
IPR008220	2	Homoserine acetyltransferase
IPR008254	2	Flavodoxin/nitric oxide synthase
IPR008259	2	FMN-dependent alpha-hydroxy acid dehydrogenase, active site
IPR008291	2	Glucoamylase, starch-binding
IPR008334	2	5'-Nucleotidase, C-terminal
IPR008440	2	Agglutinin-like protein repeat
IPR008757	2	Peptidase M6-like, domain
IPR008758	2	Peptidase S28
IPR008775	2	Phytanoyl-CoA dioxygenase
IPR008902	2	Bacterial alpha-L-rhamnosidase
IPR008942	2	ENTH/VHS
IPR008947	2	Phospholipase C/P1 nuclease domain
IPR008963	2	Purple acid phosphatase-like, N-terminal
IPR008973	2	C2 calcium/lipid-binding domain, CaLB
IPR008991	2	Translation protein SH3-like domain
IPR009060	2	UBA-like
IPR009078	2	Ferritin-like superfamily
IPR009082	2	Signal transduction histidine kinase, homodimeric domain
IPR009091	2	Regulator of chromosome condensation 1/beta-lactamase-inhibitor protein II
IPR009288	2	AIG2-like
IPR010097	2	Malate dehydrogenase, type 1
IPR010285	2	DNA helicase Pif1
IPR010435	2	Peptidase S8A, DUF1034 C-terminal
IPR010481	2	CDC24 calponin
IPR010497	2	Epoxide hydrolase, N-terminal
IPR010987	2	Glutathione S-transferase, C-terminal-like
IPR011006	2	CheY-like superfamily
IPR011041	2	Soluble quinoprotein glucose/sorbosone dehydrogenase
IPR011058	2	Cyanovirin-N
IPR011234	2	Fumarylacetoacetase, C-terminal-related
IPR011251	2	Luciferase-like domain
IPR011611	2	Carbohydrate kinase PfkB
IPR011613	2	Glycoside hydrolase family 15
IPR011614	2	Catalase core domain
IPR011659	2	WD40-like Beta Propeller
IPR011993	2	Pleckstrin homology-like domain
IPR012083	2	Arylsulfatase
IPR012349	2	FMN-binding split barrel
IPR012400	2	Alcohol dehydrogenase, long-chain fatty
IPR012469	2	Protein of unknown function DUF1688
IPR012941	2	Phenol hydroxylase, C-terminal dimerisation
IPR013024	2	Butirosin biosynthesis, BtrG-like
IPR013026	2	Tetratricopeptide repeat-containing domain
IPR013083	2	Zinc finger, RING/FYVE/PHD-type
IPR013087	2	Zinc finger C2H2-type/integrase DNA-binding domain
IPR013108	2	Amidohydrolase 3
IPR013342	2	Mandelate racemase/muconate lactonizing enzyme, C-terminal
IPR013530	2	Protein-arginine deiminase, C-terminal
IPR013733	2	Protein-arginine deiminase (PAD), central domain
IPR013749	2	Phosphomethylpyrimidine kinase type-1
IPR013816	2	ATP-grasp fold, subdomain 2
IPR014722	2	Ribosomal protein L2 domain 2
IPR014726	2	Ribosomal protein L2, domain 3
IPR015328	2	Domain of unknown function DUF1965
IPR015377	2	Fumarylacetoacetase, N-terminal
IPR015443	2	Aldose 1-epimerase
IPR015797	2	NUDIX hydrolase domain-like
IPR015879	2	Aromatic-ring-hydroxylating dioxygenase, alpha subunit, C-terminal domain
IPR015914	2	Purple acid phosphatase, N-terminal
IPR015915	2	Kelch-type beta propeller
IPR016156	2	FAD/NAD-linked reductase, dimerisation domain
IPR016160	2	Aldehyde dehydrogenase, conserved site
IPR016191	2	Ribonuclease/ribotoxin
IPR016215	2	Nitrilotriacetate monooxygenase component A/pristinamycin IIA synthase subunit A
IPR016274	2	Histidine acid phosphatase, eukaryotic
IPR016840	2	Glycoside hydrolase, family 43, endo-1, 5-alpha-L-arabinosidase
IPR017144	2	Peptidase M20D, amidohydrolase, predicted
IPR017439	2	Amidohydrolase
IPR017926	2	Glutamine amidotransferase
IPR017932	2	Glutamine amidotransferase type 2 domain
IPR017933	2	Glutathione S-transferase/chloride channel, C-terminal
IPR018028	2	Catalase, mono-functional, haem-containing
IPR018029	2	C2 membrane targeting protein
IPR018114	2	Peptidase S1, trypsin family, active site
IPR018203	2	GDP dissociation inhibitor
IPR018223	2	Argininosuccinate synthase, conserved site
IPR018244	2	Allergen V5/Tpx-1-related, conserved site
IPR018253	2	DnaJ domain, conserved site
IPR018466	2	Ser-Thr-rich glycosyl-phosphatidyl-inositol-anchored membrane family
IPR018954	2	Beta-galactosidase, domain 2
IPR019019	2	H-type lectin domain
IPR019050	2	FDF domain
IPR019587	2	Polyketide cyclase/dehydrase
IPR019734	2	Tetratricopeptide repeat
IPR019794	2	Peroxidase, active site
IPR019831	2	Manganese/iron superoxide dismutase, N-terminal
IPR019832	2	Manganese/iron superoxide dismutase, C-terminal
IPR020550	2	Inositol monophosphatase, conserved site
IPR020556	2	Amidase, conserved site
IPR020583	2	Inositol monophosphatase, metal-binding site
IPR020827	2	Asparaginase/glutaminase, active site 1
IPR020835	2	Catalase-like domain
IPR020855	2	Ureohydrolase, manganese-binding site
IPR021851	2	Protein of unknown function DUF3455
IPR022669	2	Ribosomal protein L2, C-terminal
IPR022671	2	Ribosomal protein L2, conserved site
IPR022775	2	AP complex, mu/sigma subunit
IPR023186	2	Inosine/uridine-preferring nucleoside hydrolase
IPR023333	2	Proteasome B-type subunit
IPR023393	2	START-like domain
IPR024072	2	Dihydrofolate reductase-like domain
IPR024074	2	Argininosuccinate synthetase, catalytic/multimerisation domain body
IPR024607	2	Sulfatase, conserved site
IPR025300	2	Beta-galactosidase jelly roll domain
IPR025331	2	Protein of unknown function DUF4237
IPR025363	2	Protein of unknown function DUF4267
IPR025733	2	Iron/zinc purple acid phosphatase-like C-terminal domain
IPR025762	2	DFDF domain
IPR025870	2	Glyoxalase-like domain
IPR025887	2	Glycoside hydrolase family 31, N-terminal domain
IPR025972	2	Beta-galactosidase, domain 3
IPR026590	2	Sirtuin family, catalytic core domain
IPR027278	2	1-aminocyclopropane-1-carboxylate deaminase/D-cysteine desulfhydrase
IPR027473	2	L-asparaginase, C-terminal domain
IPR027474	2	L-asparaginase, N-terminal
IPR027475	2	Asparaginase/glutaminase, active site 2
IPR027477	2	Succinate dehydrogenase/fumarate reductase flavoprotein, catalytic domain
IPR027589	2	Choice-of-anchor B domain
IPR000026	1	Guanine-specific ribonuclease N1/T1
IPR000048	1	IQ motif, EF-hand binding site
IPR000056	1	Ribulose-phosphate 3-epimerase-like
IPR000106	1	Protein-tyrosine phosphatase/arsenate reductase
IPR000163	1	Prohibitin
IPR000217	1	Tubulin
IPR000219	1	Dbl homology (DH) domain
IPR000222	1	Protein phosphatase 2C, manganese/magnesium aspartate binding site
IPR000228	1	RNA 3'-terminal phosphate cyclase
IPR000246	1	Peptidase T2, asparaginase 2
IPR000253	1	Forkhead-associated (FHA) domain
IPR000261	1	EPS15 homology (EH)
IPR000270	1	Phox/Bem1p
IPR000304	1	Pyrroline-5-carboxylate reductase
IPR000319	1	Aspartate-semialdehyde dehydrogenase, conserved site
IPR000330	1	SNF2-related
IPR000334	1	Glycoside hydrolase, family 45
IPR000383	1	X-Pro dipeptidyl-peptidase-like domain
IPR000403	1	Phosphatidylinositol 3-/4-kinase, catalytic domain
IPR000409	1	BEACH domain
IPR000417	1	Hydroxyethylthiazole kinase
IPR000432	1	DNA mismatch repair protein MutS, C-terminal
IPR000433	1	Zinc finger, ZZ-type
IPR000514	1	Glycoside hydrolase, family 39
IPR000534	1	Semialdehyde dehydrogenase, NAD-binding
IPR000555	1	JAB/MPN domain
IPR000571	1	Zinc finger, CCCH-type
IPR000583	1	Class II glutamine amidotransferase domain
IPR000587	1	Creatinase
IPR000594	1	UBA/THIF-type NAD/FAD binding fold
IPR000614	1	Uncharacterised protein family UPF0067, conserved site
IPR000640	1	Translation elongation factor EFG, V domain
IPR000648	1	Oxysterol-binding protein
IPR000649	1	Initiation factor 2B-related
IPR000677	1	2S globulin
IPR000701	1	Succinate dehydrogenase/Fumarate reductase, transmembrane subunit
IPR000718	1	Peptidase M13
IPR000737	1	Proteinase inhibitor I7, squash
IPR000742	1	Epidermal growth factor-like domain
IPR000763	1	Catalase-peroxidase haem
IPR000772	1	Ricin B lectin domain
IPR000795	1	Elongation factor, GTP-binding domain
IPR000801	1	Putative esterase
IPR000806	1	Rab GDI protein
IPR000842	1	Phosphoribosyl pyrophosphate synthetase, conserved site
IPR000850	1	Adenylate kinase
IPR000868	1	Isochorismatase-like
IPR000897	1	Signal recognition particle, SRP54 subunit, GTPase domain
IPR000909	1	Phospholipase C, phosphatidylinositol-specific , X domain
IPR000911	1	Ribosomal protein L11
IPR000933	1	Glycoside hydrolase, family 29
IPR000961	1	AGC-kinase, C-terminal
IPR000965	1	Gamma-glutamyl phosphate reductase GPR
IPR000971	1	Globin
IPR000994	1	Peptidase M24, structural domain
IPR001012	1	UBX
IPR001094	1	Flavodoxin
IPR001096	1	Peptidase C13, legumain
IPR001099	1	Chalcone/stilbene synthase, N-terminal
IPR001107	1	Band 7 protein
IPR001131	1	Peptidase M24B, X-Pro dipeptidase/aminopeptidase P, conserved site
IPR001153	1	Barwin
IPR001164	1	Arf GTPase activating protein
IPR001179	1	Peptidyl-prolyl cis-trans isomerase, FKBP-type, domain
IPR001199	1	Cytochrome b5-like heme/steroid binding domain
IPR001250	1	Mannose-6-phosphate isomerase, type I
IPR001251	1	CRAL-TRIO domain
IPR001252	1	Malate dehydrogenase, active site
IPR001261	1	ArgE/DapE/ACY1/CPG2/YscS, conserved site
IPR001296	1	Glycosyl transferase, family 1
IPR001300	1	Peptidase C2, calpain, catalytic domain
IPR001305	1	Heat shock protein DnaJ, cysteine-rich domain
IPR001310	1	Histidine triad (HIT) protein
IPR001327	1	Pyridine nucleotide-disulphide oxidoreductase, NAD-binding domain
IPR001330	1	Prenyltransferase/squalene oxidase
IPR001331	1	Guanine-nucleotide dissociation stimulator, CDC24, conserved site
IPR001342	1	Homoserine dehydrogenase, catalytic
IPR001347	1	Sugar isomerase (SIS)
IPR001352	1	Ribonuclease HII/HIII
IPR001356	1	Homeobox domain
IPR001440	1	Tetratricopeptide TPR-1
IPR001453	1	Molybdopterin binding domain
IPR001487	1	Bromodomain
IPR001494	1	Importin-beta, N-terminal domain
IPR001506	1	Peptidase M12A, astacin
IPR001524	1	Glycoside hydrolase, family 6, conserved site
IPR001570	1	Peptidase M4, C-terminal
IPR001585	1	Transaldolase
IPR001590	1	Peptidase M12B, ADAM/reprolysin
IPR001602	1	Uncharacterised protein family UPF0047
IPR001611	1	Leucine-rich repeat
IPR001621	1	Fungal ligninase
IPR001636	1	SAICAR synthetase
IPR001650	1	Helicase, C-terminal
IPR001661	1	Glycoside hydrolase, family 37
IPR001663	1	Aromatic-ring-hydroxylating dioxygenase, alpha subunit
IPR001670	1	Alcohol dehydrogenase, iron-type
IPR001672	1	Phosphoglucose isomerase (PGI)
IPR001683	1	Phox homologous domain
IPR001692	1	Histidinol dehydrogenase, conserved site
IPR001732	1	UDP-glucose/GDP-mannose dehydrogenase, N-terminal
IPR001736	1	Phospholipase D/Transphosphatidylase
IPR001796	1	Dihydrofolate reductase domain
IPR001805	1	Adenosine kinase
IPR001818	1	Peptidase M10, metallopeptidase
IPR001830	1	Glycosyl transferase, family 20
IPR001841	1	Zinc finger, RING-type
IPR001842	1	Peptidase M36, fungalysin
IPR001849	1	Pleckstrin homology domain
IPR001859	1	Ribosomal protein P2
IPR001874	1	Dehydroquinase, class II
IPR001876	1	Zinc finger, RanBP2-type
IPR001930	1	Peptidase M1, alanine aminopeptidase/leukotriene A4 hydrolase
IPR001936	1	Ras GTPase-activating protein
IPR001938	1	Thaumatin
IPR001948	1	Peptidase M18
IPR001952	1	Alkaline phosphatase
IPR001962	1	Asparagine synthase
IPR001977	1	Dephospho-CoA kinase
IPR002007	1	Haem peroxidase, animal
IPR002013	1	Synaptojanin, N-terminal
IPR002109	1	Glutaredoxin
IPR002115	1	Protein-tyrosine phosphatase, low molecular weight, mammalian
IPR002136	1	Ribosomal protein L4/L1e
IPR002139	1	Ribokinase
IPR002155	1	Thiolase
IPR002168	1	Lipase, GDXG, active site
IPR002180	1	6,7-dimethyl-8-ribityllumazine synthase
IPR002226	1	Catalase haem-binding site
IPR002252	1	Glycoside hydrolase, family 36
IPR002314	1	Aminoacyl-tRNA synthetase, class II (G/ H/ P/ S), conserved domain
IPR002316	1	Proline-tRNA ligase, class IIa
IPR002326	1	Cytochrome c1
IPR002364	1	Quinone oxidoreductase/zeta-crystallin, conserved site
IPR002376	1	Formyl transferase, N-terminal
IPR002413	1	Ves allergen
IPR002453	1	Beta tubulin
IPR002469	1	Peptidase S9B, dipeptidylpeptidase IV N-terminal
IPR002472	1	Palmitoyl protein thioesterase
IPR002474	1	Carbamoyl-phosphate synthase, small subunit N-terminal domain
IPR002495	1	Glycosyl transferase, family 8
IPR002504	1	Inorganic polyphosphate/ATP-NAD kinase, predicted
IPR002539	1	MaoC-like domain
IPR002562	1	3'-5' exonuclease domain
IPR002575	1	Aminoglycoside phosphotransferase
IPR002639	1	Urease accessory protein UreF
IPR002640	1	Arylesterase
IPR002677	1	Ribosomal protein L32p
IPR002678	1	Ngg1p interacting factor 3, NIF3
IPR002701	1	Chorismate mutase
IPR002734	1	Bacterial bifunctional deaminase-reductase, C-terminal
IPR002761	1	DUF71 domain
IPR002818	1	ThiJ/PfpI
IPR002830	1	UbiD decarboxylyase family
IPR002859	1	PKD/REJ-like protein
IPR002882	1	LPPG:FO 2-phospho-L-lactate transferase CofD/UPF0052
IPR002893	1	Zinc finger, MYND-type
IPR002912	1	ACT domain
IPR002925	1	Dienelactone hydrolase
IPR002935	1	O-methyltransferase, family 3
IPR002939	1	Chaperone DnaJ, C-terminal
IPR002974	1	Cytochrome P450, E-class, CYP52
IPR003000	1	Sirtuin family
IPR003008	1	Tubulin/FtsZ, GTPase domain
IPR003018	1	GAF domain
IPR003097	1	FAD-binding, type 1
IPR003111	1	Peptidase S16, lon N-terminal
IPR003119	1	Saposin type A
IPR003140	1	Phospholipase/carboxylesterase/thioesterase
IPR003146	1	Proteinase inhibitor, carboxypeptidase propeptide
IPR003151	1	PIK-related kinase, FAT
IPR003152	1	PIK-related kinase, FATC
IPR003169	1	GYF
IPR003172	1	MD-2-related lipid-recognition domain
IPR003199	1	Choloylglycine hydrolase
IPR003226	1	Metal-dependent protein hydrolase
IPR003245	1	Plastocyanin-like
IPR003323	1	Ovarian tumour, otubain
IPR003337	1	Trehalose-phosphatase
IPR003347	1	JmjC domain
IPR003382	1	Flavoprotein
IPR003395	1	RecF/RecN/SMC, N-terminal
IPR003397	1	Mitochondrial inner membrane translocase subunit Tim17/Tim22/Tim23/peroxisomal protein PMP24
IPR003422	1	Cytochrome b-c1 complex, subunit 6
IPR003462	1	Ornithine cyclodeaminase/mu-crystallin
IPR003495	1	CobW/HypB/UreG domain
IPR003614	1	Knottin, scorpion toxin-like
IPR003660	1	HAMP linker domain
IPR003673	1	CoA-transferase family III
IPR003700	1	Ketopantoate hydroxymethyltransferase
IPR003726	1	Homocysteine S-methyltransferase
IPR003733	1	Thiamine phosphate synthase
IPR003754	1	Tetrapyrrole biosynthesis, uroporphyrinogen III synthase
IPR003779	1	Carboxymuconolactone decarboxylase
IPR003781	1	CoA-binding
IPR003829	1	Pirin, N-terminal domain
IPR003840	1	DNA helicase
IPR003874	1	CDC45 family
IPR003960	1	ATPase, AAA-type, conserved site
IPR003961	1	Fibronectin, type III
IPR003965	1	Fatty acid synthase
IPR004000	1	Actin-related protein
IPR004087	1	K Homology domain
IPR004088	1	K Homology domain, type 1
IPR004113	1	FAD-linked oxidase, C-terminal
IPR004119	1	Protein of unknown function DUF227
IPR004127	1	Prefoldin subunit
IPR004143	1	Biotin/lipoate A/B protein ligase
IPR004147	1	UbiB domain
IPR004154	1	Anticodon-binding
IPR004161	1	Translation elongation factor EFTu/EF1A, domain 2
IPR004199	1	Beta galactosidase small chain/ domain 5
IPR004259	1	Phosphoprotein
IPR004276	1	Glycosyl transferase, family 28
IPR004294	1	Carotenoid oxygenase
IPR004305	1	Thiaminase-2/PQQ biosynthesis protein C
IPR004308	1	Glutamate-cysteine ligase catalytic subunit
IPR004331	1	SPX, N-terminal
IPR004360	1	Glyoxalase/fosfomycin resistance/dioxygenase domain
IPR004365	1	OB-fold nucleic acid binding domain, AA-tRNA synthetase-type
IPR004399	1	Phosphomethylpyrimidine kinase type-2
IPR004408	1	Biotin--acetyl-CoA-carboxylase ligase
IPR004480	1	Monothiol glutaredoxin-related
IPR004500	1	Prolyl-tRNA synthetase, class IIa, bacterial-type
IPR004540	1	Translation elongation factor EFG/EF2
IPR004625	1	Pyridoxal phosphate (active vitamin B6) biosynthesis, pyridoxal kinase
IPR004649	1	Ribonuclease H2, subunit A
IPR004810	1	Formyltetrahydrofolate deformylase
IPR004815	1	Lon protease, bacterial/eukaryotic-type
IPR004821	1	Cytidyltransferase-like domain
IPR004870	1	Nucleoporin, Nup155-like
IPR004871	1	Cleavage/polyadenylation specificity factor, A subunit, C-terminal
IPR004888	1	Glycoside hydrolase, family 63
IPR005000	1	Aldehyde-lyase domain
IPR005002	1	Eukaryotic phosphomannomutase
IPR005025	1	NADPH-dependent FMN reductase
IPR005065	1	Platelet-activating factor acetylhydrolase
IPR005084	1	Carbohydrate binding module family 6
IPR005097	1	Saccharopine dehydrogenase / Homospermidine synthase
IPR005106	1	Aspartate/homoserine dehydrogenase, NAD-binding
IPR005110	1	MoeA, N-terminal and linker domain
IPR005111	1	MoeA, C-terminal, domain IV
IPR005117	1	Nitrite/Sulfite reductase ferredoxin-like domain
IPR005128	1	Alpha-acetolactate decarboxylase
IPR005151	1	Interphotoreceptor retinol-binding
IPR005154	1	Glycoside hydrolase, family 67, alpha glucuronidase, N-terminal
IPR005160	1	Ku70/Ku80 C-terminal arm
IPR005161	1	Ku70/Ku80, N-terminal alpha/beta
IPR005176	1	Potentiating neddylation domain
IPR005192	1	Glycoside hydrolase, family 49
IPR005195	1	Glycoside hydrolase, family 65, central catalytic
IPR005196	1	Glycoside hydrolase, family 65, N-terminal
IPR005197	1	Glycoside hydrolase, family 71
IPR005200	1	Glycoside hydrolase, family 81
IPR005251	1	Putative translation initiation factor, aIF-2BI/5-methylthioribose-1-phosphate isomerase
IPR005322	1	Peptidase C69, dipeptidase A
IPR005341	1	Mitochondrial import inner membrane translocase subunit Tim16
IPR005365	1	Nitrogen permease regulator 3
IPR005373	1	Uncharacterised protein family UPF0183
IPR005493	1	Ribonuclease E inhibitor RraA/Dimethylmenaquinone methyltransferase
IPR005502	1	ADP-ribosylation/Crystallin J1
IPR005517	1	Translation elongation factor EFG/EF2, domain IV
IPR005545	1	YCII-related
IPR005651	1	Uncharacterised protein family UPF0434/Trm112
IPR005654	1	ATPase, AFG1-like
IPR005656	1	MmgE/PrpD
IPR005674	1	CocE/NonD hydrolase
IPR005676	1	Aspartate-semialdehyde dehydrogenase, peptidoglycan lacking
IPR005697	1	Homoserine O-succinyltransferase
IPR005792	1	Protein disulphide isomerase
IPR005880	1	Ribosomal protein L2, bacterial/organellar-type
IPR005887	1	Alpha-1,2-mannosidase, putative
IPR005900	1	6-phosphogluconolactonase, DevB-type
IPR005905	1	D-alanine--D-alanine ligase
IPR005913	1	dTDP-4-dehydrorhamnose reductase
IPR005914	1	Acetoacetyl-CoA synthase
IPR005916	1	Phosphomevalonate kinase, eukaryotic
IPR005920	1	Imidazolonepropionase
IPR005937	1	26S proteasome subunit P45
IPR005965	1	1-aminocyclopropane-1-carboxylate deaminase
IPR005982	1	Thioredoxin reductase
IPR006046	1	Alpha amylase
IPR006047	1	Glycosyl hydrolase, family 13, catalytic domain
IPR006066	1	Nitrite/sulphite reductase iron-sulphur/siroheam-binding site
IPR006067	1	Nitrite/sulphite reductase 4Fe-4S domain
IPR006101	1	Glycoside hydrolase, family 2
IPR006113	1	6-phosphogluconate dehydrogenase, decarboxylating
IPR006114	1	6-phosphogluconate dehydrogenase, C-terminal
IPR006121	1	Heavy metal-associated domain, HMA
IPR006139	1	D-isomer specific 2-hydroxyacid dehydrogenase, catalytic domain
IPR006140	1	D-isomer specific 2-hydroxyacid dehydrogenase, NAD-binding
IPR006148	1	Glucosamine/galactosamine-6-phosphate isomerase
IPR006150	1	Cysteine-rich repeat
IPR006164	1	Ku70/Ku80 beta-barrel domain
IPR006184	1	6-phosphogluconate-binding site
IPR006195	1	Aminoacyl-tRNA synthetase, class II
IPR006204	1	GHMP kinase N-terminal domain
IPR006222	1	Glycine cleavage T-protein, N-terminal
IPR006239	1	3(2),5 -bisphosphate nucleotidase HAL2
IPR006274	1	Carbamoyl-phosphate synthase, small subunit
IPR006282	1	Thiamin pyrophosphokinase
IPR006322	1	Glutathione reductase, eukaryote/bacterial
IPR006353	1	HAD-superfamily hydrolase, subfamily IIA, CECR5
IPR006357	1	HAD-superfamily hydrolase, subfamily IIA
IPR006426	1	Asparagine synthase, glutamine-hydrolyzing
IPR006439	1	HAD hydrolase, subfamily IA
IPR006519	1	Ribosomal protein L11, bacterial-type
IPR006565	1	Bromodomain transcription factor
IPR006571	1	TLDc
IPR006584	1	Cellulose binding, type IV
IPR006589	1	Glycosyl hydrolase, family 13, subfamily, catalytic domain
IPR006595	1	CTLH, C-terminal LisH motif
IPR006620	1	Prolyl 4-hydroxylase, alpha subunit
IPR006640	1	Domain of unknown function SprT-like
IPR006674	1	HD domain
IPR006680	1	Amidohydrolase 1
IPR006687	1	Small GTPase superfamily, SAR1-type
IPR006689	1	Small GTPase superfamily, ARF/SAR type
IPR006722	1	Sedlin
IPR006767	1	Cwf19-like protein, C-terminal domain-2
IPR006768	1	Cwf19-like, C-terminal domain-1
IPR006773	1	26S proteasome complex ubiquitin receptor, subunit Rpn13
IPR006808	1	ATPase, F0 complex, subunit G, mitochondrial
IPR006811	1	RNA polymerase II subunit A
IPR006818	1	Histone chaperone, ASF1-like
IPR006856	1	Mating-type protein MAT alpha 1
IPR006861	1	Hyaluronan/mRNA-binding protein
IPR006863	1	Erv1/Alr
IPR006887	1	Domain of unknown function DUF625
IPR006903	1	RNA polymerase II-binding domain
IPR006953	1	Vesicle tethering protein Uso1/P115-like , head domain
IPR006955	1	Uso1/p115-like vesicle tethering protein, C-terminal
IPR007074	1	LicD
IPR007122	1	Villin/Gelsolin
IPR007123	1	Gelsolin domain
IPR007130	1	Diacylglycerol acyltransferase
IPR007146	1	Sas10/Utp3/C1D
IPR007150	1	Checkpoint protein Hus1/Mec3
IPR007151	1	Mpp10 protein
IPR007173	1	D-arabinono-1,4-lactone oxidase
IPR007187	1	Nucleoporin, Nup133/Nup155-like, C-terminal
IPR007194	1	Transport protein particle (TRAPP) component
IPR007197	1	Radical SAM
IPR007213	1	Leucine carboxyl methyltransferase
IPR007222	1	Signal recognition particle receptor, alpha subunit, N-terminal
IPR007223	1	Peroxin 13, N-terminal
IPR007234	1	Vps53-like, N-terminal
IPR007247	1	Ureidoglycolate hydrolase
IPR007266	1	Endoplasmic reticulum oxidoreductin 1
IPR007309	1	B-block binding subunit of TFIIIC
IPR007371	1	Thiamin pyrophosphokinase, catalytic domain
IPR007373	1	Thiamin pyrophosphokinase, vitamin B1-binding domain
IPR007400	1	PrpF protein
IPR007419	1	BFD-like [2Fe-2S]-binding domain
IPR007461	1	Ysc84 actin-binding domain
IPR007681	1	Ran-interacting Mog1 protein
IPR007695	1	DNA mismatch repair protein MutS-like, N-terminal
IPR007696	1	DNA mismatch repair protein MutS, core
IPR007724	1	Poly(ADP-ribose) glycohydrolase
IPR007758	1	Nucleoporin, NSP1-like, C-terminal
IPR007852	1	RNA polymerase II accessory factor, Cdc73
IPR007860	1	DNA mismatch repair protein MutS, connector domain
IPR007861	1	DNA mismatch repair protein MutS, clamp
IPR007992	1	Succinate dehydrogenase [ubiquinone] cytochrome b small subunit, CybS
IPR008089	1	Nucleotide sugar epimerase
IPR008119	1	Dense granule Gra6 protein
IPR008136	1	CinA, C-terminal
IPR008150	1	Phytoene dehydrogenase, bacterial-type, conserved site
IPR008255	1	Pyridine nucleotide-disulphide oxidoreductase, class-II, active site
IPR008269	1	Peptidase S16, Lon C-terminal
IPR008280	1	Tubulin/FtsZ, C-terminal
IPR008284	1	Molybdenum cofactor biosynthesis, conserved site
IPR008386	1	ATPase, F0 complex, subunit E, mitochondrial
IPR008422	1	Homeobox KN domain
IPR008442	1	Propeptide, carboxypeptidase Y
IPR008493	1	Protein of unknown function DUF775
IPR008547	1	Protein of unknown function DUF829, TMEM53
IPR008753	1	Peptidase M13, N-terminal domain
IPR008778	1	Pirin, C-terminal domain
IPR008811	1	Glycosyl hydrolases 36
IPR008930	1	Terpenoid cyclases/protein prenyltransferase alpha-alpha toroid
IPR008936	1	Rho GTPase activation protein
IPR008971	1	HSP40/DnaJ peptide-binding
IPR008984	1	SMAD/FHA domain
IPR009000	1	Translation elongation/initiation factor/Ribosomal, beta-barrel
IPR009011	1	Mannose-6-phosphate receptor binding domain
IPR009022	1	Elongation factor G, III-V domain
IPR009036	1	Molybdenum cofactor biosynthesis, MoeB
IPR009038	1	GOLD
IPR009050	1	Globin-like
IPR009053	1	Prefoldin
IPR009056	1	Cytochrome c-like domain
IPR009057	1	Homeodomain-like
IPR009072	1	Histone-fold
IPR009090	1	D-aminopeptidase, domain B/C
IPR009244	1	Mediator complex, subunit Med7
IPR009327	1	Protein of unknown function DUF985
IPR009448	1	UDP-glucose:Glycoprotein Glucosyltransferase
IPR009453	1	IMP-specific 5-nucleotidase
IPR009486	1	Purine nucleoside permease
IPR009593	1	Protein of unknown function DUF1203
IPR009737	1	Sucraseferredoxin-like
IPR009771	1	Ribosome control protein 1
IPR009772	1	D123
IPR009784	1	Protein of unknown function DUF1349
IPR009880	1	Glyoxal oxidase, N-terminal
IPR009959	1	Polyketide cyclase SnoaL-like domain
IPR010071	1	Amino acid adenylation domain
IPR010080	1	Thioester reductase-like domain
IPR010300	1	Cysteine dioxygenase type I
IPR010516	1	Sin3 associated polypeptide p18
IPR010567	1	Clostridium P47 protein
IPR010582	1	Catalase immune-responsive domain
IPR010621	1	Domain of unknown function DUF1214
IPR010636	1	Cerato-ulmin hydrophobin family
IPR010655	1	Pre-mRNA cleavage complex II Clp1
IPR010679	1	Domain of unknown function DUF1254
IPR010720	1	Alpha-L-arabinofuranosidase, C-terminal
IPR010721	1	Protein of unknown function DUF1295
IPR010737	1	Protein of unknown function, DUF1537
IPR010754	1	Optic atrophy 3-like
IPR010816	1	Heterokaryon incompatibility Het-C
IPR010856	1	Protein of unknown function DUF1479
IPR010895	1	CHRD
IPR010920	1	Like-Sm (LSM) domain
IPR010935	1	SMCs flexible hinge
IPR010971	1	Ubiquinone biosynthesis hydroxylase, UbiH/UbiF/VisC/COQ6
IPR011001	1	Saposin-like
IPR011024	1	Gamma-crystallin-related
IPR011044	1	Quinoprotein amine dehydrogenase, beta chain-like
IPR011045	1	Nitrous oxide reductase, N-terminal
IPR011047	1	Quinonprotein alcohol dehydrogenase-like superfamily
IPR011060	1	Ribulose-phosphate binding barrel
IPR011061	1	Proteinase inhibitor I14/I15, hirudin/antistatin
IPR011089	1	Domain of unknown function DUF1524
IPR011096	1	FTP domain
IPR011099	1	Glycosyl hydrolase family 67, C-terminal
IPR011100	1	Glycosyl hydrolase family 67 middle
IPR011146	1	HIT-like domain
IPR011160	1	Sphingomyelin phosphodiesterase
IPR011250	1	Outer membrane protein/outer membrane enzyme PagP , beta-barrel
IPR011257	1	DNA glycosylase
IPR011304	1	L-lactate dehydrogenase
IPR011332	1	Ribosomal protein, zinc-binding domain
IPR011333	1	BTB/POZ fold
IPR011395	1	Glycoside hydrolase, family 67, alpha glucuronidase
IPR011417	1	AP180 N-terminal homology (ANTH) domain
IPR011483	1	Protein of unknown function DUF1593
IPR011511	1	Variant SH3 domain
IPR011559	1	Initiation factor 2B alpha/beta/delta
IPR011599	1	Prefoldin alpha subunit
IPR011679	1	Endoplasmic reticulum, protein ERp29, C-terminal
IPR011683	1	Glycosyl hydrolase family 53
IPR011761	1	ATP-grasp fold
IPR011766	1	Thiamine pyrophosphate enzyme, C-terminal TPP-binding
IPR011991	1	Winged helix-turn-helix DNA-binding domain
IPR012000	1	Thiamine pyrophosphate enzyme, central domain
IPR012001	1	Thiamine pyrophosphate enzyme, N-terminal TPP-binding domain
IPR012080	1	Aspartate-semialdehyde dehydrogenase
IPR012093	1	Pirin
IPR012110	1	Thiamine pyrophosphate (TPP)-dependent enzyme
IPR012131	1	Histidinol dehydrogenase
IPR012134	1	Glutamate-5-semialdehyde dehydrogenase
IPR012135	1	Dihydroorotate dehydrogenase, class 1/ 2
IPR012148	1	Tryptophan dimethylallyltransferase
IPR012173	1	U3 small nucleolar ribonucleoprotein complex, subunit Mpp10p
IPR012259	1	Dihydrofolate reductase
IPR012280	1	Semialdehyde dehydrogenase, dimerisation domain
IPR012284	1	Fibritin/6-phosphogluconate dehydrogenase, C-terminal extension
IPR012292	1	Globin, structural domain
IPR012328	1	Chalcone/stilbene synthase, C-terminal
IPR012347	1	Ferritin-related
IPR012358	1	Endopolyphosphatase, Ppn1p-related
IPR012466	1	Adaptin ear-binding coat-associated protein 1 NECAP-1
IPR012501	1	Vps54-like
IPR012535	1	Cell division protein Cdc14
IPR012748	1	Nitrite reductase [NAD(P)H] large subunit, NirD
IPR012857	1	D-aminopeptidase, domain C
IPR012878	1	Protein of unknown function DUF1680
IPR012879	1	Protein of unknown function DUF1682
IPR012913	1	Glucosidase II beta subunit-like
IPR012919	1	Sad1/UNC-like, C-terminal
IPR012938	1	Glucose/Sorbosone dehydrogenase
IPR012939	1	Glycosyl hydrolase family 92
IPR012946	1	X8
IPR012989	1	SEP domain
IPR012993	1	UME
IPR012999	1	Pyridine nucleotide-disulphide oxidoreductase, class I, active site
IPR013005	1	Ribosomal protein L4/L1e, bacterial-type
IPR013032	1	EGF-like, conserved site
IPR013069	1	BTB/POZ
IPR013093	1	ATPase, AAA-2
IPR013096	1	Cupin 2, conserved barrel
IPR013126	1	Heat shock protein 70 family
IPR013143	1	PCI/PINT associated module
IPR013176	1	Protein of unknown function DUF1712, fungi
IPR013216	1	Methyltransferase type 11
IPR013227	1	PAN-2 domain
IPR013244	1	Secretory pathway Sec39
IPR013341	1	Mandelate racemase/muconate lactonizing enzyme, N-terminal
IPR013535	1	PUL
IPR013565	1	Domain of unknown function DUF1729
IPR013598	1	Exportin-1/Importin-beta-like
IPR013632	1	DNA recombination and repair protein Rad51, C-terminal
IPR013713	1	Exportin/Importin, Cse1-like
IPR013726	1	Protein of unknown function DUF1748, fungi
IPR013736	1	Peptidase S15/CocE/NonD, C-terminal
IPR013750	1	GHMP kinase, C-terminal domain
IPR013792	1	RNA 3'-terminal phosphate cyclase/enolpyruvate transferase, alpha/beta
IPR013809	1	Epsin-like, N-terminal
IPR013813	1	Endoribonuclease L-PSP/chorismate mutase-like
IPR013815	1	ATP-grasp fold, subdomain 1
IPR013822	1	Signal recognition particle, SRP54 subunit, helical bundle
IPR013856	1	Peptidase M4 domain
IPR013869	1	Protein of unknown function DUF1757
IPR013886	1	PI31 proteasome regulator
IPR013917	1	tRNA wybutosine-synthesis
IPR013934	1	Small-subunit processome, Utp13
IPR013946	1	Nuclear control of ATP synthase 2
IPR013970	1	Replication factor A protein 3
IPR013977	1	Glycine cleavage T-protein, C-terminal barrel
IPR014001	1	Helicase, superfamily 1/2, ATP-binding domain
IPR014009	1	PIK-related kinase
IPR014026	1	UDP-glucose/GDP-mannose dehydrogenase, dimerisation
IPR014027	1	UDP-glucose/GDP-mannose dehydrogenase, C-terminal
IPR014063	1	Arsenate resistance ArsH
IPR014105	1	Phytoene desaturase CrtI family
IPR014186	1	S-formylglutathione hydrolase
IPR014361	1	Succinate dehydrogenase, cytochrome b560 subunit
IPR014390	1	Acid phosphatase, Aspergillus type
IPR014440	1	HCCA isomerase/glutathione S-transferase kappa
IPR014480	1	Mannan endo-1,6-alpha-mannosidase
IPR014485	1	Predicted phosphoesterase, C1039.02 type
IPR014614	1	Uncharacterised conserved protein UCP036654
IPR014646	1	Replication protein A, subunit RPA32
IPR014712	1	Clathrin adaptor, phosphoinositide-binding, GAT-like
IPR014720	1	Double-stranded RNA-binding domain
IPR014746	1	Glutamine synthetase/guanido kinase, catalytic domain
IPR014748	1	Crontonase, C-terminal
IPR014764	1	Defective-in-cullin neddylation protein
IPR014782	1	Peptidase M1, membrane alanine aminopeptidase, N-terminal
IPR014807	1	Cytochrome oxidase assembly protein 1
IPR014851	1	BCS1, N-terminal
IPR014892	1	Replication protein A, C-terminal
IPR014893	1	Ku, C-terminal
IPR014908	1	Nucleoporin, Nup133/Nup155-like, N-terminal
IPR014988	1	Uncharacterised protein family, YqcI/YcgG
IPR015141	1	Phospholipase A2, prokaryotic/fungal
IPR015155	1	PLAA family ubiquitin binding, PFU
IPR015223	1	ATPase MipZ/NubP2/Cfd1
IPR015289	1	Alpha-L-arabinofuranosidase B, catalytic
IPR015305	1	Protein of unknown function DUF1961
IPR015324	1	Ribosomal protein Rsm22, bacterial-type
IPR015364	1	Rhamnogalacturonase B, N-terminal
IPR015623	1	Actin-related protein 3 (Arp3)
IPR015655	1	Protein phosphatase 2C
IPR015679	1	Phospholipase D family
IPR015800	1	Copper amine oxidase, N2-terminal
IPR015802	1	Copper amine oxidase, N3-terminal
IPR015830	1	Amidase, fungi
IPR015881	1	Aromatic-ring-hydroxylating dioxygenase, 2Fe-2S-binding site
IPR015882	1	Glycosyl hydrolase family 20, domain 2
IPR015922	1	Carbohydrate-binding domain, family 9-like, subgroup
IPR015947	1	PUA-like domain
IPR016050	1	Proteasome, beta-type subunit, conserved site
IPR016064	1	ATP-NAD kinase-like domain
IPR016084	1	Haem oxygenase-like, multi-helical
IPR016090	1	Phospholipase A2 domain
IPR016123	1	Mog1/PsbP, alpha/beta/alpha sandwich
IPR016151	1	DNA mismatch repair protein MutS, N-terminal
IPR016164	1	FAD-linked oxidase-like, C-terminal
IPR016170	1	Vanillyl-alcohol oxidase/Cytokinin dehydrogenase C-terminal domain
IPR016171	1	Vanillyl-alcohol oxidase, C-terminal subdomain 2
IPR016194	1	SPOC like C-terminal domain
IPR016286	1	Glycoside hydrolase, family 29, bacteria/metazoa/fungi
IPR016288	1	1, 4-beta cellobiohydrolase
IPR016292	1	Epoxide hydrolase
IPR016305	1	Mannose-6-phosphate isomerase
IPR016452	1	Fatty acid synthase, beta subunit, fungi
IPR016580	1	Cell cycle checkpoint, Hus1
IPR016584	1	S-adenosyl-L-methionine dependent methyltransferase, YbcY, predicted
IPR016590	1	Rhamnogalacturonase B
IPR016635	1	Adaptor protein complex, sigma subunit
IPR016639	1	Glutathione S-transferase (GST)
IPR016706	1	Cleavage/polyadenylation specificity factor subunit 5
IPR016966	1	Thiamin pyrophosphokinase, eukaryotic
IPR017141	1	Peptidase M20, carboxypeptidase S
IPR017230	1	Rab protein geranylgeranyltransferase, component A, fungi
IPR017282	1	Histone deposition protein Asf1
IPR017437	1	ATP-NAD kinase, PpnK-type, all-beta
IPR017438	1	Inorganic polyphosphate/ATP-NAD kinase, domain 1
IPR017476	1	Nucleotide sugar dehydrogenase
IPR017568	1	3-oxoacyl-[acyl-carrier-protein] synthase 2
IPR017762	1	L-ascorbate oxidase, fungi
IPR017795	1	Aromatic prenyltransferase, DMATS type
IPR017867	1	Protein-tyrosine phosphatase, low molecular weight
IPR017905	1	ERV/ALR sulphydryl oxidase
IPR017925	1	Dihydrofolate reductase conserved site
IPR017931	1	Alpha box
IPR017970	1	Homeobox, conserved site
IPR017975	1	Tubulin, conserved site
IPR018040	1	Pectinesterase, active site
IPR018050	1	Phosphomannose isomerase, type I, conserved site
IPR018053	1	Glycoside hydrolase, family 32, active site
IPR018087	1	Glycoside hydrolase, family 5, conserved site
IPR018168	1	Ubiquinone biosynthesis hydroxylase, UbiH/UbiF/VisC/COQ6, conserved site
IPR018189	1	Phosphoglucose isomerase, conserved site
IPR018225	1	Transaldolase, active site
IPR018232	1	Glycoside hydrolase, family 37, conserved site
IPR018236	1	SAICAR synthetase, conserved site
IPR018305	1	Ribosomal protein L50, mitochondria
IPR018316	1	Tubulin/FtsZ, 2-layer sandwich domain
IPR018484	1	Carbohydrate kinase, FGGY, N-terminal
IPR018485	1	Carbohydrate kinase, FGGY, C-terminal
IPR018494	1	Oxysterol-binding protein, conserved site
IPR018497	1	Peptidase M13, C-terminal domain
IPR018509	1	Dehydroquinase, class II, conserved site
IPR018712	1	Domain of unknown function DUF2235
IPR018803	1	Stress-responsive protein Ish1
IPR018805	1	Protein of unknown function DUF2401, secretory
IPR018807	1	Domain of unknown function DUF2403, glycine-rich
IPR018937	1	Magnesium transporter
IPR018946	1	Alkaline phosphatase D-related
IPR018961	1	DnaJ homologue, subfamily C, member 28, conserved domain
IPR019197	1	Biotin-protein ligase, N-terminal
IPR019236	1	Domain of unknown function DUF2183
IPR019329	1	NADH:ubiquinone oxidoreductase, ESSS subunit
IPR019341	1	Alpha/gamma-adaptin-binding protein p34
IPR019400	1	Peptidase C65, otubain
IPR019410	1	Nicotinamide N-methyltransferase-like
IPR019432	1	Siderophore biosynthesis protein, conserved domain
IPR019489	1	Clp ATPase, C-terminal
IPR019495	1	Exosome complex component CSL4
IPR019519	1	Elongator complex protein 5
IPR019564	1	Mitochondrial outer membrane transport complex, Sam37/metaxin
IPR019591	1	ATPase-like, ParA/MinD
IPR019780	1	Germin, manganese binding site
IPR019793	1	Peroxidases heam-ligand binding site
IPR019801	1	Glycoside hydrolase, family 35, conserved site
IPR019808	1	Histidine triad, conserved site
IPR019811	1	Homoserine dehydrogenase, conserved site
IPR019833	1	Manganese/iron superoxide dismutase, binding site
IPR020373	1	Ribosomal protein S36, mitochondrial
IPR020588	1	DNA recombination/repair protein RecA/RadB, ATP-binding domain
IPR020593	1	Gamma-glutamyl phosphate reductase GPR, conserved site
IPR020624	1	Dihydrodipicolinate synthetase, conserved site
IPR020636	1	Calcium/calmodulin-dependent/calcium-dependent protein kinase
IPR020783	1	Ribosomal protein L11, C-terminal
IPR020784	1	Ribosomal protein L11, N-terminal
IPR020817	1	Molybdenum cofactor synthesis
IPR020822	1	Chorismate mutase, type II
IPR020902	1	Actin/actin-like conserved site
IPR020915	1	Uncharacterised protein family UPF0311
IPR021054	1	Cell wall galactomannoprotein
IPR021084	1	Het-s 218-289
IPR021121	1	Leucine carboxyl methyltransferase, eukaryotic
IPR021150	1	Ubiquinol-cytochrome c chaperone/UPF0174
IPR021157	1	Cytochrome c1, transmembrane anchor, C-terminal
IPR021625	1	Fbxo7/PI31 domain
IPR021713	1	Folliculin
IPR021740	1	Velvet factor
IPR021771	1	Triacylglycerol lipase
IPR021829	1	Protein of unknown function DUF3419
IPR021833	1	Protein of unknown function DUF3425
IPR021837	1	Protein of unknown function DUF3430
IPR021860	1	Peptidase S12, Pab87-related, C-terminal
IPR021986	1	Spherulation-specific family 4
IPR022025	1	Putative amidoligase enzyme
IPR022124	1	Protein of unknown function DUF3659
IPR022137	1	Protein of unknown function DUF3669, zinc finger protein
IPR022158	1	Inositol phosphatase
IPR022666	1	Ribosomal Proteins L2, RNA binding domain
IPR022682	1	Peptidase C2, calpain, large subunit, domain III
IPR022683	1	Peptidase C2, calpain, domain III
IPR022695	1	Histidinol dehydrogenase, monofunctional
IPR022697	1	Homoserine dehydrogenase, short
IPR022998	1	Thiamin phosphate synthase superfamily
IPR023096	1	Phosphoglucose isomerase, C-terminal
IPR023123	1	Tubulin, C-terminal
IPR023152	1	Ras GTPase-activating protein, conserved site
IPR023160	1	Ribonuclease HII, helix-loop-helix cap domain
IPR023173	1	NADPH-cytochrome p450 reductase, FAD-binding, alpha-helical domain-3
IPR023184	1	Ubiquinol-cytochrome C reductase hinge domain
IPR023208	1	NADPH-cytochrome P450 reductase
IPR023226	1	Glycoside hydrolase, family 49, N-terminal domain
IPR023232	1	Glycoside hydrolase, family 2, active site
IPR023358	1	Peptidase M18, domain 2
IPR023362	1	PH-BEACH domain
IPR023374	1	AttH-like domain
IPR023401	1	Ornithine cyclodeaminase, N-terminal
IPR023485	1	Phosphotyrosine protein phosphatase I superfamily
IPR023566	1	Peptidyl-prolyl cis-trans isomerase, FKBP-type
IPR023574	1	Ribosomal protein L4 domain
IPR023606	1	CoA-transferase family III domain
IPR023612	1	Peptidase M4
IPR023614	1	Porin domain
IPR023797	1	RNA 3'-terminal phosphate cyclase domain
IPR023943	1	Enolase-phosphatase E1
IPR024060	1	Ureidoglycolate hydrolase domain
IPR024095	1	Vesicle tethering protein p115-like
IPR024096	1	NO signalling/Golgi transport ligand-binding domain
IPR024119	1	Transcription factor DEAF-1
IPR024134	1	Superoxide dismutase (Cu/Zn) / superoxide dismutase copper chaperone
IPR024142	1	Superoxide dismutase copper chaperone
IPR024156	1	Small GTPase superfamily, ARF type
IPR024168	1	Catalase, SrpA-type, predicted
IPR024193	1	Ku80
IPR024338	1	Stretch-activated cation channel Mid1
IPR024429	1	Endosialidase, N-terminal extension domain
IPR024461	1	Protein of unknown function DUF1640
IPR024567	1	Ribonuclease HII/HIII domain
IPR024571	1	ERAP1-like C-terminal domain
IPR024704	1	Structural maintenance of chromosomes protein
IPR024708	1	Catalase active site
IPR024712	1	Catalase, mono-functional, haem-containing, clade 2
IPR024888	1	U1 small nuclear ribonucleoprotein A/U2 small nuclear ribonucleoprotein B''
IPR024928	1	E3 ubiquitin-protein ligase, SMURF1 type
IPR024974	1	Sde2 N-terminal domain
IPR024983	1	CHAT domain
IPR025337	1	Domain of unknown function DUF4243
IPR025442	1	Domain of unknown function DUF4185
IPR025532	1	Glucose-6-phosphate 1-epimerase
IPR025533	1	Protein of unknown function DUF4419
IPR025597	1	Protein of unknown function DUF4345
IPR025604	1	Actin cytoskeleton-regulatory complex protein End3
IPR025609	1	Lsm14 N-terminal
IPR025651	1	Peroxisomal targeting signal 2 receptor-like WD repeat-containing protein
IPR025714	1	Methyltransferase domain
IPR025721	1	Exosome complex component, N-terminal domain
IPR025742	1	Cleavage stimulation factor subunit 2, hinge domain
IPR025761	1	FFD box
IPR025768	1	TFG box
IPR025782	1	Catechol O-methyltransferase
IPR025836	1	Zinc knuckle CX2CX4HX4C
IPR026000	1	Apc5/TPR19 domain
IPR026010	1	Nucleoporin NSP1/NUP62
IPR026019	1	Ribulose-phosphate 3-epimerase
IPR026025	1	Fatty acid synthase alpha subunit, yeast
IPR026249	1	GATS-like family
IPR026591	1	Sirtuin family, catalytic core small domain
IPR026608	1	E3 ubiquitin-protein ligase AMFR
IPR026681	1	Nicotinamide riboside kinase
IPR026712	1	Choline/Ethanolamine kinase
IPR026869	1	Putative glutamine amidotransferase type 2
IPR026873	1	Geranylgeranyl transferase type-2 subunit beta
IPR026896	1	Transcription termination and cleavage factor C-terminal domain
IPR026901	1	DnaJ homologue subfamily C member 3
IPR027065	1	Lon protease
IPR027120	1	Structural maintenance of chromosomes Smc2
IPR027155	1	AP-3 complex subunit sigma
IPR027243	1	Mitochondrial chaperone BCS1
IPR027246	1	Eukaryotic porin/Tom40
IPR027266	1	GTP-binding protein TrmE/Glycine cleavage system T protein, domain 1
IPR027279	1	D-aminopeptidase/lipoprotein domain
IPR027363	1	Methylthioribose-1-phosphate isomerase-like, N-terminal domain
IPR027408	1	PNPase/RNase PH domain
IPR027414	1	Glycosyl hydrolase family, N-terminal domain
IPR027450	1	Alpha-ketoglutarate-dependent dioxygenase AlkB-like
IPR027574	1	Thiaminase II
IPR027795	1	GATS-like ACT domain
IPR027933	1	Ubiquitin-like domain
