# Supplementary material for: The Genome of the Generalist Plant Pathogen Fusarium avenaceum Is Enriched with Genes Involved in Redox, Signaling and Secondary Metabolism
Source: PLoS One. 2014 Nov 19;9(11):e112703. doi: 10.1371/journal.pone.0112703 (PMC4237347; doi:10.1371/journal.pone.0112703)
Supplement: File S7 — Cysteine rich proteins in F. avenaceum Fa5001. (TXT) [file pone.0112703.s007.txt]

>size4337333_13845|CRP0850.trim| Predicted motif with more than four cysteins
ATGTTTACCCCTAATCTGCTGATGCGTGGGCCTTTCTTCTGCCAGTGCATATACACCCAC
CCTCATAAGTTATCATACCGATGCCCGGCTTCAGCATATTGC
>size533231_3402|CRP0340.trim| Predicted motif with more than four cysteins
ATGGCTGCATCATCATTCCTTACGTGTATGTGTATATGTATAGGATGGGACGGAGTATAC
AATCATGGCCGCTGTGCAAAGGATAGGCCATGTGTTTATTACATGGGT
>size394382_4034|CRP2610.trim| Predicted motif with more than four cysteins
ATGAGGATTGTCCGGCAGCCATCCGCGACGGATAAGTGCCTGCAGGATTGTTGCCCTGGA
TCATGCTGGTATTCAAGGCACAAGGTACAATATGCCCAGTTAGCT
>size190122_1242|CRP4260.trim| Predicted motif with more than four cysteins
ATGTTAGGATGCCATTTTCCCAGACCTGAACATACATGCTGTCAGGGGAGCCGAGGCAGT
TCCTCATATAGGTGTGTGCAG
>size166632_1630|CRP5810.trim| Predicted motif with more than four cysteins
ATGTGTGGAGAATATAGCGAGGATGGTGATATGCCTTGTGGTATGAACCTTTGCTGCTCT
GCGTCAGGGTGGTGCGGTGTAAGTAACTTTATTCTCGCTTCTTTTTTTCCTCACTTCTCT
AATACCTATGTTCCTTATTACCTCCTATTC
>size66871_243|CRP2880.trim| Predicted motif with more than four cysteins
ATGAAGCCGCATCTTTGTCGTCCAGAACCTCTCCTTGAGTACCATCTTGGTCCGCTCATG
ACGCTATCGGCTGGCAATCAATGTGCGGGAAGCTGTACAAAGGGATGTGGAATACAAGCC
AGGGGT
>size66871_599|CRP0860.trim| Predicted motif with more than four cysteins
ATGGTGTCGACCCCACGCTGCGACTGTGTTCCTATCCTTGTAAGTTCATCACGGCATCAG
TGCTACTGT
>size2665234_28553|CRP2980.trim| Predicted motif with more than four cysteins
ATGTATTGTTGGGACGAAGGAACCAGAACCGAGGCTCCCGCTTGTATGATCTCGTGCTCA
TGCGTGACA
>size1921322_7846|CRP0720.trim| Predicted motif with more than four cysteins
ATGTGGTTGGGTAAACTTATGGGATCTAAGCTATTGTTACCCTTTGGTCTGTGTAGGGAC
CTCTATTGTTGTTGCTTCTATGGGCGTTTATTGGGA
>size1921322_12281|CRP5760.trim| Predicted motif with more than four cysteins
ATGACAAAGGATGTTGCTAGTCAAGATGGCACTTGCGGAGATAAGGTCAATCTTACGTGC
GCTGGGGGTCCTTTCAATGGCCAGTGCTGTAGTGCTGCGGGCTTCTGTGGAACGAGCACG
CATTGTGGTTCAGGATGG
>size1899268_7837|CRP4920.trim| Predicted motif with more than four cysteins
ATGGGTTCCAGCCGGAGCTTTGGCAGGGAACCTTGCTGTTCTGGGCTATCTTCCTCTTTG
CTGTCTTCATCAACACCCTCGTCAGCTCAGTGCTGCCAAAATTTGAGGGAT
>size1899268_20382|CRP4630.trim| Predicted motif with more than four cysteins
ATGAGTCAATGTGAATGTGGATGCTCTTTATTCCATGGAGGTCAAATCAATTCGCTGGGG
CTTTCAATTGACCAATACCAACCAATGGAAGAACCCGTTCGTAATAAAAGCTCCTGGCTT
TTGGAACAAATCCCAGGCACTGCCGTTTGT
>size1669964_745|CRP1140.trim| Predicted motif with more than four cysteins
ATGAGAAAACAGAGTATGTCTACTTCTAACCGCCTAGACTTTGAATGCTCACAAGATGCA
GACTGTCCGAGGCAATGCTTTCAGATATCGACCAGATGTATGCAGCTGTCAAGGAAA
>size1436644_7801|CRP1006.trim| Predicted motif with more than four cysteins
ATGGGTGGTGGGAAGATAATGAAGCAGAATACAACAATTACGTGCTCAAGGCGATGCAAA
CAAAGACGATATACATATATGGGCAGATGCATATGTAAA
>size1222130_11607|CRP1910.trim| Predicted motif with more than four cysteins
ATGCAAATTTACGCCTTGCCTATTCGAGCCAGAATCCTACCGGAACCTCGACTCCCCAGA
AGCGGCAGGAGCAAATATTTTCATCAATGTATACATTGTGTTCCTTGTGTGGTAATAATG
AATGATGGCTGGTGTTGTTTCCGACAT
>size1206408_7935|CRP0560.trim| Predicted motif with more than four cysteins
ATGTTGGTGGTGGGAAAAGGCGGTGATGATGAGTGCTCCTCGGCATGCTGCCGGAAGCGG
TTATGGGGAAAGGGGATATGTAAACAAAGCGTTCATATCCAGCCAAGCCCATCAACA
>size851049_428|CRP0630.trim| Predicted motif with more than four cysteins
ATGGTGCTTCCCATCCCAATTTCGAGATCGTCAGGACCCTGTGAAGAAGCAACTGCAGTC
TGGTGTAACCCAGGCCCAGCCATATTGATATATCGCGATGTTGTCAGTGACTGTCCGCCG
GATTCTTGTAACTTCGAGAAGGTC
>size851049_9708|CRP1190.trim| Predicted motif with more than four cysteins
ATGTTTCAACTTCAGCCTCGGCATTGCCGTCACAGTCGCTGCGTTTACCAATCTTTCTAT
CCAAACTGTCTTTTGGCAGCAGATGACTGT
>size801649_8452|CRP1019.trim| Predicted motif with more than four cysteins
ATGCCAATAGTTCTGTGCCCCTGGTGTAAAAGCAAGTTTCGAGTACCTTGTAGAGGTGTT
GTCCGAAAGAGACCTAGCTTGCGAGCTGATTGCATACTCGTGACTTCATCCATGTTAGGG
ATA
>size4337333_2497|CRP3150.trim| predicted motif with less than 4 Cysteines
ATGGGCCCAAATTGCCACAAGAGGGATGGAGAGGAGGATTGTCACTCCCTGAGAAAGTAC
TGCATTGTT
>size4337333_25011|CRP5545.trim| predicted motif with less than 4 Cysteines
ATGGAAAATAGAAATCGATCCAGGGTCTGGTCTAAAAATACCAACCACATAATTAAGGCG
AGTTACATGCTATGCCCGTCATCAAGAAGTCAGATA
>size4337333_39871|CRP1020.trim| predicted motif with less than 4 Cysteines
ATGCTGCGCGGCTCGCTGTTTGGTGTCAACTGCCCCTGGTGCAAAAAAGGGCGGTCTTTG
GATGCGGTTAGCAGGATACATATTTAT
>size742822_2130|CRP1790.trim| predicted motif with less than 4 Cysteines
ATGAGTATAGCTTGGAGTATTAGGAGATGGTCCCGCAATTGTAGGACCACAGTTGGACAG
TGCGCTAAAGTACCTAGTCAGACTACTGAGTCCTACTTCTTG
>size565174_6749|CRP4690.trim| predicted motif with less than 4 Cysteines
ATGGGTGCTTGTTGCAATAGTCTAGCGACACTCACAAGTAACGGGACAAGGTGTCCGTTA
CATTCACAACACCAGGCATTTATGTACAACAGCCACGCGTCTCTAATCTTTGTACCATAC
CGTCACCACGGCGTTACCATC
>size533231_824|CRP3950.trim| predicted motif with less than 4 Cysteines
ATGTCGGGTCAGTACGCAGTCGATAAGGGGCATCTTCAGCCTTGCATCGCTTACAAGGCC
GGCTGGTGTCCGAGGCAGGCATCGGGATGCGGAGATGGGCTACGGAGTCGGAGACGGGGT
CCCGGGTGGCTGATA
>size424894_1443|CRP1650.trim| predicted motif with less than 4 Cysteines
ATGCAACGGAATATCTCAGACCTCCAATCGGAAAAGAAGGCGTTGAATGTCATAGCTGTT
GGCTGTATCTGTATTCCGATAGTAACGTCACCAGGAGGGGAATGCATTCATTCCAGTGTG
GATTCTCATCAGAAG
>size424894_4827|CRP0040.trim| predicted motif with less than 4 Cysteines
ATGTGCATTATTCACGGCACTTGTTCCAATTTACGGTTATTAAATTGCGTGTCT
>size399142_703|CRP4040.trim| predicted motif with less than 4 Cysteines
ATGCGTCCAACGCTCGCTTTAAGGCGTTCTCGGCTTGATCCCATTCTTCCTCAGTGCCGA
TGTAATGGTCTTTTGGTCGCGTGGAAAGTGCCAGTCGGTAATTCGCACCGAATCGCAGAA
CCGTGTAAACCACTT
>size394382_1124|CRP0700.trim| predicted motif with less than 4 Cysteines
ATGGCAGAATCCGGGAACTGTACTTGGCAAAACCCTCTGTGGGAATGCTTGTCGGACTTT
TGCTCGTTCGGCCAG
>size394382_3225|CRP2345.trim| predicted motif with less than 4 Cysteines
ATGCATTCGGCATCAAGGTGGTCTAGAGTTGCTGTAAGATACTGCAAAGTATGTGGATGT
TCTCTACAGCAGCTACTAAAAGCGATGCTATGG
>size289611_327|CRP4380.trim| predicted motif with less than 4 Cysteines
ATGACCGTGCTGACTCCGGGTAATGACTGTTTATGCAATGCAATGCGAGCGATGAGGTCT
CAACTG
>size2665234_1518|CRP5102.trim| predicted motif with less than 4 Cysteines
ATGAAGCGCTACCGGCTTGCTCAGTACCCAGATCAGTATCGATGCCAA
>size2665234_18476|CRP2230.trim| predicted motif with less than 4 Cysteines
ATGCGGTGTAGGAACAGCGTGTGCGATTCTATGACCGATCTCGTCGAGTCGCGCAACTCG
TTGAGTAGAGATGTAGCG
>size2665234_24844|CRP4060.trim| predicted motif with less than 4 Cysteines
ATGGCCACCCAATCTGACGTCTTTAATTCTCTCAAGCCTCGAGTCAGTCCAATGGCCAGT
GGCCAGGGCCAACCAGCTCAAGCCGTTTTCCTAAACGCT
>size2665234_28195|CRP4440.trim| predicted motif with less than 4 Cysteines
ATGCCTCCAACCGCGCTTCCCTGGAGACCGGTGGAAGAGGCAAGAAGACCTGCACTGCTT
CCCTCCTGTGCAGCAGCAGCACCTTGGGAGTACATCATCAGCCACTTGTACTGCTCTTCA
GCA
>size2665234_31360|CRP2360.trim| predicted motif with less than 4 Cysteines
ATGTATGCCGCTTTCTGTATGTGGTTTTGTTTAAGTCGAAGTTTGATG
>size2333811_9535|CRP3860.trim| predicted motif with less than 4 Cysteines
ATGGTGTCTCCAAAATCCATTGACGTTGCCGTGGCCTCATCATTGCCGTCGAAGTGTTCA
AGTATT
>size2333811_15189|CRP2030.trim| predicted motif with less than 4 Cysteines
ATGTCCTCGTTGCGGACCCCCAGCGCTGCCACCTGTGGAGGCTCTTGCCCTATTTCCAGC
TTGCCTTACACGATCAGGGCGCATCTGTCGTTGGAACCGCGAGCCAGTTGCAGC
>size1977933_5862|CRP4540.trim| predicted motif with less than 4 Cysteines
ATGAGAATCCAGTGGCTCGGTCTGTCTTCGGTGTGCGGTGTGCAGACGCCGATGGTTAGC
>size1977933_5899|CRP5220.trim| predicted motif with less than 4 Cysteines
ATGAAGTCGGTTCATGAGCAGACCCAGTGTTCCTGCGTCAAACTTCCGCCAGTACTTAGT
CGATGCTGGCAAGGGCATGTTGAAGTAATCGTAGTAGAAGAATATGAGAGGGGTGCAGTG
TAT
>size1921322_1637|CRP0290.trim| predicted motif with less than 4 Cysteines
ATGGAGTCTGAAGGCTTCATGGATGGTCCTTGGTGTGACCATCCTCGC
>size1921322_5663|CRP5300.trim| predicted motif with less than 4 Cysteines
ATGCTGCATGACACCTGTGGCAGTGTCTCCCAGGGTTGTGAGTACAGCCATGGACCTTGG
CGCACTCAATCCCGACAGTGTGATACTGCTCATACCAGTCATAATGGGAACGAGGTCTTG
CACCAGAGTGAAAAAGATCTGGAATCTCAC
>size1921322_9711|CRP2220.trim| predicted motif with less than 4 Cysteines
ATGACTCGAAACACTGTATTTGAGAGCGGATCCTCCAGTTTAGACTACGTACAACTGGGC
TGTCAAAGCAGTGTTTGTTATTCCCGTGCCGTTGAAACTAAAATATCCGTACTTCTCAGC
CGC
>size1921322_12663|CRP4220.trim| predicted motif with less than 4 Cysteines
ATGAGACGCTGTCTTTGTAGCCACAAAGGTTCGGTCTGGCTAAGATCCAGTGTCGAACGA
TCGACCGAGAATGGCACGCCC
>size1921322_19699|CRP5077.trim| predicted motif with less than 4 Cysteines
ATGCCCCAGACATTCCCGGGCTGCCAGACACAATCTACTAATCAGGGATCGTCACGAATT
AGACAGATTTGTTCGAACTATGTATCAGAAGGTCAGACTAACACGACCCATCGT
>size1921322_20396|CRP5495.trim| predicted motif with less than 4 Cysteines
ATGAATTTGTTTCTGCATGGCAAATGCAACTTTAGAAAGACCCTTGAATGTTACGCGGTA
CTTGATGTGATATTGGAAACATGTAAG
>size1921322_23690|CRP4625.trim| predicted motif with less than 4 Cysteines
ATGCGCCGTCCCCATTTTGTGTTCCTGACATTCCTTTCGAGCCATAGTTCTGATCCTGAT
TCTGCTTGCTGCTCGCGCTATGACCAGCCGATATCTTTCGAAGATCATCCT
>size1847925_16163|CRP2855.trim| predicted motif with less than 4 Cysteines
ATGAGGAGATTAACGACAAGATCCGACAAGTTGTTACAGTGTCCGAGTCACTGCGTGATT
CCGTTTCAT
>size1847925_18585|CRP4310.trim| predicted motif with less than 4 Cysteines
ATGGATGATGCATTGAATTTCAGCTCTCACATCCTCAATGTACCCGCGATATGTGCCTAT
CTCGGTAGCCCC
>size1722064_1630|CRP3620.trim| predicted motif with less than 4 Cysteines
ATGAACTTGTGGTACATGAACTTAATTGTACTGTCTAGTTTCTTTTCATGCACTCGGCCG
AATCGACATCCATGGACTGCCCCATGCCCAGCT
>size1722064_8454|CRP1040.trim| predicted motif with less than 4 Cysteines
ATGCTTGAGCTGCAAGAAATCATGATACGCTATCGAGAAAATCAAAACTGCAGATGCGCC
CACGGGGAA
>size1669964_9118|CRP1270.trim| predicted motif with less than 4 Cysteines
ATGAAGTTTTGTTGTCCAAAAGGACTTTGTGAGCATACCAGACATGTTTATGTTATGTTT
GCGGAACAAGGT
>size1436644_16419|CRP0730.trim| predicted motif with less than 4 Cysteines
ATGCAAAGGCCGCCGACGCGAGTTGGCTGGGCCATGAAAACATGCTTGAGCAATGAAGCA
TGTGAAAGAAGTTGTGAAGTAAGCCATATAAATCGTAATCATAAGAGCAATGTC
>size1379917_3852|CRP5510.trim| predicted motif with less than 4 Cysteines
ATGAGAATTTTTTATTGCTTTGTTTACATCTTGCCAGACCGCTACTGTTGGAAAACAATC
GAAGAAGTT
>size1379917_4839|CRP3480.trim| predicted motif with less than 4 Cysteines
ATGGGCGGCTTCTACATGCAATATCTCGAGAGTAAGTCAATAACCACATATATATTTCAT
TATTGTCAAGTAATTGTGTCCGCGACGCCGGCAATTGCT
>size1379917_10118|CRP5480.trim| predicted motif with less than 4 Cysteines
ATGATGTTGACTCTTACGAAACATGAGGCAACTTGTATTTGTTGTTCTGTC
>size1379917_10178|CRP4630.trim| predicted motif with less than 4 Cysteines
ATGTGGGTTGTCAAAAAGAAACCGCCATGTTTATGTTCGCTGTGTGTTGTTGGAGGGGGG
AACTTTGGA
>size1379917_15087|CRP0731.trim| predicted motif with less than 4 Cysteines
ATGCATGGGCACGTTCAATCTTACGTTTCGAAGAATTCCTCGGCGTCATGTGCGACGGGT
CCGAAGAGCTCACACCGGCGAGTAAACGCG
>size1379917_15222|CRP0600.trim| predicted motif with less than 4 Cysteines
ATGTGTTACATTGCGTATGCAGCGGTGGGACGCGAAAGCGCATGCGCAGGCGCAGCAAGC
AAATGTAGAACATGGGACGAGAGA
>size1292936_6902|CRP3865.trim| predicted motif with less than 4 Cysteines
ATGTTAGAGGCCTTCCAATTGATTGATATCCATAATCATATCCTTAAGAAATGTGAAGTA
TCATGTCGTTATAAAACTTCTCCTAGTCTGTCATGTTTGATATTATTGCGCCAGCGTGTG
ATACGGAGGTTGCTT
>size1203535_7333|CRP4948.trim| predicted motif with less than 4 Cysteines
ATGTTTGTTCTGGAGGTGTCGCGGCTTAAAGATTGGTGCTGCCATCAACTACATTTGTCA
GGCAGTCCAGAGTGCCGTGTCCTACCGCCAGGGAAGCAAGTGCGAGAGGGAAGGGATCCC
GTG
>size1114751_604|CRP5545.trim| predicted motif with less than 4 Cysteines
ATGCAATACGTGAGGTTTATATGTATGAGCAGTATTGCGTATGGCTACTGCCCTGAAAGT
TACACAGAAACTATAATGTCATGGTGG
>size1114751_674|CRP0700.trim| predicted motif with less than 4 Cysteines
ATGACGGTTGAAGTAACTGCTGGGGTTGCGAGGGAGGTTGAGATGGCGGTGGATAAGTGT
AAAGACTTTGTTGTTGGGCGTAGTTATTGTAATAATGCAGCTCAGCCAACTGCTGCTGTT
GCATGGTGTCAAACTGATAAGGGTTCATTG
>size1114751_1837|CRP0550.trim| predicted motif with less than 4 Cysteines
ATGGCATTCCAAGAACTATATCCGGACCCAATTTGCATGGACGTGAACTGCCGATGGATG
TGTATGATTGGTTGGGTCCCTGGATCA
>size882988_2979|CRP4948.trim| predicted motif with less than 4 Cysteines
ATGTACCGATATGTTGGGTTCATGTTGTCGACGTGTCACTTTTATGTGGCCCATAGAGGT
TGCAAGGCATGTAGTACTATGAAGCCTACTAGATATATACGGATGATTGCTAACCTGTCT
>size882988_3533|CRP4921.trim| predicted motif with less than 4 Cysteines
ATGTTCATGAGTATCAGGTATATCTCATCATCTCAGCCATCAACAACATGCTGTTCTCGC
TTGATAATTCATTCAACACTTACTTGTTTGCGCGCACGTCCGGTAGGTATGCGCGGTGTT
>size882988_4691|CRP1018.trim| predicted motif with less than 4 Cysteines
ATGACCACCCTCTTTGTAATGATCAATGAGGAACAGACGCTTTGCCCATGGTGCAAGACA
GATATCCACGAGACTAAAGGTCGAGCCAAGAAACCATGGACCTTCAGTGTCCATCTCCTC
TACAAAGGATTTGACACGACCCCT
>size882988_6551|CRP5050.trim| predicted motif with less than 4 Cysteines
ATGTCTCGAAGGAAAACAACGCTCCCTTTTCCTAAGTCATGGACTAAAAGATCTGAGTCT
GAGGTCAAAACTGTGCCACCTGATTCTGACACATGTTGTGCGCAGTATGCATCGGCTTCT
CCTGGAATAAGGTGTACAAGTTTTGCA
>size873904_10735|CRP1320.trim| predicted motif with less than 4 Cysteines
ATGTGTAATGGAGATTATCACGACACTTGTATACGGCGGTTGTATCTGTGTCCTATCGGA
GGAAGAGCGGATGAA
>size873904_11142|CRP1008.trim| predicted motif with less than 4 Cysteines
ATGCAAAAAGTATCACCTTGCTTCCAGTGTAGAACAGCATCCCCAACTTTCGTCAAGCCG
GAACCTTCGACAACA
>size851049_2831|CRP6155.trim| predicted motif with less than 4 Cysteines
ATGGGCAAGAGGATTGTTCAGAGACAAAAGCCGAACGCTATGCAATCACCACCAAACAAG
ATGCAGCTCGGCAAGCGGACATACAGTTTCGCCAGAAGTTTGGAGATGCCGGTCCCCTTG
GTCTGTCTGGGTTTGCCTTTGCGACGTTTT
>size851049_7005|CRP4730.trim| predicted motif with less than 4 Cysteines
ATGTTGGAATTGGCTCTTAAACCTTTCTGCTTGTGTGCTGTTATGATGCAGGGTATTGGT
AAGTATGTAACAAAAGGTGCCTTC
>size801649_658|CRP4520.trim| predicted motif with less than 4 Cysteines
ATGTCGAGGAGCAAGCTCCCCCAGCTCCTCGAGCCCCTCCGGCTCCTCCACGATCCAAGC
CAATGCCCCCTGCACCTCCCGCCAAACGTCCTGCTGCTGGCCGCAAGCCTGCCGAGCTCC
AGCAGCGTGACTCTGGTA
>size801649_7837|CRP1150.trim| predicted motif with less than 4 Cysteines
ATGTTTAAATGTTTCACAAGCAGTGGCTGTCCAAGCTTGCCGTGTATAGAAATACTGAAG
