# Supplementary material for: The Genome of the Generalist Plant Pathogen Fusarium avenaceum Is Enriched with Genes Involved in Redox, Signaling and Secondary Metabolism
Source: PLoS One. 2014 Nov 19;9(11):e112703. doi: 10.1371/journal.pone.0112703 (PMC4237347; doi:10.1371/journal.pone.0112703)
Supplement: File S8 — Summary of secondary metabolite genes. (XLSX) [file pone.0112703.s008.xlsx]

## Sheet: Type I PKS
TYPE I iterative PKS
		Total number (with KS):	15	16 (1)	14 (2)	13	25	24	26	13 (1)	17 (1)	?	?
Compound	Name	Orthology	F. graminearum/Gz	F. verticillioides/Gm	F. oxysporum	F. solani/Nh	F. avenaceum 05001	F. avenaceum LH03	F. avenaceum LH27	F. pseudogram	F. fujikuroi	F.heterosporum	F. sacchari	Conserved
- unknown		oPKS1	FGSG_17387 (FGSG_10548/fg10548/GzPKS1)	-	-	-	-			-	-	?	?
- unknown		oPKS2	FGSG_04694 (fg12977/GzPKS2n)	FVEG_00079/GmPKS2n	-	46230/NhPKS10/e_gw1.17.258.1	-			FSPE_03817_RF	FFUJ_00118	?	?
Fusarubin	PGL1	oPKS3	FGSG_17168 (FGSG_09182/GzPKS3)	FVEG_03695/GmPKS3n	FOXG_05816/FoPKS3n	101778/NhPKS2/estExt_fgenesh1_pg.C_sca_82_chr10_2_00071	FAVG1_03074	FAVG2_06461	FAVG3_06540	FPSE_03446/PKS3	FFUJ_03984	?	?	*
Zearalenone	ZEA2	oPKS4	FGSG_17745 (FGSG_12126/FGSG_15981/GzPKS4n)	-	-	-	-			FPSE_06865/PKS4	-	?	?
- unknown		oPKS5	FGSG_17677 (FGSG_05794/FGSG_16550/GzPKS5)	-	FOXG_10805/FoPKS17n	-	FAVG1_11674	FAVG2_09372	FAVG3_09434	FPSE_03222 (Truncated)	-	?	?
Fusaristatins		oPKS6	FGSG_08208 (fg12109/GzPKS8)	-	-	-	FAVG1_08709	FAVG2_11267	FAVG3_11349		-	?	?
- unknown		oPKS7	FGSG_08795 (fg08795/GzPKS7n)	FVEG_01914/GmPKS7n	FOXG_03051/FoPKS7n	91827/NhPKS4/fgenesh1_pm.sca_2_chr3_3_0000227	FAVG1_07188	FAVG2_03690	FAVG3_03709	FPSE_11961/PKS7	FFUJ_06260	?	?	*
- unknown		oPKS8	FGSG_03340 (fg03340/GzPKS6n)	FVEG_10535/GmPKS13n	FOXG_11954/FoPKS13n	123282/NhPKS11/estExt_fgeneshN1_pm.C_sca_1_chr1_3_00067	FAVG1_02824	FAVG2_12431	FAVG3_12505	FPSE_04671/PKS8	FFUJ_12020	?	?
Fusarelin	FSL	oPKS9	FGSG_10464 (fg12121/GzPKS9n)	-	-	-	-			FPSE_11191/PKS9	-	?	?
Fusarins	FUS	oPKS10	FGSG_07798 (fg12100/GzPKS10)	FVEG_11086/GmPKS10n	-	70660/NhPKS9/estExt_Genewise1Plus.C_sca_9_chr7_10_00236	FAVG1_11349	FAVG2_11501	FAVG3_11585	FPSE_07914/PKS10	FFUJ_10058	?	?
- unknown		oPKS11	FGSG_01790 (fg01790/GzPKS11)	-	-	-	FAVG1_04712	FAVG2_03065	FAVG3_03081	FPSE_11363/PKS11	-	?	?
Aurofusarin	AUR	oPKS12	FGSG_02324 (GzPKS12)	-	-	-	FAVG1_08664	FAVG2_11314	FAVG3_11394	FPSE_03799/PKS12	-	?	?
Zearalenone	ZEA1	oPKS13	FGSG_15980 (FGSG_02395/GzPKS13n)	-	-	-	-			FPSE_06864/PKS13	-	?	?
Orchinol		oPKS14	FGSG_03964 (fg03964/GzPKS14n)	-	-	-	FAVG1_07922	FAVG2_00690	FAVG3_00720	FPSE_05310/PKS14	-	?	?
- unknown		oPKS15	FGSG_04588 (fg04588/GzPKS15)	-	-	-	FAVG1_12691	FAVG2_02011	FAVG3_02048	FPSE_06017/PKS15	-	?	?
Bikaverin	BIK	oPKS16	-	FVEG_03379/GmPKS4	FOXG_04757/FoPKS4n	-	-	-	-	-	FFUJ_06742	?	?
Depudecin	DEP	oPKS17	-	FVEG_01736/GmPKS16n	FOXG_02884/FoPKS14n	-	-	-	-	-	-	?	?
- unknown		oPKS18	-	FVEG_12610/GmPKS1n	FOXG_15296/FoPKS1n	-	-	-	-	-	FFUJ_02219	?	?
- unknown		oPKS19	-	FVEG_10497/GmPKS8n	FOXG_11892/FoPKS8n	-	-	-	-	-	FFUJ_12090 (no KS)	?	?
- unknown		oPKS20	-	FVEG_11932/GmPKS9n	FOXG_03945+6/FoPKS9n	-	-	-	-	-	FFUJ_14695	?	FSPN1
Fusaric acid	FUB	oPKS21	-	FVEG_12523/GmPKS6n	FOXG_15248/FoPKS6n	-	-	-	-	-	FFUJ_02105	?	?
- unknown		oPKS22	-	FVEG_17587/FVEG_13715	A) FOXG_14850/FoPKS15n B) FOXG_15886/FoPKS16n C) FOXG_16513 (no KS)	106233/NhPKS8/fgeneshN1_pm.sca_72_chr7_6_0000001	FAVG1_08210	FAVG2_02547	FAVG3_02595	-	FFUJ_10347	?	?
- unknown		oPKS23		FVEG_16698.5/FVEG_09961/GmPKS5	-		-	-	-	-	-	?	?
Fumonisins	FUM	oPKS24	-	FVEG_00316/GmPKS11	-	-	-	-	-	-	FFUJ_09241	?	?
- unknown		oPKS25	-	FVEG_08425/GmPKS14	FOXG_10070 (no KS)	-	-	-	-	-	FFUJ_11034	?	?
- unknown		oPKS26	-	FVEG_05537/GmPKS15	-	-	FAVG1_13131	FAVG2_13091	FAVG3_13199	-	-	?	?
- unknown		oPKS27	-	FVEG_13420 ( no KS)	FOXG_14587/FoPKS10n	-	FAVG1_10284	FAVG2_09553	FAVG3_09632	-	FFUJ_12707	?	?
- unknown		oPKS28	-	-	FOXG_02741/FoPKS18	-	-	-	-	-	-	?	?
- unknown		oPKS29	-	-	-	78513/NhPKS3/fgenesh1_pg.sca_60_chr3_6_0000017	-	-	-	-	-	?	?
- unknown		oPKS30	-	-	-	37058/NhPKS5/e_gw1.31.116.1	-	-	-	-	-	?	?
- unknown		oPKS31	-	-	-	72858/NhPKS6/estExt_Genewise1Plus.C_sca_41_chr12_2_00077	-	-	-	-	-	?	?
- unknown		oPKS32	-	-	-	106474/NhPKS7/fgeneshN1_pm.sca_32_chr11_3_0000010	-	-	-	-	-	?	?
- unknown		oPKS33	-	-	-	42353/NhPKS12/e_gw1.33.285.1	-	-	-	-	-	?	?
- unknown		oPKS34	-	-	-	123123/NhPKS13/estExt_fgeneshN1_kg.C_sca_60_chr3_6_00005	-	-	-	-	-	?	?
- unknown (perithcial pigment)		oPKS35	-	-	-	33672/NhPKS1/e_gw1.18.676.1/Nh-PKSN	-	-	-	-	-	?	?
- unknown		oPKS36	-	-	-	-	-	-	-	-	FFUJ_11199	?	?
- unknown		oPKS37	-	-	-	-	-	-	-	-	FFUJ_12066	?	?
- unknown		oPKS38	-	-	-	-	-	-	-	-	FFUJ_12074	?	?
- unknown		oPKS39	-	-	-	-	-	-	-	-	FFUJ_12239	?	?
Fusaristatin		oPKS40	-	-	-	-	-	-	-	FPSE_09187/PKS6	-	?	?
- unknown		oPKS41	-	-	-	-	FAVG1_07658	FAVG2_04362	FAVG3_04406	-	-	?	?
- unknown		oPKS42	-	-	-	-	FAVG1_07835	FAVG2_00607	FAVG3_00635	-	-	?	?
- unknown		oPKS43	-	-	-	-	FAVG1_07921	FAVG2_00689	FAVG3_00719	-	-	?	?
- unknown		oPKS44	-	-	-	-	FAVG1_11699	FAVG2_09398	FAVG3_09463	-	-	?	?
- unknown		oPKS45	-	-	-	-	FAVG1_08391	FAVG2_02730	FAVG3_02771	-	-	?	?
- unknown		oPKS46	-	-	-	-	FAVG1_08387	FAVG2_02727	FAVG3_02767	-	-	?	?
- unknown		oPKS47	-	-	-	-	FAVG1_08496	-	-	-	-	?	?
- unknown		oPKS48	-	-	-	-	FAVG1_10226	FAVG2_09498	FAVG3_09572	-	-	?	?
- unknown		oPKS49	-	-	-	-	FAVG1_08719	FAVG2_11256	FAVG3_11339	-	-	?	?
- unknown		oPKS50	-	-	-	-	FAVG1_04649	FAVG2_03135	FAVG3_03150	-	-	?	?
- unknown		oPKS51	-	-	-	-	FAVG1_04674	FAVG2_03109	FAVG3_03123		-	?	?
- unknown		oPKS52	-	-	-	-	FAVG1_07769	FAVG2_04247	FAVG3_04291	-	-	?	?
- unknown		oPKS53	-	-	-	-	-	FAVG2_01811	FAVG3_01846	-	-	?	?
- unknown		oPKS54	-	-	-	-	-	-	FAVG3_02030	-	-	?	?
- unknown		oPKS55	-	-	-	-	-	-	FAVG3_06174	-	-	?	?
Fusaridione A (before equisetin)	fsdS	oPKS59	-	-	-	-	-	-	-	-	-	FhFsdS	?
Equisetin	eqxS	oPKS60	-	-	-	-	-	-	-	-	-	Fh_eqxS	?

## Sheet: Type III PKS
Type III PKS
		Total number	1	1	1	2	2	3	2	1	1
Compound	Name	Orthology	F. graminearum/Gz	F. verticillioides/Gm	F. oxysporum	F. solani/Nh	F. avenaceum 05001	F. avenaceum LH03	F. avenaceum LH27	F. pseudogram	F. fujikuroi	Conserved
Unknown		oPKSIII_1	FGSG_08378	FVEG_02316	FOXG_03444	FS123115	FAVG1_04458	FAVG2_03323	FAVG3_03340	FPSE_08994	FFUJ_05866	*
Unknown		oPKSIII_2	-	-	-	-	FAVG1_07768	FAVG2_04248	FAVG3_04292	-	-
Unknown		oPKSIII_3	-	-	-	-	-	FAVG2_13006	-	-	-
Unknown		oPKSIII_4	-	-	-	Fs37360	-	-	-	-	-

## Sheet: NPS
NPS
		Count wo AAR1	19	17	15	14	24	25	27	16	15				NO PUBLIC AVAILABLE SEQUENCES
		Total count	20	18 (1 not functional)	16	15	25	26	28	17	16				Based on Wiemann et al. 2013
Compound	Name	Orthology	F. graminearum/Gz	F. verticillioides/Gm	F. oxysporum	F. solani/Nh	F. avenaceum 05001	F. avenaceum LH03	F. avenaceum LH27	F. pseudogram	F. fujikuroi	F. semitectum	Conserved		FMAN	FCIRG
Malonichrome/ferrichrome		oNRPS 1	FGSG_11026	FVEG_12503	FOXG_17422	86967 (fgenesh1_pg.sca_39_chr11_5_0000098)	FAVG1_02276	FAVG2_12961	FAVG3_13036	FPSE_02456	-	?			NRPS 1	-
Ferricrocin	SidC	oNRPS 2	FGSG_05372	FVEG_04296	FOXG_06448	103597 (estExt_fgenesh1_pm.C_sca_26_chr2_2_00004)	FAVG1_13175	FAVG2_07001	FAVG3_07081	FPSE_09283	FFUJ_04614	?	*		NRPS 2	FCIRG_00417/FCIRG_10769
- unknown		oNRPS 3	FGSG_10523	FVEG_03243	FOXG_04898	31971 (e_gw1.1.1221.1)	FAVG1_11545	FAVG2_09240	FAVG3_09314	FPSE_03410	FFUJ_06929	?	*		NRPS 3	FCIRG_04458
- unknown		oNRPS 4	FGSG_02315	FVEG_11762	FOXG_13024	44426 (e_gw1.84.19.1 )	FAVG1_10636	FAVG2_04122	FAVG3_04155	FPSE_03808	FFUJ_08113	?	*		NRPS 4	FCIRG_09287
- unknown		oNRPS 5	FGSG_17487 (FGSG_13878)	-	-	-	FAVG1_10207	FAVG2_09479	FAVG3_09553	FPSE_02495	-	?			-	-
Fusarinine	SidA/Sid2	oNRPS 6	FGSG_03747	FVEG_08697	FOXG_09785	53641 (e_gw1.29.241.1)	FAVG1_09382	FAVG2_02472	FAVG3_02518	FPSE_08341	FFUJ_10736	?	*		NRPS 6	FCIRG_01916
- unknown		oNRPS 7	FGSG_08209	-	-	-	FAVG1_08708	FAVG2_11268	FAVG3_11350	-	-	?			-	-
- unknown		oNRPS 8	FGSG_15673 (FGSG_17599/FGSG_11659+FGSG_11660)	-	-	-	-	-	-	-	-	?			-	-
- unknown		oNRPS 9	FGSG_10990	-	-	-	FAVG1_10209	FAVG2_09481	FAVG3_09555	FPSE_02493	-	?			-	-
- unknown		oNRPS 10	FGSG_06507	FVEG_05643	FOXG_02458	68854 (estExt_Genewise1Plus.C_sca_19_chr4_3_00272)	FAVG1_07544	FAVG2_04471	FAVG3_04523	FPSE_01750	FFUJ_03506	?			NRPS 10	FCIRG_13291 shorter
- unknown		oNRPS 11	FGSG_03245	FVEG_08516	FOXG_09998	54080 (e_gw1.15.471.1 )	FAVG1_09049	FAVG2_02138	FAVG3_02179	FPSE_07626	FFUJ_10934	?			NRPS 11	FCIRG_02402
- unknown		oNRPS 12	FGSG_17574 (FGSG_11294)	FVEG_11841	FOXG_13405	106273 (fgeneshN1_pm.sca_22_chr7_11_0000002)	FAVG1_02732	FAVG2_12520	FAVG3_12597	FPSE_08413	FFUJ_14790	?			NRPS 12	FCIRG_03015
- unknown		oNRPS 13	FGSG_13153	-	-	106355 (fgeneshN1_pm.sca_6_chr9_2_0000001)	FAVG1_05942	FAVG2_05458	FAVG3_05519	FPSE_09445	FFUJ_02440	?			NRPS 13	FCIRG_06577 part
- unknown		oNRPS 14	FGSG_11395	-	-	-	FAVG1_11316	FAVG2_11532	FAVG3_11615	FPSE_11019	-	?			-	-
- unknown		oNRPS 15	FGSG_02394	-	-	-	-	-	-	FPSE_06861	-	?			-	-
- unknown		oNRPS 16	FGSG_15872 (FGSG_01680)	-	-	-	-	-	-	FPSE_11481	-	?			-	-
- unknown		oNRPS 17	FGSG_10702	FVEG_14029	-	-	-	-	-	-	FFUJ_03641	?			-	-
- unknown		oNRPS 18	FGSG_17386 (FGSG_13783+FGSG_13784+FGSG_13785+FGSG_13786)	-	-	-	-	-	-	-	-	?			-	-
- unknown		oNRPS 19	FGSG_15676 (FGSG_11989)	-	-	-	-	-	-	FPSE_11476	-	?			-	-
- unknown		oNRPS 20	-	FVEG_03415	FOXG_04709	-	-	-	-	-	FFUJ_06720	?			NRPS 20	FCIRG_04014
- unknown		oNRPS 21	-	FVEG_09864	FOXG_10932	-	-	-	-	-	FFUJ_02022	?			NRPS 21	FCIRG_01135
Enniatin/beauvericin		oNRPS 22	-	FVEG_09993 (SHORT)	FOXG_11847	106594 (SHORT)	FAVG1_06797	FAVG2_00173	FAVG3_00195	-	FFUJ_09296	?			NRPS 22	FCIRG_01589
- unknown		oNRPS 23	-	FVEG_10547	FOXG_11967	-	-	-	-	-	FFUJ_12008	?			NRPS 23	FCIRG_09197/FCIRG_13891
- unknown		oNRPS 24	-	FVEG_06502	-	-	-	-	-	-	-	?			NRPS 24	-
- unknown		oNRPS 25	-	FVEG_13313	-	-	-	-	-	-	FFUJ_05347	?			NRPS 25	-
- unknown		oNRPS 26	-	FVEG_06496	-	-	-	-	-	-	-	?			NRPS 26	-
- unknown		oNRPS 27	-	-	-	95699 (fgenesh1_pm.sca_11_chr8_3_0000041)	-	-	-	-	-	?			-	-
- unknown		oNRPS 28	-	-	-	76435 (fgenesh1_pg.sca_18_chr2_1_0000626)	-	-	-	-	-	?			-	-
- unknown		oNRPS 29	-	-	-	82887 (fgenesh1_pg.sca_9_chr7_10_0000411)	-	-	-	-	-	?			-	-
- unknown		oNRPS 30	-	-	-	106280 (fgeneshN1_pm.sca_22_chr7_11_000000906280)	-	-	-	-	-	?			-	-
Apicidins		oNRPS 31	-	-	-	-	FAVG1_08578	FAVG2_02884	FAVG3_02923	-	FFUJ_00003	APS1 (Jin et al 2010)			-	-
- unknown		oNRPS 32	-	-	FOXG_17272 (partial CON)		-	-	-	-	-	?			-	-
- unknown		oNRPS 33	-	-	-	-	-	-	-	-	-	?			-	FCIRG_12872
- unknown		oNRPS 34	-	-	-	-	-	-	-	FPSE_09183		?
- unknown		oNRPS 35	-	-	-	-	FAVG1_02767+FAVG1_02768	FAVG2_12486	FAVG3_12563	-	-	?			-	-
- unknown		oNRPS 36	-	-	-	-	FAVG1_02773	FAVG2_12481	FAVG3_12558	-	-	?			-	-
- unknown		oNRPS 37	-	-	-	-	FAVG1_09641	FAVG2_05962	FAVG3_06024	-	-	?			-	-
- unknown		oNRPS 38	-	-	-	-	FAVG1_10902	FAVG2_05647	FAVG3_05707	-	-	?			-	-
- unknown		oNRPS 39	-	-	-	-	FAVG1_11373	FAVG2_11475	FAVG3_11560	-	-	?			-	-
Apicidin (Aps)		oNRPS 40	-	-	-	-	-	-	-	-	-	?			-	-
- unknown		oNRPS 41	-	-	-	-	FAVG1_08623	FAVG2_11354	FAVG3_11434	-	-	?			-	-
- unknown		oNRPS 42	-	-	-	-	FAVG1_08651	-	-	-	-	?			-	-
- unknown		oNRPS 43	-	-	-	-	FAVG1_11915		FAVG3_06306	-	-	?			-	-
- unknown		oNRPS 44	-	-	-	-	-	FAVG2_01810	FAVG3_01845	-	-	?			-	-
- unknown		oNRPS 45	-	-	-	-	-	-	FAVG3_06182	-	-	?			-	-
- unknown		oNRPS 46	-	-	-	-	-	FAVG2_02807	FAVG3_02848	-	-	?			-	-
- unknown		oNRPS 47	-	-	-	-	-	FAVG2_04207	FAVG3_04241	-	-	?			-	-
- unknown		oNRPS 48	-	FVEG_13421	-	-	-	-	-	-	-	?			-	-
- unknown		oNRPS 49	-	-	FOXG_11115	-	-	-	-	-	-	?			-	-
- unknown		oNRPS 50	-	-	FOXG_17713	-	-	-	-	-	-	?			-	-
- unknown		oNRPS 51	-	-	-	-	FAVG1_02234	-	-	-	-	?			-	-
- unknown		oNRPS 52	-	-	-	-	-	FAVG2_13238	-	-	-	?			-	-
- unknown		oNRPS 53	-	-	-	-	-	-	FAVG3_13124	-	-	?			-	-
α-aminoadipate reductase		AAR1	FGSG_06041	FVEG_08245	FOXG_01867	81329 (fgenesh1_pg.sca_53_chr6_3_0000026)	FAVG1_05046	FAVG2_11798	FAVG3_11879	FPSE_02931	FFUJ_02913	?			AAR1	FCIRG_02691

## Sheet: Terpene synthesis
	Terpene biosynthesis related enzymes
	TS Class I, head-to-tail type			Total count	13	10 (2)	12	5	13	12	13	15	13 (1)	4
		Product	Name	Orthology	F. graminearum/Gz	F. verticillioides/Gm	F. oxysporum	F. solani/Nh	F. avenaceum 05001	F. avenaceum LH03	F. avenaceum LH27	F. pseudogram	F. fujikuroi	Conserved
		- unknown		TS_I_HT_01	FGSG_16873 (FGSG_07673)	FVEG_00016_RF	-	-	FAVG1_08362	FAVG2_02694	FAVG3_02736	FPSE_07040	FFUJ_00036
		presilphiperfolan-8beta-ol + diphosphate		TS_I_HT_02	FGSG_15742 (FGSG_00451)	FVEG_00910	FOXG_17905	FS74943	FAVG1_01912	FAVG2_10509	FAVG3_10591_RF	FPSE_02034	FFUJ_00969	*
		- unknown		TS_I_HT_03	-	FVEG_03771 (no function)	FOXG_19140 (FOXG_05900)	-	-	-	-	-	FFUJ_04067
		Acorenol		TS_I_HT_04	FGSG_03494	FVEG_13707	FOXG_16522_RF	-	FAVG1_09220	FAVG2_02308	FAVG3_02351	FPSE_10241	FFUJ_10353
		- unknown		TS_I_HT_05	FGSG_08181_RF	-	FOXG_12225	-	-	-	-	FPSE_10885	FFUJ_11739
		Caryophylene		TS_I_HT_06	FGSG_11327	FVEG_13850_RF	FOXG_13565	-	FAVG1_10995	FAVG2_05743	FAVG3_00017_RF	FPSE_05683	FFUJ_12585
		- unknown			-	-	FOXG_11949	-	-	-	FAVG3_05802	-	-
		- unknown		TS_I_HT_07	-	FVEG_10529 (no function)	-	-	-	-	-	-	FFUJ_12026
		- unknown		TS_I_HT_08	-	FVEG_10174_RF	-	-	FAVG1_11286	FAVG2_11561	FAVG3_11644	FPSE_10096	FFUJ_09423 (no function)
		Longiborneol		TS_I_HT_09	FGSG_10397	-	-	-	FAVG1_02782	FAVG2_12473	FAVG3_12549	FPSE_07410	-
		- unknown		TS_I_HT_10	-	FVEG_12174	FOXG_13372	-	-	-	-	-	FFUJ_14833
		Trichothecene		TS_I_HT_11	FGSG_03537	-	-	-	-	-	-	FPSE_12160	-
		- unknown		TS_I_HT_12	-	-	-	-	FAVG1_13210	FAVG2_11420	FAVG3_11508	-	-
		- unknown		TS_I_HT_13	-	-	-	FS97884	-	-	-	-	-
		(2E,6E)-farnesyl diphosphate	ERG20	TS_I_HT_14	FGSG_06784	FVEG_05204	FOXG_02039	FS63620	FAVG1_12370_RF	FAVG2_04809_RF	FAVG3_04864_RF	FPSE_11883	FFUJ_03086	*
		- unknown		TS_I_HT_15	FGSG_04591	-	-	-	FAVG1_12694	FAVG2_02008	FAVG3_02045	FPSE_10841	-
		- unknown		TS_I_HT_16	-	-	-	-	FAVG1_10700	FAVG2_04189	FAVG3_04222	-	FFUJ_14335
		- unknown		TS_I_HT_17	FGSG_01783	-	-	-	-	-	-	FPSE_11370	FFUJ_08259
		all-trans-hexaprenyl diphosphate (ubiquinone (co-Q))	Mitochondrial COQ1	TS_I_HT_18	FGSG_10933	FVEG_11617	FOXG_12870	FS93238	FAVG1_06726	FAVG2_00249	FAVG3_00273	FPSE_06046	FFUJ_08259	*
		- unknown		TS_I_HT_19	-	-	-	-	FAVG1_07731	-	-	-	-
		- unknown		TS_I_HT_20	-	FVEG_12269	-	-	-	-	-	-	-
		geranylgeranyl diphosphate	Mitochondrial BTS1	TS_I_HT_21	FGSG_10097	FVEG_02819	FOXG_05311	FS69530	FAVG1_01173	FAVG2_08950	FAVG3_09018	FPSE_00459	FFUJ_07352	*
		- unknown		TS_I_HT_22	FGSG_01738	-	-	-	-	-	-	FPSE_11418	-
		- unknown		TS_I_HT_23	-	-	-	-	-	-	-	FPSE_02382	-
	TS Class I, head-to-head type			Total count	2	2	2	2	2	2	2	2	2	2
		Product	Name	Orthology	F. graminearum/Gz	F. verticillioides/Gm	F. oxysporum	F. solani/Nh	F. avenaceum 05001	F. avenaceum LH03	F. avenaceum LH27	F. pseudogram	F. fujikuroi	Conserved
		Squalene	ERG9	TS_I_HH_01	FGSG_09381	FVEG_03929	FOXG_06061	FS75492	FAVG1_03265	FAVG2_06644	FAVG3_06724	FPSE_05092	FFUJ_04233	*
		Carotenoids	Carotenoid	TS_I_HH_02	FGSG_03066	FVEG_10718_RF	FOXG_12144	FS52106	FAVG1_09555	FAVG2_05874	FAVG3_05935	FPSE_02160	FFUJ_11802	*
	TS Class II			Total count	1	1	2	2	4	4	4	1	2	1
		Product	Name	Orthology	F. graminearum/Gz	F. verticillioides/Gm	F. oxysporum	F. solani/Nh	F. avenaceum 05001	F. avenaceum LH03	F. avenaceum LH27	F. pseudogram	F. fujikuroi	Conserved
		Gibberellins		TS_II_01	-	-	-	-	FAVG1_10701	FAVG2_04190	FAVG3_04223	-	FFUJ_14336
		- unknown		TS_II_02	-	-	FOXG_17453	-	FAVG1_10178	FAVG2_09449	FAVG3_09523	-	-
		lanosterol	ERG7	TS_II_03	FGSG_05950	FVEG_04575	FOXG_07651	FS72055	FAVG1_04956	FAVG2_11709	FAVG3_11789	FPSE_03029	FFUJ_13140	*
		- unknown		TS_II_04	-	-		FS53474	FAVG1_09174_RF	FAVG2_02264_RF	FAVG3_02305_RF	-	-
	Aromatic prenyltransferases (DMATS)			Total count	0	3	3	(1)	4	4	4	0	2	0
		Product	Name	Orthology	F. graminearum/Gz	F. verticillioides/Gm	F. oxysporum	F. solani/Nh	F. avenaceum 05001	F. avenaceum LH03	F. avenaceum LH27	F. pseudogram	F. fujikuroi	Conserved
		- unknown		TS_DMATS_01	-	FVEG_09966	FOXG_20622	-	FAVG1_13041	FAVG2_01812	FAVG3_01847	-	FFUJ_09179
		- unknown		TS_DMATS_02	-	-	-	-	FAVG1_11447	FAVG2_11398	FAVG3_11485	-	-
		- unknown		TS_DMATS_03	-	-	-	-	FAVG1_08622	FAVG2_11355	FAVG3_11435	-	-
		- unknown		TS_DMATS_04	-	FVEG_17135	FOXG_03930	FS15792 (no function)	-	-	-	-	FFUJ_14683
		- unknown		TS_DMATS_05	-	FVEG_12218	FOXG_13322	-	FAVG1_02476	FAVG2_12772	FAVG3_12847	-	-
	Protein prenyltransferase			Total count	2	2	2	2	2	2	2	2	2	2
		Product	Name	Orthology	F. graminearum/Gz	F. verticillioides/Gm	F. oxysporum	F. solani/Nh	F. avenaceum 05001	F. avenaceum LH03	F. avenaceum LH27	F. pseudogram	F. fujikuroi	Conserved
		Protein prenylation		Ftase	FGSG_08771	FVEG_01886	FOXG_03028	FS35834	FAVG1_07166	FAVG2_03712	FAVG3_03731	FPSE_10042	FFUJ_06284	*
		Protein prenylation		GGTase-I	FGSG_05766	FVEG_05807	FOXG_08856	FS34523	FAVG1_04231	FAVG2_07608	FAVG3_07687	FPSE_04495	FFUJ_05312	*
