# Supplementary material for: The Genome of the Generalist Plant Pathogen Fusarium avenaceum Is Enriched with Genes Involved in Redox, Signaling and Secondary Metabolism
Source: PLoS One. 2014 Nov 19;9(11):e112703. doi: 10.1371/journal.pone.0112703 (PMC4237347; doi:10.1371/journal.pone.0112703)
Supplement: File S9 — Transcriptome of F. avenaceum Fa5001 on barley heads. (XLSX) [file pone.0112703.s009.xlsx]

## Sheet: Control vs. Avenaceum_barley
Feature ID	Experiment - Range (original values)	Experiment - IQR (original values)	Experiment - Difference (original values)	Experiment - Fold Change (original values)	t-test: Control vs Avenaceum original values - Difference	t-test: Control vs Avenaceum original values - Fold change	t-test: Control vs Avenaceum original values - Test statistic	t-test: Control vs Avenaceum original values - P-value	t-test: Control vs Avenaceum original values - FDR p-value correction	t-test: Control vs Avenaceum original values - Bonferroni	Annotations - Gene symbol	Control - 1_ATCACG_L001_R1_001 trimmed RNA-Seq - Expression values	Control - 1_ATCACG_L001_R1_001 trimmed RNA-Seq - Gene length	Control - 1_ATCACG_L001_R1_001 trimmed RNA-Seq - Unique gene reads	Control - 1_ATCACG_L001_R1_001 trimmed RNA-Seq - Total gene reads	Control - 1_ATCACG_L001_R1_001 trimmed RNA-Seq - RPKM	Control - 3_TTAGGC_L001_R1_001 trimmed RNA-Seq - Expression values	Control - 3_TTAGGC_L001_R1_001 trimmed RNA-Seq - Gene length	Control - 3_TTAGGC_L001_R1_001 trimmed RNA-Seq - Unique gene reads	Control - 3_TTAGGC_L001_R1_001 trimmed RNA-Seq - Total gene reads	Control - 3_TTAGGC_L001_R1_001 trimmed RNA-Seq - RPKM	Control - 2_CGATGT_L001_R1_001 trimmed RNA-Seq - Expression values	Control - 2_CGATGT_L001_R1_001 trimmed RNA-Seq - Gene length	Control - 2_CGATGT_L001_R1_001 trimmed RNA-Seq - Unique gene reads	Control - 2_CGATGT_L001_R1_001 trimmed RNA-Seq - Total gene reads	Control - 2_CGATGT_L001_R1_001 trimmed RNA-Seq - RPKM	Control - Means	Avenaceum - 12_CTTGTA_L001_R1_001 trimmed RNA-Seq - Expression values	Avenaceum - 12_CTTGTA_L001_R1_001 trimmed RNA-Seq - Gene length	Avenaceum - 12_CTTGTA_L001_R1_001 trimmed RNA-Seq - Unique gene reads	Avenaceum - 12_CTTGTA_L001_R1_001 trimmed RNA-Seq - Total gene reads	Avenaceum - 12_CTTGTA_L001_R1_001 trimmed RNA-Seq - RPKM	Avenaceum - 10_TAGCTT_L001_R1_001 trimmed RNA-Seq - Expression values	Avenaceum - 10_TAGCTT_L001_R1_001 trimmed RNA-Seq - Gene length	Avenaceum - 10_TAGCTT_L001_R1_001 trimmed RNA-Seq - Unique gene reads	Avenaceum - 10_TAGCTT_L001_R1_001 trimmed RNA-Seq - Total gene reads	Avenaceum - 10_TAGCTT_L001_R1_001 trimmed RNA-Seq - RPKM	Avenaceum - 11_GGCTAC_L001_R1_001 trimmed RNA-Seq - Expression values	Avenaceum - 11_GGCTAC_L001_R1_001 trimmed RNA-Seq - Gene length	Avenaceum - 11_GGCTAC_L001_R1_001 trimmed RNA-Seq - Unique gene reads	Avenaceum - 11_GGCTAC_L001_R1_001 trimmed RNA-Seq - Total gene reads	Avenaceum - 11_GGCTAC_L001_R1_001 trimmed RNA-Seq - RPKM	Avenaceum - Means
Fa_scaffold1.1|size4337333.g290.t1	573.418	568.427	570.923	1.79769e+308	570.923	1.79769e+308	396.2	2.43486e-10	3.21815e-06	3.21815e-06	Family protein	0	681	0	0	0	0	681	0	0	0	0	681	0	0	0	0	568.427	681	87	87	568.427	573.418	681	12	12	573.418	570.925	681	67	67	570.925	570.923
Fa_scaffold22.1|size801649.g11042.t1	26.8	26.5212	26.6379	1.79769e+308	26.6379	1.79769e+308	318.53	5.82804e-10	3.85146e-06	7.70293e-06	myosin-5	0	3681	0	0	0	0	3681	0	0	0	0	3681	0	0	0	0	26.5925	3681	22	22	26.5925	26.5212	3681	3	3	26.5212	26.8	3681	17	17	26.8	26.6379
Fa_scaffold1.1|size4337333.g614.t1	638.068	625.812	632.132	1.79769e+308	632.132	1.79769e+308	178.41	5.92089e-09	2.02267e-05	7.82564e-05	nadh:ubiquinone oxidoreductase subunit	0	204	0	0	0	0	204	0	0	0	0	204	0	0	0	0	632.514	204	29	29	632.514	638.068	204	4	4	638.068	625.812	204	22	22	625.812	632.132
Fa_scaffold2.1|size2665234.g1762.t1	1051.27	1031.07	1040.4	1.79769e+308	1040.4	1.79769e+308	176.93	6.12143e-09	2.02267e-05	8.0907e-05	atp synthase subunit 5	0	681	0	0	0	0	681	0	0	0	0	681	0	0	0	0	1038.85	681	159	159	1038.85	1051.27	681	22	22	1051.27	1031.07	681	121	121	1031.07	1040.4
Fa_scaffold5.1|size1921322.g3988.t1	360.94	351.973	355.561	1.79769e+308	355.561	1.79769e+308	129.813	2.11208e-08	5.58306e-05	0.000279153	heat shock 70 kda mitochondrial precursor	0	2034	0	0	0	0	2034	0	0	0	0	2034	0	0	0	0	360.94	2034	165	165	360.94	351.973	2034	22	22	351.973	353.771	2034	124	124	353.771	355.561
Fa_scaffold3.1|size2333811.g3017.t1	426.188	413.549	420.472	1.79769e+308	420.472	1.79769e+308	113.698	3.58852e-08	7.90492e-05	0.000474295	aconitate hydratase	0	2367	0	0	0	0	2367	0	0	0	0	2367	0	0	0	0	413.549	2367	220	220	413.549	426.188	2367	31	31	426.188	421.679	2367	172	172	421.679	420.472
Fa_scaffold1.1|size4337333.g271.t1	126.867	121.426	124.241	1.79769e+308	124.241	1.79769e+308	78.9564	1.54219e-07	0.000244853	0.00203831	hypothetical protein NECHADRAFT_83411 [Nectria haematococca mpVI 77-13-4]	0	513	0	0	0	0	513	0	0	0	0	513	0	0	0	0	121.426	513	14	14	121.426	126.867	513	2	2	126.867	124.431	513	11	11	124.431	124.241
Fa_scaffold37.1|size166085.g12917.t1	71.3629	68.3023	69.8858	1.79769e+308	69.8858	1.79769e+308	78.9564	1.54219e-07	0.000244853	0.00203831	mitochondrial carrier protein yhm1	0	912	0	0	0	0	912	0	0	0	0	912	0	0	0	0	68.3023	912	14	14	68.3023	71.3629	912	2	2	71.3629	69.9922	912	11	11	69.9922	69.8858
Fa_scaffold3.1|size2333811.g3007.t1	47.9462	45.8569	46.8527	1.79769e+308	46.8527	1.79769e+308	77.4307	1.6673e-07	0.000244853	0.00220368	cell wall glucanase	0	1392	0	0	0	0	1392	0	0	0	0	1392	0	0	0	0	47.9462	1392	15	15	47.9462	46.755	1392	2	2	46.755	45.8569	1392	11	11	45.8569	46.8527
Fa_scaffold16.1|size1203535.g9390.t1	310.11	295.832	301.628	1.79769e+308	301.628	1.79769e+308	69.5774	2.55671e-07	0.00033792	0.0033792	glycine-rich rna binding protein	0	330	0	0	0	0	330	0	0	0	0	330	0	0	0	0	310.11	330	23	23	310.11	295.832	330	3	3	295.832	298.942	330	17	17	298.942	301.628
Fa_scaffold24.1|size742822.g11696.t1	67.25	64.0036	65.9064	1.79769e+308	65.9064	1.79769e+308	67.3898	2.90494e-07	0.000349042	0.00383947	glutathione transferase	0	2448	0	0	0	0	2448	0	0	0	0	2448	0	0	0	0	67.25	2448	37	37	67.25	66.4655	2448	5	5	66.4655	64.0036	2448	27	27	64.0036	65.9064
Fa_scaffold3.1|size2333811.g2309.t1	127.99	119.826	124.897	1.79769e+308	124.897	1.79769e+308	48.8627	1.04962e-06	0.00115607	0.0138728	aldehyde reductase	0	1017	0	0	0	0	1017	0	0	0	0	1017	0	0	0	0	126.876	1017	29	29	126.876	127.99	1017	4	4	127.99	119.826	1017	21	21	119.826	124.897
Fa_scaffold31.1|size289611.g12609.t1	61.7339	57.6977	60.1905	1.79769e+308	60.1905	1.79769e+308	47.8404	1.14211e-06	0.00116118	0.0150953	galactose oxidase	0	2256	0	0	0	0	2256	0	0	0	0	2256	0	0	0	0	61.1399	2256	31	31	61.1399	57.6977	2256	4	4	57.6977	61.7339	2256	24	24	61.7339	60.1905
Fa_scaffold18.1|size882988.g10070.t1	140.144	129.955	134.744	1.79769e+308	134.744	1.79769e+308	45.565	1.3875e-06	0.00116832	0.0183386	glutathione-independent formaldehyde dehydrogenase	0	1161	0	0	0	0	1161	0	0	0	0	1161	0	0	0	0	134.134	1161	35	35	134.134	140.144	1161	5	5	140.144	129.955	1161	26	26	129.955	134.744
Fa_scaffold8.1|size1722064.g5522.t1	208.199	193.062	200.177	1.79769e+308	200.177	1.79769e+308	45.565	1.3875e-06	0.00116832	0.0183386	glucan synthesis regulatory protein	0	1563	0	0	0	0	1563	0	0	0	0	1563	0	0	0	0	199.27	1563	70	70	199.27	208.199	1563	10	10	208.199	193.062	1563	52	52	193.062	200.177
Fa_scaffold13.1|size1292936.g8017.t1	470.513	439.75	450.398	1.79769e+308	450.398	1.79769e+308	44.7581	1.49012e-06	0.00116832	0.019695	coiled-coil domain-containing	0	222	0	0	0	0	222	0	0	0	0	222	0	0	0	0	440.932	222	22	22	440.932	439.75	222	3	3	439.75	470.513	222	18	18	470.513	450.398
Fa_scaffold2.1|size2665234.g1464.t1	171.023	158.261	164.879	1.79769e+308	164.879	1.79769e+308	44.6638	1.50272e-06	0.00116832	0.0198614	di- poly-cis-decaprenylcistransferase	0	984	0	0	0	0	984	0	0	0	0	984	0	0	0	0	158.261	984	35	35	158.261	165.353	984	5	5	165.353	171.023	984	29	29	171.023	164.879
Fa_scaffold31.1|size289611.g12635.t1	417.521	387.399	398.346	1.79769e+308	398.346	1.79769e+308	41.4083	2.0329e-06	0.00149271	0.0268688	related to fibroin-3	0	1428	0	0	0	0	1428	0	0	0	0	1428	0	0	0	0	417.521	1428	134	134	417.521	387.399	1428	17	17	387.399	390.117	1428	96	96	390.117	398.346
Fa_scaffold1.1|size4337333.g1159.t1	50.2758	45.9626	48.4721	1.79769e+308	48.4721	1.79769e+308	37.4542	3.0345e-06	0.00185436	0.040107	ras-2 protein	0	708	0	0	0	0	708	0	0	0	0	708	0	0	0	0	50.2758	708	8	8	50.2758	45.9626	708	1	1	45.9626	49.1779	708	6	6	49.1779	48.4721
Fa_scaffold18.1|size882988.g10120.t1	43.4619	39.7332	41.9026	1.79769e+308	41.9026	1.79769e+308	37.4542	3.0345e-06	0.00185436	0.040107	nadp-dependent l-serine l-allo-threonine dehydrogenase ydfg	0	819	0	0	0	0	819	0	0	0	0	819	0	0	0	0	43.4619	819	8	8	43.4619	39.7332	819	1	1	39.7332	42.5127	819	6	6	42.5127	41.9026
Fa_scaffold7.1|size1847925.g5271.t1	88.6778	81.07	85.4963	1.79769e+308	85.4963	1.79769e+308	37.4542	3.0345e-06	0.00185436	0.040107	domain-containing protein	0	2007	0	0	0	0	2007	0	0	0	0	2007	0	0	0	0	88.6778	2007	40	40	88.6778	81.07	2007	5	5	81.07	86.7412	2007	30	30	86.7412	85.4963
Fa_scaffold34.1|size185609.g12805.t1	89.7696	81.8282	85.6584	1.79769e+308	85.6584	1.79769e+308	37.2947	3.08663e-06	0.00185436	0.040796	c2h2 type zinc finger domain-containing protein	0	2175	0	0	0	0	2175	0	0	0	0	2175	0	0	0	0	81.8282	2175	40	40	81.8282	89.7696	2175	6	6	89.7696	85.3773	2175	32	32	85.3773	85.6584
Fa_scaffold2.1|size2665234.g1832.t1	136.282	123.263	129.212	1.79769e+308	129.212	1.79769e+308	34.0034	4.46235e-06	0.00227253	0.0589789	endoplasmic reticulum-golgi intermediate compartment protein 3	0	1320	0	0	0	0	1320	0	0	0	0	1320	0	0	0	0	128.089	1320	38	38	128.089	123.263	1320	5	5	123.263	136.282	1320	31	31	136.282	129.212
Fa_scaffold6.1|size1899268.g4245.t1	502.758	452.554	474.798	1.79769e+308	474.798	1.79769e+308	32.1424	5.58523e-06	0.00227253	0.07382	polyadenylate-binding protein	0	2301	0	0	0	0	2301	0	0	0	0	2301	0	0	0	0	502.758	2301	260	260	502.758	452.554	2301	32	32	452.554	469.081	2301	186	186	469.081	474.798
Fa_scaffold6.1|size1899268.g4808.t1	120.568	108.522	115.558	1.79769e+308	115.558	1.79769e+308	31.9053	5.75255e-06	0.00227253	0.0760314	extracellular dioxygenase	0	1107	0	0	0	0	1107	0	0	0	0	1107	0	0	0	0	108.522	1107	27	27	108.522	117.584	1107	4	4	117.584	120.568	1107	23	23	120.568	115.558
Fa_scaffold13.1|size1292936.g8154.t1	82.209	74.1568	79.2398	1.79769e+308	79.2398	1.79769e+308	31.032	6.42555e-06	0.00227253	0.0849265	papa-1-like conserved region Family protein	0	1200	0	0	0	0	1200	0	0	0	0	1200	0	0	0	0	74.1568	1200	20	20	74.1568	81.3537	1200	3	3	81.3537	82.209	1200	17	17	82.209	79.2398
Fa_scaffold29.1|size394382.g12373.t1	437.793	392.066	412.567	1.79769e+308	412.567	1.79769e+308	30.7654	6.65042e-06	0.00227253	0.0878986	dnase1 protein	0	498	0	0	0	0	498	0	0	0	0	498	0	0	0	0	437.793	498	49	49	437.793	392.066	498	6	6	392.066	407.841	498	35	35	407.841	412.567
Fa_scaffold1.1|size4337333.g245.t1	48.7646	43.6216	45.9875	1.79769e+308	45.9875	1.79769e+308	30.6826	6.72223e-06	0.00227253	0.0888477	vesicle-associated membrane protein	0	714	0	0	0	0	714	0	0	0	0	714	0	0	0	0	43.6216	714	7	7	43.6216	45.5763	714	1	1	45.5763	48.7646	714	6	6	48.7646	45.9875
Fa_scaffold11.1|size1379917.g7281.t1	18.5399	16.5846	17.4841	1.79769e+308	17.4841	1.79769e+308	30.6826	6.72223e-06	0.00227253	0.0888477	zinc finger transcription Factor ace1	0	1878	0	0	0	0	1878	0	0	0	0	1878	0	0	0	0	16.5846	1878	7	7	16.5846	17.3277	1878	1	1	17.3277	18.5399	1878	6	6	18.5399	17.4841
Fa_scaffold16.1|size1203535.g9092.t1	69.0832	61.7973	65.149	1.79769e+308	65.149	1.79769e+308	30.6826	6.72223e-06	0.00227253	0.0888477	gata-binding transcription Factor	0	504	0	0	0	0	504	0	0	0	0	504	0	0	0	0	61.7973	504	7	7	61.7973	64.5664	504	1	1	64.5664	69.0832	504	6	6	69.0832	65.149
Fa_scaffold25.1|size565174.g11769.t1	37.6817	33.7076	35.5358	1.79769e+308	35.5358	1.79769e+308	30.6826	6.72223e-06	0.00227253	0.0888477	ring-6 like protein	0	924	0	0	0	0	924	0	0	0	0	924	0	0	0	0	33.7076	924	7	7	33.7076	35.2181	924	1	1	35.2181	37.6817	924	6	6	37.6817	35.5358
Fa_scaffold3.1|size2333811.g2888.t1	10.3625	9.2696	9.77235	1.79769e+308	9.77235	1.79769e+308	30.6826	6.72223e-06	0.00227253	0.0888477	histidine kinase m232p	0	3360	0	0	0	0	3360	0	0	0	0	3360	0	0	0	0	9.2696	3360	7	7	9.2696	9.68497	3360	1	1	9.68497	10.3625	3360	6	6	10.3625	9.77235
Fa_scaffold5.1|size1921322.g3635.t1	15.1712	13.5712	14.3072	1.79769e+308	14.3072	1.79769e+308	30.6826	6.72223e-06	0.00227253	0.0888477	protein kinase	0	2295	0	0	0	0	2295	0	0	0	0	2295	0	0	0	0	13.5712	2295	7	7	13.5712	14.1793	2295	1	1	14.1793	15.1712	2295	6	6	15.1712	14.3072
Fa_scaffold5.1|size1921322.g3965.t1	61.4073	54.931	57.9102	1.79769e+308	57.9102	1.79769e+308	30.6826	6.72223e-06	0.00227253	0.0888477	hypothetical protein FOXB_05214 [Fusarium oxysporum Fo5176]	0	567	0	0	0	0	567	0	0	0	0	567	0	0	0	0	54.931	567	7	7	54.931	57.3924	567	1	1	57.3924	61.4073	567	6	6	61.4073	57.9102
Fa_scaffold8.1|size1722064.g5942.t1	9.15298	8.18766	8.63173	1.79769e+308	8.63173	1.79769e+308	30.6826	6.72223e-06	0.00227253	0.0888477	nrps-like	0	3804	0	0	0	0	3804	0	0	0	0	3804	0	0	0	0	8.18766	3804	7	7	8.18766	8.55455	3804	1	1	8.55455	9.15298	3804	6	6	9.15298	8.63173
Fa_scaffold10.1|size1436644.g6700.t1	19.1308	17.0576	18.1662	1.79769e+308	18.1662	1.79769e+308	30.136	7.22147e-06	0.00227253	0.0954462	cytochrome p450	0	1701	0	0	0	0	1701	0	0	0	0	1701	0	0	0	0	18.3103	1701	7	7	18.3103	19.1308	1701	1	1	19.1308	17.0576	1701	5	5	17.0576	18.1662
Fa_scaffold13.1|size1292936.g8019.t1	42.8742	38.2279	40.7125	1.79769e+308	40.7125	1.79769e+308	30.136	7.22147e-06	0.00227253	0.0954462	ran1-like protein kinase	0	1518	0	0	0	0	1518	0	0	0	0	1518	0	0	0	0	41.0354	1518	14	14	41.0354	42.8742	1518	2	2	42.8742	38.2279	1518	10	10	38.2279	40.7125
Fa_scaffold26.1|size533231.g11964.t1	230.791	205.78	219.154	1.79769e+308	219.154	1.79769e+308	30.136	7.22147e-06	0.00227253	0.0954462	nuclear and cytoplasmic polyadenylated rna-binding protein pub1	0	1410	0	0	0	0	1410	0	0	0	0	1410	0	0	0	0	220.893	1410	70	70	220.893	230.791	1410	10	10	230.791	205.78	1410	50	50	205.78	219.154
Fa_scaffold7.1|size1847925.g5239.t1	32.3796	28.8706	30.747	1.79769e+308	30.747	1.79769e+308	30.136	7.22147e-06	0.00227253	0.0954462	hypothetical protein FOXB_11053 [Fusarium oxysporum Fo5176]	0	1005	0	0	0	0	1005	0	0	0	0	1005	0	0	0	0	30.9909	1005	7	7	30.9909	32.3796	1005	1	1	32.3796	28.8706	1005	5	5	28.8706	30.747
Fa_scaffold8.1|size1722064.g5465.t1	35.161	31.3506	33.3882	1.79769e+308	33.3882	1.79769e+308	30.136	7.22147e-06	0.00227253	0.0954462	cellular morphogenesis protein	0	3702	0	0	0	0	3702	0	0	0	0	3702	0	0	0	0	33.653	3702	28	28	33.653	35.161	3702	4	4	35.161	31.3506	3702	20	20	31.3506	33.3882
Fa_scaffold9.1|size1669964.g6002.t1	53.966	48.1176	51.245	1.79769e+308	51.245	1.79769e+308	30.136	7.22147e-06	0.00227253	0.0954462	aldose 1-epimerase	0	1206	0	0	0	0	1206	0	0	0	0	1206	0	0	0	0	51.6515	1206	14	14	51.6515	53.966	1206	2	2	53.966	48.1176	1206	10	10	48.1176	51.245
Fa_scaffold9.1|size1669964.g6376.t1	57.6977	51.4449	54.7886	1.79769e+308	54.7886	1.79769e+308	30.136	7.22147e-06	0.00227253	0.0954462	ring finger domain	0	1692	0	0	0	0	1692	0	0	0	0	1692	0	0	0	0	55.2231	1692	21	21	55.2231	57.6977	1692	3	3	57.6977	51.4449	1692	15	15	51.4449	54.7886
Fa_scaffold4.1|size1977933.g3436.t1	621.614	554.249	584.606	1.79769e+308	584.606	1.79769e+308	29.6321	7.72344e-06	0.00237095	0.102081	scp-like extracellular	0	1047	0	0	0	0	1047	0	0	0	0	1047	0	0	0	0	577.956	1047	136	136	577.956	621.614	1047	20	20	621.614	554.249	1047	100	100	554.249	584.606
Fa_scaffold7.1|size1847925.g5235.t1	35.7921	32.0929	33.5355	1.79769e+308	33.5355	1.79769e+308	29.345	8.02894e-06	0.00237095	0.106119	uncharacterized conserved protein ucp014753	0	1989	0	0	0	0	1989	0	0	0	0	1989	0	0	0	0	35.7921	1989	16	16	35.7921	32.7215	1989	2	2	32.7215	32.0929	1989	11	11	32.0929	33.5355
Fa_scaffold16.1|size1203535.g9082.t1	80.9805	72.2456	76.006	1.79769e+308	76.006	1.79769e+308	29.3053	8.07239e-06	0.00237095	0.106693	glycoside hydrolase Family 2 protein	0	3153	0	0	0	0	3153	0	0	0	0	3153	0	0	0	0	74.7918	3153	53	53	74.7918	72.2456	3153	7	7	72.2456	80.9805	3153	44	44	80.9805	76.006
Fa_scaffold9.1|size1669964.g6491.t1	421.249	374.384	394.584	1.79769e+308	394.584	1.79769e+308	28.3675	9.18924e-06	0.00264031	0.121454	glycoside hydrolase Family 16	0	927	0	0	0	0	927	0	0	0	0	927	0	0	0	0	374.384	927	78	78	374.384	421.249	927	12	12	421.249	388.118	927	62	62	388.118	394.584
Fa_scaffold2.1|size2665234.g1532.t1	79.0371	69.9817	74.1261	1.79769e+308	74.1261	1.79769e+308	28.0565	9.60174e-06	0.00267109	0.126906	mitochondrial import inner membrane translocase subunit tim-54	0	1395	0	0	0	0	1395	0	0	0	0	1395	0	0	0	0	73.3594	1395	23	23	73.3594	69.9817	1395	3	3	69.9817	79.0371	1395	19	19	79.0371	74.1261
Fa_scaffold1.1|size4337333.g527.t1	384.517	344.354	358.949	1.79769e+308	358.949	1.79769e+308	27.9844	9.70056e-06	0.00267109	0.128212	iron sulfur cluster assembly protein	0	567	0	0	0	0	567	0	0	0	0	567	0	0	0	0	384.517	567	49	49	384.517	344.354	567	6	6	344.354	347.975	567	34	34	347.975	358.949
Fa_scaffold29.1|size394382.g12417.t1	127.857	112.212	120.043	1.79769e+308	120.043	1.79769e+308	26.5807	1.19069e-05	0.00321171	0.157374	nad dependent epimerase dehydratase Family protein	0	870	0	0	0	0	870	0	0	0	0	870	0	0	0	0	127.857	870	25	25	127.857	112.212	870	3	3	112.212	120.062	870	18	18	120.062	120.043
Fa_scaffold21.1|size851049.g10761.t1	151.119	134.409	140.373	1.79769e+308	140.373	1.79769e+308	26.0714	1.28602e-05	0.00339945	0.169973	extracellular serine-rich protein	0	960	0	0	0	0	960	0	0	0	0	960	0	0	0	0	134.409	960	29	29	134.409	135.59	960	4	4	135.59	151.119	960	25	25	151.119	140.373
Fa_scaffold12.1|size1301765.g7505.t1	166.065	146.583	158.985	1.79769e+308	158.985	1.79769e+308	25.5538	1.39286e-05	0.00360969	0.184094	cystathionine beta-synthase	0	1554	0	0	0	0	1554	0	0	0	0	1554	0	0	0	0	166.065	1554	58	58	166.065	146.583	1554	7	7	146.583	164.306	1554	44	44	164.306	158.985
Fa_scaffold7.1|size1847925.g4879.t1	133.518	117.66	127.713	1.79769e+308	127.713	1.79769e+308	25.3068	1.44775e-05	0.00364735	0.191349	ubx domain-containing protein	0	1233	0	0	0	0	1233	0	0	0	0	1233	0	0	0	0	133.518	1233	37	37	133.518	131.961	1233	5	5	131.961	117.66	1233	25	25	117.66	127.713
Fa_scaffold1.1|size4337333.g700.t1	46.9997	41.1813	43.6582	1.79769e+308	43.6582	1.79769e+308	25.1727	1.47868e-05	0.00364735	0.195437	cation-transporting atpase 4	0	3951	0	0	0	0	3951	0	0	0	0	3951	0	0	0	0	42.7936	3951	38	38	42.7936	41.1813	3951	5	5	41.1813	46.9997	3951	32	32	46.9997	43.6582
Fa_scaffold5.1|size1921322.g3890.t1	172.481	150.372	160.899	1.79769e+308	160.899	1.79769e+308	25.1238	1.49018e-05	0.00364735	0.196957	t-complex protein 1 subunit alpha	0	1698	0	0	0	0	1698	0	0	0	0	1698	0	0	0	0	159.843	1698	61	61	159.843	172.481	1698	9	9	172.481	150.372	1698	44	44	150.372	160.899
Fa_scaffold1.1|size4337333.g3.t1	104.741	91.9251	100.162	1.79769e+308	100.162	1.79769e+308	24.2695	1.71004e-05	0.00410938	0.226016	guanine nucleotide-binding protein alpha subunit	0	1062	0	0	0	0	1062	0	0	0	0	1062	0	0	0	0	104.741	1062	25	25	104.741	91.9251	1062	3	3	91.9251	103.82	1062	19	19	103.82	100.162
Fa_scaffold8.1|size1722064.g5871.t1	562.446	487.164	526.87	1.79769e+308	526.87	1.79769e+308	24.1355	1.74811e-05	0.00412586	0.231048	nucleosome assembly protein	0	1215	0	0	0	0	1215	0	0	0	0	1215	0	0	0	0	530.999	1215	145	145	530.999	562.446	1215	21	21	562.446	487.164	1215	102	102	487.164	526.87
Fa_scaffold10.1|size1436644.g6537.t1	163.581	142.23	155.109	1.79769e+308	155.109	1.79769e+308	23.6965	1.88051e-05	0.00414246	0.248548	ribosomal protein ymr-31	0	408	0	0	0	0	408	0	0	0	0	408	0	0	0	0	163.581	408	15	15	163.581	159.517	408	2	2	159.517	142.23	408	10	10	142.23	155.109
Fa_scaffold2.1|size2665234.g1613.t1	35.7095	31.0486	33.8602	1.79769e+308	33.8602	1.79769e+308	23.6965	1.88051e-05	0.00414246	0.248548	solute carrier Family 35 member c2	0	1869	0	0	0	0	1869	0	0	0	0	1869	0	0	0	0	35.7095	1869	15	15	35.7095	34.8224	1869	2	2	34.8224	31.0486	1869	10	10	31.0486	33.8602
Fa_scaffold26.1|size533231.g12028.t1	73.4226	63.8393	69.6201	1.79769e+308	69.6201	1.79769e+308	23.6965	1.88051e-05	0.00414246	0.248548	pdt domain-containing protein	0	909	0	0	0	0	909	0	0	0	0	909	0	0	0	0	73.4226	909	15	15	73.4226	71.5984	909	2	2	71.5984	63.8393	909	10	10	63.8393	69.6201
Fa_scaffold4.1|size1977933.g3515.t1	41.1982	35.8209	39.0646	1.79769e+308	39.0646	1.79769e+308	23.6965	1.88051e-05	0.00414246	0.248548	afg1-like protein	0	1620	0	0	0	0	1620	0	0	0	0	1620	0	0	0	0	41.1982	1620	15	15	41.1982	40.1747	1620	2	2	40.1747	35.8209	1620	10	10	35.8209	39.0646
Fa_scaffold6.1|size1899268.g4499.t1	259.607	226.373	247.629	1.79769e+308	247.629	1.79769e+308	23.2376	2.03257e-05	0.0043975	0.268645	hypothetical protein FG08339.1 [Gibberella zeae PH-1]	0	1140	0	0	0	0	1140	0	0	0	0	1140	0	0	0	0	226.373	1140	58	58	226.373	256.907	1140	9	9	256.907	259.607	1140	51	51	259.607	247.629
Fa_scaffold3.1|size2333811.g2619.t1	82.2358	71.2783	77.905	1.79769e+308	77.905	1.79769e+308	23.1513	2.06284e-05	0.0043975	0.272645	carboxypeptidase 2	0	1623	0	0	0	0	1623	0	0	0	0	1623	0	0	0	0	71.2783	1623	26	26	71.2783	80.2008	1623	4	4	80.2008	82.2358	1623	23	23	82.2358	77.905
Fa_scaffold11.1|size1379917.g7152.t1	55.2924	47.5753	51.257	1.79769e+308	51.257	1.79769e+308	22.9365	2.1407e-05	0.00442088	0.282937	calcium proton exchanger	0	1368	0	0	0	0	1368	0	0	0	0	1368	0	0	0	0	55.2924	1368	17	17	55.2924	47.5753	1368	2	2	47.5753	50.9034	1368	12	12	50.9034	51.257
Fa_scaffold2.1|size2665234.g1444.t1	67.9604	58.4753	63.0005	1.79769e+308	63.0005	1.79769e+308	22.9365	2.1407e-05	0.00442088	0.282937	hypothetical protein FOXB_00208 [Fusarium oxysporum Fo5176]	0	1113	0	0	0	0	1113	0	0	0	0	1113	0	0	0	0	67.9604	1113	17	17	67.9604	58.4753	1113	2	2	58.4753	62.5659	1113	12	12	62.5659	63.0005
Fa_scaffold12.1|size1301765.g7438.t1	470.308	404.11	435.909	1.79769e+308	435.909	1.79769e+308	22.7584	2.20809e-05	0.00448989	0.291843	beta-tubulin 2	0	1530	0	0	0	0	1530	0	0	0	0	1530	0	0	0	0	433.308	1530	149	149	433.308	404.11	1530	19	19	404.11	470.308	1530	124	124	470.308	435.909
Fa_scaffold9.1|size1669964.g6286.t1	62.9444	54.3037	59.5013	1.79769e+308	59.5013	1.79769e+308	22.5031	2.30931e-05	0.00453017	0.305221	atp-dependent permease mdl2	0	2397	0	0	0	0	2397	0	0	0	0	2397	0	0	0	0	61.2559	2397	33	33	61.2559	54.3037	2397	4	4	54.3037	62.9444	2397	26	26	62.9444	59.5013
Fa_scaffold13.1|size1292936.g7871.t1	297.123	255.027	274.712	1.79769e+308	274.712	1.79769e+308	22.4656	2.32467e-05	0.00453017	0.307252	flavin-containing monooxygenase	0	1914	0	0	0	0	1914	0	0	0	0	1914	0	0	0	0	271.986	1914	117	117	271.986	255.027	1914	15	15	255.027	297.123	1914	98	98	297.123	274.712
Fa_scaffold7.1|size1847925.g5429.t1	386.866	332.056	362.731	1.79769e+308	362.731	1.79769e+308	22.4509	2.33072e-05	0.00453017	0.308052	rnp domain-containing protein	0	1470	0	0	0	0	1470	0	0	0	0	1470	0	0	0	0	369.271	1470	122	122	369.271	332.056	1470	15	15	332.056	386.866	1470	98	98	386.866	362.731
Fa_scaffold1.1|size4337333.g1144.t1	87.404	74.8083	80.7059	1.79769e+308	80.7059	1.79769e+308	22.0628	2.49795e-05	0.00478485	0.330155	apses transcription Factor	0	1629	0	0	0	0	1629	0	0	0	0	1629	0	0	0	0	87.404	1629	32	32	87.404	79.9054	1629	4	4	79.9054	74.8083	1629	21	21	74.8083	80.7059
Fa_scaffold5.1|size1921322.g3946.t1	28.7514	24.4944	26.7058	1.79769e+308	26.7058	1.79769e+308	21.6824	2.67662e-05	0.00490549	0.353768	coxi translation protein cya5	0	3633	0	0	0	0	3633	0	0	0	0	3633	0	0	0	0	24.4944	3633	20	20	24.4944	26.8716	3633	3	3	26.8716	28.7514	3633	18	18	28.7514	26.7058
Fa_scaffold5.1|size1921322.g4047.t1	40.2343	34.4391	36.9939	1.79769e+308	36.9939	1.79769e+308	21.6631	2.68612e-05	0.00490549	0.355024	phosphatidylethanolamine n-methyltransferase	0	4044	0	0	0	0	4044	0	0	0	0	4044	0	0	0	0	36.3082	4044	33	33	36.3082	40.2343	4044	5	5	40.2343	34.4391	4044	24	24	34.4391	36.9939
Fa_scaffold7.1|size1847925.g5085.t1	84.1013	72.5563	77.0208	1.79769e+308	77.0208	1.79769e+308	21.5128	2.76144e-05	0.00490549	0.36498	periplasmic binding ii	0	897	0	0	0	0	897	0	0	0	0	897	0	0	0	0	74.4048	897	15	15	74.4048	72.5563	897	2	2	72.5563	84.1013	897	13	13	84.1013	77.0208
Fa_scaffold8.1|size1722064.g5673.t1	73.9597	63.8068	67.733	1.79769e+308	67.733	1.79769e+308	21.5128	2.76144e-05	0.00490549	0.36498	vesicular integral-membrane protein vip36	0	1020	0	0	0	0	1020	0	0	0	0	1020	0	0	0	0	65.4325	1020	15	15	65.4325	63.8068	1020	2	2	63.8068	73.9597	1020	13	13	73.9597	67.733
Fa_scaffold2.1|size2665234.g1453.t1	2473.91	2104.01	2293.56	1.79769e+308	2293.56	1.79769e+308	21.4588	2.78911e-05	0.00490549	0.368637	shwachman-bodian-diamond syndrome protein	0	342	0	0	0	0	342	0	0	0	0	342	0	0	0	0	2302.76	342	177	177	2302.76	2473.91	342	26	26	2473.91	2104.01	342	124	124	2104.01	2293.56
Fa_scaffold8.1|size1722064.g5634.t1	80.2953	68.867	73.5853	1.79769e+308	73.5853	1.79769e+308	21.3533	2.84424e-05	0.00490549	0.375923	transmembrane protein	0	4458	0	0	0	0	4458	0	0	0	0	4458	0	0	0	0	68.867	4458	69	69	68.867	80.2953	4458	11	11	80.2953	71.5936	4458	55	55	71.5936	73.5853
Fa_scaffold2.1|size2665234.g1656.t1	68.258	58.2497	62.7131	1.79769e+308	62.7131	1.79769e+308	21.336	2.85341e-05	0.00490549	0.377135	dna-directed rna polymerase ii largest subunit	0	5280	0	0	0	0	5280	0	0	0	0	5280	0	0	0	0	68.258	5280	81	81	68.258	61.6316	5280	10	10	61.6316	58.2497	5280	53	53	58.2497	62.7131
Fa_scaffold1.1|size4337333.g305.t1	387.604	331.211	355.652	1.79769e+308	355.652	1.79769e+308	21.2877	2.87919e-05	0.00490549	0.380542	signal recognition particle 54 kda protein	0	1572	0	0	0	0	1572	0	0	0	0	1572	0	0	0	0	348.141	1572	123	123	348.141	331.211	1572	16	16	331.211	387.604	1572	105	105	387.604	355.652
Fa_scaffold2.1|size2665234.g1721.t1	116.822	99.3662	109.211	1.79769e+308	109.211	1.79769e+308	21.1594	2.94915e-05	0.00490549	0.38979	ribosomal recycling Factor	0	876	0	0	0	0	876	0	0	0	0	876	0	0	0	0	116.822	876	23	23	116.822	111.443	876	3	3	111.443	99.3662	876	15	15	99.3662	109.211
Fa_scaffold15.1|size1206408.g8957.t1	249.347	211.859	232.913	1.79769e+308	232.913	1.79769e+308	21.048	3.01165e-05	0.00490549	0.39805	translation initiation Factor eif4e	0	768	0	0	0	0	768	0	0	0	0	768	0	0	0	0	237.534	768	41	41	237.534	211.859	768	5	5	211.859	249.347	768	33	33	249.347	232.913
Fa_scaffold4.1|size1977933.g3388.t1	96.677	81.9558	89.427	1.79769e+308	89.427	1.79769e+308	21.0363	3.0183e-05	0.00490549	0.398929	stromal membrane-associated protein	0	1683	0	0	0	0	1683	0	0	0	0	1683	0	0	0	0	81.9558	1683	31	31	81.9558	96.677	1683	5	5	96.677	89.6481	1683	26	26	89.6481	89.427
Fa_scaffold4.1|size1977933.g3618.t1	215.221	182.449	199.081	1.79769e+308	199.081	1.79769e+308	21.0363	3.0183e-05	0.00490549	0.398929	proteasome component y13	0	756	0	0	0	0	756	0	0	0	0	756	0	0	0	0	182.449	756	31	31	182.449	215.221	756	5	5	215.221	199.574	756	26	26	199.574	199.081
Fa_scaffold3.1|size2333811.g2417.t1	1070.44	907.445	994.41	1.79769e+308	994.41	1.79769e+308	20.9924	3.04343e-05	0.00490549	0.40225	bet v1-like protein	0	456	0	0	0	0	456	0	0	0	0	456	0	0	0	0	907.445	456	93	93	907.445	1070.44	456	15	15	1070.44	1005.34	456	79	79	1005.34	994.41
Fa_scaffold17.1|size1114751.g9748.t1	1848.26	1570.14	1694.19	1.79769e+308	1694.19	1.79769e+308	20.7422	3.19176e-05	0.0050324	0.421855	integral membrane protein pth11-	0	1074	0	0	0	0	1074	0	0	0	0	1074	0	0	0	0	1570.14	1074	379	379	1570.14	1848.26	1074	61	61	1848.26	1664.17	1074	308	308	1664.17	1694.19
Fa_scaffold18.1|size882988.g10121.t1	85.7483	73.2775	81.0424	1.79769e+308	81.0424	1.79769e+308	20.7193	3.20582e-05	0.0050324	0.423714	ribose-phosphate pyrophosphokinase	0	1518	0	0	0	0	1518	0	0	0	0	1518	0	0	0	0	73.2775	1518	25	25	73.2775	85.7483	1518	4	4	85.7483	84.1013	1518	22	22	84.1013	81.0424
Fa_scaffold6.1|size1899268.g4634.t1	10.3844	8.93506	9.89208	1.79769e+308	9.89208	1.79769e+308	20.6698	3.23639e-05	0.0050324	0.427754	phosphatidylinositol 3-kinase tor2	0	7284	0	0	0	0	7284	0	0	0	0	7284	0	0	0	0	10.3844	7284	17	17	10.3844	8.93506	7284	2	2	8.93506	10.3568	7284	13	13	10.3568	9.89208
Fa_scaffold25.1|size565174.g11753.t1	157.628	135.497	150.11	1.79769e+308	150.11	1.79769e+308	20.5413	3.3175e-05	0.00509854	0.438474	hypothetical protein FOXB_10432 [Fusarium oxysporum Fo5176]	0	1242	0	0	0	0	1242	0	0	0	0	1242	0	0	0	0	157.628	1242	44	44	157.628	157.205	1242	6	6	157.205	135.497	1242	29	29	135.497	150.11
Fa_scaffold3.1|size2333811.g2275.t1	100.205	84.8782	91.3799	1.79769e+308	91.3799	1.79769e+308	19.9766	3.70545e-05	0.00562931	0.48975	aerobactin siderophore biosynthesis protein iucb	0	1299	0	0	0	0	1299	0	0	0	0	1299	0	0	0	0	89.0567	1299	26	26	89.0567	100.205	1299	4	4	100.205	84.8782	1299	19	19	84.8782	91.3799
Fa_scaffold8.1|size1722064.g5562.t1	198.794	168.963	187.93	1.79769e+308	187.93	1.79769e+308	19.7466	3.87966e-05	0.00582698	0.512774	glycyl-trna synthetase 1	0	1992	0	0	0	0	1992	0	0	0	0	1992	0	0	0	0	198.794	1992	89	89	198.794	196.033	1992	12	12	196.033	168.963	1992	58	58	168.963	187.93
Fa_scaffold10.1|size1436644.g6792.t1	74.1568	61.9977	68.5625	1.79769e+308	68.5625	1.79769e+308	19.3493	4.20526e-05	0.00624505	0.555809	extracellular dipeptidyl-peptidase dpp4	0	2340	0	0	0	0	2340	0	0	0	0	2340	0	0	0	0	74.1568	2340	39	39	74.1568	69.5331	2340	5	5	69.5331	61.9977	2340	25	25	61.9977	68.5625
Fa_scaffold7.1|size1847925.g5101.t1	478.551	403.5	450.47	1.79769e+308	450.47	1.79769e+308	19.0599	4.46418e-05	0.00654777	0.590031	duf1754-domain-containing protein	0	408	0	0	0	0	408	0	0	0	0	408	0	0	0	0	403.5	408	37	37	403.5	478.551	408	6	6	478.551	469.359	408	33	33	469.359	450.47
Fa_scaffold1.1|size4337333.g166.t1	278.132	233.112	252.811	1.79769e+308	252.811	1.79769e+308	19.0128	4.50819e-05	0.00654777	0.595847	multisynthetase complex auxiliary component p43	0	1170	0	0	0	0	1170	0	0	0	0	1170	0	0	0	0	247.189	1170	65	65	247.189	278.132	1170	10	10	278.132	233.112	1170	47	47	233.112	252.811
Fa_scaffold7.1|size1847925.g5122.t1	133.68	112.382	125.54	1.79769e+308	125.54	1.79769e+308	18.9054	4.61057e-05	0.0066013	0.609379	serine threonine-protein phosphatase 2b catalytic subunit	0	1704	0	0	0	0	1704	0	0	0	0	1704	0	0	0	0	130.558	1704	50	50	130.558	133.68	1704	7	7	133.68	112.382	1704	33	33	112.382	125.54
Fa_scaffold1.1|size4337333.g419.t1	90.898	75.6442	83.133	1.79769e+308	83.133	1.79769e+308	18.87	4.64493e-05	0.0066013	0.61392	phosphatidylethanolamine methyltransferase	0	1074	0	0	0	0	1074	0	0	0	0	1074	0	0	0	0	82.8568	1074	20	20	82.8568	90.898	1074	3	3	90.898	75.6442	1074	14	14	75.6442	83.133
Fa_scaffold3.1|size2333811.g2374.t1	18476.9	14794.2	16253.4	12.9189	16253.4	12.9189	18.6926	4.82208e-05	0.00666596	0.637334	mannose-binding lectin	2231.33	354	1	1	2231.33	1859.68	354	1	1	1859.68	0	354	0	0	0	1363.67	16653.9	354	1325	1325	16653.9	18476.9	354	201	201	18476.9	17720.4	354	1081	1081	17720.4	17617.1
Fa_scaffold3.1|size2333811.g3013.t1	173.224	143.886	159.669	1.79769e+308	159.669	1.79769e+308	18.6924	4.82222e-05	0.00666596	0.637353	hit Family protein 1	0	402	0	0	0	0	402	0	0	0	0	402	0	0	0	0	143.886	402	13	13	143.886	161.898	402	2	2	161.898	173.224	402	12	12	173.224	159.669
Fa_scaffold1.1|size4337333.g567.t1	183.252	152.241	167.34	1.79769e+308	167.34	1.79769e+308	18.6734	4.84174e-05	0.00666596	0.639933	phosphatidyl synthase	0	855	0	0	0	0	855	0	0	0	0	855	0	0	0	0	166.528	855	32	32	166.528	152.241	855	4	4	152.241	183.252	855	27	27	183.252	167.34
Fa_scaffold2.1|size2665234.g1767.t1	76.7488	63.8694	71.3585	1.79769e+308	71.3585	1.79769e+308	18.4712	5.0551e-05	0.00681468	0.668133	26s proteasome non-atpase regulatory subunit 11	0	1272	0	0	0	0	1272	0	0	0	0	1272	0	0	0	0	73.4572	1272	21	21	73.4572	76.7488	1272	3	3	76.7488	63.8694	1272	14	14	63.8694	71.3585
Fa_scaffold8.1|size1722064.g5801.t1	33.6868	28.0338	31.3209	1.79769e+308	31.3209	1.79769e+308	18.4712	5.0551e-05	0.00681468	0.668133	gas2 domain containing protein	0	2898	0	0	0	0	2898	0	0	0	0	2898	0	0	0	0	32.2421	2898	21	21	32.2421	33.6868	2898	3	3	33.6868	28.0338	2898	14	14	28.0338	31.3209
Fa_scaffold12.1|size1301765.g7379.t1	333.759	277.75	302.712	1.79769e+308	302.712	1.79769e+308	18.3995	5.13358e-05	0.00681468	0.678505	hypothetical protein FG06711.1 [Gibberella zeae PH-1]	0	585	0	0	0	0	585	0	0	0	0	585	0	0	0	0	296.627	585	39	39	296.627	333.759	585	6	6	333.759	277.75	585	28	28	277.75	302.712
Fa_scaffold11.1|size1379917.g7077.t1	454.408	376.41	413.228	1.79769e+308	413.228	1.79769e+308	18.267	5.28271e-05	0.00681468	0.698215	adhesin protein mad1	0	2220	0	0	0	0	2220	0	0	0	0	2220	0	0	0	0	408.865	2220	204	204	408.865	454.408	2220	31	31	454.408	376.41	2220	144	144	376.41	413.228
Fa_scaffold22.1|size801649.g11182.t1	73.1135	62.1528	65.8858	1.79769e+308	65.8858	1.79769e+308	18.2282	5.32731e-05	0.00681468	0.704111	ribonuclease z	0	3651	0	0	0	0	3651	0	0	0	0	3651	0	0	0	0	62.1528	3651	51	51	62.1528	62.3912	3651	7	7	62.3912	73.1135	3651	46	46	73.1135	65.8858
Fa_scaffold13.1|size1292936.g8099.t1	23.5199	19.8485	21.2019	1.79769e+308	21.2019	1.79769e+308	18.2082	5.35063e-05	0.00681468	0.707192	seryl-trna synthetase	0	3216	0	0	0	0	3216	0	0	0	0	3216	0	0	0	0	23.5199	3216	17	17	23.5199	20.2372	3216	2	2	20.2372	19.8485	3216	11	11	19.8485	21.2019
Fa_scaffold4.1|size1977933.g3165.t1	62.7197	52.9294	56.5384	1.79769e+308	56.5384	1.79769e+308	18.2082	5.35063e-05	0.00681468	0.707192	stomatin Family protein	0	1206	0	0	0	0	1206	0	0	0	0	1206	0	0	0	0	62.7197	1206	17	17	62.7197	53.966	1206	2	2	53.966	52.9294	1206	11	11	52.9294	56.5384
Fa_scaffold7.1|size1847925.g5389.t1	146.78	122.86	137.947	1.79769e+308	137.947	1.79769e+308	18.1982	5.36224e-05	0.00681468	0.708727	eukaryotic translation initiation Factor subunit	0	2031	0	0	0	0	2031	0	0	0	0	2031	0	0	0	0	146.78	2031	67	67	146.78	144.202	2031	9	9	144.202	122.86	2031	43	43	122.86	137.947
Fa_scaffold10.1|size1436644.g6731.t1	83.4069	69.6607	78.236	1.79769e+308	78.236	1.79769e+308	18.1191	5.45556e-05	0.00686726	0.721062	glycoside hydrolase Family 18	0	3270	0	0	0	0	3270	0	0	0	0	3270	0	0	0	0	81.6405	3270	60	60	81.6405	69.6607	3270	7	7	69.6607	83.4069	3270	47	47	83.4069	78.236
Fa_scaffold9.1|size1669964.g6192.t1	12756	10451.3	11070.2	3.37282	11070.2	3.37282	18.0223	5.57249e-05	0.00694826	0.736516	glycoside hydrolase Family 72 protein	5363.45	1620	11	11	5363.45	4876.5	1620	12	12	4876.5	3756.29	1620	3	3	3756.29	4665.41	16512.2	1620	6012	6012	16512.2	15366.8	1620	765	765	15366.8	15327.8	1620	4279	4279	15327.8	15735.6
Fa_scaffold22.1|size801649.g11068.t1	201.893	170.374	181.478	1.79769e+308	181.478	1.79769e+308	17.7558	5.91102e-05	0.00730149	0.781259	cyclin-dependent protein kinase regulator pho80	0	573	0	0	0	0	573	0	0	0	0	573	0	0	0	0	201.893	573	26	26	201.893	170.374	573	3	3	170.374	172.165	573	17	17	172.165	181.478
Fa_scaffold20.1|size866269.g10456.t1	162.771	133.511	148.291	1.79769e+308	148.291	1.79769e+308	17.5534	6.18536e-05	0.0074277	0.817518	serine threonine-protein kinase srpk2	0	1533	0	0	0	0	1533	0	0	0	0	1533	0	0	0	0	133.511	1533	46	46	133.511	148.591	1533	7	7	148.591	162.771	1533	43	43	162.771	148.291
Fa_scaffold2.1|size2665234.g2184.t1	127.952	105.517	115.334	1.79769e+308	115.334	1.79769e+308	17.4064	6.39467e-05	0.0074277	0.845184	wlm domain containing protein	0	1542	0	0	0	0	1542	0	0	0	0	1542	0	0	0	0	112.534	1542	39	39	112.534	105.517	1542	5	5	105.517	127.952	1542	34	34	127.952	115.334
Fa_scaffold1.1|size4337333.g1365.t1	15.6299	12.8225	14.1295	1.79769e+308	14.1295	1.79769e+308	17.3117	6.53416e-05	0.0074277	0.86362	dihydrofolate synthetase fol3	0	2082	0	0	0	0	2082	0	0	0	0	2082	0	0	0	0	12.8225	2082	6	6	12.8225	15.6299	2082	1	1	15.6299	13.9361	2082	5	5	13.9361	14.1295
Fa_scaffold10.1|size1436644.g6613.t1	89.8936	73.7471	81.2642	1.79769e+308	81.2642	1.79769e+308	17.3117	6.53416e-05	0.0074277	0.86362	ccch finger dna binding protein	0	1086	0	0	0	0	1086	0	0	0	0	1086	0	0	0	0	73.7471	1086	18	18	73.7471	89.8936	1086	3	3	89.8936	80.1518	1086	15	15	80.1518	81.2642
Fa_scaffold12.1|size1301765.g7415.t1	26.3601	21.6253	23.8296	1.79769e+308	23.8296	1.79769e+308	17.3117	6.53416e-05	0.0074277	0.86362	reticulocyte-binding protein 2 like protein a	0	2469	0	0	0	0	2469	0	0	0	0	2469	0	0	0	0	21.6253	2469	12	12	21.6253	26.3601	2469	2	2	26.3601	23.5034	2469	10	10	23.5034	23.8296
Fa_scaffold26.1|size533231.g11943.t1	19.3354	15.8624	17.4793	1.79769e+308	17.4793	1.79769e+308	17.3117	6.53416e-05	0.0074277	0.86362	c6 zinc finger domain containing protein	0	1683	0	0	0	0	1683	0	0	0	0	1683	0	0	0	0	15.8624	1683	6	6	15.8624	19.3354	1683	1	1	19.3354	17.24	1683	5	5	17.24	17.4793
Fa_scaffold4.1|size1977933.g3247.t1	34.0036	27.896	30.7394	1.79769e+308	30.7394	1.79769e+308	17.3117	6.53416e-05	0.0074277	0.86362	arylamine n-acetyltransferase 2	0	957	0	0	0	0	957	0	0	0	0	957	0	0	0	0	27.896	957	6	6	27.896	34.0036	957	1	1	34.0036	30.3186	957	5	5	30.3186	30.7394
Fa_scaffold7.1|size1847925.g4969.t1	55.3427	45.4021	50.03	1.79769e+308	50.03	1.79769e+308	17.3117	6.53416e-05	0.0074277	0.86362	duf967 domain protein	0	588	0	0	0	0	588	0	0	0	0	588	0	0	0	0	45.4021	588	6	6	45.4021	55.3427	588	1	1	55.3427	49.3451	588	5	5	49.3451	50.03
Fa_scaffold8.1|size1722064.g5889.t1	8.5613	7.02353	7.73944	1.79769e+308	7.73944	1.79769e+308	17.3117	6.53416e-05	0.0074277	0.86362	histone-lysine n-methyltransferase	0	3801	0	0	0	0	3801	0	0	0	0	3801	0	0	0	0	7.02353	3801	6	6	7.02353	8.5613	3801	1	1	8.5613	7.6335	3801	5	5	7.6335	7.73944
Fa_scaffold13.1|size1292936.g7900.t1	884.28	725.374	815.982	1.79769e+308	815.982	1.79769e+308	17.2844	6.57517e-05	0.0074277	0.869041	secretory phospholipase a2	0	552	0	0	0	0	552	0	0	0	0	552	0	0	0	0	838.294	552	104	104	838.294	884.28	552	15	15	884.28	725.374	552	69	69	725.374	815.982
Fa_scaffold17.1|size1114751.g9829.t1	630.483	520.781	588.694	1.79769e+308	588.694	1.79769e+308	17.1849	6.72694e-05	0.00748631	0.889099	aminopeptidase y	0	1482	0	0	0	0	1482	0	0	0	0	1482	0	0	0	0	630.483	1482	210	210	630.483	614.819	1482	28	28	614.819	520.781	1482	133	133	520.781	588.694
Fa_scaffold1.1|size4337333.g827.t1	724.761	597.009	651.126	1.79769e+308	651.126	1.79769e+308	17.0682	6.91071e-05	0.00748631	0.913389	gtp-binding protein	0	1185	0	0	0	0	1185	0	0	0	0	1185	0	0	0	0	597.009	1185	159	159	597.009	631.607	1185	23	23	631.607	724.761	1185	148	148	724.761	651.126
Fa_scaffold12.1|size1301765.g7759.t1	46.348	37.7799	42.1665	1.79769e+308	42.1665	1.79769e+308	17.0333	6.96691e-05	0.00748631	0.920816	udp-galactopyranose mutase	0	1536	0	0	0	0	1536	0	0	0	0	1536	0	0	0	0	46.348	1536	16	16	46.348	42.3717	1536	2	2	42.3717	37.7799	1536	10	10	37.7799	42.1665
Fa_scaffold13.1|size1292936.g7992.t1	122.742	100.052	111.669	1.79769e+308	111.669	1.79769e+308	17.0333	6.96691e-05	0.00748631	0.920816	hypothetical protein FOXB_10220 [Fusarium oxysporum Fo5176]	0	870	0	0	0	0	870	0	0	0	0	870	0	0	0	0	122.742	870	24	24	122.742	112.212	870	3	3	112.212	100.052	870	15	15	100.052	111.669
Fa_scaffold5.1|size1921322.g3972.t1	11.0785	9.03048	10.079	1.79769e+308	10.079	1.79769e+308	17.0333	6.96691e-05	0.00748631	0.920816	las seventeen-binding protein	0	3213	0	0	0	0	3213	0	0	0	0	3213	0	0	0	0	11.0785	3213	8	8	11.0785	10.1281	3213	1	1	10.1281	9.03048	3213	5	5	9.03048	10.079
Fa_scaffold6.1|size1899268.g4355.t1	24.6675	20.1074	22.4421	1.79769e+308	22.4421	1.79769e+308	17.0333	6.96691e-05	0.00748631	0.920816	phosphoserine phosphatase	0	1443	0	0	0	0	1443	0	0	0	0	1443	0	0	0	0	24.6675	1443	8	8	24.6675	22.5513	1443	1	1	22.5513	20.1074	1443	5	5	20.1074	22.4421
Fa_scaffold9.1|size1669964.g6454.t1	139.969	117.604	125.231	1.79769e+308	125.231	1.79769e+308	16.99	7.03749e-05	0.00750117	0.930145	karyopherin kap123	0	3306	0	0	0	0	3306	0	0	0	0	3306	0	0	0	0	139.969	3306	104	104	139.969	118.118	3306	12	12	118.118	117.604	3306	67	67	117.604	125.231
Fa_scaffold2.1|size2665234.g1992.t1	661.309	545.084	618.456	1.79769e+308	618.456	1.79769e+308	16.7792	7.39348e-05	0.00779519	0.977196	pre-mrna branch site protein p14	0	351	0	0	0	0	351	0	0	0	0	351	0	0	0	0	545.084	351	43	43	545.084	648.976	351	7	7	648.976	661.309	351	40	40	661.309	618.456
Fa_scaffold9.1|size1669964.g6335.t1	1568.38	1299.99	-1396.82	-42.431	-1396.82	-42.431	-16.7473	7.44928e-05	0.00779519	0.984571	chromosome segregation protein	1595.74	1485	3	3	1595.74	1329.96	1485	3	3	1329.96	1365.92	1485	1	1	1365.92	1430.54	29.9623	1485	10	10	29.9623	43.8269	1485	2	2	43.8269	27.3542	1485	7	7	27.3542	33.7145
Fa_scaffold7.1|size1847925.g5094.t1	364.611	299.12	326.9	1.79769e+308	326.9	1.79769e+308	16.7241	7.49028e-05	0.00779519	0.98999	hypothetical protein FOXB_03993 [Fusarium oxysporum Fo5176]	0	714	0	0	0	0	714	0	0	0	0	714	0	0	0	0	299.12	714	48	48	299.12	364.611	714	8	8	364.611	316.97	714	39	39	316.97	326.9
Fa_scaffold29.1|size394382.g12447.t1	1594.71	1313.31	1493.76	1.79769e+308	1493.76	1.79769e+308	16.5172	7.86803e-05	0.00812436	1	40s ribosomal protein s22	0	393	0	0	0	0	393	0	0	0	0	393	0	0	0	0	1313.31	393	116	116	1313.31	1573.25	393	19	19	1573.25	1594.71	393	108	108	1594.71	1493.76
Fa_scaffold27.1|size424894.g12093.t1	128.877	107.25	114.931	1.79769e+308	114.931	1.79769e+308	16.4536	7.98883e-05	0.00816916	1	hypothetical protein FG02335.1 [Gibberella zeae PH-1]	0	1515	0	0	0	0	1515	0	0	0	0	1515	0	0	0	0	108.665	1515	37	37	108.665	128.877	1515	6	6	128.877	107.25	1515	28	28	107.25	114.931
Fa_scaffold10.1|size1436644.g6521.t1	347.109	284.762	324.104	1.79769e+308	324.104	1.79769e+308	16.3978	8.09684e-05	0.00816916	1	autophagic death protein aut7 idi-	0	375	0	0	0	0	375	0	0	0	0	375	0	0	0	0	284.762	375	24	24	284.762	347.109	375	4	4	347.109	340.442	375	22	22	340.442	324.104
Fa_scaffold2.1|size2665234.g1404.t1	51.9625	42.6291	48.5186	1.79769e+308	48.5186	1.79769e+308	16.3978	8.09684e-05	0.00816916	1	dynamin-related protein	0	2505	0	0	0	0	2505	0	0	0	0	2505	0	0	0	0	42.6291	2505	24	24	42.6291	51.9625	2505	4	4	51.9625	50.9644	2505	22	22	50.9644	48.5186
Fa_scaffold15.1|size1206408.g8901.t1	28.8923	23.4787	25.8307	1.79769e+308	25.8307	1.79769e+308	16.1188	8.66481e-05	0.00861074	1	c6 zinc finger domain protein	0	1386	0	0	0	0	1386	0	0	0	0	1386	0	0	0	0	28.8923	1386	9	9	28.8923	23.4787	1386	1	1	23.4787	25.1212	1386	6	6	25.1212	25.8307
Fa_scaffold9.1|size1669964.g6151.t1	56.085	45.5763	50.142	1.79769e+308	50.142	1.79769e+308	16.1188	8.66481e-05	0.00861074	1	duf89 domain-containing protein	0	1428	0	0	0	0	1428	0	0	0	0	1428	0	0	0	0	56.085	1428	18	18	56.085	45.5763	1428	2	2	45.5763	48.7646	1428	12	12	48.7646	50.142
Fa_scaffold9.1|size1669964.g6383.t1	250.963	205.885	235.159	1.79769e+308	235.159	1.79769e+308	16.0493	8.81395e-05	0.00866295	1	arg-6 mitochondrial precursor	0	1167	0	0	0	0	1167	0	0	0	0	1167	0	0	0	0	205.885	1167	54	54	205.885	250.963	1167	9	9	250.963	248.628	1167	50	50	248.628	235.159
Fa_scaffold20.1|size866269.g10487.t1	271.796	223.192	254.98	1.79769e+308	254.98	1.79769e+308	16.0334	8.84844e-05	0.00866295	1	Fasciclin domain Family protein	0	1326	0	0	0	0	1326	0	0	0	0	1326	0	0	0	0	271.796	1326	81	81	271.796	269.952	1326	11	11	269.952	223.192	1326	51	51	223.192	254.98
Fa_scaffold1.1|size4337333.g420.t1	104.299	84.3379	93.3915	1.79769e+308	93.3915	1.79769e+308	16.0013	8.9187e-05	0.00866753	1	galactose oxidase precursor	0	2133	0	0	0	0	2133	0	0	0	0	2133	0	0	0	0	104.299	2133	50	50	104.299	91.5372	2133	6	6	91.5372	84.3379	2133	31	31	84.3379	93.3915
Fa_scaffold4.1|size1977933.g3478.t1	153.366	123.912	141.323	1.79769e+308	141.323	1.79769e+308	15.8504	9.25882e-05	0.0089324	1	3-isopropylmalate dehydratase	0	2334	0	0	0	0	2334	0	0	0	0	2334	0	0	0	0	123.912	2334	65	65	123.912	153.366	2334	11	11	153.366	146.691	2334	59	59	146.691	141.323
Fa_scaffold8.1|size1722064.g5751.t1	60.262	48.3582	54.0593	1.79769e+308	54.0593	1.79769e+308	15.69	9.63809e-05	0.00923091	1	splicing Factor 3b subunit 4	0	1080	0	0	0	0	1080	0	0	0	0	1080	0	0	0	0	53.5577	1080	13	13	53.5577	60.262	1080	2	2	60.262	48.3582	1080	9	9	48.3582	54.0593
Fa_scaffold1.1|size4337333.g959.t1	31.416	25.1674	28.0376	1.79769e+308	28.0376	1.79769e+308	15.3914	0.000103971	0.00974594	1	malonyl -acyl carrier protein transacylase	0	1293	0	0	0	0	1293	0	0	0	0	1293	0	0	0	0	27.5292	1293	8	8	27.5292	25.1674	1293	1	1	25.1674	31.416	1293	7	7	31.416	28.0376
Fa_scaffold11.1|size1379917.g7234.t1	57.6183	46.1581	51.4221	1.79769e+308	51.4221	1.79769e+308	15.3914	0.000103971	0.00974594	1	mads box protein	0	705	0	0	0	0	705	0	0	0	0	705	0	0	0	0	50.4897	705	8	8	50.4897	46.1581	705	1	1	46.1581	57.6183	705	7	7	57.6183	51.4221
Fa_scaffold2.1|size2665234.g1880.t1	39.9419	31.9975	35.6466	1.79769e+308	35.6466	1.79769e+308	15.3914	0.000103971	0.00974594	1	methylenetetrahydrofolate dehydrogenase	0	1017	0	0	0	0	1017	0	0	0	0	1017	0	0	0	0	35.0003	1017	8	8	35.0003	31.9975	1017	1	1	31.9975	39.9419	1017	7	7	39.9419	35.6466
Fa_scaffold11.1|size1379917.g7185.t1	35.8386	29.4014	31.6882	1.79769e+308	31.6882	1.79769e+308	15.2432	0.000108015	0.00998342	1	c6 transcription Factor	0	2724	0	0	0	0	2724	0	0	0	0	2724	0	0	0	0	29.4014	2724	18	18	29.4014	35.8386	2724	3	3	35.8386	29.8245	2724	14	14	29.8245	31.6882
Fa_scaffold34.1|size185609.g12771.t1	67.7948	55.6176	59.9434	1.79769e+308	59.9434	1.79769e+308	15.2432	0.000108015	0.00998342	1	protein phosphatase pp2a regulatory subunit b	0	1440	0	0	0	0	1440	0	0	0	0	1440	0	0	0	0	55.6176	1440	18	18	55.6176	67.7948	1440	3	3	67.7948	56.4179	1440	14	14	56.4179	59.9434
Fa_scaffold8.1|size1722064.g5566.t1	244.153	194.859	217.408	1.79769e+308	217.408	1.79769e+308	15.1148	0.000111678	0.0102503	1	curved dna-binding protein	0	1221	0	0	0	0	1221	0	0	0	0	1221	0	0	0	0	244.153	1221	67	67	244.153	213.212	1221	8	8	213.212	194.859	1221	41	41	194.859	217.408
Fa_scaffold37.1|size166085.g12927.t1	173.805	139.786	161.026	1.79769e+308	161.026	1.79769e+308	15.0589	0.000113322	0.0103105	1	vacuolar atp synthase subunit b	0	1536	0	0	0	0	1536	0	0	0	0	1536	0	0	0	0	173.805	1536	60	60	173.805	169.487	1536	8	8	169.487	139.786	1536	37	37	139.786	161.026
Fa_scaffold2.1|size2665234.g1994.t1	501.189	406.272	442.933	1.79769e+308	442.933	1.79769e+308	15.0397	0.000113893	0.0103105	1	copii-coated vesicle protein 4 erv29	0	909	0	0	0	0	909	0	0	0	0	909	0	0	0	0	406.272	909	83	83	406.272	501.189	909	14	14	501.189	421.339	909	66	66	421.339	442.933
Fa_scaffold11.1|size1379917.g6966.t1	996.651	795.829	917.176	1.79769e+308	917.176	1.79769e+308	14.8803	0.000118779	0.0106796	1	xylosidase arabinosidase	0	984	0	0	0	0	984	0	0	0	0	984	0	0	0	0	795.829	984	176	176	795.829	959.048	984	29	29	959.048	996.651	984	169	169	996.651	917.176
Fa_scaffold8.1|size1722064.g5568.t1	23.0332	18.2854	21.0971	1.79769e+308	21.0971	1.79769e+308	14.663	0.000125868	0.0110343	1	spo76 protein	0	4443	0	0	0	0	4443	0	0	0	0	4443	0	0	0	0	23.0332	4443	23	23	23.0332	21.9726	4443	3	3	21.9726	18.2854	4443	14	14	18.2854	21.0971
Fa_scaffold2.1|size2665234.g1899.t1	35.7264	28.6205	33.1888	1.79769e+308	33.1888	1.79769e+308	14.5002	0.000131525	0.0110343	1	hypothetical protein FOXB_01148 [Fusarium oxysporum Fo5176]	0	1137	0	0	0	0	1137	0	0	0	0	1137	0	0	0	0	35.2196	1137	9	9	35.2196	28.6205	1137	1	1	28.6205	35.7264	1137	7	7	35.7264	33.1888
Fa_scaffold21.1|size851049.g11008.t1	48.0153	38.4651	44.6048	1.79769e+308	44.6048	1.79769e+308	14.5002	0.000131525	0.0110343	1	short chain dehydrogenase reductase	0	846	0	0	0	0	846	0	0	0	0	846	0	0	0	0	47.3341	846	9	9	47.3341	38.4651	846	1	1	38.4651	48.0153	846	7	7	48.0153	44.6048
Fa_scaffold29.1|size394382.g12363.t1	39.9419	31.9975	37.1049	1.79769e+308	37.1049	1.79769e+308	14.5002	0.000131525	0.0110343	1	eukaryotic translation initiation Factor 4e-4	0	1017	0	0	0	0	1017	0	0	0	0	1017	0	0	0	0	39.3753	1017	9	9	39.3753	31.9975	1017	1	1	31.9975	39.9419	1017	7	7	39.9419	37.1049
Fa_scaffold6.1|size1899268.g4367.t1	18.806	15.0655	17.4702	1.79769e+308	17.4702	1.79769e+308	14.5002	0.000131525	0.0110343	1	n-terminal fungal transcription regulatory domain-containing protein	0	2160	0	0	0	0	2160	0	0	0	0	2160	0	0	0	0	18.5392	2160	9	9	18.5392	15.0655	2160	1	1	15.0655	18.806	2160	7	7	18.806	17.4702
Fa_scaffold6.1|size1899268.g4380.t1	44.6139	35.7402	41.445	1.79769e+308	41.445	1.79769e+308	14.5002	0.000131525	0.0110343	1	glycerol kinase	0	1821	0	0	0	0	1821	0	0	0	0	1821	0	0	0	0	43.981	1821	18	18	43.981	35.7402	1821	2	2	35.7402	44.6139	1821	14	14	44.6139	41.445
Fa_scaffold8.1|size1722064.g5696.t1	39.5915	31.7169	36.7794	1.79769e+308	36.7794	1.79769e+308	14.5002	0.000131525	0.0110343	1	rrna processing protein	0	1026	0	0	0	0	1026	0	0	0	0	1026	0	0	0	0	39.0299	1026	9	9	39.0299	31.7169	1026	1	1	31.7169	39.5915	1026	7	7	39.5915	36.7794
Fa_scaffold7.1|size1847925.g4934.t1	684.055	547.825	602.317	1.79769e+308	602.317	1.79769e+308	14.4721	0.000132532	0.0110343	1	hypothetical protein FOXB_04571 [Fusarium oxysporum Fo5176]	0	333	0	0	0	0	333	0	0	0	0	333	0	0	0	0	547.825	333	41	41	547.825	684.055	333	7	7	684.055	575.071	333	33	33	575.071	602.317
Fa_scaffold1.1|size4337333.g922.t1	135.167	106.268	120.651	1.79769e+308	120.651	1.79769e+308	14.462	0.000132897	0.0110343	1	syntaxin-like protein psy1	0	963	0	0	0	0	963	0	0	0	0	963	0	0	0	0	106.268	963	23	23	106.268	135.167	963	4	4	135.167	120.519	963	20	20	120.519	120.651
Fa_scaffold32.1|size194765.g12657.t1	1432.64	1131.4	1269.77	1.79769e+308	1269.77	1.79769e+308	14.4588	0.000133014	0.0110343	1	scavenger receptor class f member 2-like	0	318	0	0	0	0	318	0	0	0	0	318	0	0	0	0	1245.27	318	89	89	1245.27	1432.64	318	14	14	1432.64	1131.4	318	62	62	1131.4	1269.77
Fa_scaffold1.1|size4337333.g1201.t1	116.06	92.9757	102.166	1.79769e+308	102.166	1.79769e+308	14.4578	0.000133052	0.0110343	1	myg1 protein	0	1050	0	0	0	0	1050	0	0	0	0	1050	0	0	0	0	97.4632	1050	23	23	97.4632	92.9757	1050	3	3	92.9757	116.06	1050	21	21	116.06	102.166
Fa_scaffold18.1|size882988.g9886.t1	207.78	166.453	182.906	1.79769e+308	182.906	1.79769e+308	14.4578	0.000133052	0.0110343	1	actin-like protein	0	1173	0	0	0	0	1173	0	0	0	0	1173	0	0	0	0	174.487	1173	46	46	174.487	166.453	1173	6	6	166.453	207.78	1173	42	42	207.78	182.906
Fa_scaffold4.1|size1977933.g3567.t1	304.54	243.768	282.858	1.79769e+308	282.858	1.79769e+308	14.4433	0.000133578	0.0110343	1	cell division control protein 3	0	1734	0	0	0	0	1734	0	0	0	0	1734	0	0	0	0	243.768	1734	95	95	243.768	300.268	1734	16	16	300.268	304.54	1734	91	91	304.54	282.858
Fa_scaffold2.1|size2665234.g1830.t1	200.132	158.712	176.717	1.79769e+308	176.717	1.79769e+308	14.415	0.000134613	0.0110508	1	proteasome subunit beta type 7 precursor	0	813	0	0	0	0	813	0	0	0	0	813	0	0	0	0	158.712	813	29	29	158.712	200.132	813	5	5	200.132	171.306	813	24	24	171.306	176.717
Fa_scaffold5.1|size1921322.g3737.t1	75.8422	61.6316	66.5844	1.79769e+308	66.5844	1.79769e+308	14.3729	0.000136172	0.0111098	1	mitochondrial chaperone	0	1584	0	0	0	0	1584	0	0	0	0	1584	0	0	0	0	75.8422	1584	27	27	75.8422	61.6316	1584	3	3	61.6316	62.2795	1584	17	17	62.2795	66.5844
Fa_scaffold5.1|size1921322.g4028.t1	86.0886	67.6828	78.1228	1.79769e+308	78.1228	1.79769e+308	14.3202	0.000138154	0.0112024	1	sun domain protein	0	1512	0	0	0	0	1512	0	0	0	0	1512	0	0	0	0	67.6828	1512	23	23	67.6828	86.0886	1512	4	4	86.0886	80.5971	1512	21	21	80.5971	78.1228
Fa_scaffold9.1|size1669964.g6360.t1	11055.4	8651.01	-9804.79	-15.2552	-9804.79	-15.2552	-14.2639	0.000140312	0.0113079	1	ubiquitin fusion protein	11711	1956	28	29	11711	10433.6	1956	28	31	10433.6	9333.12	1956	6	9	9333.12	10492.6	725.645	1956	314	319	725.645	682.107	1956	41	41	682.107	655.655	1956	219	221	655.655	687.802
Fa_scaffold1.1|size4337333.g838.t1	81.4271	63.8068	72.4324	1.79769e+308	72.4324	1.79769e+308	14.2307	0.000141607	0.0113431	1	sphingosine kinase	0	1530	0	0	0	0	1530	0	0	0	0	1530	0	0	0	0	81.4271	1530	28	28	81.4271	63.8068	1530	3	3	63.8068	72.0633	1530	19	19	72.0633	72.4324
Fa_scaffold7.1|size1847925.g5277.t1	365.969	288.893	335.681	1.79769e+308	335.681	1.79769e+308	14.1459	0.000144977	0.0115303	1	cofilin tropomyosin-type actin-binding protein	0	462	0	0	0	0	462	0	0	0	0	462	0	0	0	0	365.969	462	38	38	365.969	352.181	462	5	5	352.181	288.893	462	23	23	288.893	335.681
Fa_scaffold30.1|size378245.g12539.t1	146.437	114.583	132.267	1.79769e+308	132.267	1.79769e+308	14.1283	0.000145688	0.0115303	1	glycoside hydrolase Family 38 protein	0	3408	0	0	0	0	3408	0	0	0	0	3408	0	0	0	0	135.78	3408	104	104	135.78	114.583	3408	12	12	114.583	146.437	3408	86	86	146.437	132.267
Fa_scaffold6.1|size1899268.g4400.t1	583.256	456.415	529.374	1.79769e+308	529.374	1.79769e+308	13.9906	0.000151412	0.011912	1	upf0041 domain protein	0	534	0	0	0	0	534	0	0	0	0	534	0	0	0	0	583.256	534	70	70	583.256	548.452	534	9	9	548.452	456.415	534	42	42	456.415	529.374
Fa_scaffold10.1|size1436644.g6785.t1	233.702	181.458	208.224	1.79769e+308	208.224	1.79769e+308	13.7941	0.000160069	0.0125186	1	glycoside hydrolase Family 43 protein	0	1614	0	0	0	0	1614	0	0	0	0	1614	0	0	0	0	209.514	1614	76	76	209.514	181.458	1614	9	9	181.458	233.702	1614	65	65	233.702	208.224
Fa_scaffold11.1|size1379917.g7133.t1	148.999	116.91	130.74	1.79769e+308	130.74	1.79769e+308	13.7268	0.00016318	0.0126868	1	phosphopantothenate-cysteine ligase	0	1092	0	0	0	0	1092	0	0	0	0	1092	0	0	0	0	126.311	1092	31	31	126.311	148.999	1092	5	5	148.999	116.91	1092	22	22	116.91	130.74
Fa_scaffold7.1|size1847925.g5016.t1	136.043	107.301	118.804	1.79769e+308	118.804	1.79769e+308	13.533	0.000172554	0.0133371	1	leucyl-trna synthetase	0	3336	0	0	0	0	3336	0	0	0	0	3336	0	0	0	0	136.043	3336	102	102	136.043	107.301	3336	11	11	107.301	113.068	3336	65	65	113.068	118.804
Fa_scaffold7.1|size1847925.g5055.t1	386.336	298.903	348.139	1.79769e+308	348.139	1.79769e+308	13.4749	0.000175496	0.0134218	1	acyl- dehydrogenase Family member 11	0	1359	0	0	0	0	1359	0	0	0	0	1359	0	0	0	0	386.336	1359	118	118	386.336	359.178	1359	15	15	359.178	298.903	1359	70	70	298.903	348.139
Fa_scaffold22.1|size801649.g11169.t1	190.495	149.273	166.494	1.79769e+308	166.494	1.79769e+308	13.4563	0.000176453	0.0134218	1	cytochrome oxidase assembly	0	654	0	0	0	0	654	0	0	0	0	654	0	0	0	0	190.495	654	28	28	190.495	149.273	654	3	3	149.273	159.715	654	18	18	159.715	166.494
Fa_scaffold1.1|size4337333.g1316.t1	118.901	91.5372	105.514	1.79769e+308	105.514	1.79769e+308	13.3481	0.000182137	0.0134218	1	kinase-related protein	0	711	0	0	0	0	711	0	0	0	0	711	0	0	0	0	118.901	711	19	19	118.901	91.5372	711	2	2	91.5372	106.102	711	13	13	106.102	105.514
Fa_scaffold1.1|size4337333.g641.t1	56.9285	43.8269	50.5186	1.79769e+308	50.5186	1.79769e+308	13.3481	0.000182137	0.0134218	1	histone h3	0	1485	0	0	0	0	1485	0	0	0	0	1485	0	0	0	0	56.9285	1485	19	19	56.9285	43.8269	1485	2	2	43.8269	50.8006	1485	13	13	50.8006	50.5186
Fa_scaffold1.1|size4337333.g800.t1	27.4655	21.8906	23.8918	1.79769e+308	23.8918	1.79769e+308	13.3389	0.00018263	0.0134218	1	arrestin domain containing protein	0	2916	0	0	0	0	2916	0	0	0	0	2916	0	0	0	0	27.4655	2916	18	18	27.4655	22.3193	2916	2	2	22.3193	21.8906	2916	11	11	21.8906	23.8918
Fa_scaffold15.1|size1206408.g8919.t1	95.3445	75.9915	82.9386	1.79769e+308	82.9386	1.79769e+308	13.3389	0.00018263	0.0134218	1	catechol o-methyltransferase	0	840	0	0	0	0	840	0	0	0	0	840	0	0	0	0	95.3445	840	18	18	95.3445	77.4797	840	2	2	77.4797	75.9915	840	11	11	75.9915	82.9386
Fa_scaffold1.1|size4337333.g466.t1	112.847	88.3063	98.4923	1.79769e+308	98.4923	1.79769e+308	13.3374	0.000182712	0.0134218	1	20s-pre-rrna d-site endonuclease nob1	0	1380	0	0	0	0	1380	0	0	0	0	1380	0	0	0	0	112.847	1380	35	35	112.847	94.3232	1380	4	4	94.3232	88.3063	1380	21	21	88.3063	98.4923
Fa_scaffold1.1|size4337333.g739.t1	56.3002	43.5057	49.5198	1.79769e+308	49.5198	1.79769e+308	13.3359	0.000182789	0.0134218	1	fumarate reductase succinate dehydrogenase flavoprotein	0	1734	0	0	0	0	1734	0	0	0	0	1734	0	0	0	0	48.7536	1734	19	19	48.7536	56.3002	1734	3	3	56.3002	43.5057	1734	13	13	43.5057	49.5198
Fa_scaffold31.1|size289611.g12558.t1	170.374	131.656	149.856	1.79769e+308	149.856	1.79769e+308	13.3359	0.000182789	0.0134218	1	rer1 protein	0	573	0	0	0	0	573	0	0	0	0	573	0	0	0	0	147.537	573	19	19	147.537	170.374	573	3	3	170.374	131.656	573	13	13	131.656	149.856
Fa_scaffold2.1|size2665234.g1987.t1	94.8808	73.0449	85.2832	1.79769e+308	85.2832	1.79769e+308	13.2421	0.000187925	0.0137227	1	3-phytase a precursor	0	1782	0	0	0	0	1782	0	0	0	0	1782	0	0	0	0	94.8808	1782	38	38	94.8808	73.0449	1782	4	4	73.0449	87.9241	1782	27	27	87.9241	85.2832
Fa_scaffold1.1|size4337333.g886.t1	62.302	49.9103	54.0856	1.79769e+308	54.0856	1.79769e+308	13.1646	0.000192306	0.0138878	1	ring-15 protein	0	1956	0	0	0	0	1956	0	0	0	0	1956	0	0	0	0	50.0445	1956	22	22	50.0445	49.9103	1956	3	3	49.9103	62.302	1956	21	21	62.302	54.0856
Fa_scaffold11.1|size1379917.g7176.t1	279.571	214.36	249.387	1.79769e+308	249.387	1.79769e+308	13.1394	0.000193759	0.0138878	1	dienelactone hydrolase Family protein	0	768	0	0	0	0	768	0	0	0	0	768	0	0	0	0	214.36	768	37	37	214.36	254.23	768	6	6	254.23	279.571	768	37	37	279.571	249.387
Fa_scaffold2.1|size2665234.g1425.t1	122.508	93.9319	108.304	1.79769e+308	108.304	1.79769e+308	13.1285	0.000194389	0.0138878	1	c2h2 transcription Factor	0	900	0	0	0	0	900	0	0	0	0	900	0	0	0	0	93.9319	900	19	19	93.9319	108.472	900	3	3	108.472	122.508	900	19	19	122.508	108.304
Fa_scaffold2.1|size2665234.g1926.t1	84.8782	65.0799	75.0372	1.79769e+308	75.0372	1.79769e+308	13.1285	0.000194389	0.0138878	1	inosine-uridine preferring nucleoside hydrolase	0	1299	0	0	0	0	1299	0	0	0	0	1299	0	0	0	0	65.0799	1299	19	19	65.0799	75.1536	1299	3	3	75.1536	84.8782	1299	19	19	84.8782	75.0372
Fa_scaffold7.1|size1847925.g4887.t1	170.553	130.591	153.099	1.79769e+308	153.099	1.79769e+308	12.9639	0.000204258	0.0139863	1	gtp cyclohydrolase i	0	954	0	0	0	0	954	0	0	0	0	954	0	0	0	0	130.591	954	28	28	130.591	170.553	954	5	5	170.553	158.153	954	26	26	158.153	153.099
Fa_scaffold2.1|size2665234.g1546.t1	36.3824	27.896	32.7607	1.79769e+308	32.7607	1.79769e+308	12.9621	0.000204366	0.0139863	1	brix domain-containing protein	0	957	0	0	0	0	957	0	0	0	0	957	0	0	0	0	27.896	957	6	6	27.896	34.0036	957	1	1	34.0036	36.3824	957	6	6	36.3824	32.7607
Fa_scaffold4.1|size1977933.g3038.t1	13.5584	10.3958	12.2087	1.79769e+308	12.2087	1.79769e+308	12.9621	0.000204366	0.0139863	1	pheromone processing endoprotease	0	2568	0	0	0	0	2568	0	0	0	0	2568	0	0	0	0	10.3958	2568	6	6	10.3958	12.6719	2568	1	1	12.6719	13.5584	2568	6	6	13.5584	12.2087
Fa_scaffold5.1|size1921322.g4099.t1	27.0536	20.7432	24.3605	1.79769e+308	24.3605	1.79769e+308	12.9621	0.000204366	0.0139863	1	sporulation protein	0	1287	0	0	0	0	1287	0	0	0	0	1287	0	0	0	0	20.7432	1287	6	6	20.7432	25.2848	1287	1	1	25.2848	27.0536	1287	6	6	27.0536	24.3605
Fa_scaffold7.1|size1847925.g5150.t1	8.71974	6.68581	7.85173	1.79769e+308	7.85173	1.79769e+308	12.9621	0.000204366	0.0139863	1	vacuolar assembly	0	3993	0	0	0	0	3993	0	0	0	0	3993	0	0	0	0	6.68581	3993	6	6	6.68581	8.14963	3993	1	1	8.14963	8.71974	3993	6	6	8.71974	7.85173
Fa_scaffold8.1|size1722064.g5573.t1	19.0106	14.5763	17.1182	1.79769e+308	17.1182	1.79769e+308	12.9621	0.000204366	0.0139863	1	rna polymerase ii transcription elongation Factor	0	3663	0	0	0	0	3663	0	0	0	0	3663	0	0	0	0	14.5763	3663	12	12	14.5763	17.7677	3663	2	2	17.7677	19.0106	3663	12	12	19.0106	17.1182
Fa_scaffold26.1|size533231.g11970.t1	65.8711	50.5063	57.7353	1.79769e+308	57.7353	1.79769e+308	12.9494	0.000205157	0.0139863	1	eukaryotic translation initiation Factor subunit eif-	0	4581	0	0	0	0	4581	0	0	0	0	4581	0	0	0	0	50.5063	4581	52	52	50.5063	56.8286	4581	8	8	56.8286	65.8711	4581	52	52	65.8711	57.7353
Fa_scaffold17.1|size1114751.g9528.t1	29.9802	23.0004	26.2588	1.79769e+308	26.2588	1.79769e+308	12.9472	0.000205292	0.0139863	1	beta-glucosidase	0	2523	0	0	0	0	2523	0	0	0	0	2523	0	0	0	0	29.9802	2523	17	17	29.9802	25.7959	2523	2	2	25.7959	23.0004	2523	10	10	23.0004	26.2588
Fa_scaffold5.1|size1921322.g4057.t1	157.583	120.896	138.023	1.79769e+308	138.023	1.79769e+308	12.9472	0.000205292	0.0139863	1	bzip transcription	0	480	0	0	0	0	480	0	0	0	0	480	0	0	0	0	157.583	480	17	17	157.583	135.59	480	2	2	135.59	120.896	480	10	10	120.896	138.023
Fa_scaffold22.1|size801649.g11033.t1	1295.75	1026.79	1121.85	1.79769e+308	1121.85	1.79769e+308	12.883	0.000209333	0.0141885	1	hypothetical protein FOXB_09719 [Fusarium oxysporum Fo5176]	0	936	0	0	0	0	936	0	0	0	0	936	0	0	0	0	1026.79	936	216	216	1026.79	1043	936	30	30	1043	1295.75	936	209	209	1295.75	1121.85
Fa_scaffold11.1|size1379917.g7068.t1	1122.21	877.428	1039.16	1.79769e+308	1039.16	1.79769e+308	12.849	0.000211513	0.0142631	1	sh3 domain protein	0	786	0	0	0	0	786	0	0	0	0	786	0	0	0	0	877.428	786	155	155	877.428	1117.84	786	27	27	1117.84	1122.21	786	152	152	1122.21	1039.16
Fa_scaffold4.1|size1977933.g3389.t1	266.804	211.877	230.806	1.79769e+308	230.806	1.79769e+308	12.8175	0.000213558	0.0143279	1	methionine-r-sulfoxide reductase	0	609	0	0	0	0	609	0	0	0	0	609	0	0	0	0	211.877	609	29	29	211.877	213.737	609	4	4	213.737	266.804	609	28	28	266.804	230.806
Fa_scaffold4.1|size1977933.g3344.t1	98.3295	74.8083	87.6771	1.79769e+308	87.6771	1.79769e+308	12.7441	0.00021842	0.0145297	1	peroxisomal membrane anchor protein	0	1086	0	0	0	0	1086	0	0	0	0	1086	0	0	0	0	98.3295	1086	24	24	98.3295	89.8936	1086	3	3	89.8936	74.8083	1086	14	14	74.8083	87.6771
Fa_scaffold11.1|size1379917.g7164.t1	143.916	109.429	126.842	1.79769e+308	126.842	1.79769e+308	12.739	0.000218765	0.0145297	1	c6 finger domain-containing protein	0	2379	0	0	0	0	2379	0	0	0	0	2379	0	0	0	0	127.179	2379	68	68	127.179	109.429	2379	8	8	109.429	143.916	2379	59	59	143.916	126.842
Fa_scaffold17.1|size1114751.g9766.t1	84.9933	65.7404	77.9597	1.79769e+308	77.9597	1.79769e+308	12.7117	0.000220611	0.0145791	1	nitrate assimilation regulatory protein nira	0	1980	0	0	0	0	1980	0	0	0	0	1980	0	0	0	0	83.1455	1980	37	37	83.1455	65.7404	1980	4	4	65.7404	84.9933	1980	29	29	84.9933	77.9597
Fa_scaffold3.1|size2333811.g3002.t1	71.0707	53.8634	63.5091	1.79769e+308	63.5091	1.79769e+308	12.513	0.000234658	0.0153774	1	coatomer subunit	0	3663	0	0	0	0	3663	0	0	0	0	3663	0	0	0	0	65.5932	3663	54	54	65.5932	71.0707	3663	8	8	71.0707	53.8634	3663	34	34	53.8634	63.5091
Fa_scaffold1.1|size4337333.g303.t1	36.6458	28.3179	31.6758	1.79769e+308	31.6758	1.79769e+308	12.4923	0.000236182	0.0153774	1	c6 finger domain	0	2664	0	0	0	0	2664	0	0	0	0	2664	0	0	0	0	30.0636	2664	18	18	30.0636	36.6458	2664	3	3	36.6458	28.3179	2664	13	13	28.3179	31.6758
Fa_scaffold18.1|size882988.g10008.t1	143.355	110.777	123.912	1.79769e+308	123.912	1.79769e+308	12.4923	0.000236182	0.0153774	1	uracil phosphoribosyltransferase	0	681	0	0	0	0	681	0	0	0	0	681	0	0	0	0	117.605	681	18	18	117.605	143.355	681	3	3	143.355	110.777	681	13	13	110.777	123.912
Fa_scaffold3.1|size2333811.g3012.t1	359.548	273.918	325.131	1.79769e+308	325.131	1.79769e+308	12.4539	0.000239051	0.0154074	1	ran-interacting protein mog1	0	594	0	0	0	0	594	0	0	0	0	594	0	0	0	0	359.548	594	48	48	359.548	273.918	594	5	5	273.918	341.927	594	35	35	341.927	325.131
Fa_scaffold18.1|size882988.g9983.t1	84.6029	64.6948	73.3545	1.79769e+308	73.3545	1.79769e+308	12.4522	0.000239181	0.0154074	1	hypothetical protein FOXB_00890 [Fusarium oxysporum Fo5176]	0	1509	0	0	0	0	1509	0	0	0	0	1509	0	0	0	0	70.7659	1509	24	24	70.7659	64.6948	1509	3	3	64.6948	84.6029	1509	22	22	84.6029	73.3545
Fa_scaffold26.1|size533231.g12068.t1	12.2573	9.43642	10.5968	1.79769e+308	10.5968	1.79769e+308	12.4394	0.00024014	0.0154074	1	mitochondrial dna helicase	0	6897	0	0	0	0	6897	0	0	0	0	6897	0	0	0	0	12.2573	6897	19	19	12.2573	9.43642	6897	2	2	9.43642	10.0965	6897	12	12	10.0965	10.5968
Fa_scaffold1.1|size4337333.g925.t1	737.778	556.902	647.148	1.79769e+308	647.148	1.79769e+308	12.394	0.000243607	0.0155543	1	endoplasmic reticulum mannosyl-oligosaccharide -alpha-mannosidase	0	1761	0	0	0	0	1761	0	0	0	0	1761	0	0	0	0	737.778	1761	292	292	737.778	646.764	1761	35	35	646.764	556.902	1761	169	169	556.902	647.148
Fa_scaffold2.1|size2665234.g1891.t1	472.648	357.599	411.373	1.79769e+308	411.373	1.79769e+308	12.3081	0.000250329	0.0159067	1	f0 subunit e	0	273	0	0	0	0	273	0	0	0	0	273	0	0	0	0	472.648	273	29	29	472.648	357.599	273	3	3	357.599	403.871	273	19	19	403.871	411.373
Fa_scaffold6.1|size1899268.g4502.t1	71.8355	54.0215	63.3026	1.79769e+308	63.3026	1.79769e+308	12.2773	0.000252793	0.0159865	1	hypothetical protein FOXB_14429 [Fusarium oxysporum Fo5176]	0	906	0	0	0	0	906	0	0	0	0	906	0	0	0	0	54.0215	906	11	11	54.0215	71.8355	906	2	2	71.8355	64.0506	906	10	10	64.0506	63.3026
Fa_scaffold32.1|size194765.g12677.t1	276.058	208.258	240.615	1.79769e+308	240.615	1.79769e+308	12.2557	0.000254545	0.0160206	1	hexose transporter protein	0	1644	0	0	0	0	1644	0	0	0	0	1644	0	0	0	0	276.058	1644	102	102	276.058	237.529	1644	12	12	237.529	208.258	1644	59	59	208.258	240.615
Fa_scaffold7.1|size1847925.g5168.t1	436.784	330.552	393.622	1.79769e+308	393.622	1.79769e+308	12.2086	0.000258408	0.0161867	1	aldose 1-epimerase	0	1023	0	0	0	0	1023	0	0	0	0	1023	0	0	0	0	330.552	1023	76	76	330.552	413.528	1023	13	13	413.528	436.784	1023	77	77	436.784	393.622
Fa_scaffold2.1|size2665234.g1620.t1	127.457	98.2277	117.6	1.79769e+308	117.6	1.79769e+308	12.1404	0.000264133	0.0163133	1	phenylalanyl-trna synthetase alpha chain	0	1536	0	0	0	0	1536	0	0	0	0	1536	0	0	0	0	127.457	1536	44	44	127.457	127.115	1536	6	6	127.115	98.2277	1536	26	26	98.2277	117.6
Fa_scaffold26.1|size533231.g11950.t1	60.6487	46.7403	55.9583	1.79769e+308	55.9583	1.79769e+308	12.1404	0.000264133	0.0163133	1	integral membrane protein	0	1614	0	0	0	0	1614	0	0	0	0	1614	0	0	0	0	60.6487	1614	22	22	60.6487	60.486	1614	3	3	60.486	46.7403	1614	13	13	46.7403	55.9583
Fa_scaffold4.1|size1977933.g3547.t1	296.627	228.603	273.687	1.79769e+308	273.687	1.79769e+308	12.1404	0.000264133	0.0163133	1	hypothetical protein FG05296.1 [Gibberella zeae PH-1]	0	330	0	0	0	0	330	0	0	0	0	330	0	0	0	0	296.627	330	22	22	296.627	295.832	330	3	3	295.832	228.603	330	13	13	228.603	273.687
Fa_scaffold22.1|size801649.g11199.t1	234.722	181.659	201.676	1.79769e+308	201.676	1.79769e+308	12.1156	0.000266256	0.0163679	1	phosphate-repressible na+ phosphate cotransporter	0	1725	0	0	0	0	1725	0	0	0	0	1725	0	0	0	0	234.722	1725	91	91	234.722	188.646	1725	10	10	188.646	181.659	1725	54	54	181.659	201.676
Fa_scaffold17.1|size1114751.g9501.t1	413.202	309.857	359.846	1.79769e+308	359.846	1.79769e+308	12.0428	0.000272604	0.0166806	1	cas1 domain-containing protein	0	2556	0	0	0	0	2556	0	0	0	0	2556	0	0	0	0	309.857	2556	178	178	309.857	356.48	2556	28	28	356.48	413.202	2556	182	182	413.202	359.846
Fa_scaffold1.1|size4337333.g798.t1	45.5494	34.057	39.7292	1.79769e+308	39.7292	1.79769e+308	11.9725	0.000278919	0.0169104	1	gtp-binding protein 1	0	1911	0	0	0	0	1911	0	0	0	0	1911	0	0	0	0	39.5813	1911	17	17	39.5813	34.057	1911	2	2	34.057	45.5494	1911	15	15	45.5494	39.7292
Fa_scaffold4.1|size1977933.g3428.t1	36.7743	27.496	32.0754	1.79769e+308	32.0754	1.79769e+308	11.9725	0.000278919	0.0169104	1	choline kinase	0	2367	0	0	0	0	2367	0	0	0	0	2367	0	0	0	0	31.956	2367	17	17	31.956	27.496	2367	2	2	27.496	36.7743	2367	15	15	36.7743	32.0754
Fa_scaffold9.1|size1669964.g6189.t1	28.8949	21.6414	25.8006	1.79769e+308	25.8006	1.79769e+308	11.9417	0.000281745	0.0170037	1	ino80-like protein	0	5631	0	0	0	0	5631	0	0	0	0	5631	0	0	0	0	26.8655	5631	34	34	26.8655	28.8949	5631	5	5	28.8949	21.6414	5631	21	21	21.6414	25.8006
Fa_scaffold12.1|size1301765.g7498.t1	56.0555	42.7054	48.1512	1.79769e+308	48.1512	1.79769e+308	11.9035	0.000285296	0.0170291	1	d-xylulose 5-phosphate d-fructose 6-phosphate phosphoketolase	0	3810	0	0	0	0	3810	0	0	0	0	3810	0	0	0	0	56.0555	3810	48	48	56.0555	42.7054	3810	5	5	42.7054	45.6928	3810	30	30	45.6928	48.1512
Fa_scaffold22.1|size801649.g11025.t1	390.518	303.842	334.401	1.79769e+308	334.401	1.79769e+308	11.9023	0.000285407	0.0170291	1	homoisocitrate dehydrogenase	0	1071	0	0	0	0	1071	0	0	0	0	1071	0	0	0	0	390.518	1071	94	94	390.518	303.842	1071	10	10	303.842	308.843	1071	57	57	308.843	334.401
Fa_scaffold11.1|size1379917.g7119.t1	14180.3	10888.8	-12381.2	-2.4499	-12381.2	-2.4499	-11.8956	0.00028603	0.0170291	1	translation elongation Factor 1-alpha	22274.5	1383	39	39	22274.5	21420.6	1383	45	45	21420.6	19066.6	1383	13	13	19066.6	20920.6	9346.01	1383	2904	2905	9346.01	8094.2	1383	344	344	8094.2	8177.89	1383	1949	1949	8177.89	8539.37
Fa_scaffold1.1|size4337333.g122.t1	60.7344	45.4882	52.5696	1.79769e+308	52.5696	1.79769e+308	11.8549	0.000289891	0.0171816	1	duf221 domain-containing protein	0	2679	0	0	0	0	2679	0	0	0	0	2679	0	0	0	0	51.4862	2679	31	31	51.4862	60.7344	2679	5	5	60.7344	45.4882	2679	21	21	45.4882	52.5696
Fa_scaffold9.1|size1669964.g6142.t1	505.03	383.733	433.359	1.79769e+308	433.359	1.79769e+308	11.8052	0.000294686	0.0173431	1	general substrate transporter	0	1482	0	0	0	0	1482	0	0	0	0	1482	0	0	0	0	411.315	1482	137	137	411.315	505.03	1482	23	23	505.03	383.733	1482	98	98	383.733	433.359
Fa_scaffold1.1|size4337333.g971.t1	22.6427	17.3611	19.3809	1.79769e+308	19.3809	1.79769e+308	11.7728	0.000297865	0.0173431	1	amidohydrolase 3	0	1794	0	0	0	0	1794	0	0	0	0	1794	0	0	0	0	17.3611	1794	7	7	17.3611	18.1391	1794	1	1	18.1391	22.6427	1794	7	7	22.6427	19.3809
Fa_scaffold18.1|size882988.g10138.t1	10.9549	8.39964	9.37687	1.79769e+308	9.37687	1.79769e+308	11.7728	0.000297865	0.0173431	1	sec7 domain-containing protein	0	7416	0	0	0	0	7416	0	0	0	0	7416	0	0	0	0	8.39964	7416	14	14	8.39964	8.77602	7416	2	2	8.77602	10.9549	7416	14	14	10.9549	9.37687
Fa_scaffold4.1|size1977933.g3623.t1	25.2618	19.3693	21.6228	1.79769e+308	21.6228	1.79769e+308	11.7728	0.000297865	0.0173431	1	l-ornithine 5-monooxygenase	0	1608	0	0	0	0	1608	0	0	0	0	1608	0	0	0	0	19.3693	1608	7	7	19.3693	20.2372	1608	1	1	20.2372	25.2618	1608	7	7	25.2618	21.6228
Fa_scaffold4.1|size1977933.g3091.t1	163.851	121.586	143.355	1.79769e+308	143.355	1.79769e+308	11.7337	0.000301763	0.0174069	1	mitochondrial import inner membrane translocase subunit tim-50	0	1575	0	0	0	0	1575	0	0	0	0	1575	0	0	0	0	163.851	1575	58	58	163.851	144.629	1575	7	7	144.629	121.586	1575	33	33	121.586	143.355
Fa_scaffold9.1|size1669964.g6037.t1	205.063	152.538	182.132	1.79769e+308	182.132	1.79769e+308	11.7319	0.00030195	0.0174069	1	glutamyl-trna synthetase	0	1896	0	0	0	0	1896	0	0	0	0	1896	0	0	0	0	152.538	1896	65	65	152.538	188.796	1896	11	11	188.796	205.063	1896	67	67	205.063	182.132
Fa_scaffold4.1|size1977933.g3581.t1	142.191	108.319	130.594	1.79769e+308	130.594	1.79769e+308	11.7223	0.000302912	0.0174069	1	30s ribosomal subunit s4	0	1602	0	0	0	0	1602	0	0	0	0	1602	0	0	0	0	108.319	1602	39	39	108.319	142.191	1602	7	7	142.191	141.271	1602	39	39	141.271	130.594
Fa_scaffold22.1|size801649.g11239.t1	80.0951	59.4506	69.6401	1.79769e+308	69.6401	1.79769e+308	11.6826	0.000306956	0.0175629	1	tyrosine-protein phosphatase non-receptor	0	2844	0	0	0	0	2844	0	0	0	0	2844	0	0	0	0	59.4506	2844	38	38	59.4506	80.0951	2844	7	7	80.0951	69.3747	2844	34	34	69.3747	69.6401
Fa_scaffold4.1|size1977933.g3203.t1	407.949	303.417	363.372	1.79769e+308	363.372	1.79769e+308	11.669	0.00030835	0.0175667	1	lipoic acid synthetase	0	1287	0	0	0	0	1287	0	0	0	0	1287	0	0	0	0	407.949	1287	118	118	407.949	303.417	1287	12	12	303.417	378.75	1287	84	84	378.75	363.372
Fa_scaffold5.1|size1921322.g3903.t1	166.195	123.088	144.9	1.79769e+308	144.9	1.79769e+308	11.6418	0.000311178	0.0176517	1	metallopeptidase	0	2115	0	0	0	0	2115	0	0	0	0	2115	0	0	0	0	166.195	2115	79	79	166.195	123.088	2115	8	8	123.088	145.418	2115	53	53	145.418	144.9
Fa_scaffold16.1|size1203535.g9411.t1	38.0628	28.7978	32.5576	1.79769e+308	32.5576	1.79769e+308	11.5726	0.000318503	0.01799	1	oligopeptide transporter	0	3390	0	0	0	0	3390	0	0	0	0	3390	0	0	0	0	38.0628	3390	29	29	38.0628	28.7978	3390	3	3	28.7978	30.8123	3390	18	18	30.8123	32.5576
Fa_scaffold7.1|size1847925.g5342.t1	232.675	175.268	198.999	1.79769e+308	198.999	1.79769e+308	11.5015	0.000326252	0.0182876	1	t-complex protein 1 subunit eta	0	1671	0	0	0	0	1671	0	0	0	0	1671	0	0	0	0	189.053	1671	71	71	189.053	175.268	1671	9	9	175.268	232.675	1671	67	67	232.675	198.999
Fa_scaffold22.1|size801649.g11155.t1	509.034	377.289	454.025	1.79769e+308	454.025	1.79769e+308	11.479	0.000328759	0.0182876	1	protein	0	342	0	0	0	0	342	0	0	0	0	342	0	0	0	0	377.289	342	29	29	377.289	475.753	342	5	5	475.753	509.034	342	30	30	509.034	454.025
Fa_scaffold5.1|size1921322.g3996.t1	346.713	256.144	300.28	1.79769e+308	300.28	1.79769e+308	11.4741	0.000329306	0.0182876	1	duf1014 domain protein	0	657	0	0	0	0	657	0	0	0	0	657	0	0	0	0	297.982	657	44	44	297.982	346.713	657	7	7	346.713	256.144	657	29	29	256.144	300.28
Fa_scaffold8.1|size1722064.g5845.t1	295.448	218.271	255.88	1.79769e+308	255.88	1.79769e+308	11.4741	0.000329306	0.0182876	1	translation initiation Factor	0	771	0	0	0	0	771	0	0	0	0	771	0	0	0	0	253.922	771	44	44	253.922	295.448	771	7	7	295.448	218.271	771	29	29	218.271	255.88
Fa_scaffold11.1|size1379917.g7036.t1	23.1283	17.3929	21.0684	1.79769e+308	21.0684	1.79769e+308	11.4363	0.000333572	0.0183127	1	trp-like ion channel	0	2814	0	0	0	0	2814	0	0	0	0	2814	0	0	0	0	17.3929	2814	11	11	17.3929	23.1283	2814	2	2	23.1283	22.684	2814	11	11	22.684	21.0684
Fa_scaffold3.1|size2333811.g3006.t1	41.4014	31.1345	37.714	1.79769e+308	37.714	1.79769e+308	11.4363	0.000333572	0.0183127	1	sds23 moc1	0	1572	0	0	0	0	1572	0	0	0	0	1572	0	0	0	0	31.1345	1572	11	11	31.1345	41.4014	1572	2	2	41.4014	40.6062	1572	11	11	40.6062	37.714
Fa_scaffold17.1|size1114751.g9601.t1	117.216	87.4771	100.47	1.79769e+308	100.47	1.79769e+308	11.4333	0.000333915	0.0183127	1	secreted protein	0	1860	0	0	0	0	1860	0	0	0	0	1860	0	0	0	0	117.216	1860	49	49	117.216	87.4771	1860	5	5	87.4771	96.7165	1860	31	31	96.7165	100.47
Fa_scaffold4.1|size1977933.g3364.t1	92.1109	68.8709	83.4803	1.79769e+308	83.4803	1.79769e+308	11.3661	0.000341686	0.0186614	1	pre-mrna splicing Factor	0	945	0	0	0	0	945	0	0	0	0	945	0	0	0	0	89.459	945	19	19	89.459	68.8709	945	2	2	68.8709	92.1109	945	15	15	92.1109	83.4803
Fa_scaffold1.1|size4337333.g1218.t1	265.345	194.606	232.389	1.79769e+308	232.389	1.79769e+308	11.3015	0.000349361	0.0190021	1	cysteine desulfurase	0	1509	0	0	0	0	1509	0	0	0	0	1509	0	0	0	0	194.606	1509	66	66	194.606	237.214	1509	11	11	237.214	265.345	1509	69	69	265.345	232.389
Fa_scaffold25.1|size565174.g11804.t1	163.091	125.049	138.584	1.79769e+308	138.584	1.79769e+308	11.2895	0.000350804	0.0190024	1	major Facilitator superFamily transporter	0	1530	0	0	0	0	1530	0	0	0	0	1530	0	0	0	0	125.049	1530	43	43	125.049	127.614	1530	6	6	127.614	163.091	1530	43	43	163.091	138.584
Fa_scaffold21.1|size851049.g10782.t1	22.3653	16.8191	19.0439	1.79769e+308	19.0439	1.79769e+308	11.2531	0.000355254	0.0191254	1	hypothetical protein FOXB_11412 [Fusarium oxysporum Fo5176]	0	2910	0	0	0	0	2910	0	0	0	0	2910	0	0	0	0	16.8191	2910	11	11	16.8191	22.3653	2910	2	2	22.3653	17.9474	2910	9	9	17.9474	19.0439
Fa_scaffold5.1|size1921322.g3750.t1	252.794	188.534	229.073	1.79769e+308	229.073	1.79769e+308	11.2473	0.00035597	0.0191254	1	nuclear segregation protein	0	1416	0	0	0	0	1416	0	0	0	0	1416	0	0	0	0	188.534	1416	60	60	188.534	252.794	1416	11	11	252.794	245.889	1416	60	60	245.889	229.073
Fa_scaffold1.1|size4337333.g1290.t1	760.981	557.006	666.495	1.79769e+308	666.495	1.79769e+308	11.2283	0.000358319	0.0191623	1	nadh-ubiquinone oxidoreductase	0	573	0	0	0	0	573	0	0	0	0	573	0	0	0	0	760.981	573	98	98	760.981	681.497	573	12	12	681.497	557.006	573	55	55	557.006	666.495
Fa_scaffold2.1|size2665234.g1976.t1	148.314	108.511	129.702	1.79769e+308	129.702	1.79769e+308	11.2178	0.000359626	0.0191623	1	rna polymerase-associated protein	0	1230	0	0	0	0	1230	0	0	0	0	1230	0	0	0	0	148.314	1230	41	41	148.314	132.282	1230	5	5	132.282	108.511	1230	23	23	108.511	129.702
Fa_scaffold13.1|size1292936.g8085.t1	673.465	498.084	604.345	1.79769e+308	604.345	1.79769e+308	11.2068	0.000361006	0.0191623	1	rho gtpase rho1	0	588	0	0	0	0	588	0	0	0	0	588	0	0	0	0	673.465	588	89	89	673.465	498.084	588	9	9	498.084	641.487	588	65	65	641.487	604.345
Fa_scaffold5.1|size1921322.g4059.t1	95.3172	69.616	82.8625	1.79769e+308	82.8625	1.79769e+308	11.1526	0.000367889	0.0192358	1	methylthioribose-1-phosphate isomerase	0	1167	0	0	0	0	1167	0	0	0	0	1167	0	0	0	0	95.3172	1167	25	25	95.3172	83.6542	1167	3	3	83.6542	69.616	1167	14	14	69.616	82.8625
Fa_scaffold1.1|size4337333.g775.t1	250.53	183.229	216.47	1.79769e+308	216.47	1.79769e+308	11.1397	0.000369555	0.0192358	1	50s ribosomal subunit protein l15	0	888	0	0	0	0	888	0	0	0	0	888	0	0	0	0	250.53	888	50	50	250.53	183.229	888	5	5	183.229	215.652	888	33	33	215.652	216.47
Fa_scaffold13.1|size1292936.g7956.t1	25.4834	18.6377	22.4621	1.79769e+308	22.4621	1.79769e+308	11.1388	0.000369668	0.0192358	1	hypothetical protein FOXB_11526 [Fusarium oxysporum Fo5176]	0	1746	0	0	0	0	1746	0	0	0	0	1746	0	0	0	0	25.4834	1746	10	10	25.4834	18.6377	1746	1	1	18.6377	23.2651	1746	7	7	23.2651	22.4621
Fa_scaffold4.1|size1977933.g3408.t1	19.2365	14.069	16.9558	1.79769e+308	16.9558	1.79769e+308	11.1388	0.000369668	0.0192358	1	dna replication licensing Factor mcm10	0	2313	0	0	0	0	2313	0	0	0	0	2313	0	0	0	0	19.2365	2313	10	10	19.2365	14.069	2313	1	1	14.069	17.562	2313	7	7	17.562	16.9558
Fa_scaffold4.1|size1977933.g3602.t1	99.5393	72.7998	87.7379	1.79769e+308	87.7379	1.79769e+308	11.1388	0.000369668	0.0192358	1	gdp-mannose pyrophosphorylase	0	1341	0	0	0	0	1341	0	0	0	0	1341	0	0	0	0	99.5393	1341	30	30	99.5393	72.7998	1341	3	3	72.7998	90.8745	1341	21	21	90.8745	87.7379
Fa_scaffold7.1|size1847925.g4964.t1	167.74	122.32	146.541	1.79769e+308	146.541	1.79769e+308	11.1032	0.000374315	0.0194013	1	guanylate kinase	0	582	0	0	0	0	582	0	0	0	0	582	0	0	0	0	122.32	582	16	16	122.32	167.74	582	3	3	167.74	149.562	582	15	15	149.562	146.541
Fa_scaffold4.1|size1977933.g3437.t1	296.627	216.383	256.8	1.79769e+308	256.8	1.79769e+308	11.085	0.000376712	0.0194492	1	nicotinate-nucleotide pyrophosphorylase	0	885	0	0	0	0	885	0	0	0	0	885	0	0	0	0	296.627	885	59	59	296.627	257.39	885	7	7	257.39	216.383	885	33	33	216.383	256.8
Fa_scaffold11.1|size1379917.g7168.t1	148.591	109.711	126.731	1.79769e+308	126.731	1.79769e+308	11.0376	0.000383049	0.0196994	1	mannose-1-phosphate guanyltransferase	0	1095	0	0	0	0	1095	0	0	0	0	1095	0	0	0	0	109.711	1095	27	27	109.711	148.591	1095	5	5	148.591	121.889	1095	23	23	121.889	126.731
Fa_scaffold9.1|size1669964.g6033.t1	774.797	583.369	656.751	1.79769e+308	656.751	1.79769e+308	11.0189	0.000385587	0.0197531	1	hypothetical protein NECHADRAFT_89372 [Nectria haematococca mpVI 77-13-4]	0	378	0	0	0	0	378	0	0	0	0	378	0	0	0	0	612.088	378	52	52	612.088	774.797	378	9	9	774.797	583.369	378	38	38	583.369	656.751
Fa_scaffold2.1|size2665234.g1787.t1	410.354	300.119	351.508	1.79769e+308	351.508	1.79769e+308	10.971	0.00039218	0.0200133	1	60s ribosomal protein l16	0	759	0	0	0	0	759	0	0	0	0	759	0	0	0	0	410.354	759	70	70	410.354	300.119	759	7	7	300.119	344.051	759	45	45	344.051	351.508
Fa_scaffold8.1|size1722064.g5745.t1	811.693	605.3	687.571	1.79769e+308	687.571	1.79769e+308	10.8882	0.000403916	0.0205329	1	cytochrome c oxidase polypeptide vi	0	441	0	0	0	0	441	0	0	0	0	441	0	0	0	0	645.719	441	64	64	645.719	811.693	441	11	11	811.693	605.3	441	46	46	605.3	687.571
Fa_scaffold6.1|size1899268.g4479.t1	136.157	99.2894	121.647	1.79769e+308	121.647	1.79769e+308	10.7244	0.000428447	0.0216965	1	gnat Family	0	717	0	0	0	0	717	0	0	0	0	717	0	0	0	0	99.2894	717	16	16	99.2894	136.157	717	3	3	136.157	129.495	717	16	16	129.495	121.647
Fa_scaffold4.1|size1977933.g3433.t1	68.8101	49.8287	60.9834	1.79769e+308	60.9834	1.79769e+308	10.6492	0.000440321	0.0219476	1	ribosome biogenesis protein sqt1	0	1518	0	0	0	0	1518	0	0	0	0	1518	0	0	0	0	49.8287	1518	17	17	49.8287	64.3112	1518	3	3	64.3112	68.8101	1518	18	18	68.8101	60.9834
Fa_scaffold7.1|size1847925.g4983.t1	80.6905	58.4318	71.5123	1.79769e+308	71.5123	1.79769e+308	10.6492	0.000440321	0.0219476	1	mechanosensitive ion channel Family protein	0	2589	0	0	0	0	2589	0	0	0	0	2589	0	0	0	0	58.4318	2589	34	34	58.4318	75.4148	2589	6	6	75.4148	80.6905	2589	36	36	80.6905	71.5123
Fa_scaffold9.1|size1669964.g6272.t1	299.462	219.54	270.057	1.79769e+308	270.057	1.79769e+308	10.6442	0.000441134	0.0219476	1	nucleolar protein	0	978	0	0	0	0	978	0	0	0	0	978	0	0	0	0	291.168	978	64	64	291.168	299.462	978	9	9	299.462	219.54	978	37	37	219.54	270.057
Fa_scaffold10.1|size1436644.g6768.t1	242.04	181.343	203.901	1.79769e+308	203.901	1.79769e+308	10.6334	0.000442876	0.0219476	1	hypothetical protein FOXB_03437 [Fusarium oxysporum Fo5176]	0	864	0	0	0	0	864	0	0	0	0	864	0	0	0	0	242.04	864	47	47	242.04	188.319	864	5	5	188.319	181.343	864	27	27	181.343	203.901
Fa_scaffold1.1|size4337333.g807.t1	35.7075	26.6116	30.0999	1.79769e+308	30.0999	1.79769e+308	10.6303	0.000443369	0.0219476	1	dna binding regulatory protein	0	3489	0	0	0	0	3489	0	0	0	0	3489	0	0	0	0	35.7075	3489	28	28	35.7075	27.9806	3489	3	3	27.9806	26.6116	3489	16	16	26.6116	30.0999
Fa_scaffold6.1|size1899268.g4368.t1	61.4317	45.7829	51.7843	1.79769e+308	51.7843	1.79769e+308	10.6303	0.000443369	0.0219476	1	cell wall glycosyl hydrolase	0	2028	0	0	0	0	2028	0	0	0	0	2028	0	0	0	0	61.4317	2028	28	28	61.4317	48.1383	2028	3	3	48.1383	45.7829	2028	16	16	45.7829	51.7843
Fa_scaffold1.1|size4337333.g1105.t1	32.0587	24.2066	26.982	1.79769e+308	26.982	1.79769e+308	10.6144	0.00044597	0.0219566	1	hypothetical protein FOXB_02423 [Fusarium oxysporum Fo5176]	0	2637	0	0	0	0	2637	0	0	0	0	2637	0	0	0	0	32.0587	2637	19	19	32.0587	24.6807	2637	2	2	24.6807	24.2066	2637	11	11	24.2066	26.982
Fa_scaffold1.1|size4337333.g880.t1	201.011	148.795	169.579	1.79769e+308	169.579	1.79769e+308	10.608	0.000447008	0.0219566	1	short-chain dehydrogenase	0	819	0	0	0	0	819	0	0	0	0	819	0	0	0	0	201.011	819	37	37	201.011	158.933	819	4	4	158.933	148.795	819	21	21	148.795	169.579
Fa_scaffold2.1|size2665234.g1563.t1	239.973	172.847	205.571	1.79769e+308	205.571	1.79769e+308	10.5987	0.000448535	0.0219566	1	proteasome component c5	0	798	0	0	0	0	798	0	0	0	0	798	0	0	0	0	172.847	798	31	31	172.847	203.894	798	5	5	203.894	239.973	798	33	33	239.973	205.571
Fa_scaffold22.1|size801649.g11105.t1	95.5224	71.2068	80.3756	1.79769e+308	80.3756	1.79769e+308	10.5352	0.000459125	0.0223921	1	pentatricopeptide repeat domain-containing protein	0	2187	0	0	0	0	2187	0	0	0	0	2187	0	0	0	0	71.2068	2187	35	35	71.2068	74.3976	2187	5	5	74.3976	95.5224	2187	36	36	95.5224	80.3756
Fa_scaffold4.1|size1977933.g3066.t1	36.3268	27.4844	30.5282	1.79769e+308	30.5282	1.79769e+308	10.5251	0.00046085	0.0223936	1	3-hydroxy-3-methylglutaryl-coenzyme a reductase	0	3552	0	0	0	0	3552	0	0	0	0	3552	0	0	0	0	36.3268	3552	29	29	36.3268	27.4844	3552	3	3	27.4844	27.7733	3552	17	17	27.7733	30.5282
Fa_scaffold28.1|size399142.g12269.t1	61.7318	44.6147	54.8445	1.79769e+308	54.8445	1.79769e+308	10.5141	0.000462719	0.0223941	1	meiotically up-regulated protein	0	3690	0	0	0	0	3690	0	0	0	0	3690	0	0	0	0	44.6147	3690	37	37	44.6147	61.7318	3690	7	7	61.7318	58.1871	3690	37	37	58.1871	54.8445
Fa_scaffold30.1|size378245.g12512.t1	356.601	257.206	303.393	1.79769e+308	303.393	1.79769e+308	10.4955	0.000465909	0.0223941	1	prenylated rab acceptor 1	0	1647	0	0	0	0	1647	0	0	0	0	1647	0	0	0	0	356.601	1647	132	132	356.601	296.371	1647	15	15	296.371	257.206	1647	73	73	257.206	303.393
Fa_scaffold5.1|size1921322.g3722.t1	56.4956	41.7132	51.5423	1.79769e+308	51.5423	1.79769e+308	10.4876	0.000467271	0.0223941	1	importin-beta domain containing protein	0	2880	0	0	0	0	2880	0	0	0	0	2880	0	0	0	0	41.7132	2880	27	27	41.7132	56.4956	2880	5	5	56.4956	56.4179	2880	28	28	56.4179	51.5423
Fa_scaffold1.1|size4337333.g170.t1	120.092	87.8313	108.464	1.79769e+308	108.464	1.79769e+308	10.4855	0.000467638	0.0223941	1	class i glutamine	0	741	0	0	0	0	741	0	0	0	0	741	0	0	0	0	120.092	741	20	20	120.092	87.8313	741	2	2	87.8313	117.469	741	15	15	117.469	108.464
Fa_scaffold6.1|size1899268.g4472.t1	1960.12	1446.29	1649.62	1.79769e+308	1649.62	1.79769e+308	10.4598	0.000472121	0.0224412	1	hypothetical protein FG08366.1 [Gibberella zeae PH-1]	0	225	0	0	0	0	225	0	0	0	0	225	0	0	0	0	1542.46	225	78	78	1542.46	1446.29	225	10	10	1446.29	1960.12	225	76	76	1960.12	1649.62
Fa_scaffold1.1|size4337333.g1128.t1	64.1742	46.4983	54.2741	1.79769e+308	54.2741	1.79769e+308	10.4134	0.000480334	0.0224412	1	duf431 domain-containing protein	0	624	0	0	0	0	624	0	0	0	0	624	0	0	0	0	64.1742	624	9	9	64.1742	52.1498	624	1	1	52.1498	46.4983	624	5	5	46.4983	54.2741
Fa_scaffold10.1|size1436644.g6686.t1	29.5315	21.3975	24.9757	1.79769e+308	24.9757	1.79769e+308	10.4134	0.000480334	0.0224412	1	c6 finger domain	0	1356	0	0	0	0	1356	0	0	0	0	1356	0	0	0	0	29.5315	1356	9	9	29.5315	23.9981	1356	1	1	23.9981	21.3975	1356	5	5	21.3975	24.9757
Fa_scaffold5.1|size1921322.g3850.t1	93.3442	67.6339	78.9441	1.79769e+308	78.9441	1.79769e+308	10.4134	0.000480334	0.0224412	1	thioredoxin	0	429	0	0	0	0	429	0	0	0	0	429	0	0	0	0	93.3442	429	9	9	93.3442	75.8543	429	1	1	75.8543	67.6339	429	5	5	67.6339	78.9441
Fa_scaffold6.1|size1899268.g4333.t1	15.5212	11.2461	13.1268	1.79769e+308	13.1268	1.79769e+308	10.4134	0.000480334	0.0224412	1	hypothetical protein FOXB_12850 [Fusarium oxysporum Fo5176]	0	2580	0	0	0	0	2580	0	0	0	0	2580	0	0	0	0	15.5212	2580	9	9	15.5212	12.613	2580	1	1	12.613	11.2461	2580	5	5	11.2461	13.1268
Fa_scaffold7.1|size1847925.g5437.t1	25.5713	18.5281	21.6265	1.79769e+308	21.6265	1.79769e+308	10.4134	0.000480334	0.0224412	1	and tpr domain protein	0	1566	0	0	0	0	1566	0	0	0	0	1566	0	0	0	0	25.5713	1566	9	9	25.5713	20.78	1566	1	1	20.78	18.5281	1566	5	5	18.5281	21.6265
Fa_scaffold7.1|size1847925.g5175.t1	48.4491	36.1572	40.6678	1.79769e+308	40.6678	1.79769e+308	10.4087	0.000481172	0.0224412	1	prenylcysteine oxidase	0	4500	0	0	0	0	4500	0	0	0	0	4500	0	0	0	0	48.4491	4500	49	49	48.4491	36.1572	4500	5	5	36.1572	37.397	4500	29	29	37.397	40.6678
Fa_scaffold1.1|size4337333.g100.t1	188.646	134.562	163.622	1.79769e+308	163.622	1.79769e+308	10.3935	0.000483903	0.0224412	1	proteasome component pre3 precursor	0	690	0	0	0	0	690	0	0	0	0	690	0	0	0	0	167.659	690	26	26	167.659	188.646	690	4	4	188.646	134.562	690	16	16	134.562	163.622
Fa_scaffold8.1|size1722064.g5750.t1	20.4663	14.5987	17.7515	1.79769e+308	17.7515	1.79769e+308	10.3935	0.000483903	0.0224412	1	75k gamma secalin	0	3180	0	0	0	0	3180	0	0	0	0	3180	0	0	0	0	18.1894	3180	13	13	18.1894	20.4663	3180	2	2	20.4663	14.5987	3180	8	8	14.5987	17.7515
Fa_scaffold22.1|size801649.g11231.t1	56.3977	40.2287	48.4882	1.79769e+308	48.4882	1.79769e+308	10.381	0.000486185	0.0224682	1	glutamate decarboxylase	0	1731	0	0	0	0	1731	0	0	0	0	1731	0	0	0	0	48.8381	1731	19	19	48.8381	56.3977	1731	3	3	56.3977	40.2287	1731	12	12	40.2287	48.4882
Fa_scaffold13.1|size1292936.g8084.t1	199.816	142.53	171.359	1.79769e+308	171.359	1.79769e+308	10.3614	0.000489762	0.0225546	1	kow motif domain-containing protein	0	1140	0	0	0	0	1140	0	0	0	0	1140	0	0	0	0	171.732	1140	44	44	171.732	199.816	1140	7	7	199.816	142.53	1140	28	28	142.53	171.359
Fa_scaffold11.1|size1379917.g7028.t1	57.7987	43.2158	48.4438	1.79769e+308	48.4438	1.79769e+308	10.333	0.000494995	0.0226379	1	urea transporter	0	1506	0	0	0	0	1506	0	0	0	0	1506	0	0	0	0	44.3168	1506	15	15	44.3168	43.2158	1506	2	2	43.2158	57.7987	1506	15	15	57.7987	48.4438
Fa_scaffold2.1|size2665234.g2130.t1	61.6029	46.0601	51.6322	1.79769e+308	51.6322	1.79769e+308	10.333	0.000494995	0.0226379	1	dihydrolipoamide branched chain transacylase	0	1413	0	0	0	0	1413	0	0	0	0	1413	0	0	0	0	47.2336	1413	15	15	47.2336	46.0601	1413	2	2	46.0601	61.6029	1413	15	15	61.6029	51.6322
Fa_scaffold5.1|size1921322.g3718.t1	79.3695	56.6145	69.444	1.79769e+308	69.444	1.79769e+308	10.3226	0.000496932	0.0226481	1	rio1 Family protein	0	1230	0	0	0	0	1230	0	0	0	0	1230	0	0	0	0	72.3481	1230	20	20	72.3481	79.3695	1230	3	3	79.3695	56.6145	1230	12	12	56.6145	69.444
Fa_scaffold4.1|size1977933.g3381.t1	65.0006	48.1203	54.4658	1.79769e+308	54.4658	1.79769e+308	10.2687	0.000507129	0.0230334	1	ste20-like protein	0	2589	0	0	0	0	2589	0	0	0	0	2589	0	0	0	0	48.1203	2589	28	28	48.1203	50.2765	2589	4	4	50.2765	65.0006	2589	29	29	65.0006	54.4658
Fa_scaffold2.1|size2665234.g1455.t1	118.231	86.9512	99.1068	1.79769e+308	99.1068	1.79769e+308	10.24	0.000512667	0.0231522	1	calcium p-type atpase	0	2994	0	0	0	0	2994	0	0	0	0	2994	0	0	0	0	92.1387	2994	62	62	92.1387	86.9512	2994	8	8	86.9512	118.231	2994	61	61	118.231	99.1068
Fa_scaffold1.1|size4337333.g381.t1	193.01	137.23	168.592	1.79769e+308	168.592	1.79769e+308	10.2348	0.000513678	0.0231522	1	mfs alpha-glucoside	0	1686	0	0	0	0	1686	0	0	0	0	1686	0	0	0	0	137.23	1686	52	52	137.23	193.01	1686	10	10	193.01	175.535	1686	51	51	175.535	168.592
Fa_scaffold6.1|size1899268.g4432.t1	47.492	33.8762	41.8415	1.79769e+308	41.8415	1.79769e+308	10.2117	0.000518197	0.0231522	1	helicase-like protein	0	3426	0	0	0	0	3426	0	0	0	0	3426	0	0	0	0	44.1564	3426	34	34	44.1564	47.492	3426	5	5	47.492	33.8762	3426	20	20	33.8762	41.8415
Fa_scaffold8.1|size1722064.g5811.t1	370.113	264.003	313.881	1.79769e+308	313.881	1.79769e+308	10.1924	0.000522015	0.0231522	1	protein disulfide-isomerase tiga precursor	0	1143	0	0	0	0	1143	0	0	0	0	1143	0	0	0	0	307.527	1143	79	79	307.527	370.113	1143	13	13	370.113	264.003	1143	52	52	264.003	313.881
Fa_scaffold10.1|size1436644.g6747.t1	19.6442	14.3671	16.4611	1.79769e+308	16.4611	1.79769e+308	10.1753	0.000525407	0.0231522	1	glycoside hydrolase	0	2265	0	0	0	0	2265	0	0	0	0	2265	0	0	0	0	19.6442	2265	10	10	19.6442	14.3671	2265	1	1	14.3671	15.3722	2265	6	6	15.3722	16.4611
Fa_scaffold2.1|size2665234.g1868.t1	25.929	18.9636	21.7276	1.79769e+308	21.7276	1.79769e+308	10.1753	0.000525407	0.0231522	1	major Facilitator superFamily transporter	0	1716	0	0	0	0	1716	0	0	0	0	1716	0	0	0	0	25.929	1716	10	10	25.929	18.9636	1716	1	1	18.9636	20.2902	1716	6	6	20.2902	21.7276
Fa_scaffold2.1|size2665234.g1974.t1	42.8652	31.3502	35.9196	1.79769e+308	35.9196	1.79769e+308	10.1753	0.000525407	0.0231522	1	protein kinase activator	0	1038	0	0	0	0	1038	0	0	0	0	1038	0	0	0	0	42.8652	1038	10	10	42.8652	31.3502	1038	1	1	31.3502	33.5433	1038	6	6	33.5433	35.9196
Fa_scaffold9.1|size1669964.g6042.t1	98.8757	72.3144	82.8544	1.79769e+308	82.8544	1.79769e+308	10.1753	0.000525407	0.0231522	1	4-carboxymuconolactone decarboxylase	0	450	0	0	0	0	450	0	0	0	0	450	0	0	0	0	98.8757	450	10	10	98.8757	72.3144	450	1	1	72.3144	77.3732	450	6	6	77.3732	82.8544
Fa_scaffold2.1|size2665234.g1471.t1	83.1524	59.1538	73.2356	1.79769e+308	73.2356	1.79769e+308	10.1238	0.000535858	0.0231522	1	threonyl-trna synthetase	0	2943	0	0	0	0	2943	0	0	0	0	2943	0	0	0	0	83.1524	2943	55	55	83.1524	77.4008	2943	7	7	77.4008	59.1538	2943	30	30	59.1538	73.2356
Fa_scaffold10.1|size1436644.g6719.t1	166.453	117.589	144.152	1.79769e+308	144.152	1.79769e+308	10.1047	0.00053979	0.0231522	1	saccharopine dehydrogenase	0	1173	0	0	0	0	1173	0	0	0	0	1173	0	0	0	0	117.589	1173	31	31	117.589	166.453	1173	6	6	166.453	148.414	1173	30	30	148.414	144.152
Fa_scaffold10.1|size1436644.g6652.t1	81.5576	58.1753	68.8804	1.79769e+308	68.8804	1.79769e+308	10.0975	0.000541275	0.0231522	1	snare domain-containing protein	0	798	0	0	0	0	798	0	0	0	0	798	0	0	0	0	66.9084	798	12	12	66.9084	81.5576	798	2	2	81.5576	58.1753	798	8	8	58.1753	68.8804
Fa_scaffold19.1|size873904.g10229.t1	106.345	75.8561	89.8147	1.79769e+308	89.8147	1.79769e+308	10.0975	0.000541275	0.0231522	1	hypothetical protein NECHADRAFT_52471 [Nectria haematococca mpVI 77-13-4]	0	306	0	0	0	0	306	0	0	0	0	306	0	0	0	0	87.2433	306	6	6	87.2433	106.345	306	1	1	106.345	75.8561	306	4	4	75.8561	89.8147
Fa_scaffold2.1|size2665234.g1723.t1	60.8252	43.3868	51.3706	1.79769e+308	51.3706	1.79769e+308	10.0975	0.000541275	0.0231522	1	serine threonine-protein phosphatase pp-z	0	1605	0	0	0	0	1605	0	0	0	0	1605	0	0	0	0	49.8999	1605	18	18	49.8999	60.8252	1605	3	3	60.8252	43.3868	1605	12	12	43.3868	51.3706
Fa_scaffold2.1|size2665234.g1913.t1	40.0264	28.551	33.8048	1.79769e+308	33.8048	1.79769e+308	10.0975	0.000541275	0.0231522	1	polysaccharide deacetylase	0	813	0	0	0	0	813	0	0	0	0	813	0	0	0	0	32.837	813	6	6	32.837	40.0264	813	1	1	40.0264	28.551	813	4	4	28.551	33.8048
Fa_scaffold3.1|size2333811.g2738.t1	27.5309	19.6379	23.2515	1.79769e+308	23.2515	1.79769e+308	10.0975	0.000541275	0.0231522	1	hypothetical protein FOXB_03007 [Fusarium oxysporum Fo5176]	0	1182	0	0	0	0	1182	0	0	0	0	1182	0	0	0	0	22.5858	1182	6	6	22.5858	27.5309	1182	1	1	27.5309	19.6379	1182	4	4	19.6379	23.2515
Fa_scaffold4.1|size1977933.g3144.t1	21.5221	15.3518	18.1768	1.79769e+308	18.1768	1.79769e+308	10.0975	0.000541275	0.0231522	1	xaa-pro dipeptidase app	0	1512	0	0	0	0	1512	0	0	0	0	1512	0	0	0	0	17.6564	1512	6	6	17.6564	21.5221	1512	1	1	21.5221	15.3518	1512	4	4	15.3518	18.1768
Fa_scaffold9.1|size1669964.g6146.t1	21.3107	15.201	17.9982	1.79769e+308	17.9982	1.79769e+308	10.0975	0.000541275	0.0231522	1	sugar transporter	0	1527	0	0	0	0	1527	0	0	0	0	1527	0	0	0	0	17.4829	1527	6	6	17.4829	21.3107	1527	1	1	21.3107	15.201	1527	4	4	15.201	17.9982
Fa_scaffold9.1|size1669964.g6261.t1	27.0503	19.2951	22.8456	1.79769e+308	22.8456	1.79769e+308	10.0975	0.000541275	0.0231522	1	g-protein coupled receptor	0	1203	0	0	0	0	1203	0	0	0	0	1203	0	0	0	0	22.1916	1203	6	6	22.1916	27.0503	1203	1	1	27.0503	19.2951	1203	4	4	19.2951	22.8456
Fa_scaffold5.1|size1921322.g3924.t1	230.129	171.681	192.067	1.79769e+308	192.067	1.79769e+308	10.0839	0.000544116	0.0231986	1	eukaryotic translation initiation Factor 2 alpha subunit	0	933	0	0	0	0	933	0	0	0	0	933	0	0	0	0	171.681	933	36	36	171.681	174.392	933	5	5	174.392	230.129	933	37	37	230.129	192.067
Fa_scaffold30.1|size378245.g12528.t1	336.746	241.536	282.83	1.79769e+308	282.83	1.79769e+308	10.0294	0.000555645	0.023614	1	hypothetical protein FOXB_00469 [Fusarium oxysporum Fo5176]	0	1482	0	0	0	0	1482	0	0	0	0	1482	0	0	0	0	270.207	1482	90	90	270.207	241.536	1482	11	11	241.536	336.746	1482	86	86	336.746	282.83
Fa_scaffold7.1|size1847925.g5343.t1	81.81	57.903	71.8114	1.79769e+308	71.8114	1.79769e+308	10.0115	0.000559505	0.0236261	1	histone acetyltransferase spt10	0	1686	0	0	0	0	1686	0	0	0	0	1686	0	0	0	0	81.81	1686	31	31	81.81	57.903	1686	3	3	57.903	75.7211	1686	22	22	75.7211	71.8114
Fa_scaffold3.1|size2333811.g2924.t1	345.693	244.673	303.443	1.79769e+308	303.443	1.79769e+308	10.0115	0.000559505	0.0236261	1	acyl carrier protein	0	399	0	0	0	0	399	0	0	0	0	399	0	0	0	0	345.693	399	31	31	345.693	244.673	399	3	3	244.673	319.964	399	22	22	319.964	303.443
Fa_scaffold5.1|size1921322.g4004.t1	113.751	79.9938	97.8665	1.79769e+308	97.8665	1.79769e+308	9.99108	0.000563949	0.0237047	1	atp-dependent rna helicase mss116	0	2034	0	0	0	0	2034	0	0	0	0	2034	0	0	0	0	113.751	2034	52	52	113.751	79.9938	2034	5	5	79.9938	99.8548	2034	35	35	99.8548	97.8665
Fa_scaffold16.1|size1203535.g9226.t1	192.553	137.349	161.892	1.79769e+308	161.892	1.79769e+308	9.97662	0.00056712	0.0237047	1	duf907 domain-containing protein	0	2028	0	0	0	0	2028	0	0	0	0	2028	0	0	0	0	155.773	2028	71	71	155.773	192.553	2028	12	12	192.553	137.349	2028	48	48	137.349	161.892
Fa_scaffold18.1|size882988.g10116.t1	22.5983	16.1194	20.1156	1.79769e+308	20.1156	1.79769e+308	9.97017	0.000568541	0.0237047	1	aminotransferase	0	1440	0	0	0	0	1440	0	0	0	0	1440	0	0	0	0	21.6291	1440	7	7	21.6291	22.5983	1440	1	1	22.5983	16.1194	1440	4	4	16.1194	20.1156
Fa_scaffold31.1|size289611.g12611.t1	32.0922	22.8915	28.5665	1.79769e+308	28.5665	1.79769e+308	9.97017	0.000568541	0.0237047	1	golgi reassembly stacking protein	0	1014	0	0	0	0	1014	0	0	0	0	1014	0	0	0	0	30.7158	1014	7	7	30.7158	32.0922	1014	1	1	32.0922	22.8915	1014	4	4	22.8915	28.5665
Fa_scaffold13.1|size1292936.g7904.t1	12600.2	8549.22	9888.62	7.08387	9888.62	7.08387	9.9595	0.000570902	0.0237283	1	hypothetical protein FG03970.1 [Gibberella zeae PH-1]	2659.56	297	1	1	2659.56	2216.59	297	1	1	2216.59	0	297	0	0	0	1625.38	11176	297	746	746	11176	12600.2	297	115	115	12600.2	10765.8	297	551	551	10765.8	11514
Fa_scaffold4.1|size1977933.g3279.t1	4260.56	3322.23	3500.6	7.63018	3500.6	7.63018	9.95122	0.000572742	0.0237302	1	glycoside hydrolase Family 17 protein	1118.03	1413	2	2	1118.03	465.908	1413	1	1	465.908	0	1413	0	0	0	527.98	3788.14	1413	1203	1203	3788.14	4260.56	1413	185	185	4260.56	4037.04	1413	983	983	4037.04	4028.58
Fa_scaffold13.1|size1292936.g8090.t1	90.898	66.2854	75.8081	1.79769e+308	75.8081	1.79769e+308	9.93442	0.0005765	0.0238112	1	hypothetical protein FG04394.1 [Gibberella zeae PH-1]	0	1074	0	0	0	0	1074	0	0	0	0	1074	0	0	0	0	66.2854	1074	16	16	66.2854	90.898	1074	3	3	90.898	70.241	1074	13	13	70.241	75.8081
Fa_scaffold5.1|size1921322.g3791.t1	143.876	104.187	120.04	1.79769e+308	120.04	1.79769e+308	9.89416	0.00058563	0.0239462	1	Family protein	0	1452	0	0	0	0	1452	0	0	0	0	1452	0	0	0	0	104.187	1452	34	34	104.187	112.057	1452	5	5	112.057	143.876	1452	36	36	143.876	120.04
Fa_scaffold1.1|size4337333.g370.t1	39.7806	27.8847	33.9932	1.79769e+308	33.9932	1.79769e+308	9.88813	0.000587014	0.0239462	1	hypothetical protein FOXB_16838 [Fusarium oxysporum Fo5176]	0	1167	0	0	0	0	1167	0	0	0	0	1167	0	0	0	0	34.3142	1167	9	9	34.3142	27.8847	1167	1	1	27.8847	39.7806	1167	8	8	39.7806	33.9932
Fa_scaffold17.1|size1114751.g9449.t1	46.8928	32.8702	40.0707	1.79769e+308	40.0707	1.79769e+308	9.88813	0.000587014	0.0239462	1	carbohydrate esterase Family 8 protein	0	990	0	0	0	0	990	0	0	0	0	990	0	0	0	0	40.4492	990	9	9	40.4492	32.8702	990	1	1	32.8702	46.8928	990	8	8	46.8928	40.0707
Fa_scaffold4.1|size1977933.g3520.t1	45.9188	32.1874	39.2384	1.79769e+308	39.2384	1.79769e+308	9.88813	0.000587014	0.0239462	1	mitochondrial carnitine carrier	0	1011	0	0	0	0	1011	0	0	0	0	1011	0	0	0	0	39.609	1011	9	9	39.609	32.1874	1011	1	1	32.1874	45.9188	1011	8	8	45.9188	39.2384
Fa_scaffold19.1|size873904.g10396.t1	97.3776	68.3854	82.6462	1.79769e+308	82.6462	1.79769e+308	9.87098	0.00059097	0.0240334	1	chorismate synthase	0	1188	0	0	0	0	1188	0	0	0	0	1188	0	0	0	0	97.3776	1188	26	26	97.3776	82.1755	1188	3	3	82.1755	68.3854	1188	14	14	68.3854	82.6462
Fa_scaffold4.1|size1977933.g3186.t1	39.4761	28.1061	33.0689	1.79769e+308	33.0689	1.79769e+308	9.83967	0.000598276	0.0241937	1	chy zinc finger domain-containing protein	0	2058	0	0	0	0	2058	0	0	0	0	2058	0	0	0	0	28.1061	2058	13	13	28.1061	31.6244	2058	2	2	31.6244	39.4761	2058	14	14	39.4761	33.0689
Fa_scaffold22.1|size801649.g11024.t1	105.74	75.4247	88.5008	1.79769e+308	88.5008	1.79769e+308	9.8384	0.000598574	0.0241937	1	elongation Factor g 1	0	3693	0	0	0	0	3693	0	0	0	0	3693	0	0	0	0	84.3375	3693	70	70	84.3375	105.74	3693	12	12	105.74	75.4247	3693	48	48	75.4247	88.5008
Fa_scaffold1.1|size4337333.g427.t1	297.454	219.248	247.249	1.79769e+308	247.249	1.79769e+308	9.82779	0.000601077	0.0242209	1	quinate permease	0	1641	0	0	0	0	1641	0	0	0	0	1641	0	0	0	0	225.046	1641	83	83	225.046	297.454	1641	15	15	297.454	219.248	1641	62	62	219.248	247.249
Fa_scaffold9.1|size1669964.g5999.t1	104.099	74.0145	92.7858	1.79769e+308	92.7858	1.79769e+308	9.81709	0.000603614	0.0242491	1	methylmalonate-semialdehyde dehydrogenase	0	1563	0	0	0	0	1563	0	0	0	0	1563	0	0	0	0	74.0145	1563	26	26	74.0145	104.099	1563	5	5	104.099	100.244	1563	27	27	100.244	92.7858
Fa_scaffold18.1|size882988.g10141.t1	886.657	630.76	741.614	1.79769e+308	741.614	1.79769e+308	9.78078	0.000612325	0.0244353	1	c6 zinc finger domain containing protein	0	276	0	0	0	0	276	0	0	0	0	276	0	0	0	0	886.657	276	55	55	886.657	707.424	276	6	6	707.424	630.76	276	30	30	630.76	741.614
Fa_scaffold11.1|size1379917.g7268.t1	157.433	109.782	134.927	1.79769e+308	134.927	1.79769e+308	9.76399	0.000616406	0.0244353	1	g1 s-specific cyclin pas1	0	2067	0	0	0	0	2067	0	0	0	0	2067	0	0	0	0	109.782	2067	51	51	109.782	157.433	2067	10	10	157.433	137.565	2067	49	49	137.565	134.927
Fa_scaffold1.1|size4337333.g1154.t1	57.8852	40.6845	50.8901	1.79769e+308	50.8901	1.79769e+308	9.752	0.00061934	0.0244353	1	pyridoxal-phosphate dependent enzyme	0	1203	0	0	0	0	1203	0	0	0	0	1203	0	0	0	0	40.6845	1203	11	11	40.6845	54.1006	1203	2	2	54.1006	57.8852	1203	12	12	57.8852	50.8901
Fa_scaffold11.1|size1379917.g7131.t1	105.031	73.8212	92.339	1.79769e+308	92.339	1.79769e+308	9.752	0.00061934	0.0244353	1	glycoside hydrolase Family 31 protein	0	1989	0	0	0	0	1989	0	0	0	0	1989	0	0	0	0	73.8212	1989	33	33	73.8212	98.1644	1989	6	6	98.1644	105.031	1989	36	36	105.031	92.339
Fa_scaffold47.1|size38872.g13145.t1	23.1195	16.2495	20.3256	1.79769e+308	20.3256	1.79769e+308	9.752	0.00061934	0.0244353	1	kinesin light chain 1	0	3012	0	0	0	0	3012	0	0	0	0	3012	0	0	0	0	16.2495	3012	11	11	16.2495	21.6079	3012	2	2	21.6079	23.1195	3012	12	12	23.1195	20.3256
Fa_scaffold5.1|size1921322.g4233.t1	26.4072	18.5603	23.2161	1.79769e+308	23.2161	1.79769e+308	9.752	0.00061934	0.0244353	1	serine threonine protein kinase	0	2637	0	0	0	0	2637	0	0	0	0	2637	0	0	0	0	18.5603	2637	11	11	18.5603	24.6807	2637	2	2	24.6807	26.4072	2637	12	12	26.4072	23.2161
Fa_scaffold7.1|size1847925.g5073.t1	248.788	183.691	206.271	1.79769e+308	206.271	1.79769e+308	9.69678	0.000633081	0.0249031	1	nop16-like protein	0	654	0	0	0	0	654	0	0	0	0	654	0	0	0	0	183.691	654	27	27	183.691	248.788	654	5	5	248.788	186.334	654	21	21	186.334	206.271
Fa_scaffold6.1|size1899268.g4685.t1	384.973	268.561	335.813	1.79769e+308	335.813	1.79769e+308	9.64946	0.000645161	0.0252828	1	sugar transporter	0	1839	0	0	0	0	1839	0	0	0	0	1839	0	0	0	0	268.561	1839	111	111	268.561	353.904	1839	20	20	353.904	384.973	1839	122	122	384.973	335.813
Fa_scaffold5.1|size1921322.g3978.t1	235.535	165.101	207.288	1.79769e+308	207.288	1.79769e+308	9.64404	0.000646561	0.0252828	1	nucleolar gtp-binding protein	0	1971	0	0	0	0	1971	0	0	0	0	1971	0	0	0	0	221.229	1971	98	98	221.229	165.101	1971	10	10	165.101	235.535	1971	80	80	235.535	207.288
Fa_scaffold12.1|size1301765.g7540.t1	430.512	302.712	359.369	1.79769e+308	359.369	1.79769e+308	9.55846	0.000669201	0.026091	1	calpain-1 catalytic subunit	0	2925	0	0	0	0	2925	0	0	0	0	2925	0	0	0	0	302.712	2925	199	199	302.712	344.884	2925	31	31	344.884	430.512	2925	217	217	430.512	359.369
Fa_scaffold2.1|size2665234.g1979.t1	1064.29	753.275	952.123	1.79769e+308	952.123	1.79769e+308	9.5503	0.000671411	0.0261001	1	extracellular matrix protein precursor	0	648	0	0	0	0	648	0	0	0	0	648	0	0	0	0	1064.29	648	155	155	1064.29	753.275	648	15	15	753.275	1038.81	648	116	116	1038.81	952.123
Fa_scaffold34.1|size185609.g12797.t1	61.1903	42.6215	53.6052	1.79769e+308	53.6052	1.79769e+308	9.53276	0.000676192	0.0261032	1	diacylglycerol o-acyltransferase 2b	0	1527	0	0	0	0	1527	0	0	0	0	1527	0	0	0	0	61.1903	1527	21	21	61.1903	42.6215	1527	2	2	42.6215	57.0038	1527	15	15	57.0038	53.6052
Fa_scaffold8.1|size1722064.g5601.t1	172.077	119.858	150.746	1.79769e+308	150.746	1.79769e+308	9.53276	0.000676192	0.0261032	1	adp-ribosylation Factor 1	0	543	0	0	0	0	543	0	0	0	0	543	0	0	0	0	172.077	543	21	21	172.077	119.858	543	2	2	119.858	160.304	543	15	15	160.304	150.746
Fa_scaffold7.1|size1847925.g5190.t1	37.8863	26.1592	32.2147	1.79769e+308	32.2147	1.79769e+308	9.50078	0.000685017	0.0261032	1	dynactin ro-3	0	3993	0	0	0	0	3993	0	0	0	0	3993	0	0	0	0	37.8863	3993	34	34	37.8863	32.5985	3993	4	4	32.5985	26.1592	3993	18	18	26.1592	32.2147
Fa_scaffold12.1|size1301765.g7475.t1	40.7227	28.5452	36.0993	1.79769e+308	36.0993	1.79769e+308	9.47853	0.00069124	0.0261032	1	arsenical-resistance protein	0	1140	0	0	0	0	1140	0	0	0	0	1140	0	0	0	0	39.0299	1140	10	10	39.0299	28.5452	1140	1	1	28.5452	40.7227	1140	8	8	40.7227	36.0993
Fa_scaffold15.1|size1206408.g8963.t1	40.0897	28.1015	35.5381	1.79769e+308	35.5381	1.79769e+308	9.47853	0.00069124	0.0261032	1	ribosome assembly protein	0	2316	0	0	0	0	2316	0	0	0	0	2316	0	0	0	0	38.4232	2316	20	20	38.4232	28.1015	2316	2	2	28.1015	40.0897	2316	16	16	40.0897	35.5381
Fa_scaffold22.1|size801649.g11226.t1	24.8788	17.4392	22.0542	1.79769e+308	22.0542	1.79769e+308	9.47853	0.00069124	0.0261032	1	eukaryotic translation initiation Factor eif-2b subunit 3	0	1866	0	0	0	0	1866	0	0	0	0	1866	0	0	0	0	23.8446	1866	10	10	23.8446	17.4392	1866	1	1	17.4392	24.8788	1866	8	8	24.8788	22.0542
Fa_scaffold4.1|size1977933.g3548.t1	20.2813	14.2165	17.9787	1.79769e+308	17.9787	1.79769e+308	9.47853	0.00069124	0.0261032	1	lysophospholipase like protein	0	4578	0	0	0	0	4578	0	0	0	0	4578	0	0	0	0	19.4382	4578	20	20	19.4382	14.2165	4578	2	2	14.2165	20.2813	4578	16	16	20.2813	17.9787
Fa_scaffold5.1|size1921322.g3849.t1	18.1841	12.7464	16.1195	1.79769e+308	16.1195	1.79769e+308	9.47853	0.00069124	0.0261032	1	glycosyltransferase Family 58 protein	0	2553	0	0	0	0	2553	0	0	0	0	2553	0	0	0	0	17.4282	2553	10	10	17.4282	12.7464	2553	1	1	12.7464	18.1841	2553	8	8	18.1841	16.1195
Fa_scaffold8.1|size1722064.g5896.t1	128.955	90.393	114.314	1.79769e+308	114.314	1.79769e+308	9.47853	0.00069124	0.0261032	1	30s ribosomal protein s13	0	360	0	0	0	0	360	0	0	0	0	360	0	0	0	0	123.595	360	10	10	123.595	90.393	360	1	1	90.393	128.955	360	8	8	128.955	114.314
Fa_scaffold9.1|size1669964.g6207.t1	33.243	23.3022	29.4688	1.79769e+308	29.4688	1.79769e+308	9.47853	0.00069124	0.0261032	1	hypothetical protein FG02005.1 [Gibberella zeae PH-1]	0	2793	0	0	0	0	2793	0	0	0	0	2793	0	0	0	0	31.8611	2793	20	20	31.8611	23.3022	2793	2	2	23.3022	33.243	2793	16	16	33.243	29.4688
Fa_scaffold37.1|size166085.g12920.t1	33.891	23.6064	28.2867	1.79769e+308	28.2867	1.79769e+308	9.41435	0.000709593	0.0266066	1	pab1 binding protein	0	2757	0	0	0	0	2757	0	0	0	0	2757	0	0	0	0	33.891	2757	21	21	33.891	23.6064	2757	2	2	23.6064	27.3627	2757	13	13	27.3627	28.2867
Fa_scaffold6.1|size1899268.g4501.t1	85.3311	59.4365	71.2205	1.79769e+308	71.2205	1.79769e+308	9.41435	0.000709593	0.0266066	1	phospho-2-dehydro-3-deoxyheptonate aldolase	0	1095	0	0	0	0	1095	0	0	0	0	1095	0	0	0	0	85.3311	1095	21	21	85.3311	59.4365	1095	2	2	59.4365	68.8939	1095	13	13	68.8939	71.2205
Fa_scaffold13.1|size1292936.g7803.t1	845.234	589.402	746.171	1.79769e+308	746.171	1.79769e+308	9.41085	0.000710611	0.0266066	1	integral membrane protein	0	1155	0	0	0	0	1155	0	0	0	0	1155	0	0	0	0	589.402	1155	153	153	589.402	845.234	1155	30	30	845.234	803.877	1155	160	160	803.877	746.171
Fa_scaffold11.1|size1379917.g7134.t1	164.231	115.335	136.306	1.79769e+308	136.306	1.79769e+308	9.37644	0.000720716	0.0269088	1	ap-1-like protein	0	1761	0	0	0	0	1761	0	0	0	0	1761	0	0	0	0	164.231	1761	65	65	164.231	129.353	1761	7	7	129.353	115.335	1761	35	35	115.335	136.306
Fa_scaffold10.1|size1436644.g6501.t1	121.423	87.1619	100.203	1.79769e+308	100.203	1.79769e+308	9.36264	0.000724819	0.0269857	1	isoleucyl-trna synthetase	0	3216	0	0	0	0	3216	0	0	0	0	3216	0	0	0	0	87.1619	3216	63	63	87.1619	121.423	3216	12	12	121.423	92.025	3216	51	51	92.025	100.203
Fa_scaffold9.1|size1669964.g6269.t1	98.5552	70.322	81.3728	1.79769e+308	81.3728	1.79769e+308	9.34486	0.000730151	0.0271079	1	Fad binding domain containing protein	0	1851	0	0	0	0	1851	0	0	0	0	1851	0	0	0	0	98.5552	1851	41	41	98.5552	70.322	1851	4	4	70.322	75.2413	1851	24	24	75.2413	81.3728
Fa_scaffold26.1|size533231.g12054.t1	75.6625	52.9691	67.474	1.79769e+308	67.474	1.79769e+308	9.27793	0.000750654	0.0272189	1	xylulose kinase-like protein	0	1764	0	0	0	0	1764	0	0	0	0	1764	0	0	0	0	52.9691	1764	21	21	52.9691	73.7902	1764	4	4	73.7902	75.6625	1764	23	23	75.6625	67.474
Fa_scaffold1.1|size4337333.g651.t1	10.6763	7.2989	9.16486	1.79769e+308	9.16486	1.79769e+308	9.24844	0.000759914	0.0272189	1	hypothetical protein FOXB_09035 [Fusarium oxysporum Fo5176]	0	9144	0	0	0	0	9144	0	0	0	0	9144	0	0	0	0	7.2989	9144	15	15	7.2989	10.6763	9144	3	3	10.6763	9.51934	9144	15	15	9.51934	9.16486
Fa_scaffold11.1|size1379917.g7256.t1	87.4771	59.8039	75.0927	1.79769e+308	75.0927	1.79769e+308	9.24844	0.000759914	0.0272189	1	cbp4 domain-containing protein	0	372	0	0	0	0	372	0	0	0	0	372	0	0	0	0	59.8039	372	5	5	59.8039	87.4771	372	1	1	87.4771	77.9972	372	5	5	77.9972	75.0927
Fa_scaffold14.1|size1222130.g8403.t1	177.407	121.284	152.291	1.79769e+308	152.291	1.79769e+308	9.24844	0.000759914	0.0272189	1	nhl repeat-containing protein	0	1284	0	0	0	0	1284	0	0	0	0	1284	0	0	0	0	121.284	1284	35	35	121.284	177.407	1284	7	7	177.407	158.181	1284	35	35	158.181	152.291
Fa_scaffold19.1|size873904.g10209.t1	13.1961	9.02151	11.3279	1.79769e+308	11.3279	1.79769e+308	9.24844	0.000759914	0.0272189	1	non-ribosomal peptide synthase	0	2466	0	0	0	0	2466	0	0	0	0	2466	0	0	0	0	9.02151	2466	5	5	9.02151	13.1961	2466	1	1	13.1961	11.766	2466	5	5	11.766	11.3279
Fa_scaffold2.1|size2665234.g2083.t1	12.6571	8.65307	10.8652	1.79769e+308	10.8652	1.79769e+308	9.24844	0.000759914	0.0272189	1	cell cycle checkpoint protein rad17	0	2571	0	0	0	0	2571	0	0	0	0	2571	0	0	0	0	8.65307	2571	5	5	8.65307	12.6571	2571	1	1	12.6571	11.2855	2571	5	5	11.2855	10.8652
Fa_scaffold2.1|size2665234.g2185.t1	37.1478	25.3962	31.8887	1.79769e+308	31.8887	1.79769e+308	9.24844	0.000759914	0.0272189	1	hypothetical protein FOXB_08636 [Fusarium oxysporum Fo5176]	0	876	0	0	0	0	876	0	0	0	0	876	0	0	0	0	25.3962	876	5	5	25.3962	37.1478	876	1	1	37.1478	33.1221	876	5	5	33.1221	31.8887
Fa_scaffold4.1|size1977933.g3175.t1	39.1594	26.7714	33.6155	1.79769e+308	33.6155	1.79769e+308	9.24844	0.000759914	0.0272189	1	nicotinamide mononucleotide adenylyl transferase	0	831	0	0	0	0	831	0	0	0	0	831	0	0	0	0	26.7714	831	5	5	26.7714	39.1594	831	1	1	39.1594	34.9157	831	5	5	34.9157	33.6155
Fa_scaffold4.1|size1977933.g3352.t1	245.729	167.993	210.94	1.79769e+308	210.94	1.79769e+308	9.24844	0.000759914	0.0272189	1	protein transport protein sec13	0	927	0	0	0	0	927	0	0	0	0	927	0	0	0	0	167.993	927	35	35	167.993	245.729	927	7	7	245.729	219.099	927	35	35	219.099	210.94
Fa_scaffold4.1|size1977933.g3464.t1	17.9292	12.2573	15.3909	1.79769e+308	15.3909	1.79769e+308	9.24844	0.000759914	0.0272189	1	duf300 domain protein	0	1815	0	0	0	0	1815	0	0	0	0	1815	0	0	0	0	12.2573	1815	5	5	12.2573	17.9292	1815	1	1	17.9292	15.9862	1815	5	5	15.9862	15.3909
Fa_scaffold4.1|size1977933.g3617.t1	12.5111	8.55326	10.7399	1.79769e+308	10.7399	1.79769e+308	9.24844	0.000759914	0.0272189	1	phd finger domain	0	2601	0	0	0	0	2601	0	0	0	0	2601	0	0	0	0	8.55326	2601	5	5	8.55326	12.5111	2601	1	1	12.5111	11.1553	2601	5	5	11.1553	10.7399
Fa_scaffold7.1|size1847925.g5268.t1	73.5401	50.2758	63.1288	1.79769e+308	63.1288	1.79769e+308	9.24844	0.000759914	0.0272189	1	acyl binding Family protein	0	885	0	0	0	0	885	0	0	0	0	885	0	0	0	0	50.2758	885	10	10	50.2758	73.5401	885	2	2	73.5401	65.5705	885	10	10	65.5705	63.1288
Fa_scaffold9.1|size1669964.g6118.t1	84.3044	57.6348	72.3691	1.79769e+308	72.3691	1.79769e+308	9.24844	0.000759914	0.0272189	1	chalcone subgroup	0	1158	0	0	0	0	1158	0	0	0	0	1158	0	0	0	0	57.6348	1158	15	15	57.6348	84.3044	1158	3	3	84.3044	75.1682	1158	15	15	75.1682	72.3691
Fa_scaffold31.1|size289611.g12583.t1	174.673	121.48	144.891	1.79769e+308	144.891	1.79769e+308	9.23918	0.00076285	0.0272503	1	5-aminolevulinate synthase	0	1863	0	0	0	0	1863	0	0	0	0	1863	0	0	0	0	138.522	1863	58	58	138.522	174.673	1863	10	10	174.673	121.48	1863	39	39	121.48	144.891
Fa_scaffold1.1|size4337333.g756.t1	559.026	388.389	495.349	1.79769e+308	495.349	1.79769e+308	9.20672	0.000773256	0.0275475	1	gdp-mannose transporter	0	1173	0	0	0	0	1173	0	0	0	0	1173	0	0	0	0	538.633	1173	142	142	538.633	388.389	1173	14	14	388.389	559.026	1173	113	113	559.026	495.349
Fa_scaffold2.1|size2665234.g2138.t1	208.053	142.278	179.842	1.79769e+308	179.842	1.79769e+308	9.19666	0.000776516	0.0275893	1	hypothetical protein FOXB_02189 [Fusarium oxysporum Fo5176]	0	1032	0	0	0	0	1032	0	0	0	0	1032	0	0	0	0	142.278	1032	33	33	142.278	189.195	1032	6	6	189.195	208.053	1032	37	37	208.053	179.842
Fa_scaffold10.1|size1436644.g6732.t1	244.614	168.827	203.218	1.79769e+308	203.218	1.79769e+308	9.17205	0.000784567	0.0278006	1	pre-rrna processing nucleolar protein	0	1542	0	0	0	0	1542	0	0	0	0	1542	0	0	0	0	196.213	1542	67	68	196.213	168.827	1542	8	8	168.827	244.614	1542	65	65	244.614	203.218
Fa_scaffold8.1|size1722064.g5839.t1	35.9773	25.6627	29.5652	1.79769e+308	29.5652	1.79769e+308	9.14999	0.000791869	0.0279843	1	atp-nad kinase	0	1809	0	0	0	0	1809	0	0	0	0	1809	0	0	0	0	27.0555	1809	11	11	27.0555	35.9773	1809	2	2	35.9773	25.6627	1809	8	8	25.6627	29.5652
Fa_scaffold1.1|size4337333.g720.t1	36.3539	25.4828	32.6136	1.79769e+308	32.6136	1.79769e+308	9.14356	0.000794016	0.0279854	1	glycoside hydrolase Family 2 protein	0	3831	0	0	0	0	3831	0	0	0	0	3831	0	0	0	0	36.0041	3831	31	31	36.0041	25.4828	3831	3	3	25.4828	36.3539	3831	24	24	36.3539	32.6136
Fa_scaffold9.1|size1669964.g6372.t1	162.302	110.947	135.466	1.79769e+308	135.466	1.79769e+308	9.10994	0.000805349	0.0283057	1	rna-binding la domain protein	0	1203	0	0	0	0	1203	0	0	0	0	1203	0	0	0	0	133.149	1203	36	36	133.149	162.302	1203	6	6	162.302	110.947	1203	23	23	110.947	135.466
Fa_scaffold10.1|size1436644.g6572.t1	1519.82	1034.89	1311.8	1.79769e+308	1311.8	1.79769e+308	9.09939	0.000808944	0.0283057	1	wsc domain containing protein	0	849	0	0	0	0	849	0	0	0	0	849	0	0	0	0	1519.82	849	290	290	1519.82	1034.89	849	27	27	1034.89	1380.69	849	202	202	1380.69	1311.8
Fa_scaffold7.1|size1847925.g5325.t1	229.351	159.532	189.269	1.79769e+308	189.269	1.79769e+308	9.09587	0.000810151	0.0283057	1	serine hydroxymethyltransferase	0	1455	0	0	0	0	1455	0	0	0	0	1455	0	0	0	0	229.351	1455	75	75	229.351	178.922	1455	8	8	178.922	159.532	1455	40	40	159.532	189.269
Fa_scaffold3.1|size2333811.g2819.t1	115.764	79.6853	95.9379	1.79769e+308	95.9379	1.79769e+308	9.07898	0.000815961	0.0283057	1	glycoside hydrolase Family 115 protein	0	3267	0	0	0	0	3267	0	0	0	0	3267	0	0	0	0	115.764	3267	85	85	115.764	79.6853	3267	8	8	79.6853	92.3647	3267	52	52	92.3647	95.9379
Fa_scaffold1.1|size4337333.g474.t1	49.1258	34.4354	40.4094	1.79769e+308	40.4094	1.79769e+308	9.06664	0.000820238	0.0283057	1	d-isomer specific 2-hydroxyacid dehydrogenase nad-binding protein	0	945	0	0	0	0	945	0	0	0	0	945	0	0	0	0	37.6669	945	8	8	37.6669	34.4354	945	1	1	34.4354	49.1258	945	8	8	49.1258	40.4094
Fa_scaffold1.1|size4337333.g539.t1	78.1547	54.7837	64.2877	1.79769e+308	64.2877	1.79769e+308	9.06664	0.000820238	0.0283057	1	hypothetical protein NECHADRAFT_62268 [Nectria haematococca mpVI 77-13-4]	0	1188	0	0	0	0	1188	0	0	0	0	1188	0	0	0	0	59.9247	1188	16	16	59.9247	54.7837	1188	2	2	54.7837	78.1547	1188	16	16	78.1547	64.2877
Fa_scaffold4.1|size1977933.g3225.t1	29.8738	20.9405	24.5733	1.79769e+308	24.5733	1.79769e+308	9.06664	0.000820238	0.0283057	1	longevity-assurance protein	0	1554	0	0	0	0	1554	0	0	0	0	1554	0	0	0	0	22.9056	1554	8	8	22.9056	20.9405	1554	1	1	20.9405	29.8738	1554	8	8	29.8738	24.5733
Fa_scaffold6.1|size1899268.g4329.t1	99.5153	69.7567	81.8583	1.79769e+308	81.8583	1.79769e+308	9.06664	0.000820238	0.0283057	1	hypothetical protein FG08504.1 [Gibberella zeae PH-1]	0	933	0	0	0	0	933	0	0	0	0	933	0	0	0	0	76.3028	933	16	16	76.3028	69.7567	933	2	2	69.7567	99.5153	933	16	16	99.5153	81.8583
Fa_scaffold9.1|size1669964.g5981.t1	276.639	189.538	229.715	1.79769e+308	229.715	1.79769e+308	9.05491	0.000824332	0.0283729	1	alpha-galactosidase	0	2235	0	0	0	0	2235	0	0	0	0	2235	0	0	0	0	222.968	2235	112	112	222.968	276.639	2235	19	19	276.639	189.538	2235	73	73	189.538	229.715
Fa_scaffold8.1|size1722064.g5850.t1	254.997	178.392	209.724	1.79769e+308	209.724	1.79769e+308	9.04522	0.000827733	0.028416	1	importin alpha subunit	0	1659	0	0	0	0	1659	0	0	0	0	1659	0	0	0	0	195.785	1659	73	73	195.785	254.997	1659	13	13	254.997	178.392	1659	51	51	178.392	209.724
Fa_scaffold8.1|size1722064.g5600.t1	780.598	565.593	639.032	1.79769e+308	639.032	1.79769e+308	9.0259	0.000834565	0.0285676	1	scf complex subunit skp1	0	513	0	0	0	0	513	0	0	0	0	513	0	0	0	0	780.598	513	90	90	780.598	570.903	513	9	9	570.903	565.593	513	50	50	565.593	639.032
Fa_scaffold9.1|size1669964.g6117.t1	748.499	506.877	629.367	1.79769e+308	629.367	1.79769e+308	9.02054	0.000836472	0.0285676	1	glutaredoxin	0	321	0	0	0	0	321	0	0	0	0	321	0	0	0	0	748.499	321	54	54	748.499	506.877	321	5	5	506.877	632.725	321	35	35	632.725	629.367
Fa_scaffold18.1|size882988.g10025.t1	588.241	402.81	515.877	1.79769e+308	515.877	1.79769e+308	9.00824	0.000840869	0.0286437	1	dihydrolipoamide acetyltransferase component of pyruvate dehydrogenase	0	1383	0	0	0	0	1383	0	0	0	0	1383	0	0	0	0	556.578	1383	173	173	556.578	588.241	1383	25	25	588.241	402.81	1383	96	96	402.81	515.877
Fa_scaffold30.1|size378245.g12542.t1	3004.18	2478.17	2506.34	11.7247	2506.34	11.7247	8.99299	0.000846363	0.028667	1	60s acidic ribosomal protein p0	0	939	0	0	0	701.095	939	1	1	701.095	0	939	0	0	0	233.698	3004.18	939	633	634	3004.18	2737.78	939	78	79	2737.78	2478.17	939	401	401	2478.17	2740.04
Fa_scaffold3.1|size2333811.g2925.t1	196.489	137.265	176.547	1.79769e+308	176.547	1.79769e+308	8.98847	0.000847999	0.028667	1	zinc carboxypeptidase a 1 precursor	0	1329	0	0	0	0	1329	0	0	0	0	1329	0	0	0	0	137.265	1329	41	41	137.265	195.886	1329	8	8	195.886	196.489	1329	45	45	196.489	176.547
Fa_scaffold13.1|size1292936.g8125.t1	34.7665	23.7682	28.8112	1.79769e+308	28.8112	1.79769e+308	8.98233	0.000850228	0.028667	1	calcium dependent mitochondrial carrier protein	0	1872	0	0	0	0	1872	0	0	0	0	1872	0	0	0	0	23.7682	1872	10	10	23.7682	34.7665	1872	2	2	34.7665	27.899	1872	9	9	27.899	28.8112
Fa_scaffold2.1|size2665234.g2029.t1	23.0791	15.778	19.1258	1.79769e+308	19.1258	1.79769e+308	8.98233	0.000850228	0.028667	1	fungal specific transcription Factor domain-containing protein	0	2820	0	0	0	0	2820	0	0	0	0	2820	0	0	0	0	15.778	2820	10	10	15.778	23.0791	2820	2	2	23.0791	18.5202	2820	9	9	18.5202	19.1258
Fa_scaffold4.1|size1977933.g3566.t1	606.737	422.617	498.032	1.79769e+308	498.032	1.79769e+308	8.94189	0.000865095	0.0290941	1	mitochondrial membrane fission protein	0	462	0	0	0	0	462	0	0	0	0	462	0	0	0	0	606.737	462	63	63	606.737	422.617	462	6	6	422.617	464.742	462	37	37	464.742	498.032
Fa_scaffold19.1|size873904.g10378.t1	451.965	316.711	370.405	1.79769e+308	370.405	1.79769e+308	8.93486	0.000867713	0.029108	1	phosphate transporter	0	576	0	0	0	0	576	0	0	0	0	576	0	0	0	0	316.711	576	41	41	316.711	451.965	576	8	8	451.965	342.538	576	34	34	342.538	370.405
Fa_scaffold13.1|size1292936.g8198.t1	40.6579	27.3955	34.1995	1.79769e+308	34.1995	1.79769e+308	8.92374	0.000871871	0.0291735	1	pentafunctional arom polypeptide	0	4710	0	0	0	0	4710	0	0	0	0	4710	0	0	0	0	27.3955	4710	29	29	27.3955	34.5451	4710	5	5	34.5451	40.6579	4710	33	33	40.6579	34.1995
Fa_scaffold9.1|size1669964.g6364.t1	1771.52	1205.24	1466.88	1.79769e+308	1466.88	1.79769e+308	8.89668	0.000882099	0.0294412	1	peptidase inhibitor i9	0	216	0	0	0	0	216	0	0	0	0	216	0	0	0	0	1771.52	216	86	86	1771.52	1205.24	216	8	8	1205.24	1423.88	216	53	53	1423.88	1466.88
Fa_scaffold25.1|size565174.g11755.t1	103.857	69.6775	88.1779	1.79769e+308	88.1779	1.79769e+308	8.84698	0.000901274	0.0300054	1	lysosomal cobalamin transporter	0	1788	0	0	0	0	1788	0	0	0	0	1788	0	0	0	0	69.6775	1788	28	28	69.6775	90.9997	1788	5	5	90.9997	103.857	1788	32	32	103.857	88.1779
Fa_scaffold31.1|size289611.g12564.t1	99.6369	68.493	81.7322	1.79769e+308	81.7322	1.79769e+308	8.79961	0.000920029	0.0305293	1	d-lactate dehydrogenase 2	0	1689	0	0	0	0	1689	0	0	0	0	1689	0	0	0	0	68.493	1689	26	26	68.493	77.0669	1689	4	4	77.0669	99.6369	1689	29	29	99.6369	81.7322
Fa_scaffold1.1|size4337333.g563.t1	226.541	152.346	195.331	1.79769e+308	195.331	1.79769e+308	8.79363	0.000922433	0.0305293	1	serine-rich protein	0	2514	0	0	0	0	2514	0	0	0	0	2514	0	0	0	0	226.541	2514	128	128	226.541	207.106	2514	16	16	207.106	152.346	2514	66	66	152.346	195.331
Fa_scaffold28.1|size399142.g12321.t1	179.647	122.222	157.836	1.79769e+308	157.836	1.79769e+308	8.78989	0.00092394	0.0305293	1	phosphoinositide phosphatase	0	2130	0	0	0	0	2130	0	0	0	0	2130	0	0	0	0	179.647	2130	86	86	179.647	122.222	2130	8	8	122.222	171.638	2130	63	63	171.638	157.836
Fa_scaffold4.1|size1977933.g3153.t1	222.849	149.961	192.617	1.79769e+308	192.617	1.79769e+308	8.77969	0.000928061	0.030589	1	thioredoxin-like protein	0	651	0	0	0	0	651	0	0	0	0	651	0	0	0	0	205.042	651	30	30	205.042	149.961	651	3	3	149.961	222.849	651	25	25	222.849	192.617
Fa_scaffold10.1|size1436644.g6760.t1	109.104	74.808	96.878	1.79769e+308	96.878	1.79769e+308	8.76217	0.000935198	0.0307475	1	vacuolar protein sorting-associated protein vps4	0	1305	0	0	0	0	1305	0	0	0	0	1305	0	0	0	0	109.104	1305	32	32	109.104	74.808	1305	3	3	74.808	106.722	1305	24	24	106.722	96.878
Fa_scaffold10.1|size1436644.g6711.t1	92.9757	66.3199	75.6987	1.79769e+308	75.6987	1.79769e+308	8.75224	0.000939275	0.030805	1	nadp-dependent leukotriene b4 12-hydroxydehydrogenase	0	1050	0	0	0	0	1050	0	0	0	0	1050	0	0	0	0	67.8005	1050	16	16	67.8005	92.9757	1050	3	3	92.9757	66.3199	1050	12	12	66.3199	75.6987
Fa_scaffold1.1|size4337333.g584.t1	2508.41	1677.8	2096.6	1.79769e+308	2096.6	1.79769e+308	8.74304	0.000943068	0.0308528	1	ribosomal protein l28e	0	480	0	0	0	0	480	0	0	0	0	480	0	0	0	0	1677.8	480	181	181	1677.8	2508.41	480	37	37	2508.41	2103.58	480	174	174	2103.58	2096.6
Fa_scaffold7.1|size1847925.g5135.t1	19.671	13.8324	16.012	1.79769e+308	16.012	1.79769e+308	8.69905	0.000961481	0.0312935	1	histone acetylase complex subunit	0	11580	0	0	0	0	11580	0	0	0	0	11580	0	0	0	0	13.8324	11580	36	36	13.8324	19.671	11580	7	7	19.671	14.5325	11580	29	29	14.5325	16.012
Fa_scaffold1.1|size4337333.g294.t1	101.375	69.3054	83.006	1.79769e+308	83.006	1.79769e+308	8.69395	0.000963643	0.0312935	1	septum-promoting gtp-binding protein 1	0	963	0	0	0	0	963	0	0	0	0	963	0	0	0	0	69.3054	963	15	15	69.3054	101.375	963	3	3	101.375	78.3373	963	13	13	78.3373	83.006
Fa_scaffold24.1|size742822.g11587.t1	51.4897	35.201	42.1597	1.79769e+308	42.1597	1.79769e+308	8.69395	0.000963643	0.0312935	1	iq calmodulin-binding motif protein	0	1896	0	0	0	0	1896	0	0	0	0	1896	0	0	0	0	35.201	1896	15	15	35.201	51.4897	1896	3	3	51.4897	39.7884	1896	13	13	39.7884	42.1597
Fa_scaffold4.1|size1977933.g3331.t1	601.383	401.165	514.879	1.79769e+308	514.879	1.79769e+308	8.67125	0.000973343	0.0315311	1	nadh-ubiquinone oxidoreductase 51 kda mitochondrial precursor	0	1461	0	0	0	0	1461	0	0	0	0	1461	0	0	0	0	542.091	1461	178	178	542.091	601.383	1461	27	27	601.383	401.165	1461	101	101	401.165	514.879
Fa_scaffold7.1|size1847925.g5433.t1	402.827	268.072	337.29	1.79769e+308	337.29	1.79769e+308	8.6609	0.00097781	0.0315585	1	dihydrolipoyl dehydrogenase	0	1527	0	0	0	0	1527	0	0	0	0	1527	0	0	0	0	268.072	1527	92	92	268.072	340.972	1527	16	16	340.972	402.827	1527	106	106	402.827	337.29
Fa_scaffold11.1|size1379917.g7318.t1	33.4902	23.3272	27.2588	1.79769e+308	27.2588	1.79769e+308	8.65063	0.000982263	0.0315585	1	glycoside hydrolase Family 3 protein	0	2790	0	0	0	0	2790	0	0	0	0	2790	0	0	0	0	33.4902	2790	21	21	33.4902	23.3272	2790	2	2	23.3272	24.9591	2790	12	12	24.9591	27.2588
Fa_scaffold8.1|size1722064.g5571.t1	50.8089	35.3904	41.3552	1.79769e+308	41.3552	1.79769e+308	8.65063	0.000982263	0.0315585	1	sorting nexin-41	0	1839	0	0	0	0	1839	0	0	0	0	1839	0	0	0	0	50.8089	1839	21	21	50.8089	35.3904	1839	2	2	35.3904	37.8662	1839	12	12	37.8662	41.3552
Fa_scaffold10.1|size1436644.g6733.t1	202171	134852	-167694	-31.5367	-167694	-31.5367	-8.64724	0.000983741	0.0315585	1	ubiquitin	173266	465	80	102	173266	206701	465	102	146	206701	139589	465	26	32	139589	173185	4736.47	465	470	495	4736.47	7208.12	465	92	103	7208.12	4530.07	465	344	363	4530.07	5491.55
Fa_scaffold18.1|size882988.g9957.t1	100.243	66.6492	85.3438	1.79769e+308	85.3438	1.79769e+308	8.63668	0.000988356	0.0316298	1	serine palmitoyltransferase 2	0	1953	0	0	0	0	1953	0	0	0	0	1953	0	0	0	0	100.243	1953	44	44	100.243	66.6492	1953	4	4	66.6492	89.1396	1953	30	30	89.1396	85.3438
Fa_scaffold1.1|size4337333.g102.t1	304.944	202.751	260.169	1.79769e+308	260.169	1.79769e+308	8.62334	0.000994221	0.0317406	1	basic proline-rich protein	0	3531	0	0	0	0	3531	0	0	0	0	3531	0	0	0	0	304.944	3531	242	242	304.944	202.751	3531	22	22	202.751	272.811	3531	166	166	272.811	260.169
Fa_scaffold9.1|size1669964.g6354.t1	302.456	208.654	246.37	1.79769e+308	246.37	1.79769e+308	8.6163	0.000997335	0.0317633	1	heat shock protein	0	2367	0	0	0	0	2367	0	0	0	0	2367	0	0	0	0	208.654	2367	111	111	208.654	302.456	2367	22	22	302.456	228.001	2367	93	93	228.001	246.37
Fa_scaffold12.1|size1301765.g7394.t1	72.0287	47.8903	59.8999	1.79769e+308	59.8999	1.79769e+308	8.59594	0.00100641	0.0318224	1	c2h2 finger domain	0	1359	0	0	0	0	1359	0	0	0	0	1359	0	0	0	0	72.0287	1359	22	22	72.0287	47.8903	1359	2	2	47.8903	59.7806	1359	14	14	59.7806	59.8999
Fa_scaffold22.1|size801649.g11092.t1	59.3254	39.4442	49.3357	1.79769e+308	49.3357	1.79769e+308	8.59594	0.00100641	0.0318224	1	pyridoxamine phosphate oxidase Family protein	0	825	0	0	0	0	825	0	0	0	0	825	0	0	0	0	59.3254	825	11	11	59.3254	39.4442	825	1	1	39.4442	49.2375	825	7	7	49.2375	49.3357
Fa_scaffold6.1|size1899268.g4315.t1	105.938	70.4361	88.0995	1.79769e+308	88.0995	1.79769e+308	8.59594	0.00100641	0.0318224	1	mitochondrial 2-oxodicarboxylate carrier 2	0	924	0	0	0	0	924	0	0	0	0	924	0	0	0	0	105.938	924	22	22	105.938	70.4361	924	2	2	70.4361	87.9241	924	14	14	87.9241	88.0995
Fa_scaffold40.1|size105120.g13047.t1	250.181	168.432	219.38	1.79769e+308	219.38	1.79769e+308	8.54978	0.00102737	0.0323771	1	short chain dehydrogenase reductase Family	0	951	0	0	0	0	951	0	0	0	0	951	0	0	0	0	168.432	951	36	36	168.432	239.527	951	7	7	239.527	250.181	951	41	41	250.181	219.38
Fa_scaffold1.1|size4337333.g1214.t1	1041.33	742.783	843.87	1.79769e+308	843.87	1.79769e+308	8.54655	0.00102885	0.0323771	1	snrnp and snornp protein	0	375	0	0	0	0	375	0	0	0	0	375	0	0	0	0	747.501	375	63	63	747.501	1041.33	375	12	12	1041.33	742.783	375	48	48	742.783	843.87
Fa_scaffold9.1|size1669964.g6156.t1	171.151	118.849	138.92	1.79769e+308	138.92	1.79769e+308	8.53512	0.00103414	0.032466	1	dihydroxy-acid dehydratase	0	1797	0	0	0	0	1797	0	0	0	0	1797	0	0	0	0	118.849	1797	48	48	118.849	126.762	1797	7	7	126.762	171.151	1797	53	53	171.151	138.92
Fa_scaffold10.1|size1436644.g6523.t1	1252.47	1006.29	1051.6	11.538	1051.6	11.538	8.44836	0.00107534	0.0335911	1	plasma membrane fusion protein prm1	0	2199	0	0	0	299.376	2199	1	1	299.376	0	2199	0	0	0	99.792	1252.47	2199	619	619	1252.47	1006.29	2199	68	68	1006.29	1195.43	2199	453	453	1195.43	1151.4
Fa_scaffold17.1|size1114751.g9462.t1	650.83	444.896	528.387	1.79769e+308	528.387	1.79769e+308	8.44648	0.00107626	0.0335911	1	ethyl tert-butyl ether degradation	0	300	0	0	0	0	300	0	0	0	0	300	0	0	0	0	489.435	300	33	33	489.435	650.83	300	6	6	650.83	444.896	300	23	23	444.896	528.387
Fa_scaffold2.1|size2665234.g1595.t1	56.0198	36.958	47.8368	1.79769e+308	47.8368	1.79769e+308	8.44374	0.0010776	0.0335911	1	peptidoglycan binding domain containing protein	0	1761	0	0	0	0	1761	0	0	0	0	1761	0	0	0	0	50.5327	1761	20	20	50.5327	36.958	1761	2	2	36.958	56.0198	1761	17	17	56.0198	47.8368
Fa_scaffold11.1|size1379917.g7156.t1	282.34	185.278	237.245	1.79769e+308	237.245	1.79769e+308	8.40418	0.00109711	0.033965	1	hypothetical protein FOXB_04795 [Fusarium oxysporum Fo5176]	0	1932	0	0	0	0	1932	0	0	0	0	1932	0	0	0	0	244.119	1932	106	106	244.119	185.278	1932	11	11	185.278	282.34	1932	94	94	282.34	237.245
Fa_scaffold9.1|size1669964.g5969.t1	215.359	148.591	174.312	1.79769e+308	174.312	1.79769e+308	8.40391	0.00109725	0.033965	1	alcohol dehydrogenase	0	1095	0	0	0	0	1095	0	0	0	0	1095	0	0	0	0	215.359	1095	53	53	215.359	148.591	1095	5	5	148.591	158.986	1095	30	30	158.986	174.312
Fa_scaffold4.1|size1977933.g3170.t1	149.41	98.0586	125.119	1.79769e+308	125.119	1.79769e+308	8.40379	0.0010973	0.033965	1	lactoylglutathione lyase	0	1089	0	0	0	0	1089	0	0	0	0	1089	0	0	0	0	98.0586	1089	24	24	98.0586	149.41	1089	5	5	149.41	127.89	1089	24	24	127.89	125.119
Fa_scaffold15.1|size1206408.g8801.t1	118.607	78.8345	103.163	1.79769e+308	103.163	1.79769e+308	8.37997	0.00110927	0.0340519	1	glycosyl Family 2	0	3018	0	0	0	0	3018	0	0	0	0	3018	0	0	0	0	112.046	3018	76	76	112.046	118.607	3018	11	11	118.607	78.8345	3018	41	41	78.8345	103.163
Fa_scaffold5.1|size1921322.g3771.t1	125.51	82.8028	103.403	1.79769e+308	103.403	1.79769e+308	8.37164	0.00111349	0.0340519	1	hypothetical protein FOXB_08809 [Fusarium oxysporum Fo5176]	0	786	0	0	0	0	786	0	0	0	0	786	0	0	0	0	101.895	786	18	18	101.895	82.8028	786	2	2	82.8028	125.51	786	17	17	125.51	103.403
Fa_scaffold1.1|size4337333.g475.t1	204.839	135.268	176.581	1.79769e+308	176.581	1.79769e+308	8.3618	0.0011185	0.0340519	1	xylosidase : arabinofuranosidase	0	1716	0	0	0	0	1716	0	0	0	0	1716	0	0	0	0	204.839	1716	79	79	204.839	189.636	1716	10	10	189.636	135.268	1716	40	40	135.268	176.581
Fa_scaffold16.1|size1203535.g9068.t1	58.0587	38.602	50.5769	1.79769e+308	50.5769	1.79769e+308	8.36081	0.00111901	0.0340519	1	aldo-keto reductase	0	843	0	0	0	0	843	0	0	0	0	843	0	0	0	0	58.0587	843	11	11	58.0587	38.602	843	1	1	38.602	55.0699	843	8	8	55.0699	50.5769
Fa_scaffold24.1|size742822.g11514.t1	35.6991	23.7356	31.0987	1.79769e+308	31.0987	1.79769e+308	8.36081	0.00111901	0.0340519	1	bzip transcription Factor	0	1371	0	0	0	0	1371	0	0	0	0	1371	0	0	0	0	35.6991	1371	11	11	35.6991	23.7356	1371	1	1	23.7356	33.8613	1371	8	8	33.8613	31.0987
Fa_scaffold9.1|size1669964.g6315.t1	155.946	105.774	126.48	1.79769e+308	126.48	1.79769e+308	8.35898	0.00111994	0.0340519	1	signal recognition particle protein	0	1935	0	0	0	0	1935	0	0	0	0	1935	0	0	0	0	105.774	1935	46	46	105.774	117.721	1935	7	7	117.721	155.946	1935	52	52	155.946	126.48
Fa_scaffold1.1|size4337333.g601.t1	309.317	203.022	263.876	1.79769e+308	263.876	1.79769e+308	8.34054	0.00112943	0.0340519	1	sphinganine hydroxylase	0	1122	0	0	0	0	1122	0	0	0	0	1122	0	0	0	0	309.317	1122	78	78	309.317	203.022	1122	7	7	203.022	279.288	1122	54	54	279.288	263.876
Fa_scaffold16.1|size1203535.g9291.t1	42.7615	27.9601	35.9171	1.79769e+308	35.9171	1.79769e+308	8.33564	0.00113197	0.0340519	1	umta methyltransferase Family protein	0	2283	0	0	0	0	2283	0	0	0	0	2283	0	0	0	0	37.0297	2283	19	19	37.0297	42.7615	2283	3	3	42.7615	27.9601	2283	11	11	27.9601	35.9171
Fa_scaffold19.1|size873904.g10202.t1	129.647	84.7714	108.896	1.79769e+308	108.896	1.79769e+308	8.33564	0.00113197	0.0340519	1	l-xylulose reductase	0	753	0	0	0	0	753	0	0	0	0	753	0	0	0	0	112.269	753	19	19	112.269	129.647	753	3	3	129.647	84.7714	753	11	11	84.7714	108.896
Fa_scaffold9.1|size1669964.g6057.t1	53.7876	35.1696	45.1783	1.79769e+308	45.1783	1.79769e+308	8.33564	0.00113197	0.0340519	1	acylase acy 1	0	1815	0	0	0	0	1815	0	0	0	0	1815	0	0	0	0	46.5778	1815	19	19	46.5778	53.7876	1815	3	3	53.7876	35.1696	1815	11	11	35.1696	45.1783
Fa_scaffold1.1|size4337333.g868.t1	197.221	128.955	167.152	1.79769e+308	167.152	1.79769e+308	8.30722	0.00114682	0.0340519	1	dolichyl-diphosphooligosaccharide-protein glycotransferase	0	990	0	0	0	0	990	0	0	0	0	990	0	0	0	0	175.28	990	39	39	175.28	197.221	990	6	6	197.221	128.955	990	22	22	128.955	167.152
Fa_scaffold1.1|size4337333.g1158.t1	251.674	168.616	204.425	1.79769e+308	204.425	1.79769e+308	8.2932	0.00115424	0.0340519	1	opy2 protein	0	1293	0	0	0	0	1293	0	0	0	0	1293	0	0	0	0	168.616	1293	49	49	168.616	251.674	1293	10	10	251.674	192.984	1293	43	43	192.984	204.425
Fa_scaffold37.1|size166085.g12907.t1	493.053	322.388	419.129	1.79769e+308	419.129	1.79769e+308	8.28806	0.00115698	0.0340519	1	atp synthase subunit g	0	594	0	0	0	0	594	0	0	0	0	594	0	0	0	0	441.945	594	59	59	441.945	493.053	594	9	9	493.053	322.388	594	33	33	322.388	419.129
Fa_scaffold28.1|size399142.g12298.t1	337.341	219.983	285.03	1.79769e+308	285.03	1.79769e+308	8.26852	0.00116744	0.0340519	1	beta-flanking protein	0	765	0	0	0	0	765	0	0	0	0	765	0	0	0	0	337.341	765	58	58	337.341	297.765	765	7	7	297.765	219.983	765	29	29	219.983	285.03
Fa_scaffold8.1|size1722064.g5541.t1	265.102	172.875	224.595	1.79769e+308	224.595	1.79769e+308	8.25489	0.00117482	0.0340519	1	udp-glc gal endoplasmic reticulum nucleotide sugar transporter	0	1242	0	0	0	0	1242	0	0	0	0	1242	0	0	0	0	265.102	1242	74	74	265.102	235.808	1242	9	9	235.808	172.875	1242	37	37	172.875	224.595
Fa_scaffold1.1|size4337333.g1067.t1	185.484	121.902	151.992	1.79769e+308	151.992	1.79769e+308	8.24558	0.00117988	0.0340519	1	an1-type zinc finger protein	0	219	0	0	0	0	219	0	0	0	0	219	0	0	0	0	121.902	219	6	6	121.902	148.591	219	1	1	148.591	185.484	219	7	7	185.484	151.992
Fa_scaffold10.1|size1436644.g6602.t1	105.784	69.522	86.683	1.79769e+308	86.683	1.79769e+308	8.24558	0.00117988	0.0340519	1	hypothetical protein FG10817.1 [Gibberella zeae PH-1]	0	384	0	0	0	0	384	0	0	0	0	384	0	0	0	0	69.522	384	6	6	69.522	84.7435	384	1	1	84.7435	105.784	384	7	7	105.784	86.683
Fa_scaffold12.1|size1301765.g7766.t1	15.5101	10.1934	12.7095	1.79769e+308	12.7095	1.79769e+308	8.24558	0.00117988	0.0340519	1	cyclopropane-Fatty-acyl-phospholipid synthase	0	2619	0	0	0	0	2619	0	0	0	0	2619	0	0	0	0	10.1934	2619	6	6	10.1934	12.4252	2619	1	1	12.4252	15.5101	2619	7	7	15.5101	12.7095
Fa_scaffold14.1|size1222130.g8262.t1	36.5954	24.0509	29.9876	1.79769e+308	29.9876	1.79769e+308	8.24558	0.00117988	0.0340519	1	methyltransferase domain-containing protein	0	1110	0	0	0	0	1110	0	0	0	0	1110	0	0	0	0	24.0509	1110	6	6	24.0509	29.3167	1110	1	1	29.3167	36.5954	1110	7	7	36.5954	29.9876
Fa_scaffold17.1|size1114751.g9520.t1	82.731	54.3716	67.7928	1.79769e+308	67.7928	1.79769e+308	8.24558	0.00117988	0.0340519	1	chitin synthase 1	0	2946	0	0	0	0	2946	0	0	0	0	2946	0	0	0	0	54.3716	2946	36	36	54.3716	66.2759	2946	6	6	66.2759	82.731	2946	42	42	82.731	67.7928
Fa_scaffold2.1|size2665234.g1935.t1	23.5484	15.4762	19.2964	1.79769e+308	19.2964	1.79769e+308	8.24558	0.00117988	0.0340519	1	let1 protein	0	1725	0	0	0	0	1725	0	0	0	0	1725	0	0	0	0	15.4762	1725	6	6	15.4762	18.8646	1725	1	1	18.8646	23.5484	1725	7	7	23.5484	19.2964
Fa_scaffold24.1|size742822.g11536.t1	51.0955	33.5804	41.8695	1.79769e+308	41.8695	1.79769e+308	8.24558	0.00117988	0.0340519	1	negative regulator of dna transposition	0	1590	0	0	0	0	1590	0	0	0	0	1590	0	0	0	0	33.5804	1590	12	12	33.5804	40.9327	1590	2	2	40.9327	51.0955	1590	14	14	51.0955	41.8695
Fa_scaffold24.1|size742822.g11558.t1	27.3542	17.9774	22.415	1.79769e+308	22.415	1.79769e+308	8.24558	0.00117988	0.0340519	1	sugar transporter	0	1485	0	0	0	0	1485	0	0	0	0	1485	0	0	0	0	17.9774	1485	6	6	17.9774	21.9135	1485	1	1	21.9135	27.3542	1485	7	7	27.3542	22.415
Fa_scaffold3.1|size2333811.g2464.t1	86.6857	56.9707	71.0335	1.79769e+308	71.0335	1.79769e+308	8.24558	0.00117988	0.0340519	1	peroxidase catalase	0	2343	0	0	0	0	2343	0	0	0	0	2343	0	0	0	0	56.9707	2343	30	30	56.9707	69.4441	2343	5	5	69.4441	86.6857	2343	35	35	86.6857	71.0335
Fa_scaffold5.1|size1921322.g3801.t1	17.3928	11.4307	14.2523	1.79769e+308	14.2523	1.79769e+308	8.24558	0.00117988	0.0340519	1	glycogen debranching enzyme	0	4671	0	0	0	0	4671	0	0	0	0	4671	0	0	0	0	11.4307	4671	12	12	11.4307	13.9334	4671	2	2	13.9334	17.3928	4671	14	14	17.3928	14.2523
Fa_scaffold5.1|size1921322.g3953.t1	199.122	130.865	163.168	1.79769e+308	163.168	1.79769e+308	8.24558	0.00117988	0.0340519	1	hypothetical protein FG06188.1 [Gibberella zeae PH-1]	0	204	0	0	0	0	204	0	0	0	0	204	0	0	0	0	130.865	204	6	6	130.865	159.517	204	1	1	159.517	199.122	204	7	7	199.122	163.168
Fa_scaffold7.1|size1847925.g5305.t1	130.195	85.5655	106.687	1.79769e+308	106.687	1.79769e+308	8.24558	0.00117988	0.0340519	1	50s ribosomal protein mrp49	0	624	0	0	0	0	624	0	0	0	0	624	0	0	0	0	85.5655	624	12	12	85.5655	104.3	624	2	2	104.3	130.195	624	14	14	130.195	106.687
Fa_scaffold7.1|size1847925.g5400.t1	98.1182	64.4842	80.4017	1.79769e+308	80.4017	1.79769e+308	8.24558	0.00117988	0.0340519	1	caspase-like protein	0	1242	0	0	0	0	1242	0	0	0	0	1242	0	0	0	0	64.4842	1242	18	18	64.4842	78.6026	1242	3	3	78.6026	98.1182	1242	21	21	98.1182	80.4017
Fa_scaffold8.1|size1722064.g5462.t1	42.2694	27.7799	34.6371	1.79769e+308	34.6371	1.79769e+308	8.24558	0.00117988	0.0340519	1	wd domain-containing protein	0	2883	0	0	0	0	2883	0	0	0	0	2883	0	0	0	0	27.7799	2883	18	18	27.7799	33.8621	2883	3	3	33.8621	42.2694	2883	21	21	42.2694	34.6371
Fa_scaffold8.1|size1722064.g5793.t1	13.0195	8.55655	10.6687	1.79769e+308	10.6687	1.79769e+308	8.24558	0.00117988	0.0340519	1	carbon-nitrogen hydrolase	0	3120	0	0	0	0	3120	0	0	0	0	3120	0	0	0	0	8.55655	3120	6	6	8.55655	10.43	3120	1	1	10.43	13.0195	3120	7	7	13.0195	10.6687
Fa_scaffold5.1|size1921322.g3842.t1	176.856	115.639	151.235	1.79769e+308	151.235	1.79769e+308	8.23628	0.00118497	0.0340519	1	37s ribosomal protein s12	0	552	0	0	0	0	552	0	0	0	0	552	0	0	0	0	161.21	552	20	20	161.21	176.856	552	3	3	176.856	115.639	552	11	11	115.639	151.235
Fa_scaffold9.1|size1669964.g6478.t1	106.869	69.8773	91.3868	1.79769e+308	91.3868	1.79769e+308	8.23628	0.00118497	0.0340519	1	maltose permease	0	1827	0	0	0	0	1827	0	0	0	0	1827	0	0	0	0	97.4145	1827	40	40	97.4145	106.869	1827	6	6	106.869	69.8773	1827	22	22	69.8773	91.3868
Fa_scaffold10.1|size1436644.g6527.t1	260.319	175.358	231.593	1.79769e+308	231.593	1.79769e+308	8.23599	0.00118513	0.0340519	1	aspartate aminotransferase	0	1299	0	0	0	0	1299	0	0	0	0	1299	0	0	0	0	260.319	1299	76	76	260.319	175.358	1299	7	7	175.358	259.102	1299	58	58	259.102	231.593
Fa_scaffold10.1|size1436644.g6605.t1	76.9552	51.1659	62.4761	1.79769e+308	62.4761	1.79769e+308	8.20816	0.00120053	0.0344194	1	hypothetical protein FOXB_12222 [Fusarium oxysporum Fo5176]	0	1272	0	0	0	0	1272	0	0	0	0	1272	0	0	0	0	76.9552	1272	22	22	76.9552	51.1659	1272	2	2	51.1659	59.3073	1272	13	13	59.3073	62.4761
Fa_scaffold5.1|size1921322.g3818.t1	32.1975	20.8892	26.9548	1.79769e+308	26.9548	1.79769e+308	8.19233	0.00120939	0.0345026	1	hypothetical protein FOXB_10318 [Fusarium oxysporum Fo5176]	0	2343	0	0	0	0	2343	0	0	0	0	2343	0	0	0	0	20.8892	2343	11	11	20.8892	27.7776	2343	2	2	27.7776	32.1975	2343	13	13	32.1975	26.9548
Fa_scaffold4.1|size1977933.g3184.t1	206.375	137.306	181.61	1.79769e+308	181.61	1.79769e+308	8.1794	0.0012167	0.0345026	1	t-complex protein 1 subunit epsilon	0	1659	0	0	0	0	1659	0	0	0	0	1659	0	0	0	0	201.149	1659	75	75	201.149	137.306	1659	7	7	137.306	206.375	1659	59	59	206.375	181.61
Fa_scaffold18.1|size882988.g10132.t1	79.6315	51.9283	68.1198	1.79769e+308	68.1198	1.79769e+308	8.17518	0.00121909	0.0345026	1	udp-glucose 4-epimerase gal10	0	447	0	0	0	0	447	0	0	0	0	447	0	0	0	0	79.6315	447	8	8	79.6315	72.7998	447	1	1	72.7998	51.9283	447	4	4	51.9283	68.1198
Fa_scaffold2.1|size2665234.g2145.t1	36.396	23.7341	31.1345	1.79769e+308	31.1345	1.79769e+308	8.17518	0.00121909	0.0345026	1	thymidylate synthase	0	978	0	0	0	0	978	0	0	0	0	978	0	0	0	0	36.396	978	8	8	36.396	33.2735	978	1	1	33.2735	23.7341	978	4	4	23.7341	31.1345
Fa_scaffold4.1|size1977933.g3302.t1	323.593	211.018	276.814	1.79769e+308	276.814	1.79769e+308	8.17518	0.00121909	0.0345026	1	mitochondrial genome maintenance protein mgr2	0	330	0	0	0	0	330	0	0	0	0	330	0	0	0	0	323.593	330	24	24	323.593	295.832	330	3	3	295.832	211.018	330	12	12	211.018	276.814
Fa_scaffold6.1|size1899268.g4569.t1	113.677	74.13	97.2441	1.79769e+308	97.2441	1.79769e+308	8.17518	0.00121909	0.0345026	1	a chain anatomy of glycosynthesis: structure and kinetics of the humicola insolens cel7be197a and e197s glycosynthase mutants	0	2505	0	0	0	0	2505	0	0	0	0	2505	0	0	0	0	113.677	2505	64	64	113.677	103.925	2505	8	8	103.925	74.13	2505	32	32	74.13	97.2441
Fa_scaffold10.1|size1436644.g6630.t1	1548.09	1029.29	1362.71	1.79769e+308	1362.71	1.79769e+308	8.15713	0.00122941	0.0347202	1	60s ribosomal protein l26	0	411	0	0	0	0	411	0	0	0	0	411	0	0	0	0	1548.09	411	143	143	1548.09	1029.29	411	13	13	1029.29	1510.75	411	107	107	1510.75	1362.71
Fa_scaffold9.1|size1669964.g6301.t1	478.977	309.919	399.508	1.79769e+308	399.508	1.79769e+308	8.14252	0.00123783	0.0348837	1	nadh:ubiquinone oxidoreductase subunit	0	315	0	0	0	0	315	0	0	0	0	315	0	0	0	0	409.628	315	29	29	409.628	309.919	315	3	3	309.919	478.977	315	26	26	478.977	399.508
Fa_scaffold26.1|size533231.g11979.t1	142.258	98.302	114.226	1.79769e+308	114.226	1.79769e+308	8.1246	0.00124826	0.0351027	1	phenylalanyl-trna beta subunit	0	1830	0	0	0	0	1830	0	0	0	0	1830	0	0	0	0	102.118	1830	42	42	102.118	142.258	1830	8	8	142.258	98.302	1830	31	31	98.302	114.226
Fa_scaffold3.1|size2333811.g3034.t1	407.405	264.597	334.491	1.79769e+308	334.491	1.79769e+308	8.10831	0.00125784	0.0352971	1	dihydrolipoamide succinyltransferase	0	1278	0	0	0	0	1278	0	0	0	0	1278	0	0	0	0	264.597	1278	76	76	264.597	407.405	1278	16	16	407.405	331.47	1278	73	73	331.47	334.491
Fa_scaffold7.1|size1847925.g5345.t1	63.1384	41.8095	51.0763	1.79769e+308	51.0763	1.79769e+308	8.08971	0.00126889	0.0354604	1	mitochondrial ribosomal protein subunit s4	0	2022	0	0	0	0	2022	0	0	0	0	2022	0	0	0	0	41.8095	2022	19	19	41.8095	48.2811	2022	3	3	48.2811	63.1384	2022	22	22	63.1384	51.0763
Fa_scaffold1.1|size4337333.g825.t1	211.313	136.729	174.176	1.79769e+308	174.176	1.79769e+308	8.08948	0.00126903	0.0354604	1	37s ribosomal protein s11	0	714	0	0	0	0	714	0	0	0	0	714	0	0	0	0	174.487	714	28	28	174.487	136.729	714	3	3	136.729	211.313	714	26	26	211.313	174.176
Fa_scaffold1.1|size4337333.g1207.t1	308.339	199.031	254.732	1.79769e+308	254.732	1.79769e+308	8.06828	0.00128177	0.0357405	1	zz type zinc finger domain-containing protein	0	2616	0	0	0	0	2616	0	0	0	0	2616	0	0	0	0	256.827	2616	151	151	256.827	199.031	2616	16	16	199.031	308.339	2616	139	139	308.339	254.732
Fa_scaffold10.1|size1436644.g6635.t1	82.021	57.4938	65.7211	1.79769e+308	65.7211	1.79769e+308	8.06383	0.00128446	0.0357405	1	g2 m phase checkpoint control protein	0	1698	0	0	0	0	1698	0	0	0	0	1698	0	0	0	0	57.6484	1698	22	22	57.6484	57.4938	1698	3	3	57.4938	82.021	1698	24	24	82.021	65.7211
Fa_scaffold8.1|size1722064.g5626.t1	300.362	202.121	241.19	1.79769e+308	241.19	1.79769e+308	8.01616	0.00131378	0.0364794	1	hypothetical protein FOXB_08583 [Fusarium oxysporum Fo5176]	0	483	0	0	0	0	483	0	0	0	0	483	0	0	0	0	221.089	483	24	24	221.089	202.121	483	3	3	202.121	300.362	483	25	25	300.362	241.19
Fa_scaffold4.1|size1977933.g3380.t1	100.201	68.0417	80.3068	1.79769e+308	80.3068	1.79769e+308	8.00139	0.00132302	0.0366591	1	rna binding effector protein	0	5373	0	0	0	0	5373	0	0	0	0	5373	0	0	0	0	100.201	5373	121	121	100.201	72.6778	5373	12	12	72.6778	68.0417	5373	63	63	68.0417	80.3068
Fa_scaffold2.1|size2665234.g1722.t1	352.753	235.894	283.301	1.79769e+308	283.301	1.79769e+308	7.9827	0.00133484	0.0369092	1	hypothetical protein FG00853.1 [Gibberella zeae PH-1]	0	1107	0	0	0	0	1107	0	0	0	0	1107	0	0	0	0	261.257	1107	65	65	261.257	352.753	1107	12	12	352.753	235.894	1107	45	45	235.894	283.301
Fa_scaffold1.1|size4337333.g433.t1	321.874	211.248	259.979	1.79769e+308	259.979	1.79769e+308	7.97323	0.00134088	0.0369988	1	amidohydrolase Family protein	0	1011	0	0	0	0	1011	0	0	0	0	1011	0	0	0	0	211.248	1011	48	48	211.248	321.874	1011	10	10	321.874	246.814	1011	43	43	246.814	259.979
Fa_scaffold11.1|size1379917.g6972.t1	32.7709	22.4039	26.1834	1.79769e+308	26.1834	1.79769e+308	7.92083	0.00137491	0.0373913	1	syntaxin 5	0	993	0	0	0	0	993	0	0	0	0	993	0	0	0	0	22.4039	993	5	5	22.4039	32.7709	993	1	1	32.7709	23.3756	993	4	4	23.3756	26.1834
Fa_scaffold3.1|size2333811.g2547.t1	27.8847	19.0634	22.2795	1.79769e+308	22.2795	1.79769e+308	7.92083	0.00137491	0.0373913	1	f-box domain-containing protein	0	1167	0	0	0	0	1167	0	0	0	0	1167	0	0	0	0	19.0634	1167	5	5	19.0634	27.8847	1167	1	1	27.8847	19.8903	1167	4	4	19.8903	22.2795
Fa_scaffold4.1|size1977933.g3145.t1	21.651	14.8018	17.2988	1.79769e+308	17.2988	1.79769e+308	7.92083	0.00137491	0.0373913	1	helix-loop-helix dna-binding domain-containing protein	0	1503	0	0	0	0	1503	0	0	0	0	1503	0	0	0	0	14.8018	1503	5	5	14.8018	21.651	1503	1	1	21.651	15.4437	1503	4	4	15.4437	17.2988
Fa_scaffold4.1|size1977933.g3476.t1	24.321	16.6271	19.4321	1.79769e+308	19.4321	1.79769e+308	7.92083	0.00137491	0.0373913	1	hypothetical protein FOXB_06065 [Fusarium oxysporum Fo5176]	0	1338	0	0	0	0	1338	0	0	0	0	1338	0	0	0	0	16.6271	1338	5	5	16.6271	24.321	1338	1	1	24.321	17.3482	1338	4	4	17.3482	19.4321
Fa_scaffold5.1|size1921322.g3741.t1	25.4032	17.3669	20.2968	1.79769e+308	20.2968	1.79769e+308	7.92083	0.00137491	0.0373913	1	peroxisome biosynthesis protein (pas10 peroxin-12)	0	1281	0	0	0	0	1281	0	0	0	0	1281	0	0	0	0	17.3669	1281	5	5	17.3669	25.4032	1281	1	1	25.4032	18.1202	1281	4	4	18.1202	20.2968
Fa_scaffold7.1|size1847925.g5013.t1	52.6561	35.9984	42.0715	1.79769e+308	42.0715	1.79769e+308	7.92083	0.00137491	0.0373913	1	mitochondrial iron uptake protein	0	618	0	0	0	0	618	0	0	0	0	618	0	0	0	0	35.9984	618	5	5	35.9984	52.6561	618	1	1	52.6561	37.5598	618	4	4	37.5598	42.0715
Fa_scaffold8.1|size1722064.g5544.t1	74.0421	50.619	59.1585	1.79769e+308	59.1585	1.79769e+308	7.92083	0.00137491	0.0373913	1	rna 2 -phosphotransferase	0	879	0	0	0	0	879	0	0	0	0	879	0	0	0	0	50.619	879	8	10	50.619	74.0421	879	2	2	74.0421	52.8145	879	8	8	52.8145	59.1585
Fa_scaffold4.1|size1977933.g3544.t1	255.829	171.4	204.758	1.79769e+308	204.758	1.79769e+308	7.89605	0.00139138	0.0377614	1	zip zinc transporter	0	1272	0	0	0	0	1272	0	0	0	0	1272	0	0	0	0	171.4	1272	49	49	171.4	255.829	1272	10	10	255.829	187.046	1272	41	41	187.046	204.758
Fa_scaffold2.1|size2665234.g2063.t1	529.004	337.655	436.073	1.79769e+308	436.073	1.79769e+308	7.88474	0.00139897	0.0378897	1	glycosyltransferase Family 39 protein	0	2313	0	0	0	0	2313	0	0	0	0	2313	0	0	0	0	529.004	2313	275	275	529.004	337.655	2313	24	24	337.655	441.559	2313	176	176	441.559	436.073
Fa_scaffold4.1|size1977933.g3531.t1	168.734	111.761	135.246	1.79769e+308	135.246	1.79769e+308	7.8676	0.00141058	0.0380598	1	peroxisomal hydratase-dehydrogenase-epimerase	0	2700	0	0	0	0	2700	0	0	0	0	2700	0	0	0	0	125.243	2700	76	76	125.243	168.734	2700	14	14	168.734	111.761	2700	52	52	111.761	135.246
Fa_scaffold4.1|size1977933.g3420.t1	436.799	279.115	358.085	1.79769e+308	358.085	1.79769e+308	7.86661	0.00141125	0.0380598	1	54s ribosomal protein l6	0	894	0	0	0	0	894	0	0	0	0	894	0	0	0	0	358.342	894	72	72	358.342	436.799	894	12	12	436.799	279.115	894	43	43	279.115	358.085
Fa_scaffold30.1|size378245.g12469.t1	54.5998	34.8388	46.0405	1.79769e+308	46.0405	1.79769e+308	7.86275	0.00141389	0.0380598	1	guanine nucleotide exchange Factor-like protein	0	1788	0	0	0	0	1788	0	0	0	0	1788	0	0	0	0	34.8388	1788	14	14	34.8388	54.5998	1788	3	3	54.5998	48.6828	1788	15	15	48.6828	46.0405
Fa_scaffold1.1|size4337333.g1307.t1	81.4132	51.7764	67.4792	1.79769e+308	67.4792	1.79769e+308	7.84552	0.00142571	0.0381449	1	map kinase	0	1257	0	0	0	0	1257	0	0	0	0	1257	0	0	0	0	81.4132	1257	23	23	81.4132	51.7764	1257	2	2	51.7764	69.2481	1257	15	15	69.2481	67.4792
Fa_scaffold15.1|size1206408.g8873.t1	74.1568	47.1616	61.4648	1.79769e+308	61.4648	1.79769e+308	7.84552	0.00142571	0.0381449	1	dolichyl-di-phosphooligosaccharide-protein glycotransferase	0	1380	0	0	0	0	1380	0	0	0	0	1380	0	0	0	0	74.1568	1380	23	23	74.1568	47.1616	1380	2	2	47.1616	63.076	1380	15	15	63.076	61.4648
Fa_scaffold21.1|size851049.g10828.t1	68.361	43.4756	56.6609	1.79769e+308	56.6609	1.79769e+308	7.84552	0.00142571	0.0381449	1	histidine kinase hhk3p	0	2994	0	0	0	0	2994	0	0	0	0	2994	0	0	0	0	68.361	2994	46	46	68.361	43.4756	2994	4	4	43.4756	58.1462	2994	30	30	58.1462	56.6609
Fa_scaffold10.1|size1436644.g6615.t1	773.532	491.92	655.592	1.79769e+308	655.592	1.79769e+308	7.76316	0.00148395	0.039623	1	hsp90 binding co-chaperone sba1	0	696	0	0	0	0	696	0	0	0	0	696	0	0	0	0	773.532	696	121	121	773.532	701.325	696	14	15	701.325	491.92	696	59	59	491.92	655.592
Fa_scaffold1.1|size4337333.g150.t1	358.161	228.105	305.025	1.79769e+308	305.025	1.79769e+308	7.74522	0.00149702	0.0397509	1	mpv17 pmp22 Family protein	0	636	0	0	0	0	636	0	0	0	0	636	0	0	0	0	328.808	636	47	47	328.808	358.161	636	7	7	358.161	228.105	636	25	25	228.105	305.025
Fa_scaffold8.1|size1722064.g5563.t1	50.1603	32.5776	40.2512	1.79769e+308	40.2512	1.79769e+308	7.74462	0.00149747	0.0397509	1	pak kinase	0	2595	0	0	0	0	2595	0	0	0	0	2595	0	0	0	0	32.5776	2595	19	19	32.5776	50.1603	2595	4	4	50.1603	38.0157	2595	17	17	38.0157	40.2512
Fa_scaffold8.1|size1722064.g5913.t1	706.671	446.648	589.251	1.79769e+308	589.251	1.79769e+308	7.742	0.00149939	0.0397509	1	protein yop-1	0	510	0	0	0	0	510	0	0	0	0	510	0	0	0	0	706.671	510	81	81	706.671	446.648	510	7	7	446.648	614.434	510	54	54	614.434	589.251
Fa_scaffold4.1|size1977933.g3585.t1	128.521	84.349	113.738	1.79769e+308	113.738	1.79769e+308	7.74012	0.00150077	0.0397509	1	mannose-6-phosphate isomerase	0	1266	0	0	0	0	1266	0	0	0	0	1266	0	0	0	0	84.349	1266	24	24	84.349	128.521	1266	5	5	128.521	128.344	1266	28	28	128.344	113.738
Fa_scaffold11.1|size1379917.g7228.t1	7.82601	5.00046	6.7136	1.79769e+308	6.7136	1.79769e+308	7.72376	0.00151286	0.0399908	1	cell polarity protein	0	4449	0	0	0	0	4449	0	0	0	0	4449	0	0	0	0	5.00046	4449	5	5	5.00046	7.31434	4449	1	1	7.31434	7.82601	4449	6	6	7.82601	6.7136
Fa_scaffold15.1|size1206408.g8849.t1	380.602	254.517	302.776	1.79769e+308	302.776	1.79769e+308	7.7071	0.00152529	0.0401588	1	mitochondrial 40s ribosomal protein mrp2	0	342	0	0	0	0	342	0	0	0	0	342	0	0	0	0	273.209	342	21	21	273.209	380.602	342	4	4	380.602	254.517	342	15	15	254.517	302.776
Fa_scaffold15.1|size1206408.g8854.t1	188.646	126.152	150.072	1.79769e+308	150.072	1.79769e+308	7.7071	0.00152529	0.0401588	1	glutathione s-	0	690	0	0	0	0	690	0	0	0	0	690	0	0	0	0	135.417	690	21	21	135.417	188.646	690	4	4	188.646	126.152	690	15	15	126.152	150.072
Fa_scaffold4.1|size1977933.g3505.t1	183.643	115.71	151.677	1.79769e+308	151.677	1.79769e+308	7.69461	0.00153469	0.040326	1	glycogen phosphorylase	0	2658	0	0	0	0	2658	0	0	0	0	2658	0	0	0	0	155.679	2658	93	93	155.679	183.643	2658	15	15	183.643	115.71	2658	53	53	115.71	151.677
Fa_scaffold10.1|size1436644.g6525.t1	211.034	135.478	182.832	1.79769e+308	182.832	1.79769e+308	7.67538	0.0015493	0.0405483	1	50s ribosomal protein l24	0	771	0	0	0	0	771	0	0	0	0	771	0	0	0	0	201.984	771	35	35	201.984	211.034	771	5	5	211.034	135.478	771	18	18	135.478	182.832
Fa_scaffold15.1|size1206408.g8874.t1	704.361	443.015	583.428	1.79769e+308	583.428	1.79769e+308	7.66958	0.00155375	0.0405483	1	nadh-ubiquinone oxidoreductase kda subunit	0	231	0	0	0	0	231	0	0	0	0	231	0	0	0	0	443.015	231	23	23	443.015	704.361	231	5	5	704.361	602.908	231	24	24	602.908	583.428
Fa_scaffold1.1|size4337333.g1366.t1	64.7523	44.2362	51.3637	1.79769e+308	51.3637	1.79769e+308	7.6674	0.00155542	0.0405483	1	hypothetical protein FOXB_09512 [Fusarium oxysporum Fo5176]	0	1443	0	0	0	0	1443	0	0	0	0	1443	0	0	0	0	64.7523	1443	21	21	64.7523	45.1026	1443	2	2	45.1026	44.2362	1443	11	11	44.2362	51.3637
Fa_scaffold17.1|size1114751.g9635.t1	29.3	20.0166	23.2417	1.79769e+308	23.2417	1.79769e+308	7.6674	0.00155542	0.0405483	1	urea active transporter	0	3189	0	0	0	0	3189	0	0	0	0	3189	0	0	0	0	29.3	3189	21	21	29.3	20.4086	3189	2	2	20.4086	20.0166	3189	11	11	20.0166	23.2417
Fa_scaffold8.1|size1722064.g5725.t1	812.302	511.853	663.891	1.79769e+308	663.891	1.79769e+308	7.65283	0.00156666	0.040761	1	nap Family protein	0	975	0	0	0	0	975	0	0	0	0	975	0	0	0	0	812.302	975	178	178	812.302	667.518	975	20	20	667.518	511.853	975	86	86	511.853	663.891
Fa_scaffold1.1|size4337333.g262.t1	227.568	147.247	181.982	1.79769e+308	181.982	1.79769e+308	7.64208	0.00157502	0.0408511	1	ribosomal protein 35	0	1326	0	0	0	0	1326	0	0	0	0	1326	0	0	0	0	171.131	1326	51	51	171.131	147.247	1326	6	6	147.247	227.568	1326	52	52	227.568	181.982
Fa_scaffold8.1|size1722064.g5841.t1	18348.5	12861.6	15124.6	15.4738	15124.6	15.4738	7.63967	0.00157691	0.0408511	1	glucose repressible protein grg1	0	210	0	0	0	3134.89	210	1	1	3134.89	0	210	0	0	0	1044.96	18348.5	210	866	866	18348.5	12861.6	210	83	83	12861.6	17298.4	210	626	626	17298.4	16169.5
Fa_scaffold1.1|size4337333.g876.t1	191.116	119.894	157.798	1.79769e+308	157.798	1.79769e+308	7.62769	0.0015863	0.0408511	1	mitochondrial large ribosomal subunit	0	1002	0	0	0	0	1002	0	0	0	0	1002	0	0	0	0	119.894	1002	27	27	119.894	162.383	1002	5	5	162.383	191.116	1002	33	33	191.116	157.798
Fa_scaffold8.1|size1722064.g5485.t1	282.478	177.667	237.337	1.79769e+308	237.337	1.79769e+308	7.62746	0.00158648	0.0408511	1	hypothetical protein FOXB_07675 [Fusarium oxysporum Fo5176]	0	576	0	0	0	0	576	0	0	0	0	576	0	0	0	0	177.667	576	23	23	177.667	282.478	576	5	5	282.478	251.866	576	25	25	251.866	237.337
Fa_scaffold29.1|size394382.g12348.t1	86.0467	57.903	68.2158	1.79769e+308	68.2158	1.79769e+308	7.62029	0.00159214	0.0408511	1	acetyl- synthetase-like protein	0	1686	0	0	0	0	1686	0	0	0	0	1686	0	0	0	0	60.6977	1686	23	23	60.6977	57.903	1686	3	3	57.903	86.0467	1686	25	25	86.0467	68.2158
Fa_scaffold26.1|size533231.g12025.t1	35.18	22.4475	30.362	1.79769e+308	30.362	1.79769e+308	7.61266	0.00159819	0.0408511	1	heat shock protein hsp98	0	2775	0	0	0	0	2775	0	0	0	0	2775	0	0	0	0	22.4475	2775	14	14	22.4475	35.18	2775	3	3	35.18	33.4587	2775	16	16	33.4587	30.362
Fa_scaffold1.1|size4337333.g1039.t1	76.2096	48.6274	61.2425	1.79769e+308	61.2425	1.79769e+308	7.60904	0.00160107	0.0408511	1	lem3 cdc50 Family protein	0	1281	0	0	0	0	1281	0	0	0	0	1281	0	0	0	0	48.6274	1281	14	14	48.6274	76.2096	1281	3	3	76.2096	58.8906	1281	13	13	58.8906	61.2425
Fa_scaffold19.1|size873904.g10433.t1	166.879	106.482	134.105	1.79769e+308	134.105	1.79769e+308	7.60904	0.00160107	0.0408511	1	26s protease regulatory subunit 8	0	1170	0	0	0	0	1170	0	0	0	0	1170	0	0	0	0	106.482	1170	28	28	106.482	166.879	1170	6	6	166.879	128.955	1170	26	26	128.955	134.105
Fa_scaffold9.1|size1669964.g6273.t1	4987.77	3347.59	-3830.06	-2.77532	-3830.06	-2.77532	-7.59611	0.0016114	0.0408511	1	60s ribosomal protein l17	5400.95	585	4	4	5400.95	5626.73	585	5	5	5626.73	6934.69	585	2	2	6934.69	5987.46	2471.89	585	325	325	2471.89	1946.93	585	35	35	1946.93	2053.37	585	207	207	2053.37	2157.4
Fa_scaffold6.1|size1899268.g4282.t1	119.995	75.1196	100.142	1.79769e+308	100.142	1.79769e+308	7.58093	0.00162364	0.0408511	1	5 -methylthioadenosine phosphorylase	0	927	0	0	0	0	927	0	0	0	0	927	0	0	0	0	119.995	927	25	25	119.995	105.312	927	3	3	105.312	75.1196	927	12	12	75.1196	100.142
Fa_scaffold17.1|size1114751.g9582.t1	128.438	81.2044	109.793	1.79769e+308	109.793	1.79769e+308	7.56499	0.00163662	0.0408511	1	hypothetical protein FOXB_09768 [Fusarium oxysporum Fo5176]	0	2787	0	0	0	0	2787	0	0	0	0	2787	0	0	0	0	119.736	2787	75	75	119.736	128.438	2787	11	11	128.438	81.2044	2787	39	39	81.2044	109.793
Fa_scaffold9.1|size1669964.g6347.t1	108.472	70.9254	86.1659	1.79769e+308	86.1659	1.79769e+308	7.55852	0.00164192	0.0408511	1	yip1 domain protein	0	900	0	0	0	0	900	0	0	0	0	900	0	0	0	0	79.1006	900	16	16	79.1006	108.472	900	3	3	108.472	70.9254	900	11	11	70.9254	86.1659
Fa_scaffold2.1|size2665234.g2069.t1	24.7941	16.4851	19.6391	1.79769e+308	19.6391	1.79769e+308	7.55677	0.00164336	0.0408511	1	glycoside hydrolase Family 47 protein	0	1974	0	0	0	0	1974	0	0	0	0	1974	0	0	0	0	24.7941	1974	11	11	24.7941	16.4851	1974	1	1	16.4851	17.6383	1974	6	6	17.6383	19.6391
Fa_scaffold30.1|size378245.g12490.t1	88.6657	58.952	70.2312	1.79769e+308	70.2312	1.79769e+308	7.55677	0.00164336	0.0408511	1	histidyl-trna synthetase	0	1656	0	0	0	0	1656	0	0	0	0	1656	0	0	0	0	88.6657	1656	33	33	88.6657	58.952	1656	3	3	58.952	63.076	1656	18	18	63.076	70.2312
Fa_scaffold30.1|size378245.g12556.t1	50.9828	33.8974	40.383	1.79769e+308	40.383	1.79769e+308	7.55677	0.00164336	0.0408511	1	3-hydroxybutyryl- dehydrogenase	0	960	0	0	0	0	960	0	0	0	0	960	0	0	0	0	50.9828	960	11	11	50.9828	33.8974	960	1	1	33.8974	36.2687	960	6	6	36.2687	40.383
Fa_scaffold37.1|size166085.g12908.t1	433.896	288.488	343.685	1.79769e+308	343.685	1.79769e+308	7.55677	0.00164336	0.0408511	1	l-arabinitol 4-dehydrogenase	0	1128	0	0	0	0	1128	0	0	0	0	1128	0	0	0	0	433.896	1128	110	110	433.896	288.488	1128	10	10	288.488	308.67	1128	60	60	308.67	343.685
Fa_scaffold8.1|size1722064.g5603.t1	43.9744	29.2376	34.8317	1.79769e+308	34.8317	1.79769e+308	7.55677	0.00164336	0.0408511	1	long chain Fatty alcohol oxidase	0	2226	0	0	0	0	2226	0	0	0	0	2226	0	0	0	0	43.9744	2226	22	22	43.9744	29.2376	2226	2	2	29.2376	31.283	2226	12	12	31.283	34.8317
Fa_scaffold19.1|size873904.g10432.t1	40.0127	26.0926	31.7897	1.79769e+308	31.7897	1.79769e+308	7.54713	0.00165131	0.0408511	1	calcium permease	0	3336	0	0	0	0	3336	0	0	0	0	3336	0	0	0	0	40.0127	3336	30	30	40.0127	29.2639	3336	3	3	29.2639	26.0926	3336	15	15	26.0926	31.7897
Fa_scaffold29.1|size394382.g12425.t1	57.0437	37.1986	45.3207	1.79769e+308	45.3207	1.79769e+308	7.54713	0.00165131	0.0408511	1	phosphoribosylformimino-5-aminoimidazole carboxamide ribotide isomerase	0	780	0	0	0	0	780	0	0	0	0	780	0	0	0	0	57.0437	780	10	10	57.0437	41.7199	780	1	1	41.7199	37.1986	780	5	5	37.1986	45.3207
Fa_scaffold7.1|size1847925.g5242.t1	111.514	72.7192	88.5969	1.79769e+308	88.5969	1.79769e+308	7.54713	0.00165131	0.0408511	1	proteasome subunit alpha type-1	0	798	0	0	0	0	798	0	0	0	0	798	0	0	0	0	111.514	798	20	20	111.514	81.5576	798	2	2	81.5576	72.7192	798	10	10	72.7192	88.5969
Fa_scaffold8.1|size1722064.g5644.t1	9.25803	6.03723	7.35542	1.79769e+308	7.35542	1.79769e+308	7.54713	0.00165131	0.0408511	1	aaa Family	0	4806	0	0	0	0	4806	0	0	0	0	4806	0	0	0	0	9.25803	4806	10	10	9.25803	6.77101	4806	1	1	6.77101	6.03723	4806	5	5	6.03723	7.35542
Fa_scaffold4.1|size1977933.g3208.t1	67.0453	42.6566	57.899	1.79769e+308	57.899	1.79769e+308	7.54688	0.00165152	0.0408511	1	phosphoribosylformylglycinamidine synthase	0	4068	0	0	0	0	4068	0	0	0	0	4068	0	0	0	0	42.6566	4068	39	39	42.6566	63.9951	4068	8	8	63.9951	67.0453	4068	47	47	67.0453	57.899
Fa_scaffold29.1|size394382.g12394.t1	204.728	129.91	164.33	1.79769e+308	164.33	1.79769e+308	7.53668	0.00165999	0.0408511	1	t-complex protein theta subunit	0	1644	0	0	0	0	1644	0	0	0	0	1644	0	0	0	0	129.91	1644	48	48	129.91	158.353	1644	8	8	158.353	204.728	1644	58	58	204.728	164.33
Fa_scaffold10.1|size1436644.g6592.t1	31.8408	21.362	25.174	1.79769e+308	25.174	1.79769e+308	7.52627	0.00166867	0.0408511	1	high-affinity nicotinic acid transporter	0	1458	0	0	0	0	1458	0	0	0	0	1458	0	0	0	0	21.362	1458	7	7	21.362	22.3193	1458	1	1	22.3193	31.8408	1458	8	8	31.8408	25.174
Fa_scaffold12.1|size1301765.g7520.t1	35.4111	23.7573	27.9968	1.79769e+308	27.9968	1.79769e+308	7.52627	0.00166867	0.0408511	1	nadph dehydrogenase	0	1311	0	0	0	0	1311	0	0	0	0	1311	0	0	0	0	23.7573	1311	7	7	23.7573	24.8219	1311	1	1	24.8219	35.4111	1311	8	8	35.4111	27.9968
Fa_scaffold2.1|size2665234.g1845.t1	11.0297	7.39982	8.7203	1.79769e+308	8.7203	1.79769e+308	7.52627	0.00166867	0.0408511	1	autophagy-related protein 11	0	4209	0	0	0	0	4209	0	0	0	0	4209	0	0	0	0	7.39982	4209	7	7	7.39982	7.73141	4209	1	1	7.73141	11.0297	4209	8	8	11.0297	8.7203
Fa_scaffold10.1|size1436644.g6653.t1	28.0338	17.4673	23.128	1.79769e+308	23.128	1.79769e+308	7.52483	0.00166989	0.0408511	1	nuclear envelope protein	0	1863	0	0	0	0	1863	0	0	0	0	1863	0	0	0	0	23.883	1863	10	10	23.883	17.4673	1863	1	1	17.4673	28.0338	1863	9	9	28.0338	23.128
Fa_scaffold2.1|size2665234.g2188.t1	11.6839	7.27998	9.63926	1.79769e+308	9.63926	1.79769e+308	7.52483	0.00166989	0.0408511	1	domain-containing protein	0	4470	0	0	0	0	4470	0	0	0	0	4470	0	0	0	0	9.95393	4470	10	10	9.95393	7.27998	4470	1	1	7.27998	11.6839	4470	9	9	11.6839	9.63926
Fa_scaffold24.1|size742822.g11543.t1	28.1698	17.552	23.2403	1.79769e+308	23.2403	1.79769e+308	7.52483	0.00166989	0.0408511	1	c2h2 finger domain	0	1854	0	0	0	0	1854	0	0	0	0	1854	0	0	0	0	23.999	1854	10	10	23.999	17.552	1854	1	1	17.552	28.1698	1854	9	9	28.1698	23.2403
Fa_scaffold11.1|size1379917.g7216.t1	6210.12	3434.48	-4730.4	-3.20073	-4730.4	-3.20073	-7.51835	0.00167533	0.0408511	1	40s ribosomal protein s4	7034.64	786	7	7	7034.64	5862.97	786	7	7	5862.97	7741.98	786	3	3	7741.98	6879.86	2428.49	786	429	429	2428.49	1531.85	786	37	37	1531.85	2488.05	786	337	337	2488.05	2149.46
Fa_scaffold4.1|size1977933.g3192.t1	128.717	80.2008	107.106	1.79769e+308	107.106	1.79769e+308	7.51444	0.00167863	0.0408511	1	conserved glutamic acid rich protein	0	1623	0	0	0	0	1623	0	0	0	0	1623	0	0	0	0	112.4	1623	41	41	112.4	80.2008	1623	4	4	80.2008	128.717	1623	36	36	128.717	107.106
Fa_scaffold2.1|size2665234.g1834.t1	26.7501	16.6958	22.4067	1.79769e+308	22.4067	1.79769e+308	7.51432	0.00167873	0.0408511	1	Family metal ion transporter	0	2433	0	0	0	0	2433	0	0	0	0	2433	0	0	0	0	23.7741	2433	13	13	23.7741	26.7501	2433	2	2	26.7501	16.6958	2433	7	7	16.6958	22.4067
Fa_scaffold21.1|size851049.g10911.t1	36.8325	22.9886	30.852	1.79769e+308	30.852	1.79769e+308	7.51432	0.00167873	0.0408511	1	siderophore iron transporter mirb	0	1767	0	0	0	0	1767	0	0	0	0	1767	0	0	0	0	32.7348	1767	13	13	32.7348	36.8325	1767	2	2	36.8325	22.9886	1767	7	7	22.9886	30.852
Fa_scaffold1.1|size4337333.g346.t1	64.5664	40.2985	52.6114	1.79769e+308	52.6114	1.79769e+308	7.50752	0.00168449	0.0408511	1	phytanoyl- dioxygenase	0	1008	0	0	0	0	1008	0	0	0	0	1008	0	0	0	0	52.9691	1008	12	12	52.9691	64.5664	1008	2	2	64.5664	40.2985	1008	7	7	40.2985	52.6114
Fa_scaffold2.1|size2665234.g1649.t1	34.8224	21.734	28.3747	1.79769e+308	28.3747	1.79769e+308	7.50752	0.00168449	0.0408511	1	f-box domain-containing protein	0	1869	0	0	0	0	1869	0	0	0	0	1869	0	0	0	0	28.5676	1869	12	12	28.5676	34.8224	1869	2	2	34.8224	21.734	1869	7	7	21.734	28.3747
Fa_scaffold30.1|size378245.g12468.t1	29.3563	18.3225	23.9207	1.79769e+308	23.9207	1.79769e+308	7.50752	0.00168449	0.0408511	1	hypothetical protein FOXB_05134 [Fusarium oxysporum Fo5176]	0	4434	0	0	0	0	4434	0	0	0	0	4434	0	0	0	0	24.0834	4434	24	24	24.0834	29.3563	4434	4	4	29.3563	18.3225	4434	14	14	18.3225	23.9207
Fa_scaffold38.1|size143722.g12978.t1	23.4533	14.6382	19.1107	1.79769e+308	19.1107	1.79769e+308	7.50752	0.00168449	0.0408511	1	cell polarity	0	2775	0	0	0	0	2775	0	0	0	0	2775	0	0	0	0	19.2407	2775	12	12	19.2407	23.4533	2775	2	2	23.4533	14.6382	2775	7	7	14.6382	19.1107
Fa_scaffold1.1|size4337333.g706.t1	249.36	159.11	199.152	1.79769e+308	199.152	1.79769e+308	7.5027	0.00168857	0.0408752	1	alanine racemase domain-containing protein	0	1566	0	0	0	0	1566	0	0	0	0	1566	0	0	0	0	159.11	1566	56	56	159.11	249.36	1566	12	12	249.36	188.986	1566	51	51	188.986	199.152
Fa_scaffold1.1|size4337333.g1069.t1	1167.25	732.536	991.656	1.79769e+308	991.656	1.79769e+308	7.4979	0.00169266	0.0408993	1	glutathione-dependent formaldehyde dehydrogenase	0	1155	0	0	0	0	1155	0	0	0	0	1155	0	0	0	0	1167.25	1155	303	303	1167.25	732.536	1155	26	26	732.536	1075.19	1155	214	214	1075.19	991.656
Fa_scaffold1.1|size4337333.g494.t1	93.6715	60.1346	82.0073	1.79769e+308	82.0073	1.79769e+308	7.49307	0.00169679	0.0409092	1	monodehydroascorbate reductase	0	1737	0	0	0	0	1737	0	0	0	0	1737	0	0	0	0	92.2157	1737	36	36	92.2157	93.6715	1737	5	5	93.6715	60.1346	1737	18	18	60.1346	82.0073
Fa_scaffold8.1|size1722064.g5709.t1	110.416	68.7981	90.0489	1.79769e+308	90.0489	1.79769e+308	7.49018	0.00169926	0.0409092	1	serine threonine-protein phosphatase 5	0	1419	0	0	0	0	1419	0	0	0	0	1419	0	0	0	0	90.9322	1419	29	29	90.9322	68.7981	1419	3	3	68.7981	110.416	1419	27	27	110.416	90.0489
Fa_scaffold6.1|size1899268.g4503.t1	131.388	81.8654	110.262	1.79769e+308	110.262	1.79769e+308	7.4749	0.00171242	0.0411509	1	hypothetical protein FG08336.1 [Gibberella zeae PH-1]	0	795	0	0	0	0	795	0	0	0	0	795	0	0	0	0	117.532	795	21	21	117.532	81.8654	795	2	2	81.8654	131.388	795	18	18	131.388	110.262
Fa_scaffold2.1|size2665234.g1588.t1	410.757	255.274	342.982	1.79769e+308	342.982	1.79769e+308	7.45981	0.00172554	0.041373	1	n-acetylglucosamine-phosphate mutase	0	1614	0	0	0	0	1614	0	0	0	0	1614	0	0	0	0	410.757	1614	149	149	410.757	362.916	1614	18	18	362.916	255.274	1614	71	71	255.274	342.982
Fa_scaffold12.1|size1301765.g7487.t1	294.014	187.468	256.064	1.79769e+308	256.064	1.79769e+308	7.45182	0.00173253	0.041373	1	gpi anchored	0	681	0	0	0	0	681	0	0	0	0	681	0	0	0	0	294.014	681	45	45	294.014	286.709	681	6	6	286.709	187.468	681	22	22	187.468	256.064
Fa_scaffold7.1|size1847925.g4976.t1	97.2568	60.5987	78.8565	1.79769e+308	78.8565	1.79769e+308	7.45157	0.00173275	0.041373	1	hypothetical protein FOXB_01456 [Fusarium oxysporum Fo5176]	0	1074	0	0	0	0	1074	0	0	0	0	1074	0	0	0	0	78.7139	1074	19	19	78.7139	60.5987	1074	2	2	60.5987	97.2568	1074	18	18	97.2568	78.8565
Fa_scaffold7.1|size1847925.g5029.t1	230.791	144.046	195.07	1.79769e+308	195.07	1.79769e+308	7.44994	0.00173418	0.041373	1	extracellular serine-rich protein	0	846	0	0	0	0	846	0	0	0	0	846	0	0	0	0	210.374	846	40	40	210.374	230.791	846	6	6	230.791	144.046	846	21	21	144.046	195.07
Fa_scaffold18.1|size882988.g10100.t1	123.16	77.7674	98.5737	1.79769e+308	98.5737	1.79769e+308	7.44563	0.00173798	0.041389	1	sulFate transporter	0	2403	0	0	0	0	2403	0	0	0	0	2403	0	0	0	0	77.7674	2403	42	42	77.7674	94.7942	2403	7	7	94.7942	123.16	2403	51	51	123.16	98.5737
Fa_scaffold9.1|size1669964.g6295.t1	67.2406	42.1522	57.3443	1.79769e+308	57.3443	1.79769e+308	7.43641	0.00174612	0.0415081	1	transport protein sec23	0	2316	0	0	0	0	2316	0	0	0	0	2316	0	0	0	0	67.2406	2316	35	35	67.2406	42.1522	2316	3	3	42.1522	62.6402	2316	25	25	62.6402	57.3443
Fa_scaffold11.1|size1379917.g7311.t1	79.876	52.4231	63.0916	1.79769e+308	63.0916	1.79769e+308	7.42737	0.00175416	0.0415666	1	methionyl-trna synthetase	0	2037	0	0	0	0	2037	0	0	0	0	2037	0	0	0	0	52.4231	2037	24	24	52.4231	79.876	2037	5	5	79.876	56.9758	2037	20	20	56.9758	63.0916
Fa_scaffold1.1|size4337333.g101.t1	365.049	232.492	318.021	1.79769e+308	318.021	1.79769e+308	7.42423	0.00175696	0.0415666	1	Fad-linked sulfhydryl oxidase erv2	0	624	0	0	0	0	624	0	0	0	0	624	0	0	0	0	356.523	624	50	50	356.523	365.049	624	7	7	365.049	232.492	624	25	25	232.492	318.021
Fa_scaffold18.1|size882988.g10091.t1	169.174	107.398	146.85	1.79769e+308	146.85	1.79769e+308	7.42304	0.00175802	0.0415666	1	udp-glucose 6-dehydrogenase	0	1818	0	0	0	0	1818	0	0	0	0	1818	0	0	0	0	163.977	1818	67	67	163.977	107.398	1818	6	6	107.398	169.174	1818	53	53	169.174	146.85
Fa_scaffold16.1|size1203535.g9232.t1	84.0865	56.9802	66.1842	1.79769e+308	66.1842	1.79769e+308	7.39295	0.00178517	0.0421333	1	acylamide-delta3 -desaturase	0	1935	0	0	0	0	1935	0	0	0	0	1935	0	0	0	0	57.4859	1935	25	25	57.4859	84.0865	1935	5	5	84.0865	56.9802	1935	19	19	56.9802	66.1842
Fa_scaffold1.1|size4337333.g353.t1	70.0623	43.2095	57.6864	1.79769e+308	57.6864	1.79769e+308	7.37432	0.00180224	0.0424532	1	calcium-transporting atpase	0	3810	0	0	0	0	3810	0	0	0	0	3810	0	0	0	0	43.2095	3810	37	37	43.2095	59.7875	3810	7	7	59.7875	70.0623	3810	46	46	70.0623	57.6864
Fa_scaffold5.1|size1921322.g4053.t1	373.396	232.298	300.668	1.79769e+308	300.668	1.79769e+308	7.37116	0.00180515	0.0424532	1	1-phosphatidylinositol- -bisphosphate phosphodiesterase gamma 2	0	1743	0	0	0	0	1743	0	0	0	0	1743	0	0	0	0	232.298	1743	91	91	232.298	373.396	1743	20	20	373.396	296.309	1743	89	89	296.309	300.668
Fa_scaffold10.1|size1436644.g6589.t1	571.208	366.458	451.966	1.79769e+308	451.966	1.79769e+308	7.35317	0.00182186	0.0427701	1	ubiquitin conjugating enzyme	0	444	0	0	0	0	444	0	0	0	0	444	0	0	0	0	571.208	444	57	57	571.208	366.458	444	5	5	366.458	418.233	444	32	32	418.233	451.966
Fa_scaffold23.1|size747581.g11263.t1	176.377	110.084	150.753	1.79769e+308	150.753	1.79769e+308	7.33144	0.0018423	0.0428932	1	galactan -beta-galactosidase	0	1476	0	0	0	0	1476	0	0	0	0	1476	0	0	0	0	165.798	1476	55	55	165.798	176.377	1476	8	8	176.377	110.084	1476	28	28	110.084	150.753
Fa_scaffold9.1|size1669964.g6138.t1	163.431	101.246	138.029	1.79769e+308	138.029	1.79769e+308	7.32963	0.00184401	0.0428932	1	oxidoreductase domain-containing protein	0	1089	0	0	0	0	1089	0	0	0	0	1089	0	0	0	0	163.431	1089	40	40	163.431	149.41	1089	5	5	149.41	101.246	1089	19	19	101.246	138.029
Fa_scaffold1.1|size4337333.g973.t1	224.231	149.463	176.213	1.79769e+308	176.213	1.79769e+308	7.32368	0.00184966	0.0428932	1	delta-aminolevulinic acid dehydratase	0	1161	0	0	0	0	1161	0	0	0	0	1161	0	0	0	0	149.463	1161	39	39	149.463	224.231	1161	8	8	224.231	154.946	1161	31	31	154.946	176.213
Fa_scaffold4.1|size1977933.g3257.t1	137.596	85.8793	110.029	1.79769e+308	110.029	1.79769e+308	7.32212	0.00185116	0.0428932	1	hypothetical protein FOXB_05476 [Fusarium oxysporum Fo5176]	0	1419	0	0	0	0	1419	0	0	0	0	1419	0	0	0	0	106.61	1419	34	34	106.61	137.596	1419	6	6	137.596	85.8793	1419	21	21	85.8793	110.029
Fa_scaffold11.1|size1379917.g7075.t1	27.2868	17.0018	23.2866	1.79769e+308	23.2866	1.79769e+308	7.32011	0.00185307	0.0428932	1	ankyrin repeat and zinc finger domain containing protein 1	0	1914	0	0	0	0	1914	0	0	0	0	1914	0	0	0	0	25.5713	1914	11	11	25.5713	17.0018	1914	1	1	17.0018	27.2868	1914	9	9	27.2868	23.2866
Fa_scaffold6.1|size1899268.g4313.t1	30.0673	18.7343	25.6595	1.79769e+308	25.6595	1.79769e+308	7.32011	0.00185307	0.0428932	1	epsin-like protein ent1 2	0	1737	0	0	0	0	1737	0	0	0	0	1737	0	0	0	0	28.177	1737	11	11	28.177	18.7343	1737	1	1	18.7343	30.0673	1737	9	9	30.0673	25.6595
Fa_scaffold8.1|size1722064.g5636.t1	32.9092	20.505	28.0848	1.79769e+308	28.0848	1.79769e+308	7.32011	0.00185307	0.0428932	1	fyve zinc finger protein	0	1587	0	0	0	0	1587	0	0	0	0	1587	0	0	0	0	30.8403	1587	11	11	30.8403	20.505	1587	1	1	20.505	32.9092	1587	9	9	32.9092	28.0848
Fa_scaffold8.1|size1722064.g5780.t1	73.7668	45.9626	62.9529	1.79769e+308	62.9529	1.79769e+308	7.32011	0.00185307	0.0428932	1	c-8 sterol isomerase	0	708	0	0	0	0	708	0	0	0	0	708	0	0	0	0	69.1292	708	11	11	69.1292	45.9626	708	1	1	45.9626	73.7668	708	9	9	73.7668	62.9529
Fa_scaffold17.1|size1114751.g9518.t1	242.436	148.795	199.943	1.79769e+308	199.943	1.79769e+308	7.30355	0.00186894	0.0430119	1	hypothetical protein FOXB_10229 [Fusarium oxysporum Fo5176]	0	312	0	0	0	0	312	0	0	0	0	312	0	0	0	0	242.436	312	17	17	242.436	208.599	312	2	2	208.599	148.795	312	8	8	148.795	199.943
Fa_scaffold23.1|size747581.g11253.t1	60.755	37.2883	50.1062	1.79769e+308	50.1062	1.79769e+308	7.30355	0.00186894	0.0430119	1	phosphotransferase enzyme Family protein	0	1245	0	0	0	0	1245	0	0	0	0	1245	0	0	0	0	60.755	1245	17	17	60.755	52.2755	1245	2	2	52.2755	37.2883	1245	8	8	37.2883	50.1062
Fa_scaffold7.1|size1847925.g5053.t1	68.7011	42.1652	56.6597	1.79769e+308	56.6597	1.79769e+308	7.30355	0.00186894	0.0430119	1	hypothetical protein FOXB_08913 [Fusarium oxysporum Fo5176]	0	1101	0	0	0	0	1101	0	0	0	0	1101	0	0	0	0	68.7011	1101	17	17	68.7011	59.1126	1101	2	2	59.1126	42.1652	1101	8	8	42.1652	56.6597
Fa_scaffold13.1|size1292936.g7957.t1	69.5331	42.7828	58.1045	1.79769e+308	58.1045	1.79769e+308	7.29615	0.0018761	0.0430119	1	hypothetical protein FOXB_11533 [Fusarium oxysporum Fo5176]	0	936	0	0	0	0	936	0	0	0	0	936	0	0	0	0	42.7828	936	9	9	42.7828	69.5331	936	2	2	69.5331	61.9977	936	10	10	61.9977	58.1045
Fa_scaffold14.1|size1222130.g8599.t1	144.894	88.8771	118.55	1.79769e+308	118.55	1.79769e+308	7.29267	0.00187947	0.0430119	1	helix-loop-helix dna-binding domain-containing protein	0	801	0	0	0	0	801	0	0	0	0	801	0	0	0	0	88.8771	801	16	16	88.8771	121.878	801	3	3	121.878	144.894	801	20	20	144.894	118.55
Fa_scaffold2.1|size2665234.g1938.t1	91.4534	58.1617	72.3438	1.79769e+308	72.3438	1.79769e+308	7.29179	0.00188032	0.0430119	1	phospho-2-dehydro-3-deoxyheptonate aldolase	0	1119	0	0	0	0	1119	0	0	0	0	1119	0	0	0	0	91.4534	1119	23	23	91.4534	58.1617	1119	2	2	58.1617	67.4163	1119	13	13	67.4163	72.3438
Fa_scaffold4.1|size1977933.g3452.t1	205.633	130.038	179.118	1.79769e+308	179.118	1.79769e+308	7.29112	0.00188098	0.0430119	1	hypothetical protein FOXB_06798 [Fusarium oxysporum Fo5176]	0	1266	0	0	0	0	1266	0	0	0	0	1266	0	0	0	0	130.038	1266	37	37	130.038	205.633	1266	8	8	205.633	201.684	1266	44	44	201.684	179.118
Fa_scaffold19.1|size873904.g10362.t1	680.498	443.708	534.989	1.79769e+308	534.989	1.79769e+308	7.27514	0.00189658	0.0431135	1	hypothetical protein FOXB_16010 [Fusarium oxysporum Fo5176]	0	1083	0	0	0	0	1083	0	0	0	0	1083	0	0	0	0	443.708	1083	108	108	443.708	480.761	1083	16	16	480.761	680.498	1083	127	127	680.498	534.989
Fa_scaffold2.1|size2665234.g1704.t1	572.025	369.176	450.312	1.79769e+308	450.312	1.79769e+308	7.26631	0.00190527	0.0431135	1	udp-n-acetylglucosamine pyrophosphorylase	0	1509	0	0	0	0	1509	0	0	0	0	1509	0	0	0	0	572.025	1509	194	194	572.025	409.734	1509	19	19	409.734	369.176	1509	96	96	369.176	450.312
Fa_scaffold17.1|size1114751.g9772.t1	795.896	508.461	627.902	1.79769e+308	627.902	1.79769e+308	7.26287	0.00190867	0.0431135	1	extracellular cell wall glucanase crf1 allergen asp f9	0	1152	0	0	0	0	1152	0	0	0	0	1152	0	0	0	0	579.35	1152	150	150	579.35	508.461	1152	18	18	508.461	795.896	1152	158	158	795.896	627.902
Fa_scaffold1.1|size4337333.g1174.t1	44.0942	27.1305	35.5363	1.79769e+308	35.5363	1.79769e+308	7.2559	0.00191558	0.0431135	1	peroxisomal pex24-like protein	0	1476	0	0	0	0	1476	0	0	0	0	1476	0	0	0	0	27.1305	1476	9	9	27.1305	44.0942	1476	2	2	44.0942	35.3841	1476	9	9	35.3841	35.5363
Fa_scaffold10.1|size1436644.g6662.t1	74.808	46.0284	60.2891	1.79769e+308	60.2891	1.79769e+308	7.2559	0.00191558	0.0431135	1	hypothetical protein FOXB_13987 [Fusarium oxysporum Fo5176]	0	870	0	0	0	0	870	0	0	0	0	870	0	0	0	0	46.0284	870	9	9	46.0284	74.808	870	2	2	74.808	60.0309	870	9	9	60.0309	60.2891
Fa_scaffold12.1|size1301765.g7544.t1	16.8959	10.3958	13.6167	1.79769e+308	13.6167	1.79769e+308	7.2559	0.00191558	0.0431135	1	non-ribosomal peptide synthetase 10	0	3852	0	0	0	0	3852	0	0	0	0	3852	0	0	0	0	10.3958	3852	9	9	10.3958	16.8959	3852	2	2	16.8959	13.5584	3852	9	9	13.5584	13.6167
Fa_scaffold2.1|size2665234.g1438.t1	40.4745	24.9034	32.6191	1.79769e+308	32.6191	1.79769e+308	7.2559	0.00191558	0.0431135	1	cytochrome p450 52a11	0	1608	0	0	0	0	1608	0	0	0	0	1608	0	0	0	0	24.9034	1608	9	9	24.9034	40.4745	1608	2	2	40.4745	32.4794	1608	9	9	32.4794	32.6191
Fa_scaffold5.1|size1921322.g4024.t1	23.2273	14.2915	18.7193	1.79769e+308	18.7193	1.79769e+308	7.2559	0.00191558	0.0431135	1	kinesin heavy chain	0	2802	0	0	0	0	2802	0	0	0	0	2802	0	0	0	0	14.2915	2802	9	9	14.2915	23.2273	2802	2	2	23.2273	18.6391	2802	9	9	18.6391	18.7193
Fa_scaffold14.1|size1222130.g8227.t1	48.9016	30.4696	38.9554	1.79769e+308	38.9554	1.79769e+308	7.25327	0.0019182	0.0431135	1	pectin lyase-like protein	0	1068	0	0	0	0	1068	0	0	0	0	1068	0	0	0	0	37.495	1068	9	9	37.495	30.4696	1068	1	1	30.4696	48.9016	1068	9	9	48.9016	38.9554
Fa_scaffold22.1|size801649.g11179.t1	85.7585	53.4343	68.3159	1.79769e+308	68.3159	1.79769e+308	7.25327	0.0019182	0.0431135	1	vacuolar protein sorting-associated protein	0	609	0	0	0	0	609	0	0	0	0	609	0	0	0	0	65.7548	609	9	9	65.7548	53.4343	609	1	1	53.4343	85.7585	609	9	9	85.7585	68.3159
Fa_scaffold28.1|size399142.g12302.t1	123.464	75.486	101.687	1.79769e+308	101.687	1.79769e+308	7.25015	0.0019213	0.0431135	1	d-lactate dehydrogenase	0	1845	0	0	0	0	1845	0	0	0	0	1845	0	0	0	0	106.111	1845	44	44	106.111	123.464	1845	7	7	123.464	75.486	1845	24	24	75.486	101.687
Fa_scaffold1.1|size4337333.g1058.t1	56.0577	34.9879	48.233	1.79769e+308	48.233	1.79769e+308	7.24346	0.001928	0.0431173	1	duf92 domain protein	0	1161	0	0	0	0	1161	0	0	0	0	1161	0	0	0	0	53.6535	1161	14	14	53.6535	56.0577	1161	2	2	56.0577	34.9879	1161	7	7	34.9879	48.233
Fa_scaffold22.1|size801649.g11202.t1	29.2376	18.2484	25.1566	1.79769e+308	25.1566	1.79769e+308	7.24346	0.001928	0.0431173	1	sda1 domain containing protein	0	2226	0	0	0	0	2226	0	0	0	0	2226	0	0	0	0	27.9837	2226	14	14	27.9837	29.2376	2226	2	2	29.2376	18.2484	2226	7	7	18.2484	25.1566
Fa_scaffold12.1|size1301765.g7516.t1	299.96	182.817	247.862	1.79769e+308	247.862	1.79769e+308	7.19897	0.0019732	0.0439793	1	peptidyl-prolyl cis trans isomerase	0	534	0	0	0	0	534	0	0	0	0	534	0	0	0	0	299.96	534	36	36	299.96	182.817	534	3	3	182.817	260.808	534	24	24	260.808	247.862
Fa_scaffold22.1|size801649.g11011.t1	17.9231	10.9236	14.8101	1.79769e+308	14.8101	1.79769e+308	7.19897	0.0019732	0.0439793	1	fungal specific transcription Factor domain-containing protein	0	2979	0	0	0	0	2979	0	0	0	0	2979	0	0	0	0	17.9231	2979	12	12	17.9231	10.9236	2979	1	1	10.9236	15.5837	2979	8	8	15.5837	14.8101
Fa_scaffold7.1|size1847925.g5417.t1	86.8056	54.4172	68.6387	1.79769e+308	68.6387	1.79769e+308	7.18311	0.00198963	0.0441484	1	negative acting Factor	0	1794	0	0	0	0	1794	0	0	0	0	1794	0	0	0	0	86.8056	1794	35	35	86.8056	54.4172	1794	3	3	54.4172	64.6933	1794	20	20	64.6933	68.6387
Fa_scaffold4.1|size1977933.g3377.t1	84.7435	52.8918	67.1213	1.79769e+308	67.1213	1.79769e+308	7.17878	0.00199414	0.0441484	1	ww-domain-binding protein	0	768	0	0	0	0	768	0	0	0	0	768	0	0	0	0	63.7285	768	11	11	63.7285	84.7435	768	2	2	84.7435	52.8918	768	7	7	52.8918	67.1213
Fa_scaffold5.1|size1921322.g4209.t1	47.7849	29.8245	37.8481	1.79769e+308	37.8481	1.79769e+308	7.17878	0.00199414	0.0441484	1	secretory lipase	0	1362	0	0	0	0	1362	0	0	0	0	1362	0	0	0	0	35.935	1362	11	11	35.935	47.7849	1362	2	2	47.7849	29.8245	1362	7	7	29.8245	37.8481
Fa_scaffold9.1|size1669964.g6317.t1	45.3856	28.327	35.9478	1.79769e+308	35.9478	1.79769e+308	7.17878	0.00199414	0.0441484	1	hypothetical protein FOXB_02923 [Fusarium oxysporum Fo5176]	0	1434	0	0	0	0	1434	0	0	0	0	1434	0	0	0	0	34.1307	1434	11	11	34.1307	45.3856	1434	2	2	45.3856	28.327	1434	7	7	28.327	35.9478
Fa_scaffold4.1|size1977933.g3378.t1	1001.28	627.481	790.91	1.79769e+308	790.91	1.79769e+308	7.16221	0.00201154	0.0444591	1	ubiquinol-cytochrome c reductase complex 17 kd protein	0	390	0	0	0	0	390	0	0	0	0	390	0	0	0	0	627.481	390	55	55	627.481	1001.28	390	12	12	1001.28	743.973	390	50	50	743.973	790.91
Fa_scaffold1.1|size4337333.g93.t1	208.964	127.745	175.577	1.79769e+308	175.577	1.79769e+308	7.15666	0.00201741	0.0445004	1	glycoside hydrolase Family 37 protein	0	2055	0	0	0	0	2055	0	0	0	0	2055	0	0	0	0	127.745	2055	59	59	127.745	190.023	2055	12	12	190.023	208.964	2055	74	74	208.964	175.577
Fa_scaffold6.1|size1899268.g4396.t1	2083.12	1303.86	1645.52	1.79769e+308	1645.52	1.79769e+308	7.15408	0.00202014	0.0445004	1	hypothetical protein FOXB_11734 [Fusarium oxysporum Fo5176]	0	273	0	0	0	0	273	0	0	0	0	273	0	0	0	0	1303.86	273	80	80	1303.86	1549.59	273	13	13	1549.59	2083.12	273	98	98	2083.12	1645.52
Fa_scaffold17.1|size1114751.g9606.t1	246.526	151.684	209.67	1.79769e+308	209.67	1.79769e+308	7.1447	0.00203013	0.0445173	1	feruloyl esterase b	0	1584	0	0	0	0	1584	0	0	0	0	1584	0	0	0	0	151.684	1584	54	54	151.684	246.526	1584	12	12	246.526	230.801	1584	63	63	230.801	209.67
Fa_scaffold5.1|size1921322.g3724.t1	199.948	123.025	170.055	1.79769e+308	170.055	1.79769e+308	7.1447	0.00203013	0.0445173	1	ras small monomeric gtpase	0	651	0	0	0	0	651	0	0	0	0	651	0	0	0	0	123.025	651	18	18	123.025	199.948	651	4	4	199.948	187.193	651	21	21	187.193	170.055
Fa_scaffold2.1|size2665234.g1760.t1	260.391	158.907	209.299	1.79769e+308	209.299	1.79769e+308	7.14387	0.00203102	0.0445173	1	dehydrodolichyl diphosphate synthase	0	1092	0	0	0	0	1092	0	0	0	0	1092	0	0	0	0	158.907	1092	39	39	158.907	208.599	1092	7	7	208.599	260.391	1092	49	49	260.391	209.299
Fa_scaffold15.1|size1206408.g8975.t1	165.303	100.748	132.6	1.79769e+308	132.6	1.79769e+308	7.1136	0.00206367	0.0451335	1	aquaporin-1	0	969	0	0	0	0	969	0	0	0	0	969	0	0	0	0	165.303	969	36	36	165.303	100.748	969	3	3	100.748	131.75	969	22	22	131.75	132.6
Fa_scaffold8.1|size1722064.g5467.t1	47.6827	29.2484	40.4988	1.79769e+308	40.4988	1.79769e+308	7.10912	0.00206855	0.0451335	1	u2 snrnp component prp10	0	3651	0	0	0	0	3651	0	0	0	0	3651	0	0	0	0	29.2484	3651	24	24	29.2484	44.5652	3651	5	5	44.5652	47.6827	3651	30	30	47.6827	40.4988
Fa_scaffold18.1|size882988.g9966.t1	56.4956	36.0484	44.2809	1.79769e+308	44.2809	1.79769e+308	7.10837	0.00206937	0.0451335	1	protein phosphatase	0	1728	0	0	0	0	1728	0	0	0	0	1728	0	0	0	0	36.0484	1728	14	14	36.0484	56.4956	1728	3	3	56.4956	40.2985	1728	12	12	40.2985	44.2809
Fa_scaffold7.1|size1847925.g5048.t1	401.319	250.325	316.47	1.79769e+308	316.47	1.79769e+308	7.09887	0.00207978	0.0452858	1	peptidyl-trna hydrolase	0	765	0	0	0	0	765	0	0	0	0	765	0	0	0	0	401.319	765	69	69	401.319	297.765	765	7	7	297.765	250.325	765	33	33	250.325	316.47
Fa_scaffold31.1|size289611.g12559.t1	126.296	76.4503	104.858	1.79769e+308	104.858	1.79769e+308	7.0825	0.00209789	0.045605	1	enoyl- hydratase	0	873	0	0	0	0	873	0	0	0	0	873	0	0	0	0	76.4503	873	15	15	76.4503	111.826	873	3	3	111.826	126.296	873	19	19	126.296	104.858
Fa_scaffold1.1|size4337333.g1055.t1	371.986	224.645	302.726	1.79769e+308	302.726	1.79769e+308	7.07937	0.00210137	0.0456056	1	eukaryotic translation initiation Factor 3 subunit 2	0	1014	0	0	0	0	1014	0	0	0	0	1014	0	0	0	0	311.546	1014	71	71	311.546	224.645	1014	7	7	224.645	371.986	1014	65	65	371.986	302.726
Fa_scaffold8.1|size1722064.g5772.t1	429.327	264.565	339.819	1.79769e+308	339.819	1.79769e+308	7.0658	0.00211656	0.0457995	1	related to csi2 protein	0	1230	0	0	0	0	1230	0	0	0	0	1230	0	0	0	0	325.566	1230	90	90	325.566	264.565	1230	10	10	264.565	429.327	1230	91	91	429.327	339.819
Fa_scaffold1.1|size4337333.g12.t1	35.7382	21.7815	30.1784	1.79769e+308	30.1784	1.79769e+308	7.0652	0.00211724	0.0457995	1	rho gtpase activator	0	2988	0	0	0	0	2988	0	0	0	0	2988	0	0	0	0	35.7382	2988	24	24	35.7382	21.7815	2988	2	2	21.7815	33.0157	2988	17	17	33.0157	30.1784
Fa_scaffold9.1|size1669964.g6087.t1	361.651	240.454	281.696	1.79769e+308	281.696	1.79769e+308	7.04516	0.00213991	0.0462145	1	bar domain-containing protein	0	1218	0	0	0	0	1218	0	0	0	0	1218	0	0	0	0	361.651	1218	99	99	361.651	240.454	1218	9	9	240.454	242.982	1218	51	51	242.982	281.696
Fa_scaffold9.1|size1669964.g6308.t1	68.1299	41.0105	55.5447	1.79769e+308	55.5447	1.79769e+308	7.04068	0.00214502	0.0462492	1	f-box protein	0	1698	0	0	0	0	1698	0	0	0	0	1698	0	0	0	0	68.1299	1698	26	26	68.1299	57.4938	1698	3	3	57.4938	41.0105	1698	12	12	41.0105	55.5447
Fa_scaffold16.1|size1203535.g9365.t1	341.357	204.691	277.67	1.79769e+308	277.67	1.79769e+308	6.98987	0.00220406	0.0474448	1	pectate lyase	0	1134	0	0	0	0	1134	0	0	0	0	1134	0	0	0	0	341.357	1134	87	87	341.357	286.962	1134	10	10	286.962	204.691	1134	40	40	204.691	277.67
Fa_scaffold5.1|size1921322.g3719.t1	84.4607	53.7911	65.8811	1.79769e+308	65.8811	1.79769e+308	6.98676	0.00220773	0.0474466	1	26s proteasome regulatory subunit rpn1	0	2697	0	0	0	0	2697	0	0	0	0	2697	0	0	0	0	59.3914	2697	36	36	59.3914	84.4607	2697	7	7	84.4607	53.7911	2697	25	25	53.7911	65.8811
Fa_scaffold18.1|size882988.g9968.t1	136.755	82.8088	108.908	1.79769e+308	108.908	1.79769e+308	6.98254	0.00221274	0.047477	1	transmembrane gtpase fzo1	0	2733	0	0	0	0	2733	0	0	0	0	2733	0	0	0	0	136.755	2733	84	84	136.755	107.162	2733	9	9	107.162	82.8088	2733	39	39	82.8088	108.908
Fa_scaffold15.1|size1206408.g8913.t1	186.155	111.596	153.645	1.79769e+308	153.645	1.79769e+308	6.96951	0.00222828	0.0477329	1	adenylosuccinate lyase	0	1458	0	0	0	0	1458	0	0	0	0	1458	0	0	0	0	186.155	1458	61	61	186.155	111.596	1458	5	5	111.596	163.184	1458	41	41	163.184	153.645
Fa_scaffold2.1|size2665234.g1617.t1	81.1751	49.4739	64.1355	1.79769e+308	64.1355	1.79769e+308	6.94991	0.0022519	0.0480055	1	arsenite resistance protein ars2	0	2631	0	0	0	0	2631	0	0	0	0	2631	0	0	0	0	81.1751	2631	48	48	81.1751	49.4739	2631	4	4	49.4739	61.7574	2631	28	28	61.7574	64.1355
Fa_scaffold3.1|size2333811.g2473.t1	50.1342	30.5554	39.6104	1.79769e+308	39.6104	1.79769e+308	6.94991	0.0022519	0.0480055	1	aldehyde reductase	0	1065	0	0	0	0	1065	0	0	0	0	1065	0	0	0	0	50.1342	1065	12	12	50.1342	30.5554	1065	1	1	30.5554	38.1417	1065	7	7	38.1417	39.6104
Fa_scaffold4.1|size1977933.g3143.t1	28.2502	17.2177	22.3202	1.79769e+308	22.3202	1.79769e+308	6.94991	0.0022519	0.0480055	1	dbf zinc finger domain-containing protein	0	1890	0	0	0	0	1890	0	0	0	0	1890	0	0	0	0	28.2502	1890	12	12	28.2502	17.2177	1890	1	1	17.2177	21.4926	1890	7	7	21.4926	22.3202
Fa_scaffold2.1|size2665234.g1951.t1	269.734	173.867	209.711	1.79769e+308	209.711	1.79769e+308	6.94404	0.00225904	0.0480404	1	calcium-binding protein precursor cnx1	0	1689	0	0	0	0	1689	0	0	0	0	1689	0	0	0	0	173.867	1689	66	66	173.867	269.734	1689	14	14	269.734	185.531	1689	54	54	185.531	209.711
Fa_scaffold10.1|size1436644.g6699.t1	336.878	213.287	262.544	1.79769e+308	262.544	1.79769e+308	6.94258	0.00226081	0.0480404	1	stomatin-like protein	0	1068	0	0	0	0	1068	0	0	0	0	1068	0	0	0	0	237.468	1068	57	57	237.468	213.287	1068	7	7	213.287	336.878	1068	62	62	336.878	262.544
Fa_scaffold3.1|size2333811.g2859.t1	1920.71	1253.35	1490.89	1.79769e+308	1490.89	1.79769e+308	6.92451	0.00228298	0.0483204	1	22kda glycoprotein	0	426	0	0	0	0	426	0	0	0	0	426	0	0	0	0	1253.35	426	120	120	1253.35	1298.6	426	17	17	1298.6	1920.71	426	141	141	1920.71	1490.89
Fa_scaffold22.1|size801649.g11029.t1	217.674	129.918	178.824	1.79769e+308	178.824	1.79769e+308	6.92383	0.00228381	0.0483204	1	methionine aminopeptidase	0	1206	0	0	0	0	1206	0	0	0	0	1206	0	0	0	0	217.674	1206	58	59	217.674	188.881	1206	7	7	188.881	129.918	1206	27	27	129.918	178.824
Fa_scaffold9.1|size1669964.g6460.t1	89.039	53.0862	72.1828	1.79769e+308	72.1828	1.79769e+308	6.91475	0.00229506	0.0483204	1	ribosome assembly protein 4	0	1749	0	0	0	0	1749	0	0	0	0	1749	0	0	0	0	89.039	1749	35	35	89.039	74.4231	1749	4	4	74.4231	53.0862	1749	16	16	53.0862	72.1828
Fa_scaffold16.1|size1203535.g9264.t1	55.4842	34.1387	48.0138	1.79769e+308	48.0138	1.79769e+308	6.91406	0.00229592	0.0483204	1	glycoside hydrolase Family 93	0	1173	0	0	0	0	1173	0	0	0	0	1173	0	0	0	0	34.1387	1173	9	9	34.1387	55.4842	1173	2	2	55.4842	54.4185	1173	11	11	54.4185	48.0138
Fa_scaffold2.1|size2665234.g1472.t1	206.613	127.126	178.794	1.79769e+308	178.794	1.79769e+308	6.91406	0.00229592	0.0483204	1	hypothetical protein FG01247.1 [Gibberella zeae PH-1]	0	315	0	0	0	0	315	0	0	0	0	315	0	0	0	0	127.126	315	9	9	127.126	206.613	315	2	2	206.613	202.644	315	11	11	202.644	178.794
Fa_scaffold4.1|size1977933.g3101.t1	108.743	66.9084	94.1022	1.79769e+308	94.1022	1.79769e+308	6.91406	0.00229592	0.0483204	1	mas3 protein	0	1197	0	0	0	0	1197	0	0	0	0	1197	0	0	0	0	66.9084	1197	18	18	66.9084	108.743	1197	4	4	108.743	106.655	1197	22	22	106.655	94.1022
Fa_scaffold19.1|size873904.g10196.t1	89.3365	55.0964	69.9258	1.79769e+308	69.9258	1.79769e+308	6.8918	0.00232378	0.048829	1	zn 2cys6 transcription Factor	0	2988	0	0	0	0	2988	0	0	0	0	2988	0	0	0	0	55.0964	2988	37	37	55.0964	65.3444	2988	6	6	65.3444	89.3365	2988	46	46	89.3365	69.9258
Fa_scaffold18.1|size882988.g9989.t1	4670.31	2794.03	3895.72	1.79769e+308	3895.72	1.79769e+308	6.88548	0.00233177	0.0489049	1	40s ribosomal protein s16	0	432	0	0	0	0	432	0	0	0	0	432	0	0	0	0	4222.82	432	410	410	4222.82	4670.31	432	62	62	4670.31	2794.03	432	208	208	2794.03	3895.72
Fa_scaffold6.1|size1899268.g4331.t1	743.1	445.338	591.868	1.79769e+308	591.868	1.79769e+308	6.88309	0.0023348	0.0489049	1	hypothetical protein FOXB_12848 [Fusarium oxysporum Fo5176]	0	1023	0	0	0	0	1023	0	0	0	0	1023	0	0	0	0	587.165	1023	135	135	587.165	445.338	1023	14	14	445.338	743.1	1023	131	131	743.1	591.868
Fa_scaffold1.1|size4337333.g1215.t1	906.361	597.015	701.999	1.79769e+308	701.999	1.79769e+308	6.86929	0.00235239	0.0491955	1	vacuolar atp synthase 16 kda proteolipid subunit	0	486	0	0	0	0	486	0	0	0	0	486	0	0	0	0	906.361	486	99	99	906.361	602.62	486	9	9	602.62	597.015	486	50	50	597.015	701.999
Fa_scaffold3.1|size2333811.g3000.t1	80.1253	47.8375	63.981	1.79769e+308	63.981	1.79769e+308	6.86441	0.00235864	0.0492483	1	chitin synthase activator	0	2721	0	0	0	0	2721	0	0	0	0	2721	0	0	0	0	80.1253	2721	49	49	80.1253	47.8375	2721	4	4	47.8375	63.98	2721	30	30	63.98	63.981
Fa_scaffold2.1|size2665234.g1744.t1	114.583	68.1102	92.2315	1.79769e+308	92.2315	1.79769e+308	6.8601	0.00236418	0.0492861	1	dienelactone hydrolase Family protein	0	852	0	0	0	0	852	0	0	0	0	852	0	0	0	0	94.0016	852	18	18	94.0016	114.583	852	3	3	114.583	68.1102	852	10	10	68.1102	92.2315
Fa_scaffold21.1|size851049.g11010.t1	95.262	59.4568	74.15	1.79769e+308	74.15	1.79769e+308	6.85123	0.00237565	0.0494074	1	cell surFace protein	0	3416	0	0	0	0	3416	0	0	0	0	3416	0	0	0	0	67.731	3416	52	52	67.731	95.262	3416	10	10	95.262	59.4568	3416	35	35	59.4568	74.15
Fa_scaffold13.1|size1292936.g8080.t1	173.734	107	135.715	1.79769e+308	135.715	1.79769e+308	6.84809	0.00237972	0.0494074	1	pre-rrna processing protein	0	2433	0	0	0	0	2433	0	0	0	0	2433	0	0	0	0	173.734	2433	95	95	173.734	107	2433	8	8	107	126.411	2433	53	53	126.411	135.715
Fa_scaffold1.1|size4337333.g76.t1	59.7236	35.7007	50.008	1.79769e+308	50.008	1.79769e+308	6.84575	0.00238276	0.0494074	1	glycosyltransferase Family 57 protein	0	1788	0	0	0	0	1788	0	0	0	0	1788	0	0	0	0	59.7236	1788	24	24	59.7236	54.5998	1788	3	3	54.5998	35.7007	1788	11	11	35.7007	50.008
Fa_scaffold7.1|size1847925.g5039.t1	165.474	100.626	142.029	1.79769e+308	142.029	1.79769e+308	6.84078	0.00238924	0.0494074	1	cell division control protein 10	0	1017	0	0	0	0	1017	0	0	0	0	1017	0	0	0	0	100.626	1017	23	23	100.626	159.988	1017	5	5	159.988	165.474	1017	29	29	165.474	142.029
Fa_scaffold9.1|size1669964.g6371.t1	398.157	254.799	308.527	1.79769e+308	308.527	1.79769e+308	6.83947	0.00239095	0.0494074	1	inositol monophosphatase	0	894	0	0	0	0	894	0	0	0	0	894	0	0	0	0	398.157	894	80	80	398.157	254.799	894	7	7	254.799	272.624	894	42	42	272.624	308.527
Fa_scaffold1.1|size4337333.g634.t1	862.606	513.042	715.76	1.79769e+308	715.76	1.79769e+308	6.83589	0.00239563	0.0494074	1	signal peptide-containing protein	0	444	0	0	0	0	444	0	0	0	0	444	0	0	0	0	771.632	444	77	77	771.632	513.042	444	7	7	513.042	862.606	444	66	66	862.606	715.76
Fa_scaffold7.1|size1847925.g5174.t1	185.598	114	144.98	1.79769e+308	144.98	1.79769e+308	6.83139	0.00240153	0.0494074	1	bisphosphoglycerate-independent phosphoglycerate mutase	0	1578	0	0	0	0	1578	0	0	0	0	1578	0	0	0	0	135.343	1578	48	48	135.343	185.598	1578	9	9	185.598	114	1578	31	31	114	144.98
Fa_scaffold16.1|size1203535.g9176.t1	234.674	139.495	187.709	1.79769e+308	187.709	1.79769e+308	6.83	0.00240336	0.0494074	1	alkaline proteinase	0	1248	0	0	0	0	1248	0	0	0	0	1248	0	0	0	0	188.957	1248	53	53	188.957	234.674	1248	9	9	234.674	139.495	1248	30	30	139.495	187.709
Fa_scaffold5.1|size1921322.g3765.t1	418.204	250.168	351.746	1.79769e+308	351.746	1.79769e+308	6.8183	0.0024188	0.0494074	1	aspartate aminotransferase	0	1245	0	0	0	0	1245	0	0	0	0	1245	0	0	0	0	250.168	1245	70	70	250.168	418.204	1245	16	16	418.204	386.866	1245	83	83	386.866	351.746
Fa_scaffold1.1|size4337333.g163.t1	53.9322	32.8702	46.519	1.79769e+308	46.519	1.79769e+308	6.80814	0.00243231	0.0494074	1	quinone oxidoreductase	0	990	0	0	0	0	990	0	0	0	0	990	0	0	0	0	53.9322	990	12	12	53.9322	32.8702	990	1	1	32.8702	52.7544	990	9	9	52.7544	46.519
Fa_scaffold19.1|size873904.g10198.t1	33.4542	20.3894	28.8557	1.79769e+308	28.8557	1.79769e+308	6.80814	0.00243231	0.0494074	1	nucleoside-diphosphate-sugar epimerase	0	1596	0	0	0	0	1596	0	0	0	0	1596	0	0	0	0	33.4542	1596	12	12	33.4542	20.3894	1596	1	1	20.3894	32.7236	1596	9	9	32.7236	28.8557
Fa_scaffold20.1|size866269.g10441.t1	13.9918	8.52764	12.0686	1.79769e+308	12.0686	1.79769e+308	6.80814	0.00243231	0.0494074	1	dead deah box rna helicase	0	3816	0	0	0	0	3816	0	0	0	0	3816	0	0	0	0	13.9918	3816	12	12	13.9918	8.52764	3816	1	1	8.52764	13.6863	3816	9	9	13.6863	12.0686
Fa_scaffold20.1|size866269.g10542.t1	16.1944	9.87003	13.9684	1.79769e+308	13.9684	1.79769e+308	6.80814	0.00243231	0.0494074	1	mfs	0	3297	0	0	0	0	3297	0	0	0	0	3297	0	0	0	0	16.1944	3297	12	12	16.1944	9.87003	3297	1	1	9.87003	15.8407	3297	9	9	15.8407	13.9684
Fa_scaffold5.1|size1921322.g3769.t1	92.2157	56.2029	79.5402	1.79769e+308	79.5402	1.79769e+308	6.80814	0.00243231	0.0494074	1	transmembrane protein	0	579	0	0	0	0	579	0	0	0	0	579	0	0	0	0	92.2157	579	12	12	92.2157	56.2029	579	1	1	56.2029	90.2019	579	9	9	90.2019	79.5402
Fa_scaffold8.1|size1722064.g5926.t1	96.2778	58.6786	83.0439	1.79769e+308	83.0439	1.79769e+308	6.80814	0.00243231	0.0494074	1	histidine kinase 1	0	3882	0	0	0	0	3882	0	0	0	0	3882	0	0	0	0	96.2778	3882	84	84	96.2778	58.6786	3882	7	7	58.6786	94.1752	3882	63	63	94.1752	83.0439
Fa_scaffold16.1|size1203535.g9325.t1	23.7936	14.4816	20.4926	1.79769e+308	20.4926	1.79769e+308	6.80743	0.00243325	0.0494074	1	c6 transcription	0	2805	0	0	0	0	2805	0	0	0	0	2805	0	0	0	0	23.7936	2805	15	15	23.7936	23.2025	2805	2	2	23.2025	14.4816	2805	7	7	14.4816	20.4926
Fa_scaffold2.1|size2665234.g1409.t1	220.674	131.367	184.279	1.79769e+308	184.279	1.79769e+308	6.80721	0.00243355	0.0494074	1	eukaryotic translation initiation Factor 3	0	1734	0	0	0	0	1734	0	0	0	0	1734	0	0	0	0	220.674	1734	86	86	220.674	131.367	1734	7	7	131.367	200.795	1734	60	60	200.795	184.279
Fa_scaffold2.1|size2665234.g1481.t1	214.926	126.867	174.644	1.79769e+308	174.644	1.79769e+308	6.79683	0.00244746	0.0496136	1	hypothetical protein FG01239.1 [Gibberella zeae PH-1]	0	513	0	0	0	0	513	0	0	0	0	513	0	0	0	0	182.14	513	21	21	182.14	126.867	513	2	2	126.867	214.926	513	19	19	214.926	174.644
Fa_scaffold1.1|size4337333.g901.t1	46.2823	30.181	35.7451	1.79769e+308	35.7451	1.79769e+308	6.78105	0.00246878	0.0498494	1	transcription elongation Factor spt6	0	4230	0	0	0	0	4230	0	0	0	0	4230	0	0	0	0	46.2823	4230	44	44	46.2823	30.7721	4230	4	4	30.7721	30.181	4230	22	22	30.181	35.7451
Fa_scaffold16.1|size1203535.g9301.t1	125.738	81.9947	97.111	1.79769e+308	97.111	1.79769e+308	6.78105	0.00246878	0.0498494	1	mfs	0	1557	0	0	0	0	1557	0	0	0	0	1557	0	0	0	0	125.738	1557	44	44	125.738	83.6005	1557	4	4	83.6005	81.9947	1557	22	22	81.9947	97.111
Fa_scaffold5.1|size1921322.g3662.t1	674.085	410.877	582.626	1.79769e+308	582.626	1.79769e+308	6.77985	0.00247041	0.0498494	1	profilin	0	396	0	0	0	0	396	0	0	0	0	396	0	0	0	0	662.917	396	59	59	662.917	410.877	396	5	5	410.877	674.085	396	46	46	674.085	582.626
Fa_scaffold34.1|size185609.g12765.t1	146.097	94.0962	112.835	1.79769e+308	112.835	1.79769e+308	6.76655	0.00248858	0.0501099	1	solute carrier Family 25 member 38	0	993	0	0	0	0	993	0	0	0	0	993	0	0	0	0	94.0962	993	21	21	94.0962	98.3127	993	3	3	98.3127	146.097	993	25	25	146.097	112.835
Fa_scaffold22.1|size801649.g11046.t1	90.1388	54.6457	77.5257	1.79769e+308	77.5257	1.79769e+308	6.76486	0.0024909	0.0501099	1	dna ligase	0	2382	0	0	0	0	2382	0	0	0	0	2382	0	0	0	0	87.7927	2382	47	47	87.7927	54.6457	2382	4	4	54.6457	90.1388	2382	37	37	90.1388	77.5257
Fa_scaffold2.1|size2665234.g1572.t1	147.247	96.2788	113.612	1.79769e+308	113.612	1.79769e+308	6.75455	0.00250512	0.0503195	1	glycine cleavage system t protein	0	1326	0	0	0	0	1326	0	0	0	0	1326	0	0	0	0	97.3098	1326	29	29	97.3098	147.247	1326	6	6	147.247	96.2788	1326	22	22	96.2788	113.612
Fa_scaffold8.1|size1722064.g5504.t1	53.6354	34.1106	41.4143	1.79769e+308	41.4143	1.79769e+308	6.73481	0.00253261	0.0507944	1	hypothetical protein FOXB_07655 [Fusarium oxysporum Fo5176]	0	1908	0	0	0	0	1908	0	0	0	0	1908	0	0	0	0	53.6354	1908	23	23	53.6354	34.1106	1908	2	2	34.1106	36.4968	1908	12	12	36.4968	41.4143
Fa_scaffold31.1|size289611.g12562.t1	399.802	235.808	318.398	1.79769e+308	318.398	1.79769e+308	6.72511	0.00254626	0.0509908	1	mitochondrial ribosomal	0	690	0	0	0	0	690	0	0	0	0	690	0	0	0	0	399.802	690	62	62	399.802	235.808	690	5	5	235.808	319.585	690	38	38	319.585	318.398
Fa_scaffold2.1|size2665234.g2066.t1	239.134	148.999	185.063	1.79769e+308	185.063	1.79769e+308	6.72144	0.00255145	0.0510002	1	arp2 3 actin-organizing complex subunit sop2	0	1092	0	0	0	0	1092	0	0	0	0	1092	0	0	0	0	167.057	1092	41	41	167.057	148.999	1092	5	5	148.999	239.134	1092	45	45	239.134	185.063
Fa_scaffold10.1|size1436644.g6811.t1	607.815	383.57	469.422	1.79769e+308	469.422	1.79769e+308	6.71932	0.00255445	0.0510002	1	hypothetical protein FOXB_03347 [Fusarium oxysporum Fo5176]	0	696	0	0	0	0	696	0	0	0	0	696	0	0	0	0	383.57	696	60	60	383.57	607.815	696	13	13	607.815	416.881	696	50	50	416.881	469.422
Fa_scaffold17.1|size1114751.g9662.t1	300.673	180.589	235.358	1.79769e+308	235.358	1.79769e+308	6.71224	0.00256451	0.0510468	1	serine protease	0	1158	0	0	0	0	1158	0	0	0	0	1158	0	0	0	0	180.589	1158	47	47	180.589	224.812	1158	8	8	224.812	300.673	1158	60	60	300.673	235.358
Fa_scaffold3.1|size2333811.g2932.t1	350.634	210.596	274.466	1.79769e+308	274.466	1.79769e+308	6.71224	0.00256451	0.0510468	1	metal homeostatis protein bsd2	0	993	0	0	0	0	993	0	0	0	0	993	0	0	0	0	210.596	993	47	47	210.596	262.167	993	8	8	262.167	350.634	993	60	60	350.634	274.466
Fa_scaffold6.1|size1899268.g4485.t1	374.04	222.337	315.284	1.79769e+308	315.284	1.79769e+308	6.70653	0.00257265	0.051132	1	glycine cleavage system h protein	0	522	0	0	0	0	522	0	0	0	0	522	0	0	0	0	349.475	522	41	41	349.475	374.04	522	6	6	374.04	222.337	522	20	20	222.337	315.284
Fa_scaffold13.1|size1292936.g8118.t1	221.371	131.162	174.532	1.79769e+308	174.532	1.79769e+308	6.68736	0.00260025	0.0515254	1	histidine phosphotransferase hpt1p	0	441	0	0	0	0	441	0	0	0	0	441	0	0	0	0	131.162	441	13	13	131.162	221.371	441	3	3	221.371	171.063	441	13	13	171.063	174.532
Fa_scaffold7.1|size1847925.g5434.t1	56.4956	33.4736	44.542	1.79769e+308	44.542	1.79769e+308	6.68736	0.00260025	0.0515254	1	Fatty acid desaturase	0	1728	0	0	0	0	1728	0	0	0	0	1728	0	0	0	0	33.4736	1728	13	13	33.4736	56.4956	1728	3	3	56.4956	43.6567	1728	13	13	43.6567	44.542
Fa_scaffold4.1|size1977933.g3469.t1	31.5561	19.5981	24.3781	1.79769e+308	24.3781	1.79769e+308	6.6711	0.00262393	0.0519169	1	f-box domain containing protein	0	2961	0	0	0	0	2961	0	0	0	0	2961	0	0	0	0	31.5561	2961	21	21	31.5561	21.9801	2961	2	2	21.9801	19.5981	2961	10	10	19.5981	24.3781
Fa_scaffold10.1|size1436644.g6562.t1	181.86	107.749	142.892	1.79769e+308	142.892	1.79769e+308	6.65254	0.00265129	0.0523798	1	glutathione-dependent formaldehyde-activating enzyme	0	702	0	0	0	0	702	0	0	0	0	702	0	0	0	0	107.749	702	17	17	107.749	139.066	702	3	3	139.066	181.86	702	22	22	181.86	142.892
Fa_scaffold1.1|size4337333.g989.t1	289.388	170.821	242.936	1.79769e+308	242.936	1.79769e+308	6.64607	0.00266091	0.0524195	1	lipid transfer	0	381	0	0	0	0	381	0	0	0	0	381	0	0	0	0	268.599	381	23	23	268.599	170.821	381	2	2	170.821	289.388	381	19	19	289.388	242.936
Fa_scaffold2.1|size2665234.g2166.t1	40.0737	23.4658	33.1425	1.79769e+308	33.1425	1.79769e+308	6.64585	0.00266123	0.0524195	1	involucrin repeat protein	0	10881	0	0	0	0	10881	0	0	0	0	10881	0	0	0	0	40.0737	10881	98	98	40.0737	35.8881	10881	12	12	35.8881	23.4658	10881	44	44	23.4658	33.1425
Fa_scaffold11.1|size1379917.g6973.t1	16.3806	9.82933	14.0617	1.79769e+308	14.0617	1.79769e+308	6.6347	0.00267792	0.0526697	1	hypothetical protein FOXB_03493 [Fusarium oxysporum Fo5176]	0	8148	0	0	0	0	8148	0	0	0	0	8148	0	0	0	0	9.82933	8148	18	18	9.82933	15.9752	8148	4	4	15.9752	16.3806	8148	23	23	16.3806	14.0617
Fa_scaffold1.1|size4337333.g53.t1	36.2448	21.3948	28.4767	1.79769e+308	28.4767	1.79769e+308	6.62166	0.0026976	0.0529779	1	serine threonine-protein kinase ppk30	0	3042	0	0	0	0	3042	0	0	0	0	3042	0	0	0	0	27.7905	3042	19	19	27.7905	21.3948	3042	2	2	21.3948	36.2448	3042	19	19	36.2448	28.4767
Fa_scaffold13.1|size1292936.g8059.t1	55.0617	34.3663	42.357	1.79769e+308	42.357	1.79769e+308	6.59519	0.00273807	0.0532977	1	u3 small nucleolar rna-associated protein 5	0	1182	0	0	0	0	1182	0	0	0	0	1182	0	0	0	0	37.643	1182	10	10	37.643	55.0617	1182	2	2	55.0617	34.3663	1182	7	7	34.3663	42.357
Fa_scaffold13.1|size1292936.g8171.t1	35.8584	22.3807	27.5846	1.79769e+308	27.5846	1.79769e+308	6.59519	0.00273807	0.0532977	1	atp-dependent clp protease atp-binding subunit clpx	0	1815	0	0	0	0	1815	0	0	0	0	1815	0	0	0	0	24.5146	1815	10	10	24.5146	35.8584	1815	2	2	35.8584	22.3807	1815	7	7	22.3807	27.5846
Fa_scaffold2.1|size2665234.g1966.t1	11.6825	7.2915	8.9869	1.79769e+308	8.9869	1.79769e+308	6.59519	0.00273807	0.0532977	1	calcium-transporting atpase type 2c member 1	0	5571	0	0	0	0	5571	0	0	0	0	5571	0	0	0	0	7.98673	5571	10	10	7.98673	11.6825	5571	2	2	11.6825	7.2915	5571	7	7	7.2915	8.9869
Fa_scaffold34.1|size185609.g12809.t1	91.9251	57.3742	70.7147	1.79769e+308	70.7147	1.79769e+308	6.59519	0.00273807	0.0532977	1	ankyrin repeat-containing protein	0	708	0	0	0	0	708	0	0	0	0	708	0	0	0	0	62.8447	708	10	10	62.8447	91.9251	708	2	2	91.9251	57.3742	708	7	7	57.3742	70.7147
Fa_scaffold5.1|size1921322.g4196.t1	22.3193	13.9304	17.1694	1.79769e+308	17.1694	1.79769e+308	6.59519	0.00273807	0.0532977	1	tetratricopeptide repeat domain-containing protein	0	2916	0	0	0	0	2916	0	0	0	0	2916	0	0	0	0	15.2586	2916	10	10	15.2586	22.3193	2916	2	2	22.3193	13.9304	2916	7	7	13.9304	17.1694
Fa_scaffold8.1|size1722064.g5791.t1	166.879	104.156	128.374	1.79769e+308	128.374	1.79769e+308	6.59519	0.00273807	0.0532977	1	centromere microtubule-binding protein cbf5	0	780	0	0	0	0	780	0	0	0	0	780	0	0	0	0	114.087	780	20	20	114.087	166.879	780	4	4	166.879	104.156	780	14	14	104.156	128.374
Fa_scaffold8.1|size1722064.g5763.t1	103.861	60.7684	81.9679	1.79769e+308	81.9679	1.79769e+308	6.58662	0.00275134	0.0533073	1	mitochondrial import receptor subunit tom40	0	1071	0	0	0	0	1071	0	0	0	0	1071	0	0	0	0	103.861	1071	25	25	103.861	60.7684	1071	2	2	60.7684	81.2743	1071	15	15	81.2743	81.9679
Fa_scaffold24.1|size742822.g11547.t1	47.5032	27.6813	39.2687	1.79769e+308	39.2687	1.79769e+308	6.58584	0.00275257	0.0533073	1	sit4 phosphatase-associated protein	0	3054	0	0	0	0	3054	0	0	0	0	3054	0	0	0	0	27.6813	3054	19	19	27.6813	42.6215	3054	4	4	42.6215	47.5032	3054	25	25	47.5032	39.2687
Fa_scaffold28.1|size399142.g12292.t1	100.437	58.209	81.4918	1.79769e+308	81.4918	1.79769e+308	6.58172	0.00275898	0.0533073	1	upf0658 golgi apparatus membrane protein	0	1296	0	0	0	0	1296	0	0	0	0	1296	0	0	0	0	85.8296	1296	25	25	85.8296	100.437	1296	4	4	100.437	58.209	1296	13	13	58.209	81.4918
Fa_scaffold2.1|size2665234.g1524.t1	287.128	173.681	222.116	1.79769e+308	222.116	1.79769e+308	6.57501	0.00276945	0.0533073	1	glucosamine-fructose-6-phosphate aminotransferase	0	2061	0	0	0	0	2061	0	0	0	0	2061	0	0	0	0	287.128	2061	133	133	287.128	173.681	2061	11	11	173.681	205.54	2061	73	73	205.54	222.116
Fa_scaffold1.1|size4337333.g293.t1	513.475	297.589	419.546	1.79769e+308	419.546	1.79769e+308	6.56802	0.00278042	0.0533073	1	glycine cleavage system h protein	0	507	0	0	0	0	507	0	0	0	0	507	0	0	0	0	447.574	507	51	51	447.574	513.475	507	8	8	513.475	297.589	507	26	26	297.589	419.546
Fa_scaffold8.1|size1722064.g5691.t1	213.737	124.204	176.172	1.79769e+308	176.172	1.79769e+308	6.56607	0.0027835	0.0533073	1	calcineurin subunit b	0	609	0	0	0	0	609	0	0	0	0	609	0	0	0	0	124.204	609	17	17	124.204	213.737	609	4	4	213.737	190.574	609	20	20	190.574	176.172
Fa_scaffold1.1|size4337333.g887.t1	246.526	143.257	203.198	1.79769e+308	203.198	1.79769e+308	6.56607	0.0027835	0.0533073	1	hypothetical protein FG09889.1 [Gibberella zeae PH-1]	0	528	0	0	0	0	528	0	0	0	0	528	0	0	0	0	143.257	528	17	17	143.257	246.526	528	4	4	246.526	219.81	528	20	20	219.81	203.198
Fa_scaffold18.1|size882988.g10114.t1	91.7709	54.0531	77.476	1.79769e+308	77.476	1.79769e+308	6.5624	0.00278928	0.0533073	1	histone acetyltransferase esa1	0	1503	0	0	0	0	1503	0	0	0	0	1503	0	0	0	0	91.7709	1503	31	31	91.7709	86.6041	1503	4	4	86.6041	54.0531	1503	14	14	54.0531	77.476
Fa_scaffold26.1|size533231.g11932.t1	86.6799	51.1659	67.7137	1.79769e+308	67.7137	1.79769e+308	6.55945	0.00279394	0.0533073	1	eukaryotic translation initiation Factor 3 subunit clu1	0	3816	0	0	0	0	3816	0	0	0	0	3816	0	0	0	0	65.2953	3816	56	56	65.2953	51.1659	3816	6	6	51.1659	86.6799	3816	57	57	86.6799	67.7137
Fa_scaffold8.1|size1722064.g5823.t1	36.2687	22.5983	27.862	1.79769e+308	27.862	1.79769e+308	6.55929	0.00279419	0.0533073	1	chromosome segregation protein	0	2880	0	0	0	0	2880	0	0	0	0	2880	0	0	0	0	24.7189	2880	16	16	24.7189	22.5983	2880	2	2	22.5983	36.2687	2880	18	18	36.2687	27.862
Fa_scaffold1.1|size4337333.g1348.t1	80.1695	46.4704	63.9293	1.79769e+308	63.9293	1.79769e+308	6.55876	0.00279504	0.0533073	1	fungal specific transcription	0	999	0	0	0	0	999	0	0	0	0	999	0	0	0	0	80.1695	999	18	18	80.1695	65.1481	999	2	2	65.1481	46.4704	999	8	8	46.4704	63.9293
Fa_scaffold12.1|size1301765.g7510.t1	25.8687	14.9948	20.6284	1.79769e+308	20.6284	1.79769e+308	6.55876	0.00279504	0.0533073	1	flavin-binding monooxygenase-like protein	0	1548	0	0	0	0	1548	0	0	0	0	1548	0	0	0	0	25.8687	1548	9	9	25.8687	21.0216	1548	1	1	21.0216	14.9948	1548	4	4	14.9948	20.6284
Fa_scaffold16.1|size1203535.g9414.t1	58.2892	33.7874	46.4814	1.79769e+308	46.4814	1.79769e+308	6.55876	0.00279504	0.0533073	1	mitochondrial hypoxia responsive domain containing protein	0	687	0	0	0	0	687	0	0	0	0	687	0	0	0	0	58.2892	687	9	9	58.2892	47.3675	687	1	1	47.3675	33.7874	687	4	4	33.7874	46.4814
Fa_scaffold16.1|size1203535.g9427.t1	29.996	17.3872	23.9196	1.79769e+308	23.9196	1.79769e+308	6.55876	0.00279504	0.0533073	1	l-lactate 2-monooxygenase	0	1335	0	0	0	0	1335	0	0	0	0	1335	0	0	0	0	29.996	1335	9	9	29.996	24.3756	1335	1	1	24.3756	17.3872	1335	4	4	17.3872	23.9196
Fa_scaffold1.1|size4337333.g178.t1	159.321	92.5607	126.332	1.79769e+308	126.332	1.79769e+308	6.55384	0.00280284	0.0533791	1	potassium sodium p-type	0	3072	0	0	0	0	3072	0	0	0	0	3072	0	0	0	0	159.321	3072	110	110	159.321	127.115	3072	12	12	127.115	92.5607	3072	49	49	92.5607	126.332
Fa_scaffold1.1|size4337333.g1114.t1	102.285	59.059	81.866	1.79769e+308	81.866	1.79769e+308	6.53082	0.00283971	0.0540035	1	tpr domain-containing protein	0	1653	0	0	0	0	1653	0	0	0	0	1653	0	0	0	0	102.285	1653	38	38	102.285	59.059	1653	3	3	59.059	84.2539	1653	24	24	84.2539	81.866
Fa_scaffold16.1|size1203535.g9323.t1	242.589	143.197	188.965	1.79769e+308	188.965	1.79769e+308	6.5251	0.00284896	0.0541016	1	catechol dioxygenase	0	909	0	0	0	0	909	0	0	0	0	909	0	0	0	0	181.109	909	37	37	181.109	143.197	909	4	4	143.197	242.589	909	38	38	242.589	188.965
Fa_scaffold2.1|size2665234.g1916.t1	229.102	133.673	179.717	1.79769e+308	179.717	1.79769e+308	6.51183	0.00287058	0.0543559	1	hypothetical protein FG00455.1 [Gibberella zeae PH-1]	0	738	0	0	0	0	738	0	0	0	0	738	0	0	0	0	229.102	738	38	38	229.102	176.377	738	4	4	176.377	133.673	738	17	17	133.673	179.717
Fa_scaffold8.1|size1722064.g5733.t1	44.4473	25.9334	34.8663	1.79769e+308	34.8663	1.79769e+308	6.51183	0.00287058	0.0543559	1	peptidase s9b dipeptidylpeptidase iv domain protein	0	3804	0	0	0	0	3804	0	0	0	0	3804	0	0	0	0	44.4473	3804	38	38	44.4473	34.2182	3804	4	4	34.2182	25.9334	3804	17	17	25.9334	34.8663
Fa_scaffold1.1|size4337333.g1130.t1	196.033	116.526	168.217	1.79769e+308	168.217	1.79769e+308	6.50223	0.00288634	0.054457	1	anamorsin Family protein	0	996	0	0	0	0	996	0	0	0	0	996	0	0	0	0	192.093	996	43	43	192.093	196.033	996	6	6	196.033	116.526	996	20	20	116.526	168.217
Fa_scaffold9.1|size1669964.g6380.t1	1105.78	647.906	932.547	1.79769e+308	932.547	1.79769e+308	6.50154	0.00288747	0.054457	1	het-c2 protein	0	618	0	0	0	0	618	0	0	0	0	618	0	0	0	0	1043.95	618	145	145	1043.95	1105.78	618	21	21	1105.78	647.906	618	69	69	647.906	932.547
Fa_scaffold22.1|size801649.g11168.t1	126.841	72.9411	102.159	1.79769e+308	102.159	1.79769e+308	6.497	0.00289497	0.054457	1	54s ribosomal protein l9	0	1830	0	0	0	0	1830	0	0	0	0	1830	0	0	0	0	72.9411	1830	30	30	72.9411	106.693	1830	6	6	106.693	126.841	1830	40	40	126.841	102.159
Fa_scaffold6.1|size1899268.g4510.t1	91.6662	54.4882	71	1.79769e+308	71	1.79769e+308	6.49497	0.00289833	0.054457	1	pathogenicity protein	0	1065	0	0	0	0	1065	0	0	0	0	1065	0	0	0	0	66.8456	1065	16	16	66.8456	91.6662	1065	3	3	91.6662	54.4882	1065	10	10	54.4882	71
Fa_scaffold20.1|size866269.g10434.t1	134.188	77.4797	110.471	1.79769e+308	110.471	1.79769e+308	6.49279	0.00290193	0.054457	1	hypothetical protein FOXB_02727 [Fusarium oxysporum Fo5176]	0	1260	0	0	0	0	1260	0	0	0	0	1260	0	0	0	0	134.188	1260	38	38	134.188	77.4797	1260	3	3	77.4797	119.744	1260	26	26	119.744	110.471
Fa_scaffold8.1|size1722064.g5478.t1	122.787	70.8965	101.084	1.79769e+308	101.084	1.79769e+308	6.49279	0.00290193	0.054457	1	oxysterol binding protein	0	1377	0	0	0	0	1377	0	0	0	0	1377	0	0	0	0	122.787	1377	38	38	122.787	70.8965	1377	3	3	70.8965	109.57	1377	26	26	109.57	101.084
Fa_scaffold25.1|size565174.g11777.t1	3240	1872.46	2562.89	1.79769e+308	2562.89	1.79769e+308	6.49109	0.00290476	0.054457	1	---NA---	0	240	0	0	0	0	240	0	0	0	0	240	0	0	0	0	1872.46	240	101	101	1872.46	2576.2	240	19	19	2576.2	3240	240	134	134	3240	2562.89
Fa_scaffold26.1|size533231.g12046.t1	58.0506	34.8783	44.7532	1.79769e+308	44.7532	1.79769e+308	6.48158	0.0029206	0.0546765	1	pre-mrna-splicing Factor 38b	0	2799	0	0	0	0	2799	0	0	0	0	2799	0	0	0	0	41.3307	2799	26	26	41.3307	34.8783	2799	3	3	34.8783	58.0506	2799	28	28	58.0506	44.7532
Fa_scaffold15.1|size1206408.g8723.t1	99.2119	63.3046	75.7958	1.79769e+308	75.7958	1.79769e+308	6.46899	0.00294173	0.0549941	1	short-chain dehydrogenase	0	984	0	0	0	0	984	0	0	0	0	984	0	0	0	0	63.3046	984	14	14	63.3046	99.2119	984	3	3	99.2119	64.8708	984	11	11	64.8708	75.7958
Fa_scaffold29.1|size394382.g12357.t1	56.0097	32.1414	45.7691	1.79769e+308	45.7691	1.79769e+308	6.45067	0.00297283	0.0554646	1	rna binding protein	0	1986	0	0	0	0	1986	0	0	0	0	1986	0	0	0	0	56.0097	1986	25	25	56.0097	49.1563	1986	3	3	49.1563	32.1414	1986	11	11	32.1414	45.7691
Fa_scaffold1.1|size4337333.g815.t1	106.419	67.1971	81.2749	1.79769e+308	81.2749	1.79769e+308	6.44923	0.00297529	0.0554646	1	inositol oxygenase 1	0	927	0	0	0	0	927	0	0	0	0	927	0	0	0	0	67.1971	927	14	14	67.1971	70.2082	927	2	2	70.2082	106.419	927	17	17	106.419	81.2749
Fa_scaffold7.1|size1847925.g4908.t1	2386.38	1392.72	1857.9	1.79769e+308	1857.9	1.79769e+308	6.43794	0.00299467	0.0557472	1	60s ribosomal protein l38	0	300	0	0	0	0	300	0	0	0	0	300	0	0	0	0	1794.59	300	121	121	1794.59	2386.38	300	22	22	2386.38	1392.72	300	72	72	1392.72	1857.9
Fa_scaffold3.1|size2333811.g2474.t1	620.449	362.448	524.604	1.79769e+308	524.604	1.79769e+308	6.4349	0.00299992	0.0557664	1	high-affinity nicotinic acid transporter	0	1521	0	0	0	0	1521	0	0	0	0	1521	0	0	0	0	590.914	1521	202	202	590.914	620.449	1521	29	29	620.449	362.448	1521	95	95	362.448	524.604
Fa_scaffold1.1|size4337333.g602.t1	1968.84	1266.93	1501.48	1.79769e+308	1501.48	1.79769e+308	6.42536	0.00301644	0.0559948	1	translationally-controlled tumor protein	0	513	0	0	0	0	513	0	0	0	0	513	0	0	0	0	1968.84	513	227	227	1968.84	1268.67	513	20	20	1268.67	1266.93	513	112	112	1266.93	1501.48
Fa_scaffold15.1|size1206408.g8806.t1	401.747	233.457	313.227	1.79769e+308	313.227	1.79769e+308	6.42151	0.00302314	0.0560405	1	hypothetical protein FOXB_14308 [Fusarium oxysporum Fo5176]	0	324	0	0	0	0	324	0	0	0	0	324	0	0	0	0	233.457	324	17	17	233.457	401.747	324	4	4	401.747	304.478	324	17	17	304.478	313.227
Fa_scaffold3.1|size2333811.g2693.t1	284.983	171.517	218.733	1.79769e+308	218.733	1.79769e+308	6.41271	0.00303855	0.0561957	1	alpha-l-fucosidase	0	1827	0	0	0	0	1827	0	0	0	0	1827	0	0	0	0	199.7	1827	82	82	199.7	284.983	1827	16	16	284.983	171.517	1827	54	54	171.517	218.733
Fa_scaffold1.1|size4337333.g1245.t1	219.875	139.411	167.641	1.79769e+308	167.641	1.79769e+308	6.41187	0.00304002	0.0561957	1	serine threonine phosphatase 2c ptc2	0	1332	0	0	0	0	1332	0	0	0	0	1332	0	0	0	0	143.637	1332	43	43	143.637	219.875	1332	9	9	219.875	139.411	1332	32	32	139.411	167.641
Fa_scaffold29.1|size394382.g12386.t1	79.4664	45.2728	63.6234	1.79769e+308	63.6234	1.79769e+308	6.39421	0.00307123	0.0565246	1	ring-12 protein	0	2457	0	0	0	0	2457	0	0	0	0	2457	0	0	0	0	45.2728	2457	25	25	45.2728	79.4664	2457	6	6	79.4664	66.1309	2457	28	28	66.1309	63.6234
Fa_scaffold3.1|size2333811.g3020.t1	170.821	97.3186	136.765	1.79769e+308	136.765	1.79769e+308	6.39421	0.00307123	0.0565246	1	26s proteasome regulatory subunit rpn9	0	1143	0	0	0	0	1143	0	0	0	0	1143	0	0	0	0	97.3186	1143	25	25	97.3186	170.821	1143	6	6	170.821	142.155	1143	28	28	142.155	136.765
Fa_scaffold3.1|size2333811.g2595.t1	441.84	268.837	338.008	1.79769e+308	338.008	1.79769e+308	6.39404	0.00307153	0.0565246	1	prolyl 4-hydroxylase	0	1473	0	0	0	0	1473	0	0	0	0	1473	0	0	0	0	268.837	1473	89	89	268.837	441.84	1473	20	20	441.84	303.347	1473	77	77	303.347	338.008
Fa_scaffold4.1|size1977933.g3303.t1	102.374	59.9038	79.2717	1.79769e+308	79.2717	1.79769e+308	6.39213	0.00307492	0.0565246	1	cytoplasm to vacuole targeting vps64	0	2154	0	0	0	0	2154	0	0	0	0	2154	0	0	0	0	59.9038	2154	29	29	59.9038	75.5374	2154	5	5	75.5374	102.374	2154	38	38	102.374	79.2717
Fa_scaffold17.1|size1114751.g9722.t1	454.672	288.634	346.222	1.79769e+308	346.222	1.79769e+308	6.38089	0.00309502	0.0568151	1	endo- -beta-xylanase	0	1002	0	0	0	0	1002	0	0	0	0	1002	0	0	0	0	288.634	1002	65	65	288.634	454.672	1002	14	14	454.672	295.362	1002	51	51	295.362	346.222
Fa_scaffold19.1|size873904.g10346.t1	246.869	140.19	198.504	1.79769e+308	198.504	1.79769e+308	6.36333	0.00312673	0.0573177	1	duf500 domain protein	0	1857	0	0	0	0	1857	0	0	0	0	1857	0	0	0	0	208.454	1857	87	87	208.454	140.19	1857	8	8	140.19	246.869	1857	79	79	246.869	198.504
Fa_scaffold5.1|size1921322.g3837.t1	50.7668	30.0792	39.0194	1.79769e+308	39.0194	1.79769e+308	6.36042	0.00313204	0.0573354	1	endosomal integral membrane protein	0	1923	0	0	0	0	1923	0	0	0	0	1923	0	0	0	0	30.0792	1923	13	13	30.0792	50.7668	1923	3	3	50.7668	36.2121	1923	12	12	36.2121	39.0194
Fa_scaffold13.1|size1292936.g8051.t1	110.262	63.2488	91.6737	1.79769e+308	91.6737	1.79769e+308	6.35066	0.00314986	0.0575819	1	acetolactate synthase	0	2058	0	0	0	0	2058	0	0	0	0	2058	0	0	0	0	110.262	2058	51	51	110.262	63.2488	2058	4	4	63.2488	101.51	2058	36	36	101.51	91.6737
Fa_scaffold7.1|size1847925.g5431.t1	504.519	299.896	386.943	1.79769e+308	386.943	1.79769e+308	6.34226	0.00316532	0.0577025	1	signal recognition srp9 srp14 subunit	0	387	0	0	0	0	387	0	0	0	0	387	0	0	0	0	356.413	387	31	31	356.413	504.519	387	6	6	504.519	299.896	387	20	20	299.896	386.943
Fa_scaffold23.1|size747581.g11319.t1	207.007	118.877	172.614	1.79769e+308	172.614	1.79769e+308	6.34209	0.00316563	0.0577025	1	short chain	0	786	0	0	0	0	786	0	0	0	0	786	0	0	0	0	118.877	786	21	21	118.877	207.007	786	5	5	207.007	191.956	786	26	26	191.956	172.614
Fa_scaffold12.1|size1301765.g7353.t1	311.7	178.999	243.237	1.79769e+308	243.237	1.79769e+308	6.33997	0.00316956	0.0577025	1	mitochondrial nuclease	0	1044	0	0	0	0	1044	0	0	0	0	1044	0	0	0	0	178.999	1044	42	42	178.999	311.7	1044	10	10	311.7	239.012	1044	43	43	239.012	243.237
Fa_scaffold18.1|size882988.g9924.t1	191.834	110.316	160.481	1.79769e+308	160.481	1.79769e+308	6.3325	0.00318339	0.0577952	1	glyoxalase bleomycin resistance protein dioxygenase superFamily protein 6	0	363	0	0	0	0	363	0	0	0	0	363	0	0	0	0	110.316	363	9	9	110.316	179.292	363	2	2	179.292	191.834	363	12	12	191.834	160.481
Fa_scaffold5.1|size1921322.g3902.t1	46.6103	26.8037	38.9923	1.79769e+308	38.9923	1.79769e+308	6.3325	0.00318339	0.0577952	1	mfs transporter	0	1494	0	0	0	0	1494	0	0	0	0	1494	0	0	0	0	26.8037	1494	9	9	26.8037	43.5629	1494	2	2	43.5629	46.6103	1494	12	12	46.6103	38.9923
Fa_scaffold7.1|size1847925.g5278.t1	332.056	194.091	283.843	1.79769e+308	283.843	1.79769e+308	6.31923	0.00320818	0.0581654	1	heat shock protein mitochondrial precursor	0	1764	0	0	0	0	1764	0	0	0	0	1764	0	0	0	0	325.382	1764	129	129	325.382	332.056	1764	18	18	332.056	194.091	1764	59	59	194.091	283.843
Fa_scaffold11.1|size1379917.g7013.t1	135.601	77.3732	112.314	1.79769e+308	112.314	1.79769e+308	6.31324	0.00321944	0.0582894	1	autophagocytosis protein	0	1050	0	0	0	0	1050	0	0	0	0	1050	0	0	0	0	135.601	1050	32	32	135.601	123.968	1050	4	4	123.968	77.3732	1050	14	14	77.3732	112.314
Fa_scaffold11.1|size1379917.g6984.t1	249.118	146.066	213.904	1.79769e+308	213.904	1.79769e+308	6.30484	0.0032353	0.0583499	1	u6 snrna-associated protein	0	396	0	0	0	0	396	0	0	0	0	396	0	0	0	0	146.066	396	13	13	146.066	246.526	396	3	3	246.526	249.118	396	17	17	249.118	213.904
Fa_scaffold7.1|size1847925.g4921.t1	219.712	128.825	188.654	1.79769e+308	188.654	1.79769e+308	6.30484	0.0032353	0.0583499	1	ornithine decarboxylase	0	1347	0	0	0	0	1347	0	0	0	0	1347	0	0	0	0	128.825	1347	39	39	128.825	217.426	1347	9	9	217.426	219.712	1347	51	51	219.712	188.654
Fa_scaffold9.1|size1669964.g6184.t1	339.973	206.74	258.935	1.79769e+308	258.935	1.79769e+308	6.3038	0.00323728	0.0583499	1	succinyl- ligase subunit alpha	0	990	0	0	0	0	990	0	0	0	0	990	0	0	0	0	206.74	990	46	46	206.74	230.091	990	7	7	230.091	339.973	990	58	58	339.973	258.935
Fa_scaffold4.1|size1977933.g3318.t1	259.24	149.102	217.661	1.79769e+308	217.661	1.79769e+308	6.30214	0.00324043	0.0583499	1	nadh:ubiquinone oxidoreductase subunit	0	873	0	0	0	0	873	0	0	0	0	873	0	0	0	0	244.641	873	48	48	244.641	149.102	873	4	4	149.102	259.24	873	39	39	259.24	217.661
Fa_scaffold11.1|size1379917.g7265.t1	507.894	316.997	385.744	1.79769e+308	385.744	1.79769e+308	6.29938	0.00324569	0.0583649	1	hypothetical protein FOXB_13366 [Fusarium oxysporum Fo5176]	0	897	0	0	0	0	897	0	0	0	0	897	0	0	0	0	332.342	897	67	67	332.342	507.894	897	14	14	507.894	316.997	897	49	49	316.997	385.744
Fa_scaffold2.1|size2665234.g1544.t1	154.225	87.8635	120.422	1.79769e+308	120.422	1.79769e+308	6.28275	0.00327752	0.0588573	1	cystathionine gamma-lyase	0	1266	0	0	0	0	1266	0	0	0	0	1266	0	0	0	0	87.8635	1266	25	25	87.8635	154.225	1266	6	6	154.225	119.177	1266	26	26	119.177	120.422
Fa_scaffold20.1|size866269.g10446.t1	219.381	123.317	175.088	1.79769e+308	175.088	1.79769e+308	6.25712	0.00332735	0.059671	1	ribosome associated chaperone	0	1335	0	0	0	0	1335	0	0	0	0	1335	0	0	0	0	123.317	1335	37	37	123.317	219.381	1335	9	9	219.381	182.566	1335	42	42	182.566	175.088
Fa_scaffold2.1|size2665234.g1432.t1	116.323	67.596	99.3362	1.79769e+308	99.3362	1.79769e+308	6.25417	0.00333314	0.0596939	1	60s ribosomal protein mitochondrial precursor	0	1119	0	0	0	0	1119	0	0	0	0	1119	0	0	0	0	67.596	1119	17	17	67.596	116.323	1119	4	4	116.323	114.089	1119	22	22	114.089	99.3362
Fa_scaffold12.1|size1301765.g7359.t1	172.177	107.463	130.488	1.79769e+308	130.488	1.79769e+308	6.24863	0.00334405	0.059734	1	stress protein ddr48	0	756	0	0	0	0	756	0	0	0	0	756	0	0	0	0	111.824	756	19	19	111.824	172.177	756	4	4	172.177	107.463	756	14	14	107.463	130.488
Fa_scaffold1.1|size4337333.g126.t1	569.748	328.987	483.651	1.79769e+308	483.651	1.79769e+308	6.24084	0.00335947	0.059734	1	polysaccharide deacetylase Family protein	0	825	0	0	0	0	825	0	0	0	0	825	0	0	0	0	328.987	825	61	61	328.987	552.219	825	14	14	552.219	569.748	825	81	81	569.748	483.651
Fa_scaffold1.1|size4337333.g1314.t1	344.354	218.603	260.756	1.79769e+308	260.756	1.79769e+308	6.23826	0.00336461	0.059734	1	methionine type	0	1323	0	0	0	0	1323	0	0	0	0	1323	0	0	0	0	218.603	1323	65	65	218.603	344.354	1323	14	14	344.354	219.312	1323	50	50	219.312	260.756
Fa_scaffold4.1|size1977933.g3542.t1	369.338	225.59	280.219	1.79769e+308	280.219	1.79769e+308	6.2358	0.0033695	0.059734	1	sur7 protein	0	927	0	0	0	0	927	0	0	0	0	927	0	0	0	0	225.59	927	47	47	225.59	245.729	927	7	7	245.729	369.338	927	59	59	369.338	280.219
Fa_scaffold10.1|size1436644.g6810.t1	532.384	298.546	426.651	1.79769e+308	426.651	1.79769e+308	6.23541	0.00337028	0.059734	1	hypothetical protein NECHADRAFT_48278 [Nectria haematococca mpVI 77-13-4]	0	327	0	0	0	0	327	0	0	0	0	327	0	0	0	0	449.023	327	33	33	449.023	298.546	327	3	3	298.546	532.384	327	30	30	532.384	426.651
Fa_scaffold2.1|size2665234.g1954.t1	50.1122	28.1015	40.1597	1.79769e+308	40.1597	1.79769e+308	6.23541	0.00337028	0.059734	1	sec20 domain protein	0	1158	0	0	0	0	1158	0	0	0	0	1158	0	0	0	0	42.2655	1158	11	11	42.2655	28.1015	1158	1	1	28.1015	50.1122	1158	10	10	50.1122	40.1597
Fa_scaffold1.1|size4337333.g1014.t1	16.3649	9.17696	13.1148	1.79769e+308	13.1148	1.79769e+308	6.23541	0.00337028	0.059734	1	miz zinc finger protein	0	3546	0	0	0	0	3546	0	0	0	0	3546	0	0	0	0	13.8025	3546	11	11	13.8025	9.17696	3546	1	1	9.17696	16.3649	3546	10	10	16.3649	13.1148
Fa_scaffold1.1|size4337333.g287.t1	42.9416	24.1585	33.8549	1.79769e+308	33.8549	1.79769e+308	6.2339	0.00337328	0.059734	1	ap-1 complex subunit mu	0	1347	0	0	0	0	1347	0	0	0	0	1347	0	0	0	0	42.9416	1347	13	13	42.9416	24.1585	1347	1	1	24.1585	34.4647	1347	8	8	34.4647	33.8549
Fa_scaffold7.1|size1847925.g5011.t1	101.511	62.064	76.9967	1.79769e+308	76.9967	1.79769e+308	6.23252	0.00337605	0.059734	1	hexose transporter	0	2244	0	0	0	0	2244	0	0	0	0	2244	0	0	0	0	67.4153	2244	34	34	67.4153	101.511	2244	7	7	101.511	62.064	2244	24	24	62.064	76.9967
Fa_scaffold1.1|size4337333.g1205.t1	699.155	392.066	566.257	1.79769e+308	566.257	1.79769e+308	6.22113	0.00339888	0.0600575	1	hypothetical protein FOXB_07320 [Fusarium oxysporum Fo5176]	0	249	0	0	0	0	249	0	0	0	0	249	0	0	0	0	607.55	249	34	34	607.55	392.066	249	3	3	392.066	699.155	249	30	30	699.155	566.257
Fa_scaffold5.1|size1921322.g3987.t1	63.5007	35.5803	51.2882	1.79769e+308	51.2882	1.79769e+308	6.21883	0.00340353	0.0600593	1	signal recognition particle 68 kda protein	0	2376	0	0	0	0	2376	0	0	0	0	2376	0	0	0	0	35.5803	2376	19	19	35.5803	54.7837	2376	4	4	54.7837	63.5007	2376	26	26	63.5007	51.2882
Fa_scaffold5.1|size1921322.g3844.t1	84.5966	47.5529	69.1928	1.79769e+308	69.1928	1.79769e+308	6.21181	0.00341772	0.0601198	1	protein kinase c	0	3462	0	0	0	0	3462	0	0	0	0	3462	0	0	0	0	47.5529	3462	37	37	47.5529	84.5966	3462	9	9	84.5966	75.4288	3462	45	45	75.4288	69.1928
Fa_scaffold12.1|size1301765.g7399.t1	34.3881	19.2838	27.119	1.79769e+308	27.119	1.79769e+308	6.20659	0.00342833	0.0601198	1	hypothetical protein FOXB_03687 [Fusarium oxysporum Fo5176]	0	3375	0	0	0	0	3375	0	0	0	0	3375	0	0	0	0	27.6852	3375	21	21	27.6852	19.2838	3375	2	2	19.2838	34.3881	3375	20	20	34.3881	27.119
Fa_scaffold6.1|size1899268.g4241.t1	109.905	61.6316	86.6731	1.79769e+308	86.6731	1.79769e+308	6.20659	0.00342833	0.0601198	1	30s ribosomal protein s7	0	1056	0	0	0	0	1056	0	0	0	0	1056	0	0	0	0	88.4825	1056	21	21	88.4825	61.6316	1056	2	2	61.6316	109.905	1056	20	20	109.905	86.6731
Fa_scaffold1.1|size4337333.g753.t1	307.438	172.962	240.914	1.79769e+308	240.914	1.79769e+308	6.20486	0.00343184	0.0601198	1	hypothetical protein FOXB_01946 [Fusarium oxysporum Fo5176]	0	1317	0	0	0	0	1317	0	0	0	0	1317	0	0	0	0	307.438	1317	91	91	307.438	172.962	1317	7	7	172.962	242.342	1317	55	55	242.342	240.914
Fa_scaffold16.1|size1203535.g9242.t1	73.874	41.7165	57.6095	1.79769e+308	57.6095	1.79769e+308	6.20463	0.00343232	0.0601198	1	glycoside hydrolase Family 3 protein	0	2643	0	0	0	0	2643	0	0	0	0	2643	0	0	0	0	57.2379	2643	34	34	57.2379	73.874	2643	6	6	73.874	41.7165	2643	19	19	41.7165	57.6095
Fa_scaffold15.1|size1206408.g8930.t1	119.509	67.2345	98.2167	1.79769e+308	98.2167	1.79769e+308	6.19701	0.00344789	0.0601198	1	duf1620-domain-containing protein	0	2904	0	0	0	0	2904	0	0	0	0	2904	0	0	0	0	119.509	2904	78	78	119.509	67.2345	2904	6	6	67.2345	107.907	2904	54	54	107.907	98.2167
Fa_scaffold19.1|size873904.g10389.t1	78.3771	44.0942	64.4131	1.79769e+308	64.4131	1.79769e+308	6.19701	0.00344789	0.0601198	1	37s ribosomal protein rsm25	0	738	0	0	0	0	738	0	0	0	0	738	0	0	0	0	78.3771	738	13	13	78.3771	44.0942	738	1	1	44.0942	70.7682	738	9	9	70.7682	64.4131
Fa_scaffold25.1|size565174.g11750.t1	193.453	108.834	158.986	1.79769e+308	158.986	1.79769e+308	6.19701	0.00344789	0.0601198	1	endoplasmic oxidoreductin-1	0	1794	0	0	0	0	1794	0	0	0	0	1794	0	0	0	0	193.453	1794	78	78	193.453	108.834	1794	6	6	108.834	174.672	1794	54	54	174.672	158.986
Fa_scaffold4.1|size1977933.g3151.t1	21.7126	12.2153	17.8442	1.79769e+308	17.8442	1.79769e+308	6.19701	0.00344789	0.0601198	1	lipase regulator 1	0	2664	0	0	0	0	2664	0	0	0	0	2664	0	0	0	0	21.7126	2664	13	13	21.7126	12.2153	2664	1	1	12.2153	19.6047	2664	9	9	19.6047	17.8442
Fa_scaffold18.1|size882988.g9971.t1	427.088	241.048	353.458	1.79769e+308	353.458	1.79769e+308	6.19034	0.00346161	0.0601716	1	nad-specific glutamate dehydrogenase	0	3240	0	0	0	0	3240	0	0	0	0	3240	0	0	0	0	427.088	3240	311	311	427.088	241.048	3240	24	24	241.048	392.239	3240	219	219	392.239	353.458
Fa_scaffold7.1|size1847925.g5195.t1	118.548	68.7057	90.784	1.79769e+308	90.784	1.79769e+308	6.18989	0.00346253	0.0601716	1	orotidine-5 -phosphate decarboxylase	0	1098	0	0	0	0	1098	0	0	0	0	1098	0	0	0	0	85.098	1098	21	21	85.098	118.548	1098	4	4	118.548	68.7057	1098	13	13	68.7057	90.784
Fa_scaffold16.1|size1203535.g9224.t1	721.835	423.304	550.525	1.79769e+308	550.525	1.79769e+308	6.18892	0.00346452	0.0601716	1	carbohydrate-binding module Family 50 protein	0	1230	0	0	0	0	1230	0	0	0	0	1230	0	0	0	0	506.437	1230	140	140	506.437	423.304	1230	16	16	423.304	721.835	1230	153	153	721.835	550.525
Fa_scaffold22.1|size801649.g11187.t1	80.1695	47.5405	60.9384	1.79769e+308	60.9384	1.79769e+308	6.1801	0.00348277	0.0603692	1	xanthine dehydrogenase	0	4107	0	0	0	0	4107	0	0	0	0	4107	0	0	0	0	80.1695	4107	74	74	80.1695	47.5405	4107	6	6	47.5405	55.1051	4107	39	39	55.1051	60.9384
Fa_scaffold10.1|size1436644.g6739.t1	130.275	74.0622	100.687	1.79769e+308	100.687	1.79769e+308	6.17901	0.00348503	0.0603692	1	dihydrolipoyllysine-residue succinyltransferase 1	0	1332	0	0	0	0	1332	0	0	0	0	1332	0	0	0	0	130.275	1332	39	39	130.275	97.7222	1332	4	4	97.7222	74.0622	1332	17	17	74.0622	100.687
Fa_scaffold18.1|size882988.g9986.t1	3016.5	1646.46	-2254.07	-11.9877	-2254.07	-11.9877	-6.16569	0.00351285	0.0607714	1	atp-dependent rna helicase dbp-2	1867.35	1692	4	4	1867.35	3112.66	1692	7	8	3112.66	2397.63	1692	2	2	2397.63	2459.22	220.893	1692	84	84	220.893	96.1628	1692	5	5	96.1628	298.381	1692	87	87	298.381	205.145
Fa_scaffold1.1|size4337333.g77.t1	120.505	67.7948	93.6621	1.79769e+308	93.6621	1.79769e+308	6.15231	0.00354105	0.0611791	1	ph-response regulator protein palc	0	1440	0	0	0	0	1440	0	0	0	0	1440	0	0	0	0	120.505	1440	39	39	120.505	67.7948	1440	3	3	67.7948	92.6866	1440	23	23	92.6866	93.6621
Fa_scaffold2.1|size2665234.g2128.t1	91.9251	54.4654	69.743	1.79769e+308	69.743	1.79769e+308	6.14401	0.00355868	0.0613537	1	dipeptidyl peptidase	0	2124	0	0	0	0	2124	0	0	0	0	2124	0	0	0	0	54.4654	2124	26	26	54.4654	91.9251	2124	6	6	91.9251	62.8384	2124	23	23	62.8384	69.743
Fa_scaffold2.1|size2665234.g1449.t1	97.5624	58.5202	73.8562	1.79769e+308	73.8562	1.79769e+308	6.14318	0.00356044	0.0613537	1	chitin synthase 4	0	3669	0	0	0	0	3669	0	0	0	0	3669	0	0	0	0	65.486	3669	54	54	65.486	97.5624	3669	11	11	97.5624	58.5202	3669	37	37	58.5202	73.8562
Fa_scaffold31.1|size289611.g12632.t1	63.3408	36.4304	54.0118	1.79769e+308	54.0118	1.79769e+308	6.14037	0.00356645	0.0613758	1	pyruvate carboxylase	0	3573	0	0	0	0	3573	0	0	0	0	3573	0	0	0	0	62.2643	3573	50	50	62.2643	36.4304	3573	4	4	36.4304	63.3408	3573	39	39	63.3408	54.0118
Fa_scaffold4.1|size1977933.g3392.t1	258.882	148.668	220.486	1.79769e+308	220.486	1.79769e+308	6.13517	0.00357758	0.0613758	1	3-ketoacyl- thiolase	0	1257	0	0	0	0	1257	0	0	0	0	1257	0	0	0	0	148.668	1257	42	42	148.668	258.882	1257	10	10	258.882	253.91	1257	55	55	253.91	220.486
Fa_scaffold9.1|size1669964.g6016.t1	178.857	100.623	138.617	1.79769e+308	138.617	1.79769e+308	6.13024	0.00358817	0.0613758	1	mfs maltose	0	1617	0	0	0	0	1617	0	0	0	0	1617	0	0	0	0	178.857	1617	65	65	178.857	100.623	1617	5	5	100.623	136.372	1617	38	38	136.372	138.617
Fa_scaffold18.1|size882988.g9871.t1	148.253	92.5306	111.793	1.79769e+308	111.793	1.79769e+308	6.12917	0.00359047	0.0613758	1	zinc carboxypeptidase a	0	1317	0	0	0	0	1317	0	0	0	0	1317	0	0	0	0	94.5964	1317	28	28	94.5964	148.253	1317	6	6	148.253	92.5306	1317	21	21	92.5306	111.793
Fa_scaffold5.1|size1921322.g3660.t1	175.848	109.567	132.591	1.79769e+308	132.591	1.79769e+308	6.12619	0.0035969	0.0613758	1	synaptobrevin	0	594	0	0	0	0	594	0	0	0	0	594	0	0	0	0	112.359	594	15	15	112.359	109.567	594	2	2	109.567	175.848	594	18	18	175.848	132.591
Fa_scaffold1.1|size4337333.g895.t1	27.1675	15.2348	22.4663	1.79769e+308	22.4663	1.79769e+308	6.12215	0.00360565	0.0613758	1	protein kinase snf1	0	2136	0	0	0	0	2136	0	0	0	0	2136	0	0	0	0	24.9967	2136	12	12	24.9967	15.2348	2136	1	1	15.2348	27.1675	2136	10	10	27.1675	22.4663
Fa_scaffold5.1|size1921322.g4031.t1	144.353	80.949	119.373	1.79769e+308	119.373	1.79769e+308	6.12215	0.00360565	0.0613758	1	copi-coated vesicle	0	402	0	0	0	0	402	0	0	0	0	402	0	0	0	0	132.818	402	12	12	132.818	80.949	402	1	1	80.949	144.353	402	10	10	144.353	119.373
Fa_scaffold6.1|size1899268.g4387.t1	566.424	327.05	485.749	1.79769e+308	485.749	1.79769e+308	6.12135	0.00360738	0.0613758	1	cell wall protein	0	597	0	0	0	0	597	0	0	0	0	597	0	0	0	0	566.424	597	76	76	566.424	327.05	597	6	6	327.05	563.774	597	58	58	563.774	485.749
Fa_scaffold1.1|size4337333.g1292.t1	150.274	85.2128	126.28	1.79769e+308	126.28	1.79769e+308	6.12099	0.00360816	0.0613758	1	n-terminal acetyltransferase a complex catalytic subunit ard1	0	681	0	0	0	0	681	0	0	0	0	681	0	0	0	0	150.274	681	23	23	150.274	143.355	681	3	3	143.355	85.2128	681	10	10	85.2128	126.28
Fa_scaffold8.1|size1722064.g5579.t1	64.3625	36.4968	54.0861	1.79769e+308	54.0861	1.79769e+308	6.12099	0.00360816	0.0613758	1	peroxin-3 protein	0	1590	0	0	0	0	1590	0	0	0	0	1590	0	0	0	0	64.3625	1590	23	23	64.3625	61.399	1590	3	3	61.399	36.4968	1590	10	10	36.4968	54.0861
Fa_scaffold5.1|size1921322.g4157.t1	225.947	127.115	188.21	1.79769e+308	188.21	1.79769e+308	6.10516	0.00364267	0.0618248	1	transcription regulator	0	768	0	0	0	0	768	0	0	0	0	768	0	0	0	0	225.947	768	39	39	225.947	127.115	768	3	3	127.115	211.567	768	28	28	211.567	188.21
Fa_scaffold20.1|size866269.g10468.t1	49.5096	30.8819	37.2927	1.79769e+308	37.2927	1.79769e+308	6.10262	0.00364824	0.0618248	1	glycoside hydrolase Family 17 protein	0	2067	0	0	0	0	2067	0	0	0	0	2067	0	0	0	0	49.5096	2067	23	23	49.5096	31.4867	2067	2	2	31.4867	30.8819	2067	11	11	30.8819	37.2927
Fa_scaffold7.1|size1847925.g5355.t1	140.101	78.7593	108.286	1.79769e+308	108.286	1.79769e+308	6.10246	0.00364858	0.0618248	1	upf0135 protein	0	1842	0	0	0	0	1842	0	0	0	0	1842	0	0	0	0	140.101	1842	58	58	140.101	105.998	1842	6	6	105.998	78.7593	1842	25	25	78.7593	108.286
Fa_scaffold26.1|size533231.g11930.t1	563.253	335.383	425.908	1.79769e+308	425.908	1.79769e+308	6.09994	0.00365414	0.0618397	1	ferric-chelate reductase	0	1791	0	0	0	0	1791	0	0	0	0	1791	0	0	0	0	335.383	1791	135	135	335.383	563.253	1791	31	31	563.253	379.09	1791	117	117	379.09	425.908
Fa_scaffold9.1|size1669964.g6169.t1	50.9961	31.0807	38.4439	1.79769e+308	38.4439	1.79769e+308	6.09506	0.00366491	0.0619426	1	glucose-repressible alcohol dehydrogenase transcriptional effector	0	2094	0	0	0	0	2094	0	0	0	0	2094	0	0	0	0	50.9961	2094	24	24	50.9961	31.0807	2094	2	2	31.0807	33.2549	2094	12	12	33.2549	38.4439
Fa_scaffold21.1|size851049.g10729.t1	121.878	75.2332	91.7687	1.79769e+308	91.7687	1.79769e+308	6.08586	0.0036853	0.0622077	1	26s proteasome regulatory subunit	0	3471	0	0	0	0	3471	0	0	0	0	3471	0	0	0	0	78.1947	3471	61	61	78.1947	121.878	3471	13	13	121.878	75.2332	3471	45	45	75.2332	91.7687
Fa_scaffold13.1|size1292936.g8073.t1	234.111	132.202	196.795	1.79769e+308	196.795	1.79769e+308	6.06903	0.00372296	0.0627633	1	proteasome subunit alpha type 2	0	834	0	0	0	0	834	0	0	0	0	834	0	0	0	0	224.071	834	42	42	224.071	234.111	834	6	6	234.111	132.202	834	19	19	132.202	196.795
Fa_scaffold7.1|size1847925.g4987.t1	196.33	108.291	155.009	1.79769e+308	155.009	1.79769e+308	6.06513	0.00373177	0.0628315	1	wsc domain-containing protein	0	1803	0	0	0	0	1803	0	0	0	0	1803	0	0	0	0	160.406	1803	65	65	160.406	108.291	1803	6	6	108.291	196.33	1803	61	61	196.33	155.009
Fa_scaffold1.1|size4337333.g924.t1	66.8571	39.916	50.4203	1.79769e+308	50.4203	1.79769e+308	6.05744	0.0037492	0.0630447	1	atp-dependent helicase nam7	0	3261	0	0	0	0	3261	0	0	0	0	3261	0	0	0	0	66.8571	3261	49	49	66.8571	39.916	3261	4	4	39.916	44.4878	3261	25	25	44.4878	50.4203
Fa_scaffold12.1|size1301765.g7410.t1	158.224	88.9401	132.549	1.79769e+308	132.549	1.79769e+308	6.0473	0.00377232	0.0633529	1	2-isopropylmalate synthase	0	1851	0	0	0	0	1851	0	0	0	0	1851	0	0	0	0	88.9401	1851	37	37	88.9401	158.224	1851	9	9	158.224	150.483	1851	48	48	150.483	132.549
Fa_scaffold12.1|size1301765.g7390.t1	145.987	83.9511	110.757	1.79769e+308	110.757	1.79769e+308	6.02036	0.00383463	0.0639927	1	mitochondrial chaperone	0	318	0	0	0	0	318	0	0	0	0	318	0	0	0	0	83.9511	318	6	6	83.9511	102.332	318	1	1	102.332	145.987	318	8	8	145.987	110.757
Fa_scaffold16.1|size1203535.g9170.t1	147.144	84.6163	111.634	1.79769e+308	111.634	1.79769e+308	6.02036	0.00383463	0.0639927	1	glycoside hydrolase Family 2 protein	0	1893	0	0	0	0	1893	0	0	0	0	1893	0	0	0	0	84.6163	1893	36	36	84.6163	103.143	1893	6	6	103.143	147.144	1893	48	48	147.144	111.634
Fa_scaffold20.1|size866269.g10545.t1	28.0846	16.1503	21.3071	1.79769e+308	21.3071	1.79769e+308	6.02036	0.00383463	0.0639927	1	cytochrome p450	0	1653	0	0	0	0	1653	0	0	0	0	1653	0	0	0	0	16.1503	1653	6	6	16.1503	19.6863	1653	1	1	19.6863	28.0846	1653	8	8	28.0846	21.3071
Fa_scaffold6.1|size1899268.g4533.t1	42.5127	24.4473	32.2533	1.79769e+308	32.2533	1.79769e+308	6.02036	0.00383463	0.0639927	1	duf833 domain-containing protein	0	1092	0	0	0	0	1092	0	0	0	0	1092	0	0	0	0	24.4473	1092	6	6	24.4473	29.7999	1092	1	1	29.7999	42.5127	1092	8	8	42.5127	32.2533
Fa_scaffold2.1|size2665234.g1900.t1	78.9522	45.4021	59.899	1.79769e+308	59.899	1.79769e+308	6.02036	0.00383463	0.0639927	1	golgi apparatus membrane protein tvp23	0	588	0	0	0	0	588	0	0	0	0	588	0	0	0	0	45.4021	588	6	6	45.4021	55.3427	588	1	1	55.3427	78.9522	588	8	8	78.9522	59.899
Fa_scaffold13.1|size1292936.g7958.t1	94.3034	55.9055	70.9698	1.79769e+308	70.9698	1.79769e+308	5.99884	0.00388529	0.0641829	1	microsomal signal peptidase 18 kda subunit	0	519	0	0	0	0	519	0	0	0	0	519	0	0	0	0	94.3034	519	11	11	94.3034	62.7004	519	1	1	62.7004	55.9055	519	5	5	55.9055	70.9698
Fa_scaffold19.1|size873904.g10269.t1	25.8141	15.3032	19.4268	1.79769e+308	19.4268	1.79769e+308	5.99884	0.00388529	0.0641829	1	glucose-methanol-choline oxidoreductase:gmc oxidoreductase	0	1896	0	0	0	0	1896	0	0	0	0	1896	0	0	0	0	25.8141	1896	11	11	25.8141	17.1632	1896	1	1	17.1632	15.3032	1896	5	5	15.3032	19.4268
Fa_scaffold38.1|size143722.g12961.t1	22.3181	13.2307	16.7959	1.79769e+308	16.7959	1.79769e+308	5.99884	0.00388529	0.0641829	1	heat shock transcription Factor	0	2193	0	0	0	0	2193	0	0	0	0	2193	0	0	0	0	22.3181	2193	11	11	22.3181	14.8388	2193	1	1	14.8388	13.2307	2193	5	5	13.2307	16.7959
Fa_scaffold14.1|size1222130.g8273.t1	141.709	79.4664	118.998	1.79769e+308	118.998	1.79769e+308	5.99825	0.0038867	0.0641829	1	hypothetical protein FG07713.1 [Gibberella zeae PH-1]	0	819	0	0	0	0	819	0	0	0	0	819	0	0	0	0	135.818	819	25	25	135.818	79.4664	819	2	2	79.4664	141.709	819	20	20	141.709	118.998
Fa_scaffold2.1|size2665234.g1701.t1	61.7997	34.6555	51.8953	1.79769e+308	51.8953	1.79769e+308	5.99825	0.0038867	0.0641829	1	lysyl-trna synthetase	0	1878	0	0	0	0	1878	0	0	0	0	1878	0	0	0	0	59.2307	1878	25	25	59.2307	34.6555	1878	2	2	34.6555	61.7997	1878	20	20	61.7997	51.8953
Fa_scaffold13.1|size1292936.g7807.t1	86.6041	47.3656	69.1092	1.79769e+308	69.1092	1.79769e+308	5.99664	0.00389052	0.0641829	1	succinate-semialdehyde dehydrogenase	0	1503	0	0	0	0	1503	0	0	0	0	1503	0	0	0	0	47.3656	1503	16	16	47.3656	86.6041	1503	4	4	86.6041	73.3578	1503	19	19	73.3578	69.1092
Fa_scaffold5.1|size1921322.g3841.t1	535.375	292.808	428.261	1.79769e+308	428.261	1.79769e+308	5.9945	0.00389561	0.0641829	1	alpha- mannosyltransferase ktr1	0	1398	0	0	0	0	1398	0	0	0	0	1398	0	0	0	0	292.808	1398	92	92	292.808	535.375	1398	23	23	535.375	456.601	1398	110	110	456.601	428.261
Fa_scaffold20.1|size866269.g10455.t1	206.764	116.323	157.826	1.79769e+308	157.826	1.79769e+308	5.98474	0.00391894	0.0641829	1	hypothetical protein FOXB_02747 [Fusarium oxysporum Fo5176]	0	1119	0	0	0	0	1119	0	0	0	0	1119	0	0	0	0	206.764	1119	52	52	206.764	116.323	1119	4	4	116.323	150.39	1119	29	29	150.39	157.826
Fa_scaffold6.1|size1899268.g4345.t1	206.613	113.001	166.41	1.79769e+308	166.41	1.79769e+308	5.982	0.00392552	0.0641829	1	trans-2-enoyl- reductase	0	1260	0	0	0	0	1260	0	0	0	0	1260	0	0	0	0	113.001	1260	32	32	113.001	206.613	1260	8	8	206.613	179.616	1260	39	39	179.616	166.41
Fa_scaffold1.1|size4337333.g675.t1	13.916	7.62146	10.8952	1.79769e+308	10.8952	1.79769e+308	5.98151	0.00392671	0.0641829	1	carbohydrate esterase Family 9 protein	0	2919	0	0	0	0	2919	0	0	0	0	2919	0	0	0	0	7.62146	2919	5	5	7.62146	11.1482	2919	1	1	11.1482	13.916	2919	7	7	13.916	10.8952
Fa_scaffold4.1|size1977933.g3035.t1	22.5296	12.3389	17.639	1.79769e+308	17.639	1.79769e+308	5.98151	0.00392671	0.0641829	1	periplasmic beta-glucosidase beta-xylosidase	0	1803	0	0	0	0	1803	0	0	0	0	1803	0	0	0	0	12.3389	1803	5	5	12.3389	18.0485	1803	1	1	18.0485	22.5296	1803	7	7	22.5296	17.639
Fa_scaffold4.1|size1977933.g3224.t1	21.2564	11.6416	16.6422	1.79769e+308	16.6422	1.79769e+308	5.98151	0.00392671	0.0641829	1	short-chain-Fatty-acid- ligase	0	1911	0	0	0	0	1911	0	0	0	0	1911	0	0	0	0	11.6416	1911	5	5	11.6416	17.0285	1911	1	1	17.0285	21.2564	1911	7	7	21.2564	16.6422
Fa_scaffold5.1|size1921322.g3673.t1	31.2709	17.1263	24.4828	1.79769e+308	24.4828	1.79769e+308	5.98151	0.00392671	0.0641829	1	hypothetical protein FOXB_00102 [Fusarium oxysporum Fo5176]	0	1299	0	0	0	0	1299	0	0	0	0	1299	0	0	0	0	17.1263	1299	5	5	17.1263	25.0512	1299	1	1	25.0512	31.2709	1299	7	7	31.2709	24.4828
Fa_scaffold7.1|size1847925.g5317.t1	11.764	6.44281	9.2103	1.79769e+308	9.2103	1.79769e+308	5.98151	0.00392671	0.0641829	1	ddenn domain-containing protein	0	3453	0	0	0	0	3453	0	0	0	0	3453	0	0	0	0	6.44281	3453	5	5	6.44281	9.42412	3453	1	1	9.42412	11.764	3453	7	7	11.764	9.2103
Fa_scaffold8.1|size1722064.g5820.t1	75.0386	46.755	56.2248	1.79769e+308	56.2248	1.79769e+308	5.97691	0.00393777	0.0641829	1	vacuolar sorting protein 1	0	2088	0	0	0	0	2088	0	0	0	0	2088	0	0	0	0	46.8807	2088	22	22	46.8807	46.755	2088	3	3	46.755	75.0386	2088	27	27	75.0386	56.2248
Fa_scaffold7.1|size1847925.g5293.t1	45.7686	25.0318	35.8427	1.79769e+308	35.8427	1.79769e+308	5.97127	0.00395141	0.0641829	1	aaa Family atpase-like protein	0	1422	0	0	0	0	1422	0	0	0	0	1422	0	0	0	0	25.0318	1422	8	8	25.0318	45.7686	1422	2	2	45.7686	36.7278	1422	9	9	36.7278	35.8427
Fa_scaffold4.1|size1977933.g3490.t1	75.8543	41.4863	59.4037	1.79769e+308	59.4037	1.79769e+308	5.97127	0.00395141	0.0641829	1	bcp1_gibze ame: full=protein bcp1	0	858	0	0	0	0	858	0	0	0	0	858	0	0	0	0	41.4863	858	8	8	41.4863	75.8543	858	2	2	75.8543	60.8705	858	9	9	60.8705	59.4037
Fa_scaffold6.1|size1899268.g4446.t1	19.8484	10.8555	15.5439	1.79769e+308	15.5439	1.79769e+308	5.97127	0.00395141	0.0641829	1	pab-dependent poly -specific ribonuclease subunit	0	3279	0	0	0	0	3279	0	0	0	0	3279	0	0	0	0	10.8555	3279	8	8	10.8555	19.8484	3279	2	2	19.8484	15.9277	3279	9	9	15.9277	15.5439
Fa_scaffold9.1|size1669964.g6259.t1	52.0248	30.1514	39.2477	1.79769e+308	39.2477	1.79769e+308	5.96738	0.00396087	0.0641829	1	protein	0	2502	0	0	0	0	2502	0	0	0	0	2502	0	0	0	0	35.5668	2502	20	20	35.5668	52.0248	2502	4	4	52.0248	30.1514	2502	13	13	30.1514	39.2477
Fa_scaffold7.1|size1847925.g5005.t1	90.1785	50.5695	68.8116	1.79769e+308	68.8116	1.79769e+308	5.96267	0.00397232	0.0641829	1	duf250 domain membrane protein	0	1287	0	0	0	0	1287	0	0	0	0	1287	0	0	0	0	65.6867	1287	19	19	65.6867	50.5695	1287	2	2	50.5695	90.1785	1287	20	20	90.1785	68.8116
Fa_scaffold1.1|size4337333.g306.t1	85.5477	47.3729	70.9584	1.79769e+308	70.9584	1.79769e+308	5.9615	0.00397517	0.0641829	1	beta-alanine synthase	0	1221	0	0	0	0	1221	0	0	0	0	1221	0	0	0	0	47.3729	1221	13	13	47.3729	79.9545	1221	3	3	79.9545	85.5477	1221	18	18	85.5477	70.9584
Fa_scaffold12.1|size1301765.g7598.t1	114.528	62.8214	88.9902	1.79769e+308	88.9902	1.79769e+308	5.96062	0.00397734	0.0641829	1	hexose carrier protein	0	1554	0	0	0	0	1554	0	0	0	0	1554	0	0	0	0	114.528	1554	40	40	114.528	62.8214	1554	3	3	62.8214	89.6214	1554	24	24	89.6214	88.9902
Fa_scaffold2.1|size2665234.g1706.t1	51.9943	28.5201	40.4005	1.79769e+308	40.4005	1.79769e+308	5.96062	0.00397734	0.0641829	1	fibronectin type iii domain protein	0	3423	0	0	0	0	3423	0	0	0	0	3423	0	0	0	0	51.9943	3423	40	40	51.9943	28.5201	3423	3	3	28.5201	40.687	3423	24	24	40.687	40.4005
Fa_scaffold16.1|size1203535.g9043.t1	28.8488	15.778	23.4498	1.79769e+308	23.4498	1.79769e+308	5.9508	0.00400141	0.0641829	1	integral membrane protein	0	1128	0	0	0	0	1128	0	0	0	0	1128	0	0	0	0	15.778	1128	4	4	15.778	28.8488	1128	1	1	28.8488	25.7225	1128	5	5	25.7225	23.4498
Fa_scaffold18.1|size882988.g10019.t1	21.3948	11.7013	17.3908	1.79769e+308	17.3908	1.79769e+308	5.9508	0.00400141	0.0641829	1	nucleoporin nup49	0	1521	0	0	0	0	1521	0	0	0	0	1521	0	0	0	0	11.7013	1521	4	4	11.7013	21.3948	1521	1	1	21.3948	19.0762	1521	5	5	19.0762	17.3908
Fa_scaffold10.1|size1436644.g6512.t1	26.7172	14.6122	21.717	1.79769e+308	21.717	1.79769e+308	5.9508	0.00400141	0.0641829	1	4-hydroxybenzoate polyprenyl transferase	0	1218	0	0	0	0	1218	0	0	0	0	1218	0	0	0	0	14.6122	1218	4	4	14.6122	26.7172	1218	1	1	26.7172	23.8218	1218	5	5	23.8218	21.717
Fa_scaffold13.1|size1292936.g7910.t1	25.0512	13.701	20.3629	1.79769e+308	20.3629	1.79769e+308	5.9508	0.00400141	0.0641829	1	serum paraoxonase arylesterase Family protein	0	1299	0	0	0	0	1299	0	0	0	0	1299	0	0	0	0	13.701	1299	4	4	13.701	25.0512	1299	1	1	25.0512	22.3364	1299	5	5	22.3364	20.3629
Fa_scaffold2.1|size2665234.g1673.t1	9.34295	5.10986	7.59442	1.79769e+308	7.59442	1.79769e+308	5.9508	0.00400141	0.0641829	1	set domain-containing protein	0	3483	0	0	0	0	3483	0	0	0	0	3483	0	0	0	0	5.10986	3483	4	4	5.10986	9.34295	3483	1	1	9.34295	8.33045	3483	5	5	8.33045	7.59442
Fa_scaffold25.1|size565174.g11719.t1	31.3502	17.1461	25.483	1.79769e+308	25.483	1.79769e+308	5.9508	0.00400141	0.0641829	1	er lumen protein retaining receptor 2	0	1038	0	0	0	0	1038	0	0	0	0	1038	0	0	0	0	17.1461	1038	4	4	17.1461	31.3502	1038	1	1	31.3502	27.9527	1038	5	5	27.9527	25.483
Fa_scaffold29.1|size394382.g12362.t1	53.966	29.5151	43.8663	1.79769e+308	43.8663	1.79769e+308	5.9508	0.00400141	0.0641829	1	60s ribosomal subunit assembly export protein loc1	0	603	0	0	0	0	603	0	0	0	0	603	0	0	0	0	29.5151	603	4	4	29.5151	53.966	603	1	1	53.966	48.1176	603	5	5	48.1176	43.8663
Fa_scaffold3.1|size2333811.g3004.t1	20.78	11.365	16.891	1.79769e+308	16.891	1.79769e+308	5.9508	0.00400141	0.0641829	1	white collar 1	0	3132	0	0	0	0	3132	0	0	0	0	3132	0	0	0	0	11.365	3132	8	8	11.365	20.78	3132	2	2	20.78	18.5281	3132	10	10	18.5281	16.891
Fa_scaffold9.1|size1669964.g6267.t1	80.6481	44.1081	65.5548	1.79769e+308	65.5548	1.79769e+308	5.9508	0.00400141	0.0641829	1	phosphatidylserine decarboxylase proenzyme	0	1614	0	0	0	0	1614	0	0	0	0	1614	0	0	0	0	44.1081	1614	16	16	44.1081	80.6481	1614	4	4	80.6481	71.9082	1614	20	20	71.9082	65.5548
Fa_scaffold2.1|size2665234.g1688.t1	32.9586	18.099	25.477	1.79769e+308	25.477	1.79769e+308	5.93883	0.00403101	0.064501	1	pre-rrna processing protein	0	2565	0	0	0	0	2565	0	0	0	0	2565	0	0	0	0	32.9586	2565	19	19	32.9586	25.3735	2565	2	2	25.3735	18.099	2565	8	8	18.099	25.477
Fa_scaffold5.1|size1921322.g3806.t1	32.6531	17.9312	25.2408	1.79769e+308	25.2408	1.79769e+308	5.93883	0.00403101	0.064501	1	duf221 domain	0	2589	0	0	0	0	2589	0	0	0	0	2589	0	0	0	0	32.6531	2589	19	19	32.6531	25.1383	2589	2	2	25.1383	17.9312	2589	8	8	17.9312	25.2408
Fa_scaffold9.1|size1669964.g5948.t1	62.5592	36.4548	47.0372	1.79769e+308	47.0372	1.79769e+308	5.93149	0.00404928	0.064715	1	hypothetical protein FG02157.1 [Gibberella zeae PH-1]	0	2319	0	0	0	0	2319	0	0	0	0	2319	0	0	0	0	36.4548	2319	19	19	36.4548	42.0977	2319	3	3	42.0977	62.5592	2319	25	25	62.5592	47.0372
Fa_scaffold13.1|size1292936.g7905.t1	251.02	141.521	213.65	1.79769e+308	213.65	1.79769e+308	5.9228	0.00407105	0.0649843	1	hypothetical protein FG03971.1 [Gibberella zeae PH-1]	0	786	0	0	0	0	786	0	0	0	0	786	0	0	0	0	141.521	786	25	25	141.521	248.408	786	6	6	248.408	251.02	786	34	34	251.02	213.65
Fa_scaffold17.1|size1114751.g9639.t1	255.831	138.745	201.507	1.79769e+308	201.507	1.79769e+308	5.91588	0.0040885	0.0651128	1	pyrroline-5-carboxylate reductase	0	930	0	0	0	0	930	0	0	0	0	930	0	0	0	0	138.745	930	29	29	138.745	209.945	930	6	6	209.945	255.831	930	41	41	255.831	201.507
Fa_scaffold4.1|size1977933.g3106.t1	398.454	215.864	317.047	1.79769e+308	317.047	1.79769e+308	5.91188	0.00409861	0.0651128	1	hypothetical protein FOXB_15329 [Fusarium oxysporum Fo5176]	0	603	0	0	0	0	603	0	0	0	0	603	0	0	0	0	398.454	603	54	54	398.454	215.864	603	4	4	215.864	336.824	603	35	35	336.824	317.047
Fa_scaffold5.1|size1921322.g4220.t1	64.0715	34.7109	50.9812	1.79769e+308	50.9812	1.79769e+308	5.91188	0.00409861	0.0651128	1	serine threonine kinase irei	0	3750	0	0	0	0	3750	0	0	0	0	3750	0	0	0	0	64.0715	3750	54	54	64.0715	34.7109	3750	4	4	34.7109	54.1612	3750	35	35	54.1612	50.9812
Fa_scaffold9.1|size1669964.g6209.t1	55.7217	30.4754	43.0853	1.79769e+308	43.0853	1.79769e+308	5.91181	0.0040988	0.0651128	1	domain protein	0	1752	0	0	0	0	1752	0	0	0	0	1752	0	0	0	0	30.4754	1752	12	12	30.4754	55.7217	1752	3	3	55.7217	43.0587	1752	13	13	43.0587	43.0853
Fa_scaffold20.1|size866269.g10440.t1	524.018	315.256	391.893	1.79769e+308	391.893	1.79769e+308	5.907	0.00411102	0.0652286	1	chromatin modifying protein 1b	0	621	0	0	0	0	621	0	0	0	0	621	0	0	0	0	315.256	621	44	44	315.256	524.018	621	10	10	524.018	336.405	621	36	36	336.405	391.893
Fa_scaffold24.1|size742822.g11660.t1	622.378	364.669	466.793	1.79769e+308	466.793	1.79769e+308	5.90498	0.00411615	0.0652316	1	hypothetical protein FOXB_08003 [Fusarium oxysporum Fo5176]	0	366	0	0	0	0	366	0	0	0	0	366	0	0	0	0	413.333	366	34	34	413.333	622.378	366	7	7	622.378	364.669	366	23	23	364.669	466.793
Fa_scaffold2.1|size2665234.g1598.t1	112.212	66.4854	84.0229	1.79769e+308	84.0229	1.79769e+308	5.90294	0.00412135	0.0652359	1	26s proteasome non-atpase regulatory subunit 4	0	870	0	0	0	0	870	0	0	0	0	870	0	0	0	0	66.4854	870	13	13	66.4854	112.212	870	3	3	112.212	73.3711	870	11	11	73.3711	84.0229
Fa_scaffold1.1|size4337333.g1189.t1	43.513	23.7982	35.739	1.79769e+308	35.739	1.79769e+308	5.897	0.00413656	0.0653363	1	hypothetical protein FOXB_08936 [Fusarium oxysporum Fo5176]	0	5235	0	0	0	0	5235	0	0	0	0	5235	0	0	0	0	23.7982	5235	28	28	23.7982	43.513	5235	7	7	43.513	39.9059	5235	36	36	39.9059	35.739
Fa_scaffold5.1|size1921322.g3706.t1	110.316	59.764	88.6657	1.79769e+308	88.6657	1.79769e+308	5.8966	0.00413759	0.0653363	1	cell lysis protein	0	1089	0	0	0	0	1089	0	0	0	0	1089	0	0	0	0	110.316	1089	27	27	110.316	59.764	1089	2	2	59.764	95.9172	1089	18	18	95.9172	88.6657
Fa_scaffold8.1|size1722064.g5511.t1	91.5372	56.3216	68.3303	1.79769e+308	68.3303	1.79769e+308	5.88759	0.00416076	0.06561	1	snare domain-containing protein	0	711	0	0	0	0	711	0	0	0	0	711	0	0	0	0	56.3216	711	9	9	56.3216	91.5372	711	2	2	91.5372	57.1321	711	7	7	57.1321	68.3303
Fa_scaffold15.1|size1206408.g9001.t1	104.467	56.6925	81.2811	1.79769e+308	81.2811	1.79769e+308	5.88601	0.00416485	0.06561	1	calcium calmodulin-dependent protein	0	1722	0	0	0	0	1722	0	0	0	0	1722	0	0	0	0	82.6835	1722	32	32	82.6835	56.6925	1722	3	3	56.6925	104.467	1722	31	31	104.467	81.2811
Fa_scaffold1.1|size4337333.g893.t1	161.46	88.3058	132.988	1.79769e+308	132.988	1.79769e+308	5.8793	0.00418222	0.0657375	1	neutral trehalase	0	2217	0	0	0	0	2217	0	0	0	0	2217	0	0	0	0	88.3058	2217	44	44	88.3058	161.46	2217	11	11	161.46	149.197	2217	57	57	149.197	132.988
Fa_scaffold2.1|size2665234.g1511.t1	74.6793	43.3964	56.0051	1.79769e+308	56.0051	1.79769e+308	5.87905	0.00418289	0.0657375	1	pwwp domain-containing protein	0	1743	0	0	0	0	1743	0	0	0	0	1743	0	0	0	0	43.3964	1743	17	17	43.3964	74.6793	1743	4	4	74.6793	49.9397	1743	15	15	49.9397	56.0051
Fa_scaffold7.1|size1847925.g5202.t1	285.452	156.12	235.423	1.79769e+308	235.423	1.79769e+308	5.87064	0.00420481	0.0660036	1	inositolphosphorylceramide-b c-26 hydroxylase	0	1140	0	0	0	0	1140	0	0	0	0	1140	0	0	0	0	156.12	1140	40	40	156.12	285.452	1140	10	10	285.452	264.698	1140	52	52	264.698	235.423
Fa_scaffold26.1|size533231.g12030.t1	60.7344	34.8778	45.5894	1.79769e+308	45.5894	1.79769e+308	5.85502	0.0042459	0.0664997	1	mitogen-activated protein kinase kinase kinase	0	2679	0	0	0	0	2679	0	0	0	0	2679	0	0	0	0	34.8778	2679	21	21	34.8778	60.7344	2679	5	5	60.7344	41.1559	2679	19	19	41.1559	45.5894
Fa_scaffold18.1|size882988.g9970.t1	247.189	139.066	186.616	1.79769e+308	186.616	1.79769e+308	5.8529	0.00425151	0.0664997	1	mitochondrial import receptor subunit tom-22	0	468	0	0	0	0	468	0	0	0	0	468	0	0	0	0	247.189	468	26	26	247.189	139.066	468	2	2	139.066	173.594	468	14	14	173.594	186.616
Fa_scaffold7.1|size1847925.g4955.t1	38.4079	21.6079	28.9962	1.79769e+308	28.9962	1.79769e+308	5.8529	0.00425151	0.0664997	1	ankyrin repeat containing protein yar1	0	1506	0	0	0	0	1506	0	0	0	0	1506	0	0	0	0	38.4079	1506	13	13	38.4079	21.6079	1506	1	1	21.6079	26.9727	1506	7	7	26.9727	28.9962
Fa_scaffold37.1|size166085.g12932.t1	39.3957	22.092	33.5854	1.79769e+308	33.5854	1.79769e+308	5.84418	0.00427472	0.0666657	1	gtpase-activating protein gyp5	0	2946	0	0	0	0	2946	0	0	0	0	2946	0	0	0	0	39.2684	2946	26	26	39.2684	22.092	2946	2	2	22.092	39.3957	2946	20	20	39.3957	33.5854
Fa_scaffold6.1|size1899268.g4305.t1	288.706	161.898	246.126	1.79769e+308	246.126	1.79769e+308	5.84418	0.00427472	0.0666657	1	protein	0	201	0	0	0	0	201	0	0	0	0	201	0	0	0	0	287.773	201	13	13	287.773	161.898	201	1	1	161.898	288.706	201	10	10	288.706	246.126
Fa_scaffold24.1|size742822.g11554.t1	119.2	69.0832	89.2455	1.79769e+308	89.2455	1.79769e+308	5.84323	0.00427726	0.0666657	1	integral membrane protein	0	2184	0	0	0	0	2184	0	0	0	0	2184	0	0	0	0	79.4537	2184	39	39	79.4537	119.2	2184	8	8	119.2	69.0832	2184	26	26	69.0832	89.2455
Fa_scaffold7.1|size1847925.g5191.t1	146.684	79.4664	120.258	1.79769e+308	120.258	1.79769e+308	5.81215	0.00436126	0.0674381	1	signal recognition particle protein sec65	0	819	0	0	0	0	819	0	0	0	0	819	0	0	0	0	146.684	819	27	27	146.684	79.4664	819	2	2	79.4664	134.624	819	19	19	134.624	120.258
Fa_scaffold8.1|size1722064.g5893.t1	132.68	78.3189	98.889	1.79769e+308	98.889	1.79769e+308	5.80743	0.0043742	0.0674381	1	big1-domain-containing protein	0	831	0	0	0	0	831	0	0	0	0	831	0	0	0	0	85.6685	831	16	16	85.6685	78.3189	831	2	2	78.3189	132.68	831	19	19	132.68	98.889
Fa_scaffold8.1|size1722064.g5870.t1	274.531	146.914	217.622	1.79769e+308	217.622	1.79769e+308	5.80631	0.00437728	0.0674381	1	eukaryotic translation initiation Factor 3 subunit m	0	1329	0	0	0	0	1329	0	0	0	0	1329	0	0	0	0	274.531	1329	82	82	274.531	146.914	1329	6	6	146.914	231.421	1329	53	53	231.421	217.622
Fa_scaffold5.1|size1921322.g3815.t1	2905.49	1554.37	2304.7	1.79769e+308	2304.7	1.79769e+308	5.8033	0.00438556	0.0674381	1	peptidyl-prolyl cis-trans isomerase	0	504	0	0	0	0	504	0	0	0	0	504	0	0	0	0	2454.24	504	278	278	2454.24	2905.49	504	45	45	2905.49	1554.37	504	135	135	1554.37	2304.7
Fa_scaffold1.1|size4337333.g1231.t1	34.1106	18.2484	26.7809	1.79769e+308	26.7809	1.79769e+308	5.79881	0.00439795	0.0674381	1	wd-repeat protein pop3	0	954	0	0	0	0	954	0	0	0	0	954	0	0	0	0	27.9837	954	6	6	27.9837	34.1106	954	1	1	34.1106	18.2484	954	3	3	18.2484	26.7809
Fa_scaffold2.1|size2665234.g1844.t1	17.3555	9.28478	13.6261	1.79769e+308	13.6261	1.79769e+308	5.79881	0.00439795	0.0674381	1	ubiquitin carboxyl-terminal hydrolase	0	1875	0	0	0	0	1875	0	0	0	0	1875	0	0	0	0	14.2381	1875	6	6	14.2381	17.3555	1875	1	1	17.3555	9.28478	1875	3	3	9.28478	13.6261
Fa_scaffold22.1|size801649.g11133.t1	99.5153	53.2384	78.1314	1.79769e+308	78.1314	1.79769e+308	5.79881	0.00439795	0.0674381	1	rhodopsin Family protein	0	327	0	0	0	0	327	0	0	0	0	327	0	0	0	0	81.6405	327	6	6	81.6405	99.5153	327	1	1	99.5153	53.2384	327	3	3	53.2384	78.1314
Fa_scaffold34.1|size185609.g12823.t1	11.9594	6.398	9.38955	1.79769e+308	9.38955	1.79769e+308	5.79881	0.00439795	0.0674381	1	nuclear pore complex protein nup107	0	2721	0	0	0	0	2721	0	0	0	0	2721	0	0	0	0	9.81126	2721	6	6	9.81126	11.9594	2721	1	1	11.9594	6.398	2721	3	3	6.398	9.38955
Fa_scaffold6.1|size1899268.g4635.t1	57.0903	30.542	44.8228	1.79769e+308	44.8228	1.79769e+308	5.79881	0.00439795	0.0674381	1	glucosidase 2 subunit beta precursor	0	1710	0	0	0	0	1710	0	0	0	0	1710	0	0	0	0	46.8359	1710	18	18	46.8359	57.0903	1710	3	3	57.0903	30.542	1710	9	9	30.542	44.8228
Fa_scaffold7.1|size1847925.g5125.t1	34.2182	18.306	26.8654	1.79769e+308	26.8654	1.79769e+308	5.79881	0.00439795	0.0674381	1	mediator of rna polymerase ii transcription subunit 6	0	951	0	0	0	0	951	0	0	0	0	951	0	0	0	0	28.072	951	6	6	28.072	34.2182	951	1	1	34.2182	18.306	951	3	3	18.306	26.8654
Fa_scaffold8.1|size1722064.g5589.t1	22.9813	12.2945	18.0431	1.79769e+308	18.0431	1.79769e+308	5.79881	0.00439795	0.0674381	1	telomerase activating protein est1	0	2832	0	0	0	0	2832	0	0	0	0	2832	0	0	0	0	18.8534	2832	12	12	18.8534	22.9813	2832	2	2	22.9813	12.2945	2832	6	6	12.2945	18.0431
Fa_scaffold9.1|size1669964.g6161.t1	41.4014	22.1488	32.505	1.79769e+308	32.505	1.79769e+308	5.79881	0.00439795	0.0674381	1	superoxide dismutase	0	786	0	0	0	0	786	0	0	0	0	786	0	0	0	0	33.9649	786	6	6	33.9649	41.4014	786	1	1	41.4014	22.1488	786	3	3	22.1488	32.505
Fa_scaffold20.1|size866269.g10624.t1	235.808	126.152	188.72	1.79769e+308	188.72	1.79769e+308	5.79118	0.0044191	0.0674381	1	von willebrand Factor	0	828	0	0	0	0	828	0	0	0	0	828	0	0	0	0	204.2	828	38	38	204.2	235.808	828	6	6	235.808	126.152	828	18	18	126.152	188.72
Fa_scaffold1.1|size4337333.g1270.t1	929.757	497.399	726.439	1.79769e+308	726.439	1.79769e+308	5.78966	0.00442333	0.0674381	1	eliciting plant response protein	0	420	0	0	0	0	420	0	0	0	0	420	0	0	0	0	752.162	420	71	71	752.162	929.757	420	12	12	929.757	497.399	420	36	36	497.399	726.439
Fa_scaffold1.1|size4337333.g635.t1	25.8918	14.0621	21.3842	1.79769e+308	21.3842	1.79769e+308	5.78961	0.00442345	0.0674381	1	rrna biogenesis protein	0	5379	0	0	0	0	5379	0	0	0	0	5379	0	0	0	0	14.0621	5379	17	17	14.0621	24.1989	5379	4	4	24.1989	25.8918	5379	24	24	25.8918	21.3842
Fa_scaffold8.1|size1722064.g5500.t1	393.423	213.672	324.932	1.79769e+308	324.932	1.79769e+308	5.78961	0.00442345	0.0674381	1	small nuclear ribonucleoprotein sm d2	0	354	0	0	0	0	354	0	0	0	0	354	0	0	0	0	213.672	354	17	17	213.672	367.7	354	4	4	367.7	393.423	354	24	24	393.423	324.932
Fa_scaffold12.1|size1301765.g7479.t1	97.7222	58.088	72.7214	1.79769e+308	72.7214	1.79769e+308	5.7895	0.00442376	0.0674381	1	cofilin tropomyosin-type actin-binding protein	0	999	0	0	0	0	999	0	0	0	0	999	0	0	0	0	62.3541	999	14	14	62.3541	97.7222	999	3	3	97.7222	58.088	999	10	10	58.088	72.7214
Fa_scaffold5.1|size1921322.g3650.t1	67.0959	39.8831	49.9304	1.79769e+308	49.9304	1.79769e+308	5.7895	0.00442376	0.0674381	1	phospholipid-binding protein	0	1455	0	0	0	0	1455	0	0	0	0	1455	0	0	0	0	42.8122	1455	14	14	42.8122	67.0959	1455	3	3	67.0959	39.8831	1455	10	10	39.8831	49.9304
Fa_scaffold8.1|size1722064.g5711.t1	42.3717	25.1866	31.5315	1.79769e+308	31.5315	1.79769e+308	5.7895	0.00442376	0.0674381	1	abc1 protein	0	2304	0	0	0	0	2304	0	0	0	0	2304	0	0	0	0	27.0363	2304	14	14	27.0363	42.3717	2304	3	3	42.3717	25.1866	2304	10	10	25.1866	31.5315
Fa_scaffold2.1|size2665234.g1585.t1	368.593	197.189	286.99	1.79769e+308	286.99	1.79769e+308	5.78031	0.00444945	0.0677515	1	ribosomal protein	0	618	0	0	0	0	618	0	0	0	0	618	0	0	0	0	295.187	618	41	41	295.187	368.593	618	7	7	368.593	197.189	618	21	21	197.189	286.99
Fa_scaffold10.1|size1436644.g6531.t1	76.9336	41.0877	59.9395	1.79769e+308	59.9395	1.79769e+308	5.7693	0.00448045	0.0680553	1	hypothetical protein FG10752.1 [Gibberella zeae PH-1]	0	1584	0	0	0	0	1584	0	0	0	0	1584	0	0	0	0	61.7973	1584	22	22	61.7973	41.0877	1584	2	2	41.0877	76.9336	1584	21	21	76.9336	59.9395
Fa_scaffold18.1|size882988.g10103.t1	172.94	98.5254	129.323	1.79769e+308	129.323	1.79769e+308	5.76892	0.00448151	0.0680553	1	potassium sodium efflux p-type atpase	0	3387	0	0	0	0	3387	0	0	0	0	3387	0	0	0	0	98.5254	3387	75	75	98.5254	172.94	3387	18	18	172.94	116.505	3387	68	68	116.505	129.323
Fa_scaffold1.1|size4337333.g52.t1	44.0047	23.5415	35.5518	1.79769e+308	35.5518	1.79769e+308	5.76281	0.00449884	0.0680553	1	60s ribosome biogenesis protein	0	1479	0	0	0	0	1479	0	0	0	0	1479	0	0	0	0	39.1091	1479	13	13	39.1091	44.0047	1479	2	2	44.0047	23.5415	1479	6	6	23.5415	35.5518
Fa_scaffold12.1|size1301765.g7464.t1	25.5864	14.3481	19.197	1.79769e+308	19.197	1.79769e+308	5.75724	0.00451469	0.0680553	1	sulfur controller-2	0	2268	0	0	0	0	2268	0	0	0	0	2268	0	0	0	0	17.6564	2268	9	9	17.6564	14.3481	2268	1	1	14.3481	25.5864	2268	10	10	25.5864	19.197
Fa_scaffold4.1|size1977933.g3231.t1	26.6804	14.9616	20.0178	1.79769e+308	20.0178	1.79769e+308	5.75724	0.00451469	0.0680553	1	duf255 domain protein	0	2175	0	0	0	0	2175	0	0	0	0	2175	0	0	0	0	18.4113	2175	9	9	18.4113	14.9616	2175	1	1	14.9616	26.6804	2175	10	10	26.6804	20.0178
Fa_scaffold4.1|size1977933.g3383.t1	53.4345	29.9645	40.0909	1.79769e+308	40.0909	1.79769e+308	5.75724	0.00451469	0.0680553	1	short-chain dehydrogenase reductase sdr	0	1086	0	0	0	0	1086	0	0	0	0	1086	0	0	0	0	36.8735	1086	9	9	36.8735	29.9645	1086	1	1	29.9645	53.4345	1086	10	10	53.4345	40.0909
Fa_scaffold6.1|size1899268.g4344.t1	80.2626	45.009	60.2195	1.79769e+308	60.2195	1.79769e+308	5.75724	0.00451469	0.0680553	1	hypothetical protein FOXB_11788 [Fusarium oxysporum Fo5176]	0	723	0	0	0	0	723	0	0	0	0	723	0	0	0	0	55.3868	723	9	9	55.3868	45.009	723	1	1	45.009	80.2626	723	10	10	80.2626	60.2195
Fa_scaffold7.1|size1847925.g5167.t1	29.5317	16.5606	22.1571	1.79769e+308	22.1571	1.79769e+308	5.75724	0.00451469	0.0680553	1	ferric reductase	0	1965	0	0	0	0	1965	0	0	0	0	1965	0	0	0	0	20.379	1965	9	9	20.379	16.5606	1965	1	1	16.5606	29.5317	1965	10	10	29.5317	22.1571
Fa_scaffold11.1|size1379917.g6987.t1	87.0667	46.9878	66.6426	1.79769e+308	66.6426	1.79769e+308	5.75688	0.00451573	0.0680553	1	gat domain-containing protein	0	1482	0	0	0	0	1482	0	0	0	0	1482	0	0	0	0	87.0667	1482	29	29	87.0667	65.8735	1482	3	3	65.8735	46.9878	1482	12	12	46.9878	66.6426
Fa_scaffold10.1|size1436644.g6610.t1	933.393	746.495	726.565	7.34959	726.565	7.34959	5.743	0.00455556	0.0685772	1	5-methyltetrahydropteroyltriglutamate-homocysteine methyltransferase	343.281	2301	1	1	343.281	0	2301	0	0	0	0	2301	0	0	0	114.427	843.086	2301	436	436	843.086	933.393	2301	66	66	933.393	746.495	2301	296	296	746.495	840.992
Fa_scaffold10.1|size1436644.g6593.t1	1258.11	673.272	968.405	1.79769e+308	968.405	1.79769e+308	5.73532	0.0045778	0.0688337	1	hypothetical protein FG10810.1 [Gibberella zeae PH-1]	0	435	0	0	0	0	435	0	0	0	0	435	0	0	0	0	1258.11	435	123	123	1258.11	673.272	435	9	9	673.272	973.835	435	73	73	973.835	968.405
Fa_scaffold1.1|size4337333.g495.t1	762.654	406.171	589.973	1.79769e+308	589.973	1.79769e+308	5.72468	0.0046088	0.069221	1	s- glutathione dehydrogenase	0	1362	0	0	0	0	1362	0	0	0	0	1362	0	0	0	0	601.095	1362	184	184	601.095	406.171	1362	17	17	406.171	762.654	1362	179	179	762.654	589.973
Fa_scaffold10.1|size1436644.g6495.t1	12.7764	6.83509	10.4192	1.79769e+308	10.4192	1.79769e+308	5.72006	0.00462235	0.0693458	1	group protein	0	7641	0	0	0	0	7641	0	0	0	0	7641	0	0	0	0	11.6461	7641	20	20	11.6461	12.7764	7641	3	3	12.7764	6.83509	7641	9	9	6.83509	10.4192
Fa_scaffold4.1|size1977933.g3535.t1	34.5379	19.4307	25.7857	1.79769e+308	25.7857	1.79769e+308	5.70131	0.00467783	0.0695674	1	bifunctional pyrimidine biosynthesis protein	0	6699	0	0	0	0	6699	0	0	0	0	6699	0	0	0	0	34.5379	6699	52	52	34.5379	19.4307	6699	4	4	19.4307	23.3887	6699	27	27	23.3887	25.7857
Fa_scaffold2.1|size2665234.g1493.t1	56.2029	30.7386	47.355	1.79769e+308	47.355	1.79769e+308	5.69578	0.00469434	0.0695674	1	nad dependent epimerase dehydratase Family protein	0	1158	0	0	0	0	1158	0	0	0	0	1158	0	0	0	0	30.7386	1158	8	8	30.7386	56.2029	1158	2	2	56.2029	55.1234	1158	11	11	55.1234	47.355
Fa_scaffold1.1|size4337333.g330.t1	88.9112	48.6274	66.9864	1.79769e+308	66.9864	1.79769e+308	5.6938	0.00470029	0.0695674	1	thioredoxin-like protein	0	366	0	0	0	0	366	0	0	0	0	366	0	0	0	0	48.6274	366	4	4	48.6274	88.9112	366	1	1	88.9112	63.4206	366	4	4	63.4206	66.9864
Fa_scaffold13.1|size1292936.g8076.t1	43.2158	23.6356	32.5591	1.79769e+308	32.5591	1.79769e+308	5.6938	0.00470029	0.0695674	1	nicotinamide riboside kinase 1	0	753	0	0	0	0	753	0	0	0	0	753	0	0	0	0	23.6356	753	4	4	23.6356	43.2158	753	1	1	43.2158	30.826	753	4	4	30.826	32.5591
Fa_scaffold18.1|size882988.g9864.t1	19.7221	10.7864	14.8588	1.79769e+308	14.8588	1.79769e+308	5.6938	0.00470029	0.0695674	1	cytochrome p450	0	1650	0	0	0	0	1650	0	0	0	0	1650	0	0	0	0	10.7864	1650	4	4	10.7864	19.7221	1650	1	1	19.7221	14.0679	1650	4	4	14.0679	14.8588
Fa_scaffold2.1|size2665234.g2171.t1	127.614	69.7946	96.1452	1.79769e+308	96.1452	1.79769e+308	5.6938	0.00470029	0.0695674	1	dutp pyrophosphatase	0	510	0	0	0	0	510	0	0	0	0	510	0	0	0	0	69.7946	510	8	8	69.7946	127.614	510	2	2	127.614	91.0273	510	8	8	91.0273	96.1452
Fa_scaffold28.1|size399142.g12242.t1	90.018	49.2327	67.8203	1.79769e+308	67.8203	1.79769e+308	5.6938	0.00470029	0.0695674	1	glutathione s-transferase	0	723	0	0	0	0	723	0	0	0	0	723	0	0	0	0	49.2327	723	8	8	49.2327	90.018	723	2	2	90.018	64.2101	723	8	8	64.2101	67.8203
Fa_scaffold30.1|size378245.g12450.t1	25.0512	13.701	18.8738	1.79769e+308	18.8738	1.79769e+308	5.6938	0.00470029	0.0695674	1	hypothetical protein FOXB_08624 [Fusarium oxysporum Fo5176]	0	1299	0	0	0	0	1299	0	0	0	0	1299	0	0	0	0	13.701	1299	4	4	13.701	25.0512	1299	1	1	25.0512	17.8691	1299	4	4	17.8691	18.8738
Fa_scaffold4.1|size1977933.g3260.t1	41.56	22.7301	31.3117	1.79769e+308	31.3117	1.79769e+308	5.6938	0.00470029	0.0695674	1	translin-associated Factor	0	783	0	0	0	0	783	0	0	0	0	783	0	0	0	0	22.7301	783	4	4	22.7301	41.56	783	1	1	41.56	29.6449	783	4	4	29.6449	31.3117
Fa_scaffold7.1|size1847925.g4972.t1	40.6261	22.2193	30.608	1.79769e+308	30.608	1.79769e+308	5.6938	0.00470029	0.0695674	1	cysteinyl-trna synthetase	0	2403	0	0	0	0	2403	0	0	0	0	2403	0	0	0	0	22.2193	2403	12	12	22.2193	40.6261	2403	3	3	40.6261	28.9787	2403	12	12	28.9787	30.608
Fa_scaffold8.1|size1722064.g5821.t1	29.3167	16.0339	22.0874	1.79769e+308	22.0874	1.79769e+308	5.6938	0.00470029	0.0695674	1	wd domain-containing protein	0	2220	0	0	0	0	2220	0	0	0	0	2220	0	0	0	0	16.0339	2220	8	8	16.0339	29.3167	2220	2	2	29.3167	20.9117	2220	8	8	20.9117	22.0874
Fa_scaffold9.1|size1669964.g6031.t1	142.258	77.8039	107.178	1.79769e+308	107.178	1.79769e+308	5.6938	0.00470029	0.0695674	1	carbonic anhydrase	0	915	0	0	0	0	915	0	0	0	0	915	0	0	0	0	77.8039	915	16	16	77.8039	142.258	915	4	4	142.258	101.473	915	16	16	101.473	107.178
Fa_scaffold1.1|size4337333.g1182.t1	4621.6	2945.73	3274.61	5.17244	3274.61	5.17244	5.68187	0.00473621	0.0696431	1	cell wall protein	659.891	1197	1	1	659.891	0	1197	0	0	0	1694.57	1197	1	1	1694.57	784.82	3605.62	1197	970	970	3605.62	4621.6	1197	170	170	4621.6	3951.07	1197	815	815	3951.07	4059.43
Fa_scaffold4.1|size1977933.g3443.t1	147.983	82.9585	110.407	1.79769e+308	110.407	1.79769e+308	5.67876	0.00474563	0.0696431	1	zinc finger protein gcs1	0	2199	0	0	0	0	2199	0	0	0	0	2199	0	0	0	0	82.9585	2199	41	41	82.9585	147.983	2199	10	10	147.983	100.279	2199	38	38	100.279	110.407
Fa_scaffold12.1|size1301765.g7355.t1	34.3372	20.4772	25.4031	1.79769e+308	25.4031	1.79769e+308	5.67678	0.00475167	0.0696431	1	diacylglycerol o-acyltransferase	0	1521	0	0	0	0	1521	0	0	0	0	1521	0	0	0	0	20.4772	1521	7	7	20.4772	21.3948	1521	1	1	21.3948	34.3372	1521	9	9	34.3372	25.4031
Fa_scaffold12.1|size1301765.g7413.t1	142.696	85.098	105.569	1.79769e+308	105.569	1.79769e+308	5.67678	0.00475167	0.0696431	1	microtubule associated protein	0	732	0	0	0	0	732	0	0	0	0	732	0	0	0	0	85.098	732	14	14	85.098	88.9112	732	2	2	88.9112	142.696	732	18	18	142.696	105.569
Fa_scaffold16.1|size1203535.g9124.t1	37.6817	22.4718	27.8774	1.79769e+308	27.8774	1.79769e+308	5.67678	0.00475167	0.0696431	1	amino acid	0	1386	0	0	0	0	1386	0	0	0	0	1386	0	0	0	0	22.4718	1386	7	7	22.4718	23.4787	1386	1	1	23.4787	37.6817	1386	9	9	37.6817	27.8774
Fa_scaffold5.1|size1921322.g4069.t1	63.4206	37.8213	46.9193	1.79769e+308	46.9193	1.79769e+308	5.67678	0.00475167	0.0696431	1	vacuolar carboxypeptidase	0	1647	0	0	0	0	1647	0	0	0	0	1647	0	0	0	0	37.8213	1647	14	14	37.8213	39.5161	1647	2	2	39.5161	63.4206	1647	18	18	63.4206	46.9193
Fa_scaffold2.1|size2665234.g1766.t1	250.168	132.063	200.015	1.79769e+308	200.015	1.79769e+308	5.67637	0.00475289	0.0696431	1	mitochondrial co-chaperone	0	747	0	0	0	0	747	0	0	0	0	747	0	0	0	0	250.168	747	42	42	250.168	217.815	747	5	5	217.815	132.063	747	17	17	132.063	200.015
Fa_scaffold1.1|size4337333.g946.t1	138.18	73.9234	105.339	1.79769e+308	105.339	1.79769e+308	5.67466	0.00475809	0.0696431	1	dynein light chain	0	471	0	0	0	0	471	0	0	0	0	471	0	0	0	0	103.914	471	11	11	103.914	138.18	471	2	2	138.18	73.9234	471	6	6	73.9234	105.339
Fa_scaffold17.1|size1114751.g9461.t1	129.906	69.4969	99.0315	1.79769e+308	99.0315	1.79769e+308	5.67466	0.00475809	0.0696431	1	sedoheptulose- -bisphosphatase	0	1002	0	0	0	0	1002	0	0	0	0	1002	0	0	0	0	97.6916	1002	22	22	97.6916	129.906	1002	4	4	129.906	69.4969	1002	12	12	69.4969	99.0315
Fa_scaffold4.1|size1977933.g3456.t1	16.4227	8.78575	12.5195	1.79769e+308	12.5195	1.79769e+308	5.67466	0.00475809	0.0696431	1	nicotinamide mononucleotide permease	0	3963	0	0	0	0	3963	0	0	0	0	3963	0	0	0	0	12.3501	3963	11	11	12.3501	16.4227	3963	2	2	16.4227	8.78575	3963	6	6	8.78575	12.5195
Fa_scaffold8.1|size1722064.g5494.t1	154.018	83.4397	128.751	1.79769e+308	128.751	1.79769e+308	5.67043	0.004771	0.0697548	1	ras small monomeric	0	780	0	0	0	0	780	0	0	0	0	780	0	0	0	0	154.018	780	27	27	154.018	83.4397	780	2	2	83.4397	148.795	780	20	20	148.795	128.751
Fa_scaffold16.1|size1203535.g9250.t1	117.689	69.319	87.0167	1.79769e+308	87.0167	1.79769e+308	5.65165	0.00482877	0.0705213	1	4-coumarate- ligase	0	3516	0	0	0	0	3516	0	0	0	0	3516	0	0	0	0	117.689	3516	93	93	117.689	74.0421	3516	8	8	74.0421	69.319	3516	42	42	69.319	87.0167
Fa_scaffold1.1|size4337333.g79.t1	699.817	382.745	524.937	1.79769e+308	524.937	1.79769e+308	5.64578	0.00484701	0.0707097	1	succinate dehydrogenase iron-sulfur subunit	0	837	0	0	0	0	837	0	0	0	0	837	0	0	0	0	382.745	837	72	72	382.745	699.817	837	18	18	699.817	492.249	837	71	71	492.249	524.937
Fa_scaffold5.1|size1921322.g3802.t1	797.703	423.857	608.86	1.79769e+308	608.86	1.79769e+308	5.64089	0.00486227	0.0708541	1	integral membrane protein	0	753	0	0	0	0	753	0	0	0	0	753	0	0	0	0	797.703	753	135	135	797.703	605.021	753	14	14	605.021	423.857	753	55	55	423.857	608.86
Fa_scaffold1.1|size4337333.g820.t1	55.72	32.0607	41.2461	1.79769e+308	41.2461	1.79769e+308	5.63172	0.00489103	0.0711946	1	vacuolar protein sorting-associated protein 35	0	2715	0	0	0	0	2715	0	0	0	0	2715	0	0	0	0	55.72	2715	34	34	55.72	35.9574	2715	3	3	35.9574	32.0607	2715	15	15	32.0607	41.2461
Fa_scaffold34.1|size185609.g12794.t1	215.299	113.188	173.12	1.79769e+308	173.12	1.79769e+308	5.6236	0.00491667	0.0714891	1	major Facilitator superFamily transporter	0	1725	0	0	0	0	1725	0	0	0	0	1725	0	0	0	0	190.873	1725	74	74	190.873	113.188	1725	6	6	113.188	215.299	1725	64	64	215.299	173.12
Fa_scaffold34.1|size185609.g12782.t1	23099.2	13837.3	-16968.5	-179.138	-16968.5	-179.138	-5.61706	0.00493745	0.0716524	1	---NA---	13857.7	285	5	5	13857.7	23099.2	285	10	10	23099.2	14234.4	285	2	2	14234.4	17063.8	265.403	285	17	17	265.403	0	285	0	0	0	20.3614	285	1	1	20.3614	95.2549
Fa_scaffold9.1|size1669964.g6384.t1	640.284	334.736	504.111	1.79769e+308	504.111	1.79769e+308	5.61665	0.00493874	0.0716524	1	endo- -xylanase a	0	864	0	0	0	0	864	0	0	0	0	864	0	0	0	0	334.736	864	65	65	334.736	640.284	864	17	17	640.284	537.314	864	80	80	537.314	504.111
Fa_scaffold3.1|size2333811.g2985.t1	69.3981	36.204	54.5361	1.79769e+308	54.5361	1.79769e+308	5.60028	0.00499125	0.0716992	1	fungal transcriptional regulatory protein	0	2244	0	0	0	0	2244	0	0	0	0	2244	0	0	0	0	69.3981	2244	35	35	69.3981	58.0062	2244	4	4	58.0062	36.204	2244	14	14	36.204	54.5361
Fa_scaffold11.1|size1379917.g7285.t1	11.9331	6.38393	9.91276	1.79769e+308	9.91276	1.79769e+308	5.59856	0.00499681	0.0716992	1	ribonuclease p complex subunit	0	2727	0	0	0	0	2727	0	0	0	0	2727	0	0	0	0	11.4213	2727	7	7	11.4213	11.9331	2727	1	1	11.9331	6.38393	2727	3	3	6.38393	9.91276
Fa_scaffold20.1|size866269.g10465.t1	26.4565	14.1536	21.9773	1.79769e+308	21.9773	1.79769e+308	5.59856	0.00499681	0.0716992	1	peroxisomal membrane protein pex16	0	1230	0	0	0	0	1230	0	0	0	0	1230	0	0	0	0	25.3218	1230	7	7	25.3218	26.4565	1230	1	1	26.4565	14.1536	1230	3	3	14.1536	21.9773
Fa_scaffold5.1|size1921322.g3703.t1	12.4824	6.67778	10.369	1.79769e+308	10.369	1.79769e+308	5.59856	0.00499681	0.0716992	1	hypothetical protein FG09799.1 [Gibberella zeae PH-1]	0	2607	0	0	0	0	2607	0	0	0	0	2607	0	0	0	0	11.947	2607	7	7	11.947	12.4824	2607	1	1	12.4824	6.67778	2607	3	3	6.67778	10.369
Fa_scaffold6.1|size1899268.g4433.t1	187.02	100.052	155.357	1.79769e+308	155.357	1.79769e+308	5.59856	0.00499681	0.0716992	1	hypothetical protein FOXB_11009 [Fusarium oxysporum Fo5176]	0	348	0	0	0	0	348	0	0	0	0	348	0	0	0	0	178.999	348	14	14	178.999	187.02	348	2	2	187.02	100.052	348	6	6	100.052	155.357
Fa_scaffold7.1|size1847925.g4909.t1	102.817	55.0046	85.4095	1.79769e+308	85.4095	1.79769e+308	5.59856	0.00499681	0.0716992	1	hypothetical protein FOXB_04545 [Fusarium oxysporum Fo5176]	0	633	0	0	0	0	633	0	0	0	0	633	0	0	0	0	98.4071	633	14	14	98.4071	102.817	633	2	2	102.817	55.0046	633	6	6	55.0046	85.4095
Fa_scaffold7.1|size1847925.g5298.t1	74.2956	39.7465	61.7171	1.79769e+308	61.7171	1.79769e+308	5.59856	0.00499681	0.0716992	1	peptidyl-prolyl cis-trans isomerase e	0	438	0	0	0	0	438	0	0	0	0	438	0	0	0	0	71.1093	438	7	7	71.1093	74.2956	438	1	1	74.2956	39.7465	438	3	3	39.7465	61.7171
Fa_scaffold8.1|size1722064.g5489.t1	16.46	8.80575	13.6733	1.79769e+308	13.6733	1.79769e+308	5.59856	0.00499681	0.0716992	1	hypothetical protein FOXB_07670 [Fusarium oxysporum Fo5176]	0	1977	0	0	0	0	1977	0	0	0	0	1977	0	0	0	0	15.7541	1977	7	7	15.7541	16.46	1977	1	1	16.46	8.80575	1977	3	3	8.80575	13.6733
Fa_scaffold8.1|size1722064.g5864.t1	64.1844	34.3372	53.3178	1.79769e+308	53.3178	1.79769e+308	5.59856	0.00499681	0.0716992	1	methylenetetrahydrofolate reductase	0	2028	0	0	0	0	2028	0	0	0	0	2028	0	0	0	0	61.4317	2028	28	28	61.4317	64.1844	2028	4	4	64.1844	34.3372	2028	12	12	34.3372	53.3178
Fa_scaffold1.1|size4337333.g196.t1	97.1388	51.9671	73.3141	1.79769e+308	73.3141	1.79769e+308	5.59706	0.00500164	0.0716992	1	palmitoyl-protein thioesterase	0	1005	0	0	0	0	1005	0	0	0	0	1005	0	0	0	0	70.8363	1005	16	16	70.8363	97.1388	1005	3	3	97.1388	51.9671	1005	9	9	51.9671	73.3141
Fa_scaffold13.1|size1292936.g7773.t1	50.141	26.8243	37.8432	1.79769e+308	37.8432	1.79769e+308	5.59706	0.00500164	0.0716992	1	pyoverdine dityrosine biosynthesis	0	1947	0	0	0	0	1947	0	0	0	0	1947	0	0	0	0	36.5642	1947	16	16	36.5642	50.141	1947	3	3	50.141	26.8243	1947	9	9	26.8243	37.8432
Fa_scaffold37.1|size166085.g12930.t1	2711.79	2361.49	2130.83	6.82688	2130.83	6.82688	5.58498	0.00504092	0.072184	1	40s ribosomal protein s6	1097.07	720	1	1	1097.07	0	720	0	0	0	0	720	0	0	0	365.69	2416.28	720	391	391	2416.28	2711.79	720	60	60	2711.79	2361.49	720	293	293	2361.49	2496.52
Fa_scaffold23.1|size747581.g11249.t1	170.654	90.7712	128.958	1.79769e+308	128.958	1.79769e+308	5.57613	0.00506994	0.072502	1	carbohydrate esterase Family 4 protein	0	1434	0	0	0	0	1434	0	0	0	0	1434	0	0	0	0	170.654	1434	55	55	170.654	90.7712	1434	4	4	90.7712	125.448	1434	31	31	125.448	128.958
Fa_scaffold2.1|size2665234.g2084.t1	90.8784	47.41	72.6823	1.79769e+308	72.6823	1.79769e+308	5.57486	0.0050741	0.072502	1	mgs207 protein	0	1224	0	0	0	0	1224	0	0	0	0	1224	0	0	0	0	90.8784	1224	25	25	90.8784	79.7586	1224	3	3	79.7586	47.41	1224	10	10	47.41	72.6823
Fa_scaffold11.1|size1379917.g7154.t1	113.308	58.9531	87.6775	1.79769e+308	87.6775	1.79769e+308	5.56083	0.00512057	0.073087	1	cytochrome c oxidase assembly	0	1434	0	0	0	0	1434	0	0	0	0	1434	0	0	0	0	58.9531	1434	19	19	58.9531	90.7712	1434	4	4	90.7712	113.308	1434	28	28	113.308	87.6775
Fa_scaffold15.1|size1206408.g8713.t1	118.873	63.5944	89.2662	1.79769e+308	89.2662	1.79769e+308	5.55193	0.00515031	0.0734322	1	hypothetical protein FG08204.1 [Gibberella zeae PH-1]	0	1095	0	0	0	0	1095	0	0	0	0	1095	0	0	0	0	85.3311	1095	21	21	85.3311	118.873	1095	4	4	118.873	63.5944	1095	12	12	63.5944	89.2662
Fa_scaffold7.1|size1847925.g5224.t1	330.37	171.831	253.98	1.79769e+308	253.98	1.79769e+308	5.53854	0.00519545	0.073996	1	adenylosuccinate synthetase	0	1182	0	0	0	0	1182	0	0	0	0	1182	0	0	0	0	259.737	1182	69	69	259.737	330.37	1182	12	12	330.37	171.831	1182	35	35	171.831	253.98
Fa_scaffold1.1|size4337333.g114.t1	128.877	67.5488	105.056	1.79769e+308	105.056	1.79769e+308	5.53497	0.00520757	0.0740888	1	spg20 protein	0	1515	0	0	0	0	1515	0	0	0	0	1515	0	0	0	0	67.5488	1515	23	23	67.5488	128.877	1515	6	6	128.877	118.741	1515	31	31	118.741	105.056
Fa_scaffold3.1|size2333811.g3010.t1	85.1778	44.046	67.1424	1.79769e+308	67.1424	1.79769e+308	5.5305	0.00522279	0.0742254	1	glycosyltransferase Family 48 protein	0	5859	0	0	0	0	5859	0	0	0	0	5859	0	0	0	0	44.046	5859	57	58	44.046	72.2033	5859	13	13	72.2033	85.1778	5859	86	86	85.1778	67.1424
Fa_scaffold1.1|size4337333.g1008.t1	125.582	72.9763	92.3131	1.79769e+308	92.3131	1.79769e+308	5.52524	0.00524078	0.0744011	1	hypothetical protein FG10008.1 [Gibberella zeae PH-1]	0	2073	0	0	0	0	2073	0	0	0	0	2073	0	0	0	0	72.9763	2073	34	34	72.9763	125.582	2073	8	8	125.582	78.3809	2073	28	28	78.3809	92.3131
Fa_scaffold22.1|size801649.g11067.t1	471.616	252.304	353.079	1.79769e+308	353.079	1.79769e+308	5.52292	0.00524872	0.0744338	1	histone chaperone domain chz	0	345	0	0	0	0	345	0	0	0	0	345	0	0	0	0	335.318	345	26	26	335.318	471.616	345	5	5	471.616	252.304	345	15	15	252.304	353.079
Fa_scaffold2.1|size2665234.g1771.t1	2526.05	1510.37	1853.4	1.79769e+308	1853.4	1.79769e+308	5.51032	0.0052922	0.0747504	1	mitochondrial atp synthase epsilon chain domain-containing protein	0	219	0	0	0	0	219	0	0	0	0	219	0	0	0	0	1523.77	219	75	75	1523.77	2526.05	219	17	17	2526.05	1510.37	219	57	57	1510.37	1853.4
Fa_scaffold13.1|size1292936.g8081.t1	142.23	79.7586	104.895	1.79769e+308	104.895	1.79769e+308	5.5099	0.00529366	0.0747504	1	urease accessory protein ureg	0	816	0	0	0	0	816	0	0	0	0	816	0	0	0	0	92.696	816	17	17	92.696	79.7586	816	2	2	79.7586	142.23	816	20	20	142.23	104.895
Fa_scaffold19.1|size873904.g10386.t1	35.2337	19.758	25.9849	1.79769e+308	25.9849	1.79769e+308	5.5099	0.00529366	0.0747504	1	atp-dependent rna helicase dob1	0	3294	0	0	0	0	3294	0	0	0	0	3294	0	0	0	0	22.9629	3294	17	17	22.9629	19.758	3294	2	2	19.758	35.2337	3294	20	20	35.2337	25.9849
Fa_scaffold12.1|size1301765.g7567.t1	425.127	238.399	313.532	1.79769e+308	313.532	1.79769e+308	5.5099	0.00529366	0.0747504	1	hypothetical protein FOXB_10687 [Fusarium oxysporum Fo5176]	0	546	0	0	0	0	546	0	0	0	0	546	0	0	0	0	277.069	546	34	34	277.069	238.399	546	4	4	238.399	425.127	546	40	40	425.127	313.532
Fa_scaffold5.1|size1921322.g4041.t1	215.8	114.785	180.131	1.79769e+308	180.131	1.79769e+308	5.50541	0.00530924	0.0748903	1	survival Factor 1	0	1134	0	0	0	0	1134	0	0	0	0	1134	0	0	0	0	215.8	1134	55	55	215.8	114.785	1134	4	4	114.785	209.808	1134	41	41	209.808	180.131
Fa_scaffold21.1|size851049.g10784.t1	500.031	258.266	383.927	1.79769e+308	383.927	1.79769e+308	5.48821	0.00536956	0.0756604	1	opsin-1	0	882	0	0	0	0	882	0	0	0	0	882	0	0	0	0	393.485	882	78	78	393.485	258.266	882	7	7	258.266	500.031	882	76	76	500.031	383.927
Fa_scaffold11.1|size1379917.g7153.t1	23.462	12.2567	19.1919	1.79769e+308	19.1919	1.79769e+308	5.48588	0.00537777	0.0756954	1	small nucleolar ribonucleoprotein complex subunit utp14	0	2655	0	0	0	0	2655	0	0	0	0	2655	0	0	0	0	23.462	2655	14	14	23.462	12.2567	2655	1	1	12.2567	21.8568	2655	10	10	21.8568	19.1919
Fa_scaffold39.1|size113839.g12986.t1	31.8954	16.6623	24.1094	1.79769e+308	24.1094	1.79769e+308	5.47857	0.00540369	0.075818	1	atp-dependent dna helicase	0	1953	0	0	0	0	1953	0	0	0	0	1953	0	0	0	0	31.8954	1953	14	14	31.8954	16.6623	1953	1	1	16.6623	23.7706	1953	8	8	23.7706	24.1094
Fa_scaffold4.1|size1977933.g3431.t1	102.792	53.6988	77.6992	1.79769e+308	77.6992	1.79769e+308	5.47857	0.00540369	0.075818	1	protein sco1	0	606	0	0	0	0	606	0	0	0	0	606	0	0	0	0	102.792	606	14	14	102.792	53.6988	606	1	1	53.6988	76.6071	606	8	8	76.6071	77.6992
Fa_scaffold5.1|size1921322.g3659.t1	10.5508	5.51177	7.97522	1.79769e+308	7.97522	1.79769e+308	5.47857	0.00540369	0.075818	1	activating signal cointegrator 1 complex subunit 3	0	5904	0	0	0	0	5904	0	0	0	0	5904	0	0	0	0	10.5508	5904	14	14	10.5508	5.51177	5904	1	1	5.51177	7.86313	5904	8	8	7.86313	7.97522
Fa_scaffold21.1|size851049.g10827.t1	385.622	209.27	285.728	1.79769e+308	285.728	1.79769e+308	5.46955	0.00543589	0.0760571	1	hypothetical protein FOXB_11882 [Fusarium oxysporum Fo5176]	0	933	0	0	0	0	933	0	0	0	0	933	0	0	0	0	262.291	933	55	55	262.291	209.27	933	6	6	209.27	385.622	933	62	62	385.622	285.728
Fa_scaffold4.1|size1977933.g3350.t1	90.9657	51.5821	66.7998	1.79769e+308	66.7998	1.79769e+308	5.46744	0.00544345	0.0760571	1	hypothetical protein FOXB_08121 [Fusarium oxysporum Fo5176]	0	2250	0	0	0	0	2250	0	0	0	0	2250	0	0	0	0	90.9657	2250	46	46	90.9657	57.8515	2250	4	4	57.8515	51.5821	2250	20	20	51.5821	66.7998
Fa_scaffold8.1|size1722064.g5765.t1	192.228	112.643	140.8	1.79769e+308	140.8	1.79769e+308	5.46739	0.00544363	0.0760571	1	protein kinase gsk3	0	1185	0	0	0	0	1185	0	0	0	0	1185	0	0	0	0	112.643	1185	30	30	112.643	192.228	1185	7	7	192.228	117.529	1185	24	24	117.529	140.8
Fa_scaffold12.1|size1301765.g7364.t1	471.616	241.816	370.971	1.79769e+308	370.971	1.79769e+308	5.46736	0.00544375	0.0760571	1	duf543 domain protein	0	276	0	0	0	0	276	0	0	0	0	276	0	0	0	0	241.816	276	15	15	241.816	471.616	276	4	4	471.616	399.481	276	19	19	399.481	370.971
Fa_scaffold13.1|size1292936.g7950.t1	616.316	351.696	451.883	1.79769e+308	451.883	1.79769e+308	5.45302	0.0054955	0.0766991	1	dss1 sem1 Family protein	0	264	0	0	0	0	264	0	0	0	0	264	0	0	0	0	387.638	264	23	23	387.638	616.316	264	5	5	616.316	351.696	264	16	16	351.696	451.883
Fa_scaffold2.1|size2665234.g1708.t1	50.747	29.4109	37.1272	1.79769e+308	37.1272	1.79769e+308	5.43595	0.0055579	0.0771171	1	histidine biosynthesis trifunctional protein	0	2565	0	0	0	0	2565	0	0	0	0	2565	0	0	0	0	31.2239	2565	18	18	31.2239	50.747	2565	4	4	50.747	29.4109	2565	13	13	29.4109	37.1272
Fa_scaffold13.1|size1292936.g8101.t1	65.6235	35.0474	48.7317	1.79769e+308	48.7317	1.79769e+308	5.43211	0.00557209	0.0771171	1	serine threonine-protein kinase nrc-2	0	1857	0	0	0	0	1857	0	0	0	0	1857	0	0	0	0	45.5244	1857	19	19	45.5244	35.0474	1857	2	2	35.0474	65.6235	1857	21	21	65.6235	48.7317
Fa_scaffold12.1|size1301765.g7545.t1	723.144	385.615	537.228	1.79769e+308	537.228	1.79769e+308	5.43016	0.00557929	0.0771171	1	chitin binding	0	900	0	0	0	0	900	0	0	0	0	900	0	0	0	0	385.615	900	78	78	385.615	723.144	900	20	20	723.144	502.926	900	78	78	502.926	537.228
Fa_scaffold10.1|size1436644.g6515.t1	894.611	458.655	716.117	1.79769e+308	716.117	1.79769e+308	5.42933	0.00558237	0.0771171	1	proteinase propeptide	0	291	0	0	0	0	291	0	0	0	0	291	0	0	0	0	795.083	291	52	52	795.083	894.611	291	8	8	894.611	458.655	291	23	23	458.655	716.117
Fa_scaffold18.1|size882988.g10003.t1	92.5114	47.1616	72.3513	1.79769e+308	72.3513	1.79769e+308	5.42741	0.00558946	0.0771171	1	duf498 domain protein	0	690	0	0	0	0	690	0	0	0	0	690	0	0	0	0	77.381	690	12	12	77.381	47.1616	690	1	1	47.1616	92.5114	690	11	11	92.5114	72.3513
Fa_scaffold7.1|size1847925.g4963.t1	40.0709	20.4278	31.3386	1.79769e+308	31.3386	1.79769e+308	5.42741	0.00558946	0.0771171	1	glycosyltransferase Family 21 protein	0	1593	0	0	0	0	1593	0	0	0	0	1593	0	0	0	0	33.5172	1593	12	12	33.5172	20.4278	1593	1	1	20.4278	40.0709	1593	11	11	40.0709	31.3386
Fa_scaffold13.1|size1292936.g7878.t1	14.7137	7.67591	11.0502	1.79769e+308	11.0502	1.79769e+308	5.42539	0.00559694	0.0771171	1	glycoside hydrolase Family 35 protein	0	3024	0	0	0	0	3024	0	0	0	0	3024	0	0	0	0	14.7137	3024	10	10	14.7137	10.7611	3024	1	1	10.7611	7.67591	3024	4	4	7.67591	11.0502
Fa_scaffold19.1|size873904.g10336.t1	27.3137	14.2492	20.5131	1.79769e+308	20.5131	1.79769e+308	5.42539	0.00559694	0.0771171	1	amidohydrolase Family protein	0	1629	0	0	0	0	1629	0	0	0	0	1629	0	0	0	0	27.3137	1629	10	10	27.3137	19.9764	1629	1	1	19.9764	14.2492	1629	4	4	14.2492	20.5131
Fa_scaffold24.1|size742822.g11551.t1	53.5428	27.9326	40.2116	1.79769e+308	40.2116	1.79769e+308	5.42539	0.00559694	0.0771171	1	mitochondrial inner membrane protein 1	0	1662	0	0	0	0	1662	0	0	0	0	1662	0	0	0	0	53.5428	1662	20	20	53.5428	39.1594	1662	2	2	39.1594	27.9326	1662	8	8	27.9326	40.2116
Fa_scaffold5.1|size1921322.g3968.t1	59.4841	31.032	44.6736	1.79769e+308	44.6736	1.79769e+308	5.42539	0.00559694	0.0771171	1	disulfide isomerase	0	2244	0	0	0	0	2244	0	0	0	0	2244	0	0	0	0	59.4841	2244	30	30	59.4841	43.5047	2244	3	3	43.5047	31.032	2244	12	12	31.032	44.6736
Fa_scaffold5.1|size1921322.g4156.t1	52.7806	27.5349	39.6392	1.79769e+308	39.6392	1.79769e+308	5.42539	0.00559694	0.0771171	1	methyltransferase domain-containing protein	0	843	0	0	0	0	843	0	0	0	0	843	0	0	0	0	52.7806	843	10	10	52.7806	38.602	843	1	1	38.602	27.5349	843	4	4	27.5349	39.6392
Fa_scaffold5.1|size1921322.g4228.t1	46.6395	24.3312	35.0271	1.79769e+308	35.0271	1.79769e+308	5.42539	0.00559694	0.0771171	1	cytoskeleton organization	0	2862	0	0	0	0	2862	0	0	0	0	2862	0	0	0	0	46.6395	2862	30	30	46.6395	34.1106	2862	3	3	34.1106	24.3312	2862	12	12	24.3312	35.0271
Fa_scaffold7.1|size1847925.g5042.t1	169.501	88.5483	139.967	1.79769e+308	139.967	1.79769e+308	5.42422	0.0056013	0.0771171	1	atp citrate lyase subunit 2	0	1470	0	0	0	0	1470	0	0	0	0	1470	0	0	0	0	169.501	1470	56	56	169.501	88.5483	1470	4	4	88.5483	161.852	1470	41	41	161.852	139.967
Fa_scaffold6.1|size1899268.g4522.t1	286.529	145.987	222.526	1.79769e+308	222.526	1.79769e+308	5.42056	0.00561493	0.0771831	1	ubiquitin-conjugating enzyme	0	795	0	0	0	0	795	0	0	0	0	795	0	0	0	0	235.063	795	42	42	235.063	286.529	795	7	7	286.529	145.987	795	20	20	145.987	222.526
Fa_scaffold8.1|size1722064.g5803.t1	137.411	70.915	104.019	1.79769e+308	104.019	1.79769e+308	5.41865	0.00562203	0.0771831	1	malate dehydrogenase (nadp+)	0	2196	0	0	0	0	2196	0	0	0	0	2196	0	0	0	0	70.915	2196	35	35	70.915	103.73	2196	7	7	103.73	137.411	2196	52	52	137.411	104.019
Fa_scaffold6.1|size1899268.g4625.t1	3270.41	1677.4	2630.38	1.79769e+308	2630.38	1.79769e+308	5.41501	0.00563565	0.0771831	1	cell wall protein	0	582	0	0	0	0	582	0	0	0	0	582	0	0	0	0	2943.34	582	385	385	2943.34	1677.4	582	30	30	1677.4	3270.41	582	328	328	3270.41	2630.38
Fa_scaffold2.1|size2665234.g1892.t1	152.983	87.2426	111.885	1.79769e+308	111.885	1.79769e+308	5.40914	0.00565771	0.0771831	1	oligosaccharyl transferase stt3 subunit	0	2238	0	0	0	0	2238	0	0	0	0	2238	0	0	0	0	95.4297	2238	48	48	95.4297	87.2426	2238	6	6	87.2426	152.983	2238	59	59	152.983	111.885
Fa_scaffold1.1|size4337333.g1134.t1	196.107	99.9739	155.65	1.79769e+308	155.65	1.79769e+308	5.40909	0.00565788	0.0771831	1	tpr repeat protein	0	651	0	0	0	0	651	0	0	0	0	651	0	0	0	0	170.868	651	25	25	170.868	99.9739	651	2	2	99.9739	196.107	651	22	22	196.107	155.65
Fa_scaffold16.1|size1203535.g9237.t1	324.118	183.176	237.172	1.79769e+308	237.172	1.79769e+308	5.4031	0.00568047	0.0771831	1	cytochrome p450 monooxygenase	0	1506	0	0	0	0	1506	0	0	0	0	1506	0	0	0	0	183.176	1506	62	62	183.176	324.118	1506	15	15	324.118	204.222	1506	53	53	204.222	237.172
Fa_scaffold7.1|size1847925.g5240.t1	185.392	94.3575	142.856	1.79769e+308	142.856	1.79769e+308	5.4014	0.00568691	0.0771831	1	cleft lip and palate transmembrane protein 1	0	1968	0	0	0	0	1968	0	0	0	0	1968	0	0	0	0	185.392	1968	82	82	185.392	148.818	1968	9	9	148.818	94.3575	1968	32	32	94.3575	142.856
Fa_scaffold1.1|size4337333.g1194.t1	32.6722	17.4789	24.1625	1.79769e+308	24.1625	1.79769e+308	5.39346	0.00571705	0.0771831	1	oxysterol binding protein	0	2988	0	0	0	0	2988	0	0	0	0	2988	0	0	0	0	22.3364	2988	15	15	22.3364	32.6722	2988	3	3	32.6722	17.4789	2988	9	9	17.4789	24.1625
Fa_scaffold1.1|size4337333.g545.t1	94.3232	50.4608	69.756	1.79769e+308	69.756	1.79769e+308	5.39346	0.00571705	0.0771831	1	hypothetical protein FOXB_01278 [Fusarium oxysporum Fo5176]	0	690	0	0	0	0	690	0	0	0	0	690	0	0	0	0	64.4842	690	10	10	64.4842	94.3232	690	2	2	94.3232	50.4608	690	6	6	50.4608	69.756
Fa_scaffold10.1|size1436644.g6658.t1	27.3228	14.6171	20.2064	1.79769e+308	20.2064	1.79769e+308	5.39346	0.00571705	0.0771831	1	transcriptional repressor	0	1191	0	0	0	0	1191	0	0	0	0	1191	0	0	0	0	18.6793	1191	5	5	18.6793	27.3228	1191	1	1	27.3228	14.6171	1191	3	3	14.6171	20.2064
Fa_scaffold2.1|size2665234.g1753.t1	30.2149	16.1643	22.3452	1.79769e+308	22.3452	1.79769e+308	5.39346	0.00571705	0.0771831	1	methyltransferase type 12	0	1077	0	0	0	0	1077	0	0	0	0	1077	0	0	0	0	20.6565	1077	5	5	20.6565	30.2149	1077	1	1	30.2149	16.1643	1077	3	3	16.1643	22.3452
Fa_scaffold26.1|size533231.g11959.t1	19.4394	10.3996	14.3762	1.79769e+308	14.3762	1.79769e+308	5.39346	0.00571705	0.0771831	1	wd repeat containing protein 82	0	1674	0	0	0	0	1674	0	0	0	0	1674	0	0	0	0	13.2897	1674	5	5	13.2897	19.4394	1674	1	1	19.4394	10.3996	1674	3	3	10.3996	14.3762
Fa_scaffold7.1|size1847925.g4991.t1	19.8666	10.6282	14.6922	1.79769e+308	14.6922	1.79769e+308	5.39346	0.00571705	0.0771831	1	cellobiose dehydrogenase	0	1638	0	0	0	0	1638	0	0	0	0	1638	0	0	0	0	13.5818	1638	5	5	13.5818	19.8666	1638	1	1	19.8666	10.6282	1638	3	3	10.6282	14.6922
Fa_scaffold7.1|size1847925.g4998.t1	129.647	69.3584	95.8798	1.79769e+308	95.8798	1.79769e+308	5.39346	0.00571705	0.0771831	1	cytochrome b561	0	753	0	0	0	0	753	0	0	0	0	753	0	0	0	0	88.6336	753	15	15	88.6336	129.647	753	3	3	129.647	69.3584	753	9	9	69.3584	95.8798
Fa_scaffold7.1|size1847925.g5064.t1	116.636	62.3977	86.2575	1.79769e+308	86.2575	1.79769e+308	5.39346	0.00571705	0.0771831	1	domain protein	0	1116	0	0	0	0	1116	0	0	0	0	1116	0	0	0	0	79.7385	1116	20	20	79.7385	116.636	1116	4	4	116.636	62.3977	1116	12	12	62.3977	86.2575
Fa_scaffold7.1|size1847925.g5424.t1	33.7918	18.0778	24.9905	1.79769e+308	24.9905	1.79769e+308	5.39346	0.00571705	0.0771831	1	thump domain containing protein	0	963	0	0	0	0	963	0	0	0	0	963	0	0	0	0	23.1018	963	5	5	23.1018	33.7918	963	1	1	33.7918	18.0778	963	3	3	18.0778	24.9905
Fa_scaffold8.1|size1722064.g5757.t1	57.6977	30.867	42.6699	1.79769e+308	42.6699	1.79769e+308	5.39346	0.00571705	0.0771831	1	peptidyl-trna hydrolase domain protein	0	564	0	0	0	0	564	0	0	0	0	564	0	0	0	0	39.4451	564	5	5	39.4451	57.6977	564	1	1	57.6977	30.867	564	3	3	30.867	42.6699
Fa_scaffold9.1|size1669964.g6492.t1	20.505	10.9697	15.1644	1.79769e+308	15.1644	1.79769e+308	5.39346	0.00571705	0.0771831	1	choline transport	0	1587	0	0	0	0	1587	0	0	0	0	1587	0	0	0	0	14.0183	1587	5	5	14.0183	20.505	1587	1	1	20.505	10.9697	1587	3	3	10.9697	15.1644
Fa_scaffold10.1|size1436644.g6538.t1	27.5659	14.7471	20.3861	1.79769e+308	20.3861	1.79769e+308	5.39346	0.00571705	0.0771831	1	protein arginine n-methyltransferase	0	2361	0	0	0	0	2361	0	0	0	0	2361	0	0	0	0	18.8454	2361	10	10	18.8454	27.5659	2361	2	2	27.5659	14.7471	2361	6	6	14.7471	20.3861
Fa_scaffold21.1|size851049.g10748.t1	140.093	71.1467	110.86	1.79769e+308	110.86	1.79769e+308	5.38645	0.00574385	0.0774658	1	pyruvate kinase	0	1626	0	0	0	0	1626	0	0	0	0	1626	0	0	0	0	71.1467	1626	26	26	71.1467	140.093	1626	7	7	140.093	121.342	1626	34	34	121.342	110.86
Fa_scaffold3.1|size2333811.g2737.t1	49.4379	25.0746	38.2291	1.79769e+308	38.2291	1.79769e+308	5.38436	0.00575186	0.0774947	1	cytochrome p450	0	1620	0	0	0	0	1620	0	0	0	0	1620	0	0	0	0	49.4379	1620	18	18	49.4379	40.1747	1620	2	2	40.1747	25.0746	1620	7	7	25.0746	38.2291
Fa_scaffold12.1|size1301765.g7432.t1	59.518	30.5172	45.0477	1.79769e+308	45.0477	1.79769e+308	5.38084	0.00576542	0.0775983	1	f-box and wd40 domain	0	2187	0	0	0	0	2187	0	0	0	0	2187	0	0	0	0	30.5172	2187	15	15	30.5172	59.518	2187	4	4	59.518	45.1078	2187	17	17	45.1078	45.0477
Fa_scaffold5.1|size1921322.g3624.t1	141.709	79.4664	103.605	1.79769e+308	103.605	1.79769e+308	5.37455	0.00578967	0.0778454	1	zinc finger protein yan	0	1638	0	0	0	0	1638	0	0	0	0	1638	0	0	0	0	89.6401	1638	33	33	89.6401	79.4664	1638	4	4	79.4664	141.709	1638	40	40	141.709	103.605
Fa_scaffold5.1|size1921322.g4109.t1	35.4097	19.3663	25.9763	1.79769e+308	25.9763	1.79769e+308	5.36514	0.00582623	0.0782573	1	glycosyltransferase Family 20 protein	0	2757	0	0	0	0	2757	0	0	0	0	2757	0	0	0	0	19.3663	2757	12	12	19.3663	35.4097	2757	3	3	35.4097	23.153	2757	11	11	23.153	25.9763
Fa_scaffold10.1|size1436644.g6757.t1	39.6231	20.1996	31.9091	1.79769e+308	31.9091	1.79769e+308	5.36075	0.0058434	0.0783487	1	endosome-associated ubiquitin isopeptidase	0	1611	0	0	0	0	1611	0	0	0	0	1611	0	0	0	0	35.9046	1611	13	13	35.9046	20.1996	1611	1	1	20.1996	39.6231	1611	11	11	39.6231	31.9091
Fa_scaffold18.1|size882988.g10115.t1	39.1853	19.9764	29.7356	1.79769e+308	29.7356	1.79769e+308	5.36037	0.00584488	0.0783487	1	six-hairpin glycosidase-like protein	0	1629	0	0	0	0	1629	0	0	0	0	1629	0	0	0	0	30.0451	1629	11	11	30.0451	19.9764	1629	1	1	19.9764	39.1853	1629	11	11	39.1853	29.7356
Fa_scaffold4.1|size1977933.g3324.t1	40.6696	20.6543	32.5287	1.79769e+308	32.5287	1.79769e+308	5.35716	0.00585745	0.0784376	1	thyroid hormone receptor interactor 12	0	5601	0	0	0	0	5601	0	0	0	0	5601	0	0	0	0	20.6543	5601	26	26	20.6543	40.6696	5601	7	7	40.6696	36.2622	5601	35	35	36.2622	32.5287
Fa_scaffold2.1|size2665234.g1663.t1	28.8174	15.0336	23.9842	1.79769e+308	23.9842	1.79769e+308	5.35357	0.00587156	0.078547	1	ubiquitin-protein ligase sel1	0	2316	0	0	0	0	2316	0	0	0	0	2316	0	0	0	0	28.8174	2316	15	15	28.8174	28.1015	2316	2	2	28.1015	15.0336	2316	6	6	15.0336	23.9842
Fa_scaffold17.1|size1114751.g9619.t1	936.05	476.218	710.417	1.79769e+308	710.417	1.79769e+308	5.34908	0.00588927	0.078656	1	pectate lyase l	0	1182	0	0	0	0	1182	0	0	0	0	1182	0	0	0	0	718.982	1182	191	191	718.982	936.05	1182	34	34	936.05	476.218	1182	97	97	476.218	710.417
Fa_scaffold29.1|size394382.g12402.t1	26.7176	13.6328	20.2031	1.79769e+308	20.2031	1.79769e+308	5.34849	0.00589162	0.078656	1	tbp associated Factor	0	7161	0	0	0	0	7161	0	0	0	0	7161	0	0	0	0	26.7176	7161	43	43	26.7176	13.6328	7161	3	3	13.6328	20.259	7161	25	25	20.259	20.2031
Fa_scaffold10.1|size1436644.g6654.t1	93.1547	50.4182	68.3433	1.79769e+308	68.3433	1.79769e+308	5.33581	0.005942	0.0791424	1	sucrase ferredoxin domain-containing protein	0	1059	0	0	0	0	1059	0	0	0	0	1059	0	0	0	0	50.4182	1059	12	12	50.4182	61.457	1059	2	2	61.457	93.1547	1059	17	17	93.1547	68.3433
Fa_scaffold6.1|size1899268.g4268.t1	68.082	36.8481	49.9486	1.79769e+308	49.9486	1.79769e+308	5.33581	0.005942	0.0791424	1	proteasome regulatory non-atpase-like protein	0	1449	0	0	0	0	1449	0	0	0	0	1449	0	0	0	0	36.8481	1449	12	12	36.8481	44.9158	1449	2	2	44.9158	68.082	1449	17	17	68.082	49.9486
Fa_scaffold17.1|size1114751.g9664.t1	55.0568	28.143	41.4552	1.79769e+308	41.4552	1.79769e+308	5.33481	0.00594601	0.0791424	1	hexose transporter-like protein	0	1581	0	0	0	0	1581	0	0	0	0	1581	0	0	0	0	28.143	1581	10	10	28.143	41.1657	1581	2	2	41.1657	55.0568	1581	15	15	55.0568	41.4552
Fa_scaffold3.1|size2333811.g2572.t1	161.296	82.6944	131.871	1.79769e+308	131.871	1.79769e+308	5.32891	0.00596962	0.0793768	1	carboxypeptidase 2	0	1614	0	0	0	0	1614	0	0	0	0	1614	0	0	0	0	151.622	1614	55	55	151.622	161.296	1614	8	8	161.296	82.6944	1614	23	23	82.6944	131.871
Fa_scaffold11.1|size1379917.g7246.t1	3.82783	1.95664	3.12068	1.79769e+308	3.12068	1.79769e+308	5.321	0.00600154	0.0794017	1	phosphatidyl inositol 3-kinase	0	9096	0	0	0	0	9096	0	0	0	0	9096	0	0	0	0	1.95664	9096	4	4	1.95664	3.57756	9096	1	1	3.57756	3.82783	9096	6	6	3.82783	3.12068
Fa_scaffold6.1|size1899268.g4512.t1	10.0224	5.12309	8.17089	1.79769e+308	8.17089	1.79769e+308	5.321	0.00600154	0.0794017	1	hypothetical protein FOXB_06218 [Fusarium oxysporum Fo5176]	0	3474	0	0	0	0	3474	0	0	0	0	3474	0	0	0	0	5.12309	3474	4	4	5.12309	9.36715	3474	1	1	9.36715	10.0224	3474	6	6	10.0224	8.17089
Fa_scaffold1.1|size4337333.g1088.t1	40.7227	20.8159	33.1996	1.79769e+308	33.1996	1.79769e+308	5.321	0.00600154	0.0794017	1	plc-like tim beta alpha-barrel domain	0	855	0	0	0	0	855	0	0	0	0	855	0	0	0	0	20.8159	855	4	4	20.8159	38.0602	855	1	1	38.0602	40.7227	855	6	6	40.7227	33.1996
Fa_scaffold21.1|size851049.g10723.t1	27.5676	14.0916	22.4748	1.79769e+308	22.4748	1.79769e+308	5.321	0.00600154	0.0794017	1	wd repeat-containing protein jip5	0	1263	0	0	0	0	1263	0	0	0	0	1263	0	0	0	0	14.0916	1263	4	4	14.0916	25.7652	1263	1	1	25.7652	27.5676	1263	6	6	27.5676	22.4748
Fa_scaffold9.1|size1669964.g6461.t1	44.6384	22.8175	36.3919	1.79769e+308	36.3919	1.79769e+308	5.321	0.00600154	0.0794017	1	hypothetical protein FOXB_07598 [Fusarium oxysporum Fo5176]	0	1560	0	0	0	0	1560	0	0	0	0	1560	0	0	0	0	22.8175	1560	8	8	22.8175	41.7199	1560	2	2	41.7199	44.6384	1560	12	12	44.6384	36.3919
Fa_scaffold29.1|size394382.g12400.t1	155.418	86.8711	113.24	1.79769e+308	113.24	1.79769e+308	5.3143	0.00602868	0.0796811	1	50s ribosomal subunit l30	0	1002	0	0	0	0	1002	0	0	0	0	1002	0	0	0	0	155.418	1002	35	35	155.418	97.4296	1002	3	3	97.4296	86.8711	1002	15	15	86.8711	113.24
Fa_scaffold12.1|size1301765.g7551.t1	123.595	64.5664	91.505	1.79769e+308	91.505	1.79769e+308	5.30971	0.00604737	0.0798483	1	Family protein	0	1008	0	0	0	0	1008	0	0	0	0	1008	0	0	0	0	123.595	1008	28	28	123.595	64.5664	1008	2	2	64.5664	86.354	1008	15	15	86.354	91.505
Fa_scaffold14.1|size1222130.g8261.t1	111.267	55.7817	87.6803	1.79769e+308	87.6803	1.79769e+308	5.29868	0.00609263	0.0803655	1	secretory lipase	0	1356	0	0	0	0	1356	0	0	0	0	1356	0	0	0	0	55.7817	1356	17	17	55.7817	95.9926	1356	4	4	95.9926	111.267	1356	26	26	111.267	87.6803
Fa_scaffold7.1|size1847925.g5152.t1	320.484	167.056	236.67	1.79769e+308	236.67	1.79769e+308	5.27616	0.00618621	0.0815186	1	eukaryotic translation initiation Factor 3 subunit e	0	1320	0	0	0	0	1320	0	0	0	0	1320	0	0	0	0	222.47	1320	66	66	222.47	320.484	1320	13	13	320.484	167.056	1320	38	38	167.056	236.67
Fa_scaffold30.1|size378245.g12527.t1	325.708	163.091	248.009	1.79769e+308	248.009	1.79769e+308	5.26756	0.00622243	0.0819143	1	eukaryotic translation initiation Factor 2 gamma subunit	0	1530	0	0	0	0	1530	0	0	0	0	1530	0	0	0	0	325.708	1530	112	112	325.708	255.227	1530	12	12	255.227	163.091	1530	43	43	163.091	248.009
Fa_scaffold10.1|size1436644.g6543.t1	1881.46	1301.66	1413.92	7.76542	1413.92	7.76542	5.24483	0.0063194	0.083108	1	lustrin a-like protein	0	1050	0	0	0	626.979	1050	1	1	626.979	0	1050	0	0	0	208.993	1881.46	1050	444	444	1881.46	1301.66	1050	42	42	1301.66	1685.63	1050	305	305	1685.63	1622.92
Fa_scaffold24.1|size742822.g11552.t1	25.3169	13.5209	18.4921	1.79769e+308	18.4921	1.79769e+308	5.23994	0.00634054	0.0831682	1	vacuolar protein sorting-associated protein	0	9627	0	0	0	0	9627	0	0	0	0	9627	0	0	0	0	16.6385	9627	36	36	16.6385	13.5209	9627	4	4	13.5209	25.3169	9627	42	42	25.3169	18.4921
Fa_scaffold30.1|size378245.g12515.t1	148.185	84.5609	107.299	1.79769e+308	107.299	1.79769e+308	5.23763	0.00635052	0.0831682	1	rna binding domain-containing protein	0	1098	0	0	0	0	1098	0	0	0	0	1098	0	0	0	0	89.1503	1098	22	22	89.1503	148.185	1098	5	5	148.185	84.5609	1098	16	16	84.5609	107.299
Fa_scaffold11.1|size1379917.g7302.t1	370.784	188.06	303.457	1.79769e+308	303.457	1.79769e+308	5.2351	0.0063615	0.0831682	1	methyltransferase domain-containing protein	0	648	0	0	0	0	648	0	0	0	0	648	0	0	0	0	370.784	648	54	54	370.784	351.528	648	7	7	351.528	188.06	648	21	21	188.06	303.457
Fa_scaffold13.1|size1292936.g7995.t1	382.432	190.146	292.122	1.79769e+308	292.122	1.79769e+308	5.23385	0.00636691	0.0831682	1	helix-loop-helix dna-binding domain containing protein	0	936	0	0	0	0	936	0	0	0	0	936	0	0	0	0	190.146	936	40	40	190.146	382.432	936	11	11	382.432	303.789	936	49	49	303.789	292.122
Fa_scaffold2.1|size2665234.g1628.t1	46.1654	25.8882	33.4571	1.79769e+308	33.4571	1.79769e+308	5.23361	0.00636798	0.0831682	1	pwi domain mrna processing	0	1257	0	0	0	0	1257	0	0	0	0	1257	0	0	0	0	28.3176	1257	8	8	28.3176	25.8882	1257	1	1	25.8882	46.1654	1257	10	10	46.1654	33.4571
Fa_scaffold3.1|size2333811.g2513.t1	35.1164	19.4461	25.4809	1.79769e+308	25.4809	1.79769e+308	5.2336	0.00636803	0.0831682	1	beta- -galactanase	0	5949	0	0	0	0	5949	0	0	0	0	5949	0	0	0	0	19.4461	5949	26	26	19.4461	21.8803	5949	4	4	21.8803	35.1164	5949	36	36	35.1164	25.4809
Fa_scaffold7.1|size1847925.g5256.t1	75.3635	41.7333	54.6847	1.79769e+308	54.6847	1.79769e+308	5.2336	0.00636803	0.0831682	1	duf6 domain	0	1386	0	0	0	0	1386	0	0	0	0	1386	0	0	0	0	41.7333	1386	13	13	41.7333	46.9574	1386	2	2	46.9574	75.3635	1386	18	18	75.3635	54.6847
Fa_scaffold13.1|size1292936.g8069.t1	92.274	46.964	68.3594	1.79769e+308	68.3594	1.79769e+308	5.20223	0.00650616	0.0848884	1	hypothetical protein FOXB_10805 [Fusarium oxysporum Fo5176]	0	1977	0	0	0	0	1977	0	0	0	0	1977	0	0	0	0	92.274	1977	41	41	92.274	65.8401	1977	4	4	65.8401	46.964	1977	16	16	46.964	68.3594
Fa_scaffold4.1|size1977933.g3413.t1	112.019	56.1601	83.8039	1.79769e+308	83.8039	1.79769e+308	5.19631	0.00653268	0.0851503	1	spermine spermidine synthase	0	1743	0	0	0	0	1743	0	0	0	0	1743	0	0	0	0	56.1601	1743	22	22	56.1601	112.019	1743	6	6	112.019	83.2328	1743	25	25	83.2328	83.8039
Fa_scaffold8.1|size1722064.g5716.t1	60.2766	30.7285	49.9421	1.79769e+308	49.9421	1.79769e+308	5.19366	0.00654458	0.0852214	1	mitogen-activated protein kinase organizer 1	0	1059	0	0	0	0	1059	0	0	0	0	1059	0	0	0	0	58.8213	1059	14	14	58.8213	30.7285	1059	1	1	30.7285	60.2766	1059	11	11	60.2766	49.9421
Fa_scaffold9.1|size1669964.g6035.t1	280.253	138.18	220.246	1.79769e+308	220.246	1.79769e+308	5.18593	0.00657943	0.0853789	1	glycoside hydrolase Family 76	0	1413	0	0	0	0	1413	0	0	0	0	1413	0	0	0	0	280.253	1413	89	89	280.253	138.18	1413	6	6	138.18	242.305	1413	59	59	242.305	220.246
Fa_scaffold11.1|size1379917.g7326.t1	27.7181	13.6625	21.1952	1.79769e+308	21.1952	1.79769e+308	5.1837	0.00658951	0.0853789	1	sterol regulatory element binding protein sre1	0	2931	0	0	0	0	2931	0	0	0	0	2931	0	0	0	0	13.6625	2931	9	9	13.6625	22.205	2931	2	2	22.205	27.7181	2931	14	14	27.7181	21.1952
Fa_scaffold15.1|size1206408.g8945.t1	65.8896	32.4774	50.3838	1.79769e+308	50.3838	1.79769e+308	5.1837	0.00658951	0.0853789	1	biotin synthase	0	1233	0	0	0	0	1233	0	0	0	0	1233	0	0	0	0	32.4774	1233	9	9	32.4774	52.7843	1233	2	2	52.7843	65.8896	1233	14	14	65.8896	50.3838
Fa_scaffold20.1|size866269.g10471.t1	229.497	113.121	175.489	1.79769e+308	175.489	1.79769e+308	5.1837	0.00658951	0.0853789	1	hypothetical protein FOXB_02761 [Fusarium oxysporum Fo5176]	0	708	0	0	0	0	708	0	0	0	0	708	0	0	0	0	113.121	708	18	18	113.121	183.85	708	4	4	183.85	229.497	708	28	28	229.497	175.489
Fa_scaffold34.1|size185609.g12768.t1	66.5246	38.2616	48.0075	1.79769e+308	48.0075	1.79769e+308	5.18283	0.00659345	0.0853789	1	cytoskeleton assembly control protein sla1	0	3402	0	0	0	0	3402	0	0	0	0	3402	0	0	0	0	39.2364	3402	30	30	39.2364	38.2616	3402	4	4	38.2616	66.5246	3402	39	39	66.5246	48.0075
Fa_scaffold2.1|size2665234.g2033.t1	155.264	79.3651	114.488	1.79769e+308	114.488	1.79769e+308	5.1824	0.00659544	0.0853789	1	3-oxoacyl-(acyl-carrier-protein) reductase	0	897	0	0	0	0	897	0	0	0	0	897	0	0	0	0	79.3651	897	16	16	79.3651	108.834	897	3	3	108.834	155.264	897	24	24	155.264	114.488
Fa_scaffold2.1|size2665234.g1948.t1	56.9405	31.142	41.2071	1.79769e+308	41.2071	1.79769e+308	5.17129	0.00664605	0.0854483	1	dehydrogenase reductase sdr Family member 8	0	1143	0	0	0	0	1143	0	0	0	0	1143	0	0	0	0	31.142	1143	8	8	31.142	56.9405	1143	2	2	56.9405	35.5389	1143	7	7	35.5389	41.2071
Fa_scaffold30.1|size378245.g12554.t1	40.7788	22.3028	29.5111	1.79769e+308	29.5111	1.79769e+308	5.17129	0.00664605	0.0854483	1	anion exchange Family protein	0	1596	0	0	0	0	1596	0	0	0	0	1596	0	0	0	0	22.3028	1596	8	8	22.3028	40.7788	1596	2	2	40.7788	25.4517	1596	7	7	25.4517	29.5111
Fa_scaffold7.1|size1847925.g5449.t1	48.642	26.6033	35.2016	1.79769e+308	35.2016	1.79769e+308	5.17129	0.00664605	0.0854483	1	cysteine protease atg4	0	1338	0	0	0	0	1338	0	0	0	0	1338	0	0	0	0	26.6033	1338	8	8	26.6033	48.642	1338	2	2	48.642	30.3594	1338	7	7	30.3594	35.2016
Fa_scaffold8.1|size1722064.g5641.t1	119.693	65.4626	86.6202	1.79769e+308	86.6202	1.79769e+308	5.17129	0.00664605	0.0854483	1	hypothetical protein FOXB_03682 [Fusarium oxysporum Fo5176]	0	2175	0	0	0	0	2175	0	0	0	0	2175	0	0	0	0	65.4626	2175	32	32	65.4626	119.693	2175	8	8	119.693	74.7051	2175	28	28	74.7051	86.6202
Fa_scaffold1.1|size4337333.g331.t1	63.2488	34.5921	45.7723	1.79769e+308	45.7723	1.79769e+308	5.17129	0.00664605	0.0854483	1	Family decarboxylase	0	1029	0	0	0	0	1029	0	0	0	0	1029	0	0	0	0	34.5921	1029	8	8	34.5921	63.2488	1029	2	2	63.2488	39.4761	1029	7	7	39.4761	45.7723
Fa_scaffold1.1|size4337333.g599.t1	25.9502	14.1927	18.7798	1.79769e+308	18.7798	1.79769e+308	5.17129	0.00664605	0.0854483	1	yl1 nuclear protein	0	2508	0	0	0	0	2508	0	0	0	0	2508	0	0	0	0	14.1927	2508	8	8	14.1927	25.9502	2508	2	2	25.9502	16.1965	2508	7	7	16.1965	18.7798
Fa_scaffold5.1|size1921322.g3979.t1	92.3163	50.4897	66.8081	1.79769e+308	66.8081	1.79769e+308	5.17129	0.00664605	0.0854483	1	orotate phosphoribosyltransferase	0	705	0	0	0	0	705	0	0	0	0	705	0	0	0	0	50.4897	705	8	8	50.4897	92.3163	705	2	2	92.3163	57.6183	705	7	7	57.6183	66.8081
Fa_scaffold1.1|size4337333.g586.t1	88.04	49.5304	63.5219	1.79769e+308	63.5219	1.79769e+308	5.16447	0.00667738	0.0856844	1	trafficking protein particle complex subunit 6b	0	657	0	0	0	0	657	0	0	0	0	657	0	0	0	0	88.04	657	13	13	88.04	49.5304	657	1	1	49.5304	52.9953	657	6	6	52.9953	63.5219
Fa_scaffold26.1|size533231.g12049.t1	16.0272	9.01676	11.5638	1.79769e+308	11.5638	1.79769e+308	5.16447	0.00667738	0.0856844	1	zinc finger transcription Factor 1	0	3609	0	0	0	0	3609	0	0	0	0	3609	0	0	0	0	16.0272	3609	13	13	16.0272	9.01676	3609	1	1	9.01676	9.64753	3609	6	6	9.64753	11.5638
Fa_scaffold8.1|size1722064.g5611.t1	295.161	144.746	227.35	1.79769e+308	227.35	1.79769e+308	5.16158	0.00669073	0.0857724	1	upf0047 domain protein	0	441	0	0	0	0	441	0	0	0	0	441	0	0	0	0	242.145	441	24	24	242.145	295.161	441	4	4	295.161	144.746	441	11	11	144.746	227.35
Fa_scaffold1.1|size4337333.g1251.t1	166.82	95.3178	120.241	1.79769e+308	120.241	1.79769e+308	5.15869	0.00670408	0.0858603	1	kelch domain-containing protein	0	1707	0	0	0	0	1707	0	0	0	0	1707	0	0	0	0	166.82	1707	64	64	166.82	95.3178	1707	5	5	95.3178	98.5862	1707	29	29	98.5862	120.241
Fa_scaffold21.1|size851049.g10917.t1	54.1415	27.6009	39.8271	1.79769e+308	39.8271	1.79769e+308	5.15065	0.00674141	0.0860575	1	protein kinase-like domain	0	1179	0	0	0	0	1179	0	0	0	0	1179	0	0	0	0	37.7388	1179	10	10	37.7388	27.6009	1179	1	1	27.6009	54.1415	1179	11	11	54.1415	39.8271
Fa_scaffold5.1|size1921322.g3695.t1	27.279	13.9066	20.0667	1.79769e+308	20.0667	1.79769e+308	5.15065	0.00674141	0.0860575	1	pre-mrna splicing Factor cef1	0	2340	0	0	0	0	2340	0	0	0	0	2340	0	0	0	0	19.0146	2340	10	10	19.0146	13.9066	2340	1	1	13.9066	27.279	2340	11	11	27.279	20.0667
Fa_scaffold1.1|size4337333.g673.t1	318.995	156.12	247.179	1.79769e+308	247.179	1.79769e+308	5.15038	0.0067427	0.0860575	1	gmp synthase	0	855	0	0	0	0	855	0	0	0	0	855	0	0	0	0	156.12	855	30	30	156.12	266.422	855	7	7	266.422	318.995	855	47	47	318.995	247.179
Fa_scaffold12.1|size1301765.g7501.t1	122.254	70.5889	88.058	1.79769e+308	88.058	1.79769e+308	5.14977	0.00674552	0.0860575	1	methionine type	0	1383	0	0	0	0	1383	0	0	0	0	1383	0	0	0	0	122.254	1383	38	38	122.254	70.5889	1383	3	3	70.5889	71.331	1383	17	17	71.331	88.058
Fa_scaffold4.1|size1977933.g3168.t1	94.3575	50.0871	68.4994	1.79769e+308	68.4994	1.79769e+308	5.14607	0.0067628	0.0861947	1	duf21 and cbs domain protein	0	1599	0	0	0	0	1599	0	0	0	0	1599	0	0	0	0	50.0871	1599	18	18	50.0871	61.0535	1599	3	3	61.0535	94.3575	1599	26	26	94.3575	68.4994
Fa_scaffold8.1|size1722064.g5720.t1	59.5903	32.2832	43.0979	1.79769e+308	43.0979	1.79769e+308	5.14387	0.00677309	0.0862428	1	lccl domain containing protein	0	2016	0	0	0	0	2016	0	0	0	0	2016	0	0	0	0	59.5903	2016	27	27	59.5903	32.2832	2016	2	2	32.2832	37.4201	2016	13	13	37.4201	43.0979
Fa_scaffold7.1|size1847925.g5234.t1	153.044	79.841	111.547	1.79769e+308	111.547	1.79769e+308	5.14241	0.00677996	0.0862471	1	quinate permease	0	1599	0	0	0	0	1599	0	0	0	0	1599	0	0	0	0	153.044	1599	55	55	153.044	101.756	1599	5	5	101.756	79.841	1599	22	22	79.841	111.547
Fa_scaffold1.1|size4337333.g1368.t1	154.058	76.3885	124.493	1.79769e+308	124.493	1.79769e+308	5.13122	0.00683274	0.0868349	1	hypothetical protein FOXB_09510 [Fusarium oxysporum Fo5176]	0	1704	0	0	0	0	1704	0	0	0	0	1704	0	0	0	0	154.058	1704	59	59	154.058	76.3885	1704	4	4	76.3885	143.031	1704	42	42	143.031	124.493
Fa_scaffold23.1|size747581.g11392.t1	103.856	53.6453	75.8221	1.79769e+308	75.8221	1.79769e+308	5.12748	0.00685046	0.0869765	1	alkaline serine protease alp1	0	2820	0	0	0	0	2820	0	0	0	0	2820	0	0	0	0	53.6453	2820	34	34	53.6453	103.856	2820	9	9	103.856	69.9651	2820	34	34	69.9651	75.8221
Fa_scaffold12.1|size1301765.g7349.t1	409.677	216.428	297.199	1.79769e+308	297.199	1.79769e+308	5.12453	0.00686451	0.0870713	1	carbohydrate esterase Family 1 protein	0	858	0	0	0	0	858	0	0	0	0	858	0	0	0	0	409.677	858	79	79	409.677	265.49	858	7	7	265.49	216.428	858	32	32	216.428	297.199
Fa_scaffold24.1|size742822.g11585.t1	14538.7	11594	10789.1	6.71628	10789.1	6.71628	5.12203	0.00687641	0.0871386	1	hypothetical protein [Magnaporthe oryzae 70-15]	5662.29	279	2	2	5662.29	0	279	0	0	0	0	279	0	0	0	1887.43	11594	279	727	727	11594	11896.9	279	102	102	11896.9	14538.7	279	699	699	14538.7	12676.5
Fa_scaffold16.1|size1203535.g9183.t1	292.39	154.959	211.752	1.79769e+308	211.752	1.79769e+308	5.11163	0.00692632	0.08751	1	voltage-gated potassium channel beta-2 subunit	0	1050	0	0	0	0	1050	0	0	0	0	1050	0	0	0	0	292.39	1050	69	69	292.39	154.959	1050	5	5	154.959	187.906	1050	34	34	187.906	211.752
Fa_scaffold1.1|size4337333.g220.t1	229.351	111.826	180.198	1.79769e+308	180.198	1.79769e+308	5.11041	0.0069322	0.08751	1	hypothetical protein FG04950.1 [Gibberella zeae PH-1]	0	291	0	0	0	0	291	0	0	0	0	291	0	0	0	0	229.351	291	15	15	229.351	111.826	291	1	1	111.826	199.415	291	10	10	199.415	180.198
Fa_scaffold11.1|size1379917.g7105.t1	35.1454	17.1361	27.6132	1.79769e+308	27.6132	1.79769e+308	5.11041	0.0069322	0.08751	1	c6 transcription Factor	0	1899	0	0	0	0	1899	0	0	0	0	1899	0	0	0	0	35.1454	1899	15	15	35.1454	17.1361	1899	1	1	17.1361	30.5581	1899	10	10	30.5581	27.6132
Fa_scaffold8.1|size1722064.g5457.t1	60.9508	29.7183	47.8881	1.79769e+308	47.8881	1.79769e+308	5.11041	0.0069322	0.08751	1	nudix domain-containing protein	0	1095	0	0	0	0	1095	0	0	0	0	1095	0	0	0	0	60.9508	1095	15	15	60.9508	29.7183	1095	1	1	29.7183	52.9953	1095	10	10	52.9953	47.8881
Fa_scaffold26.1|size533231.g12004.t1	2748.28	2606.5	2227.53	6.12685	2227.53	6.12685	5.10108	0.00697734	0.0879958	1	hypothetical protein FOXB_12762 [Fusarium oxysporum Fo5176]	1303.45	606	1	1	1303.45	0	606	0	0	0	0	606	0	0	0	434.483	2606.5	606	355	355	2606.5	2631.24	606	49	49	2631.24	2748.28	606	287	287	2748.28	2662.01
Fa_scaffold1.1|size4337333.g986.t1	49.0023	23.8924	37.0802	1.79769e+308	37.0802	1.79769e+308	5.09612	0.00700153	0.0882166	1	casein kinase i	0	1362	0	0	0	0	1362	0	0	0	0	1362	0	0	0	0	49.0023	1362	15	15	49.0023	23.8924	1362	1	1	23.8924	38.3457	1362	9	9	38.3457	37.0802
Fa_scaffold11.1|size1379917.g7163.t1	35702.8	17699.1	-28925.7	-13.7138	-28925.7	-13.7138	-5.08565	0.00705282	0.0884827	1	polyubiquitin	37859.6	918	41	44	37859.6	35856.6	918	42	50	35856.6	19886.3	918	9	9	19886.3	31200.8	2156.85	918	442	445	2156.85	2481.38	918	69	70	2481.38	2187.18	918	345	346	2187.18	2275.14
Fa_scaffold7.1|size1847925.g5377.t1	146.02	79.8612	105.052	1.79769e+308	105.052	1.79769e+308	5.08407	0.00706062	0.0884827	1	succinyl- :3-ketoacid-coenzyme a transferase subunit a	0	1560	0	0	0	0	1560	0	0	0	0	1560	0	0	0	0	79.8612	1560	28	28	79.8612	146.02	1560	7	7	146.02	89.2767	1560	24	24	89.2767	105.052
Fa_scaffold1.1|size4337333.g1197.t1	37.7526	19.7221	27.3645	1.79769e+308	27.3645	1.79769e+308	5.08355	0.00706321	0.0884827	1	imidazole glycerol phosphate synthase hishf	0	1650	0	0	0	0	1650	0	0	0	0	1650	0	0	0	0	37.7526	1650	14	14	37.7526	19.7221	1650	1	1	19.7221	24.6187	1650	7	7	24.6187	27.3645
Fa_scaffold1.1|size4337333.g1311.t1	94.3814	49.3053	68.4112	1.79769e+308	68.4112	1.79769e+308	5.08355	0.00706321	0.0884827	1	dynactin subunit 5	0	660	0	0	0	0	660	0	0	0	0	660	0	0	0	0	94.3814	660	14	14	94.3814	49.3053	660	1	1	49.3053	61.5468	660	7	7	61.5468	68.4112
Fa_scaffold11.1|size1379917.g7295.t1	39.7015	20.7403	28.7772	1.79769e+308	28.7772	1.79769e+308	5.08355	0.00706321	0.0884827	1	serine threonine protein kinase	0	1569	0	0	0	0	1569	0	0	0	0	1569	0	0	0	0	39.7015	1569	14	14	39.7015	20.7403	1569	1	1	20.7403	25.8897	1569	7	7	25.8897	28.7772
Fa_scaffold1.1|size4337333.g111.t1	53.7314	27.8694	39.0163	1.79769e+308	39.0163	1.79769e+308	5.08295	0.00706612	0.0884827	1	sh3 domain-containing protein	0	3672	0	0	0	0	3672	0	0	0	0	3672	0	0	0	0	27.8694	3672	23	23	27.8694	35.4482	3672	4	4	35.4482	53.7314	3672	34	34	53.7314	39.0163
Fa_scaffold2.1|size2665234.g2196.t1	210.625	103.289	157.436	1.79769e+308	157.436	1.79769e+308	5.08043	0.00707861	0.0884827	1	lsm domain containing protein	0	618	0	0	0	0	618	0	0	0	0	618	0	0	0	0	158.393	618	22	22	158.393	210.625	618	4	4	210.625	103.289	618	11	11	103.289	157.436
Fa_scaffold1.1|size4337333.g1237.t1	4918.62	2472.68	-3385.95	-3.19325	-3385.95	-3.19325	-5.07991	0.00708117	0.0884827	1	60s ribosomal protein l30	4744.08	333	2	2	4744.08	3953.92	333	2	2	3953.92	6091.28	333	1	1	6091.28	4929.76	1977.51	333	148	148	1977.51	1172.67	333	12	12	1172.67	1481.24	333	85	85	1481.24	1543.81
Fa_scaffold1.1|size4337333.g1129.t1	74.5219	37.2647	61.4881	1.79769e+308	61.4881	1.79769e+308	5.07185	0.00712117	0.0884827	1	serine carboxypeptidase	0	1791	0	0	0	0	1791	0	0	0	0	1791	0	0	0	0	37.2647	1791	15	15	37.2647	72.6778	1791	4	4	72.6778	74.5219	1791	23	23	74.5219	61.4881
Fa_scaffold10.1|size1436644.g6685.t1	32.9586	16.1194	26.403	1.79769e+308	26.403	1.79769e+308	5.07147	0.00712307	0.0884827	1	exportin-1	0	3240	0	0	0	0	3240	0	0	0	0	3240	0	0	0	0	32.9586	3240	24	24	32.9586	30.131	3240	3	3	30.131	16.1194	3240	9	9	16.1194	26.403
Fa_scaffold11.1|size1379917.g7241.t1	102.728	50.2423	82.2951	1.79769e+308	82.2951	1.79769e+308	5.07147	0.00712307	0.0884827	1	pyridoxamine phosphate oxidase	0	693	0	0	0	0	693	0	0	0	0	693	0	0	0	0	102.728	693	16	16	102.728	93.9148	693	2	2	93.9148	50.2423	693	6	6	50.2423	82.2951
Fa_scaffold12.1|size1301765.g7398.t1	368.481	180.217	295.189	1.79769e+308	295.189	1.79769e+308	5.07147	0.00712307	0.0884827	1	fungal specific transcription	0	483	0	0	0	0	483	0	0	0	0	483	0	0	0	0	368.481	483	40	40	368.481	336.868	483	5	5	336.868	180.217	483	15	15	180.217	295.189
Fa_scaffold25.1|size565174.g11878.t1	10.463	5.11727	8.3819	1.79769e+308	8.3819	1.79769e+308	5.07147	0.00712307	0.0884827	1	alpha-l-fucosidase	0	3402	0	0	0	0	3402	0	0	0	0	3402	0	0	0	0	10.463	3402	8	8	10.463	9.5654	3402	1	1	9.5654	5.11727	3402	3	3	5.11727	8.3819
Fa_scaffold26.1|size533231.g12044.t1	35.9548	17.5848	28.8033	1.79769e+308	28.8033	1.79769e+308	5.07147	0.00712307	0.0884827	1	histone-fold domain containing protein	0	990	0	0	0	0	990	0	0	0	0	990	0	0	0	0	35.9548	990	8	8	35.9548	32.8702	990	1	1	32.8702	17.5848	990	3	3	17.5848	28.8033
Fa_scaffold9.1|size1669964.g6246.t1	21.5729	10.5509	17.282	1.79769e+308	17.282	1.79769e+308	5.07147	0.00712307	0.0884827	1	phosphatase dcr2	0	1650	0	0	0	0	1650	0	0	0	0	1650	0	0	0	0	21.5729	1650	8	8	21.5729	19.7221	1650	1	1	19.7221	10.5509	1650	3	3	10.5509	17.282
Fa_scaffold4.1|size1977933.g3543.t1	291.733	165.529	209.232	1.79769e+308	209.232	1.79769e+308	5.06925	0.00713417	0.0885374	1	gpi-anchored cell wall beta- -endoglucanase	0	1227	0	0	0	0	1227	0	0	0	0	1227	0	0	0	0	170.434	1227	47	47	170.434	291.733	1227	11	11	291.733	165.529	1227	35	35	165.529	209.232
Fa_scaffold7.1|size1847925.g5328.t1	15893.8	7721.77	-12246.9	-110.282	-12246.9	-110.282	-5.06529	0.00715397	0.0886999	1	---NA---	13423	765	6	13	13423	7745.03	765	7	9	7745.03	15909	765	3	6	15909	12359	23.2649	765	2	4	23.2649	297.765	765	6	7	297.765	15.1712	765	2	2	15.1712	112.067
Fa_scaffold15.1|size1206408.g8977.t1	37.4845	18.2766	29.9942	1.79769e+308	29.9942	1.79769e+308	5.05461	0.00720775	0.08912	1	glycoside hydrolase Family 2 protein	0	3561	0	0	0	0	3561	0	0	0	0	3561	0	0	0	0	37.4845	3561	30	30	37.4845	18.2766	3561	2	2	18.2766	34.2215	3561	21	21	34.2215	29.9942
Fa_scaffold22.1|size801649.g11050.t1	25.7191	12.5401	20.5798	1.79769e+308	20.5798	1.79769e+308	5.05461	0.00720775	0.08912	1	long-chain-Fatty-acid- ligase	0	5190	0	0	0	0	5190	0	0	0	0	5190	0	0	0	0	25.7191	5190	30	30	25.7191	12.5401	5190	2	2	12.5401	23.4803	5190	21	21	23.4803	20.5798
Fa_scaffold24.1|size742822.g11476.t1	755.113	380.698	629.964	1.79769e+308	629.964	1.79769e+308	5.05454	0.00720808	0.08912	1	protein	0	561	0	0	0	0	561	0	0	0	0	561	0	0	0	0	380.698	561	48	48	380.698	754.081	561	13	13	754.081	755.113	561	73	73	755.113	629.964
Fa_scaffold6.1|size1899268.g4323.t1	326.901	158.986	244.584	1.79769e+308	244.584	1.79769e+308	5.04292	0.00726716	0.0895405	1	aspartate-semialdehyde dehydrogenase	0	1095	0	0	0	0	1095	0	0	0	0	1095	0	0	0	0	247.867	1095	61	61	247.867	326.901	1095	11	11	326.901	158.986	1095	30	30	158.986	244.584
Fa_scaffold13.1|size1292936.g8094.t1	696.607	337.177	551.72	1.79769e+308	551.72	1.79769e+308	5.04094	0.00727726	0.0895405	1	serine-threonine rich	0	981	0	0	0	0	981	0	0	0	0	981	0	0	0	0	621.375	981	137	137	621.375	696.607	981	21	21	696.607	337.177	981	57	57	337.177	551.72
Fa_scaffold6.1|size1899268.g4418.t1	76.9909	38.599	56.3274	1.79769e+308	56.3274	1.79769e+308	5.03844	0.00729007	0.0895405	1	oxysterol-binding protein	0	3804	0	0	0	0	3804	0	0	0	0	3804	0	0	0	0	38.599	3804	33	33	38.599	76.9909	3804	9	9	76.9909	53.3924	3804	35	35	53.3924	56.3274
Fa_scaffold6.1|size1899268.g4352.t1	423.135	203.384	326.255	1.79769e+308	326.255	1.79769e+308	5.03838	0.00729034	0.0895405	1	duf1690 domain-containing protein	0	480	0	0	0	0	480	0	0	0	0	480	0	0	0	0	352.245	480	38	38	352.245	203.384	480	3	3	203.384	423.135	480	35	35	423.135	326.255
Fa_scaffold12.1|size1301765.g7758.t1	39.905	21.6853	28.6371	1.79769e+308	28.6371	1.79769e+308	5.03722	0.0072963	0.0895405	1	hypothetical protein FOXB_12675 [Fusarium oxysporum Fo5176]	0	1338	0	0	0	0	1338	0	0	0	0	1338	0	0	0	0	39.905	1338	12	12	39.905	24.321	1338	1	1	24.321	21.6853	1338	5	5	21.6853	28.6371
Fa_scaffold14.1|size1222130.g8235.t1	105.624	57.3985	75.7991	1.79769e+308	75.7991	1.79769e+308	5.03722	0.0072963	0.0895405	1	monooxygenase	0	1011	0	0	0	0	1011	0	0	0	0	1011	0	0	0	0	105.624	1011	24	24	105.624	64.3749	1011	2	2	64.3749	57.3985	1011	10	10	57.3985	75.7991
Fa_scaffold21.1|size851049.g10749.t1	202.246	109.905	145.138	1.79769e+308	145.138	1.79769e+308	5.03722	0.0072963	0.0895405	1	duf1748-domain-containing protein	0	264	0	0	0	0	264	0	0	0	0	264	0	0	0	0	202.246	264	12	12	202.246	123.263	264	1	1	123.263	109.905	264	5	5	109.905	145.138
Fa_scaffold4.1|size1977933.g3160.t1	54.931	29.8508	39.4202	1.79769e+308	39.4202	1.79769e+308	5.03722	0.0072963	0.0895405	1	ribose-phosphate pyrophosphokinase ii	0	972	0	0	0	0	972	0	0	0	0	972	0	0	0	0	54.931	972	12	12	54.931	33.4789	972	1	1	33.4789	29.8508	972	5	5	29.8508	39.4202
Fa_scaffold8.1|size1722064.g5832.t1	443.944	218.823	327.616	1.79769e+308	327.616	1.79769e+308	5.03281	0.00731898	0.0897356	1	hypothetical protein FOXB_17339 [Fusarium oxysporum Fo5176]	0	915	0	0	0	0	915	0	0	0	0	915	0	0	0	0	218.823	915	45	45	218.823	320.08	915	9	9	320.08	443.944	915	70	70	443.944	327.616
Fa_scaffold9.1|size1669964.g6257.t1	489.629	267.788	350.98	1.79769e+308	350.98	1.79769e+308	5.02943	0.00733644	0.0897887	1	short chain dehydrogenase	0	864	0	0	0	0	864	0	0	0	0	864	0	0	0	0	267.788	864	52	52	267.788	489.629	864	13	13	489.629	295.523	864	44	44	295.523	350.98
Fa_scaffold2.1|size2665234.g1775.t1	527.544	253.57	411.895	1.79769e+308	411.895	1.79769e+308	5.02817	0.00734294	0.0897887	1	glycoside hydrolase	0	1155	0	0	0	0	1155	0	0	0	0	1155	0	0	0	0	454.572	1155	118	118	454.572	253.57	1155	9	9	253.57	527.544	1155	105	105	527.544	411.895
Fa_scaffold10.1|size1436644.g6498.t1	189.027	91.0273	142.979	1.79769e+308	142.979	1.79769e+308	5.02674	0.00735037	0.0897887	1	protein arginine n-methyltransferase 3	0	1530	0	0	0	0	1530	0	0	0	0	1530	0	0	0	0	189.027	1530	65	65	189.027	148.883	1530	7	7	148.883	91.0273	1530	24	24	91.0273	142.979
Fa_scaffold2.1|size2665234.g1911.t1	1404.16	743.968	1010.26	1.79769e+308	1010.26	1.79769e+308	5.02671	0.00735048	0.0897887	1	hypothetical protein FOXB_01160 [Fusarium oxysporum Fo5176]	0	927	0	0	0	0	927	0	0	0	0	927	0	0	0	0	743.968	927	155	155	743.968	1404.16	927	40	40	1404.16	882.655	927	141	141	882.655	1010.26
Fa_scaffold8.1|size1722064.g5477.t1	621.796	319.065	450.297	1.79769e+308	450.297	1.79769e+308	5.02114	0.00737941	0.0900587	1	regulatory protein suaprga1	0	873	0	0	0	0	873	0	0	0	0	873	0	0	0	0	621.796	873	122	122	621.796	410.03	873	11	11	410.03	319.065	873	48	48	319.065	450.297
Fa_scaffold2.1|size2665234.g2013.t1	100.883	49.1935	74.6885	1.79769e+308	74.6885	1.79769e+308	5.00402	0.00746916	0.0910048	1	26s protease regulatory subunit 7	0	1323	0	0	0	0	1323	0	0	0	0	1323	0	0	0	0	73.9886	1323	22	22	73.9886	49.1935	1323	2	2	49.1935	100.883	1323	23	23	100.883	74.6885
Fa_scaffold3.1|size2333811.g3014.t1	48.1027	23.0198	36.5745	1.79769e+308	36.5745	1.79769e+308	5.00243	0.00747758	0.0910048	1	phosphatidylinositol transfer protein csr1	0	1353	0	0	0	0	1353	0	0	0	0	1353	0	0	0	0	23.0198	1353	7	7	23.0198	48.1027	1353	2	2	48.1027	38.6008	1353	9	9	38.6008	36.5745
Fa_scaffold4.1|size1977933.g3226.t1	156.638	74.9599	119.098	1.79769e+308	119.098	1.79769e+308	5.00243	0.00747758	0.0910048	1	transmembrane bax inhibitor motif-containing protein	0	831	0	0	0	0	831	0	0	0	0	831	0	0	0	0	74.9599	831	14	14	74.9599	156.638	831	4	4	156.638	125.697	831	18	18	125.697	119.098
Fa_scaffold10.1|size1436644.g6777.t1	75.186	38.3292	54.4341	1.79769e+308	54.4341	1.79769e+308	4.99838	0.00749905	0.0910983	1	pyruvate decarboxylase	0	1698	0	0	0	0	1698	0	0	0	0	1698	0	0	0	0	49.7873	1698	19	19	49.7873	38.3292	1698	2	2	38.3292	75.186	1698	22	22	75.186	54.4341
Fa_scaffold29.1|size394382.g12427.t1	70.6898	36.0371	51.1789	1.79769e+308	51.1789	1.79769e+308	4.99838	0.00749905	0.0910983	1	wd domain-containing protein	0	1806	0	0	0	0	1806	0	0	0	0	1806	0	0	0	0	46.8099	1806	19	19	46.8099	36.0371	1806	2	2	36.0371	70.6898	1806	22	22	70.6898	51.1789
Fa_scaffold1.1|size4337333.g731.t1	36.77	19.6711	26.3551	1.79769e+308	26.3551	1.79769e+308	4.99454	0.00751944	0.0911784	1	glycosyl Family 43	0	1770	0	0	0	0	1770	0	0	0	0	1770	0	0	0	0	22.6241	1770	9	9	22.6241	36.77	1770	2	2	36.77	19.6711	1770	6	6	19.6711	26.3551
Fa_scaffold13.1|size1292936.g8133.t1	21.042	11.257	15.082	1.79769e+308	15.082	1.79769e+308	4.99454	0.00751944	0.0911784	1	wd repeat protein	0	3093	0	0	0	0	3093	0	0	0	0	3093	0	0	0	0	12.9469	3093	9	9	12.9469	21.042	3093	2	2	21.042	11.257	3093	6	6	11.257	15.082
Fa_scaffold2.1|size2665234.g1758.t1	75.83	37.3011	62.1913	1.79769e+308	62.1913	1.79769e+308	4.98961	0.00754573	0.0913429	1	vacuolar atp synthase 98 kda subunit	0	4362	0	0	0	0	4362	0	0	0	0	4362	0	0	0	0	73.4428	4362	72	72	73.4428	37.3011	4362	5	5	37.3011	75.83	4362	57	57	75.83	62.1913
Fa_scaffold3.1|size2333811.g2971.t1	550.991	262.962	419.631	1.79769e+308	419.631	1.79769e+308	4.98941	0.00754683	0.0913429	1	glycerol dehydrogenase	0	990	0	0	0	0	990	0	0	0	0	990	0	0	0	0	444.941	990	99	99	444.941	262.962	990	8	8	262.962	550.991	990	94	94	550.991	419.631
Fa_scaffold8.1|size1722064.g5596.t1	100.255	49.6059	73.316	1.79769e+308	73.316	1.79769e+308	4.98411	0.00757522	0.0916026	1	hypothetical protein FOXB_17524 [Fusarium oxysporum Fo5176]	0	1968	0	0	0	0	1968	0	0	0	0	1968	0	0	0	0	70.0872	1968	31	31	70.0872	49.6059	1968	3	3	49.6059	100.255	1968	34	34	100.255	73.316
Fa_scaffold4.1|size1977933.g3219.t1	213.888	103.527	158.724	1.79769e+308	158.724	1.79769e+308	4.98221	0.00758545	0.0916424	1	nipsnap Family protein	0	1065	0	0	0	0	1065	0	0	0	0	1065	0	0	0	0	158.758	1065	38	38	158.758	213.888	1065	7	7	213.888	103.527	1065	19	19	103.527	158.724
Fa_scaffold13.1|size1292936.g8131.t1	736.072	354.378	587.466	1.79769e+308	587.466	1.79769e+308	4.97831	0.00760646	0.0917267	1	mitochondrial carrier protein pet8	0	339	0	0	0	0	339	0	0	0	0	339	0	0	0	0	354.378	339	27	27	354.378	671.948	339	7	7	671.948	736.072	339	43	43	736.072	587.466
Fa_scaffold4.1|size1977933.g3474.t1	753.859	359.574	570.633	1.79769e+308	570.633	1.79769e+308	4.9764	0.00761675	0.0917267	1	phosphatidylglycerol phosphatidylinositol transfer protein	0	543	0	0	0	0	543	0	0	0	0	543	0	0	0	0	753.859	543	92	92	753.859	359.574	543	6	6	359.574	598.467	543	56	56	598.467	570.633
Fa_scaffold20.1|size866269.g10444.t1	195.359	93.5966	154.637	1.79769e+308	154.637	1.79769e+308	4.97491	0.00762483	0.0917267	1	pre-mrna splicing Factor slt11	0	1116	0	0	0	0	1116	0	0	0	0	1116	0	0	0	0	195.359	1116	49	49	195.359	174.954	1116	6	6	174.954	93.5966	1116	18	18	93.5966	154.637
Fa_scaffold25.1|size565174.g11756.t1	98.0165	46.6103	75.0126	1.79769e+308	75.0126	1.79769e+308	4.97327	0.00763374	0.0917267	1	zinc fyve domain containing protein	0	996	0	0	0	0	996	0	0	0	0	996	0	0	0	0	80.411	996	18	18	80.411	98.0165	996	3	3	98.0165	46.6103	996	8	8	46.6103	75.0126
Fa_scaffold13.1|size1292936.g7861.t1	20.4471	9.78506	16.1544	1.79769e+308	16.1544	1.79769e+308	4.97321	0.00763406	0.0917267	1	glycoside hydrolase Family 5 protein	0	3183	0	0	0	0	3183	0	0	0	0	3183	0	0	0	0	9.78506	3183	7	7	9.78506	20.4471	3183	2	2	20.4471	18.2312	3183	10	10	18.2312	16.1544
Fa_scaffold30.1|size378245.g12520.t1	29.6776	14.2024	23.4471	1.79769e+308	23.4471	1.79769e+308	4.97321	0.00763406	0.0917267	1	pre-mrna-splicing atp-dependent rna helicase prp28	0	2193	0	0	0	0	2193	0	0	0	0	2193	0	0	0	0	14.2024	2193	7	7	14.2024	29.6776	2193	2	2	29.6776	26.4614	2193	10	10	26.4614	23.4471
Fa_scaffold1.1|size4337333.g593.t1	66.015	32.1874	53.7802	1.79769e+308	53.7802	1.79769e+308	4.96664	0.00766979	0.0919357	1	hypothetical protein FG02512.1 [Gibberella zeae PH-1]	0	1011	0	0	0	0	1011	0	0	0	0	1011	0	0	0	0	66.015	1011	15	15	66.015	32.1874	1011	1	1	32.1874	63.1384	1011	11	11	63.1384	53.7802
Fa_scaffold2.1|size2665234.g2046.t1	54.661	26.6515	44.5306	1.79769e+308	44.5306	1.79769e+308	4.96664	0.00766979	0.0919357	1	hypothetical protein FOXB_08540 [Fusarium oxysporum Fo5176]	0	1221	0	0	0	0	1221	0	0	0	0	1221	0	0	0	0	54.661	1221	15	15	54.661	26.6515	1221	1	1	26.6515	52.2792	1221	11	11	52.2792	44.5306
Fa_scaffold1.1|size4337333.g958.t1	60.3738	33.0197	43.0936	1.79769e+308	43.0936	1.79769e+308	4.9649	0.00767928	0.0919357	1	adaptor complexes medium subunit Family protein	0	1617	0	0	0	0	1617	0	0	0	0	1617	0	0	0	0	33.0197	1617	12	12	33.0197	60.3738	1617	3	3	60.3738	35.8874	1617	10	10	35.8874	43.0936
Fa_scaffold15.1|size1206408.g8743.t1	44.823	24.5146	31.9938	1.79769e+308	31.9938	1.79769e+308	4.9649	0.00767928	0.0919357	1	aaa Family	0	2178	0	0	0	0	2178	0	0	0	0	2178	0	0	0	0	24.5146	2178	12	12	24.5146	44.823	2178	3	3	44.823	26.6437	2178	10	10	26.6437	31.9938
Fa_scaffold7.1|size1847925.g5193.t1	121.978	60.8252	88.6536	1.79769e+308	88.6536	1.79769e+308	4.96222	0.00769395	0.0919988	1	trehalose-phosphate synthase	0	1605	0	0	0	0	1605	0	0	0	0	1605	0	0	0	0	121.978	1605	44	44	121.978	60.8252	1605	3	3	60.8252	83.1581	1605	23	23	83.1581	88.6536
Fa_scaffold30.1|size378245.g12531.t1	90.1426	42.866	70.3562	1.79769e+308	70.3562	1.79769e+308	4.96139	0.00769847	0.0919988	1	ccch zinc finger and smr domain containing protein	0	2166	0	0	0	0	2166	0	0	0	0	2166	0	0	0	0	78.0598	2166	38	38	78.0598	90.1426	2166	6	6	90.1426	42.866	2166	16	16	42.866	70.3562
Fa_scaffold3.1|size2333811.g2556.t1	279.326	136.98	204.545	1.79769e+308	204.545	1.79769e+308	4.95868	0.00771337	0.0920936	1	oxalate decarboxylase oxdc	0	1398	0	0	0	0	1398	0	0	0	0	1398	0	0	0	0	197.327	1398	62	62	197.327	279.326	1398	12	12	279.326	136.98	1398	33	33	136.98	204.545
Fa_scaffold7.1|size1847925.g5380.t1	437.259	238.901	311.818	1.79769e+308	311.818	1.79769e+308	4.94981	0.00776228	0.0925939	1	casein kinase phosphoprotein pp28	0	753	0	0	0	0	753	0	0	0	0	753	0	0	0	0	437.259	753	74	74	437.259	259.295	753	6	6	259.295	238.901	753	31	31	238.901	311.818
Fa_scaffold19.1|size873904.g10398.t1	38.4177	21.5435	27.3512	1.79769e+308	27.3512	1.79769e+308	4.94105	0.00781093	0.0930903	1	serine threonine protein	0	3021	0	0	0	0	3021	0	0	0	0	3021	0	0	0	0	22.0924	3021	15	15	22.0924	21.5435	3021	2	2	21.5435	38.4177	3021	20	20	38.4177	27.3512
Fa_scaffold8.1|size1722064.g5802.t1	58.2601	30.3935	41.7254	1.79769e+308	41.7254	1.79769e+308	4.93524	0.00784342	0.0933932	1	cutinase transcription Factor 1 beta	0	2673	0	0	0	0	2673	0	0	0	0	2673	0	0	0	0	58.2601	2673	35	35	58.2601	36.5224	2673	3	3	36.5224	30.3935	2673	14	14	30.3935	41.7254
Fa_scaffold2.1|size2665234.g1720.t1	133.561	74.1568	95.0658	1.79769e+308	95.0658	1.79769e+308	4.933	0.007856	0.0934588	1	argininosuccinate synthase	0	1260	0	0	0	0	1260	0	0	0	0	1260	0	0	0	0	74.1568	1260	21	21	74.1568	77.4797	1260	3	3	77.4797	133.561	1260	29	29	133.561	95.0658
Fa_scaffold4.1|size1977933.g3395.t1	126.414	60.0024	99.6462	1.79769e+308	99.6462	1.79769e+308	4.92726	0.00788829	0.0937586	1	hypothetical protein FOXB_07158 [Fusarium oxysporum Fo5176]	0	2892	0	0	0	0	2892	0	0	0	0	2892	0	0	0	0	60.0024	2892	39	39	60.0024	112.522	2892	10	10	112.522	126.414	2892	63	63	126.414	99.6462
Fa_scaffold17.1|size1114751.g9524.t1	30.1514	14.2267	23.4635	1.79769e+308	23.4635	1.79769e+308	4.91851	0.00793785	0.0942629	1	dimethylglycine oxidase	0	2502	0	0	0	0	2502	0	0	0	0	2502	0	0	0	0	14.2267	2502	8	8	14.2267	26.0124	2502	2	2	26.0124	30.1514	2502	13	13	30.1514	23.4635
Fa_scaffold13.1|size1292936.g8032.t1	181.608	85.5316	138.24	1.79769e+308	138.24	1.79769e+308	4.91513	0.00795714	0.0943074	1	short chain dehydrogenase reductase Family	0	882	0	0	0	0	882	0	0	0	0	882	0	0	0	0	181.608	882	36	36	181.608	147.58	882	4	4	147.58	85.5316	882	13	13	85.5316	138.24
Fa_scaffold28.1|size399142.g12315.t1	81.2677	38.2744	61.8609	1.79769e+308	61.8609	1.79769e+308	4.91513	0.00795714	0.0943074	1	pescadillo development protein	0	1971	0	0	0	0	1971	0	0	0	0	1971	0	0	0	0	81.2677	1971	36	36	81.2677	66.0406	1971	4	4	66.0406	38.2744	1971	13	13	38.2744	61.8609
Fa_scaffold2.1|size2665234.g1887.t1	2897.53	1517.28	1921.72	3.61542	1921.72	3.61542	4.9141	0.007963	0.0943074	1	casein kinase ii beta 2 subunit	1202.27	1314	2	2	1202.27	1002.02	1314	2	2	1002.02	0	1314	0	0	0	734.763	2519.3	1314	744	744	2519.3	2897.53	1314	117	117	2897.53	2552.61	1314	578	578	2552.61	2656.48
Fa_scaffold1.1|size4337333.g1401.t1	452.356	216.943	364.951	1.79769e+308	364.951	1.79769e+308	4.90478	0.00801642	0.094855	1	golgi mannosyltransferase complex subunit	0	1200	0	0	0	0	1200	0	0	0	0	1200	0	0	0	0	452.356	1200	122	122	452.356	216.943	1200	8	8	216.943	425.552	1200	88	88	425.552	364.951
Fa_scaffold10.1|size1436644.g6566.t1	314.758	160.461	225.689	1.79769e+308	225.689	1.79769e+308	4.89465	0.008075	0.0954627	1	sec14 cytosolic Factor	0	1014	0	0	0	0	1014	0	0	0	0	1014	0	0	0	0	201.847	1014	46	46	201.847	160.461	1014	5	5	160.461	314.758	1014	55	55	314.758	225.689
Fa_scaffold11.1|size1379917.g7239.t1	133.094	65.2688	96.4509	1.79769e+308	96.4509	1.79769e+308	4.87891	0.00816701	0.0964641	1	mitogen activated protein kinase kinase	0	1956	0	0	0	0	1956	0	0	0	0	1956	0	0	0	0	90.9899	1956	40	40	90.9899	133.094	1956	8	8	133.094	65.2688	1956	22	22	65.2688	96.4509
Fa_scaffold2.1|size2665234.g2174.t1	107.963	50.4519	82.6975	1.79769e+308	82.6975	1.79769e+308	4.87465	0.00819216	0.0966748	1	dimeric alpha-beta barrel	0	645	0	0	0	0	645	0	0	0	0	645	0	0	0	0	89.678	645	13	13	89.678	50.4519	645	1	1	50.4519	107.963	645	12	12	107.963	82.6975
Fa_scaffold16.1|size1203535.g9112.t1	89.646	44.9435	64.4018	1.79769e+308	64.4018	1.79769e+308	4.86979	0.00822096	0.0969281	1	oxidoreductase	0	1089	0	0	0	0	1089	0	0	0	0	1089	0	0	0	0	44.9435	1089	11	11	44.9435	89.646	1089	3	3	89.646	58.616	1089	11	11	58.616	64.4018
Fa_scaffold3.1|size2333811.g2581.t1	358.425	193.433	254.258	1.79769e+308	254.258	1.79769e+308	4.85901	0.00828522	0.0975987	1	hypothetical protein FG03835.1 [Gibberella zeae PH-1]	0	1080	0	0	0	0	1080	0	0	0	0	1080	0	0	0	0	358.425	1080	87	87	358.425	210.917	1080	7	7	210.917	193.433	1080	36	36	193.433	254.258
Fa_scaffold2.1|size2665234.g1547.t1	163.513	78.094	119.837	1.79769e+308	119.837	1.79769e+308	4.85615	0.00830237	0.0977137	1	peroxisomal targeting signal receptor	0	1932	0	0	0	0	1932	0	0	0	0	1932	0	0	0	0	163.513	1932	71	71	163.513	117.904	1932	7	7	117.904	78.094	1932	26	26	78.094	119.837
Fa_scaffold22.1|size801649.g11036.t1	76.3885	36.3254	56.1395	1.79769e+308	56.1395	1.79769e+308	4.85332	0.00831942	0.0977402	1	hypothetical protein FOXB_09716 [Fusarium oxysporum Fo5176]	0	1278	0	0	0	0	1278	0	0	0	0	1278	0	0	0	0	55.7046	1278	15	16	55.7046	76.3885	1278	3	3	76.3885	36.3254	1278	8	8	36.3254	56.1395
Fa_scaffold31.1|size289611.g12563.t1	36.3186	17.2708	26.6913	1.79769e+308	26.6913	1.79769e+308	4.85332	0.00831942	0.0977402	1	alpha- sarcomeric (f-actin cross linking protein)	0	2688	0	0	0	0	2688	0	0	0	0	2688	0	0	0	0	26.4846	2688	16	16	26.4846	36.3186	2688	3	3	36.3186	17.2708	2688	8	8	17.2708	26.6913
Fa_scaffold1.1|size4337333.g754.t1	1516.84	1140.18	1141.3	6.49217	1141.3	6.49217	4.84763	0.00835378	0.097801	1	protein	0	1056	0	0	0	623.417	1056	1	1	623.417	0	1056	0	0	0	207.806	1516.84	1056	360	360	1516.84	1140.18	1056	37	37	1140.18	1390.3	1056	253	253	1390.3	1349.11
Fa_scaffold13.1|size1292936.g8000.t1	297.183	142.219	217.127	1.79769e+308	217.127	1.79769e+308	4.84571	0.00836539	0.097801	1	metallothionein-i gene transcription activator	0	219	0	0	0	0	219	0	0	0	0	219	0	0	0	0	142.219	219	7	7	142.219	297.183	219	2	2	297.183	211.981	219	8	8	211.981	217.127
Fa_scaffold16.1|size1203535.g9324.t1	38.4651	18.4077	28.1034	1.79769e+308	28.1034	1.79769e+308	4.84571	0.00836539	0.097801	1	caib baif Family enzyme	0	1692	0	0	0	0	1692	0	0	0	0	1692	0	0	0	0	18.4077	1692	7	7	18.4077	38.4651	1692	2	2	38.4651	27.4373	1692	8	8	27.4373	28.1034
Fa_scaffold4.1|size1977933.g3405.t1	51.7764	24.7779	37.8289	1.79769e+308	37.8289	1.79769e+308	4.84571	0.00836539	0.097801	1	hypothetical protein FOXB_07168 [Fusarium oxysporum Fo5176]	0	1257	0	0	0	0	1257	0	0	0	0	1257	0	0	0	0	24.7779	1257	7	7	24.7779	51.7764	1257	2	2	51.7764	36.9323	1257	8	8	36.9323	37.8289
Fa_scaffold1.1|size4337333.g562.t1	59.8189	32.0018	42.4211	1.79769e+308	42.4211	1.79769e+308	4.84511	0.00836899	0.097801	1	mboat Family protein	0	1632	0	0	0	0	1632	0	0	0	0	1632	0	0	0	0	35.4426	1632	13	13	35.4426	59.8189	1632	3	3	59.8189	32.0018	1632	9	9	32.0018	42.4211
Fa_scaffold2.1|size2665234.g1562.t1	16.8086	8.99223	11.92	1.79769e+308	11.92	1.79769e+308	4.84511	0.00836899	0.097801	1	phosphatidylinositol 3-kinase 3	0	5808	0	0	0	0	5808	0	0	0	0	5808	0	0	0	0	9.95907	5808	13	13	9.95907	16.8086	5808	3	3	16.8086	8.99223	5808	9	9	8.99223	11.92
Fa_scaffold13.1|size1292936.g8157.t1	501.342	254.628	357.939	1.79769e+308	357.939	1.79769e+308	4.83784	0.00841324	0.0982313	1	ras gtpase	0	639	0	0	0	0	639	0	0	0	0	639	0	0	0	0	501.342	639	72	72	501.342	254.628	639	5	5	254.628	317.848	639	35	35	317.848	357.939
Fa_scaffold37.1|size166085.g12941.t1	28.551	13.3421	22.4777	1.79769e+308	22.4777	1.79769e+308	4.83419	0.0084356	0.0983186	1	c6 zinc finger domain containing protein	0	2439	0	0	0	0	2439	0	0	0	0	2439	0	0	0	0	25.5399	2439	14	14	25.5399	13.3421	2439	1	1	13.3421	28.551	2439	12	12	28.551	22.4777
Fa_scaffold4.1|size1977933.g3371.t1	52.1617	24.3756	41.0659	1.79769e+308	41.0659	1.79769e+308	4.83419	0.0084356	0.0983186	1	ice nucleation protein	0	1335	0	0	0	0	1335	0	0	0	0	1335	0	0	0	0	46.6605	1335	14	14	46.6605	24.3756	1335	1	1	24.3756	52.1617	1335	12	12	52.1617	41.0659
Fa_scaffold13.1|size1292936.g7885.t1	342.87	181.13	243.221	1.79769e+308	243.221	1.79769e+308	4.83295	0.00844318	0.0983203	1	mandelate racemase muconate lactonizing enzyme Family protein	0	2088	0	0	0	0	2088	0	0	0	0	2088	0	0	0	0	181.13	2088	85	85	181.13	342.87	2088	22	22	342.87	205.661	2088	74	74	205.661	243.221
Fa_scaffold13.1|size1292936.g8001.t1	62.905	29.3961	46.8444	1.79769e+308	46.8444	1.79769e+308	4.83029	0.00845947	0.0983367	1	atp binding	0	1107	0	0	0	0	1107	0	0	0	0	1107	0	0	0	0	48.2321	1107	12	12	48.2321	29.3961	1107	1	1	29.3961	62.905	1107	12	12	62.905	46.8444
Fa_scaffold9.1|size1669964.g5971.t1	97.5292	45.5763	72.6285	1.79769e+308	72.6285	1.79769e+308	4.83029	0.00845947	0.0983367	1	acetyltransferase	0	714	0	0	0	0	714	0	0	0	0	714	0	0	0	0	74.78	714	12	12	74.78	45.5763	714	1	1	45.5763	97.5292	714	12	12	97.5292	72.6285
Fa_scaffold13.1|size1292936.g7888.t1	142.995	69.2133	118.219	1.79769e+308	118.219	1.79769e+308	4.82462	0.00849441	0.0986561	1	mfs	0	1593	0	0	0	0	1593	0	0	0	0	1593	0	0	0	0	142.448	1593	51	51	142.448	142.995	1593	7	7	142.995	69.2133	1593	19	19	69.2133	118.219
Fa_scaffold26.1|size533231.g12048.t1	32.5346	16.5859	23.1769	1.79769e+308	23.1769	1.79769e+308	4.82114	0.00851594	0.0988193	1	ribosome biogenesis protein kri1	0	1962	0	0	0	0	1962	0	0	0	0	1962	0	0	0	0	20.4101	1962	9	9	20.4101	16.5859	1962	1	1	16.5859	32.5346	1962	11	11	32.5346	23.1769
Fa_scaffold1.1|size4337333.g1330.t1	61.8985	29.6627	44.9833	1.79769e+308	44.9833	1.79769e+308	4.81632	0.00854591	0.09882	1	translin Family protein	0	750	0	0	0	0	750	0	0	0	0	750	0	0	0	0	29.6627	750	5	5	29.6627	43.3887	750	1	1	43.3887	61.8985	750	8	8	61.8985	44.9833
Fa_scaffold21.1|size851049.g10730.t1	25.4517	12.1968	18.4964	1.79769e+308	18.4964	1.79769e+308	4.81632	0.00854591	0.09882	1	sulfite oxidase	0	1824	0	0	0	0	1824	0	0	0	0	1824	0	0	0	0	12.1968	1824	5	5	12.1968	17.8407	1824	1	1	17.8407	25.4517	1824	8	8	25.4517	18.4964
Fa_scaffold4.1|size1977933.g3326.t1	9.90694	4.74755	7.19963	1.79769e+308	7.19963	1.79769e+308	4.81632	0.00854591	0.09882	1	exocyst component sec3	0	4686	0	0	0	0	4686	0	0	0	0	4686	0	0	0	0	4.74755	4686	5	5	4.74755	6.94441	4686	1	1	6.94441	9.90694	4686	8	8	9.90694	7.19963
Fa_scaffold5.1|size1921322.g4017.t1	15.276	7.32051	11.1015	1.79769e+308	11.1015	1.79769e+308	4.81632	0.00854591	0.09882	1	nuclear serine protease 2	0	3039	0	0	0	0	3039	0	0	0	0	3039	0	0	0	0	7.32051	3039	5	5	7.32051	10.708	3039	1	1	10.708	15.276	3039	8	8	15.276	11.1015
Fa_scaffold10.1|size1436644.g6721.t1	283.957	131.656	221.366	1.79769e+308	221.366	1.79769e+308	4.81136	0.00857678	0.0989278	1	spherulin-1b precursor	0	573	0	0	0	0	573	0	0	0	0	573	0	0	0	0	248.484	573	32	32	248.484	283.957	573	5	5	283.957	131.656	573	13	13	131.656	221.366
Fa_scaffold1.1|size4337333.g978.t1	44.5812	22.7883	31.7157	1.79769e+308	31.7157	1.79769e+308	4.81122	0.00857769	0.0989278	1	r3h domain-containing protein	0	2343	0	0	0	0	2343	0	0	0	0	2343	0	0	0	0	22.7883	2343	12	12	22.7883	27.7776	2343	2	2	27.7776	44.5812	2343	18	18	44.5812	31.7157
Fa_scaffold28.1|size399142.g12304.t1	57.4553	29.369	40.8745	1.79769e+308	40.8745	1.79769e+308	4.81122	0.00857769	0.0989278	1	enoyl- hydratase isomerase	0	909	0	0	0	0	909	0	0	0	0	909	0	0	0	0	29.369	909	6	6	29.369	35.7992	909	1	1	35.7992	57.4553	909	9	9	57.4553	40.8745
Fa_scaffold2.1|size2665234.g1743.t1	63.0649	29.3178	49.5377	1.79769e+308	49.5377	1.79769e+308	4.80918	0.00859047	0.0989889	1	protein sey1	0	2580	0	0	0	0	2580	0	0	0	0	2580	0	0	0	0	29.3178	2580	17	17	29.3178	63.0649	2580	5	5	63.0649	56.2305	2580	25	25	56.2305	49.5377
Fa_scaffold7.1|size1847925.g5445.t1	106.5	49.3746	79.7357	1.79769e+308	79.7357	1.79769e+308	4.80672	0.00860585	0.0990797	1	glyoxalase Family protein	0	2343	0	0	0	0	2343	0	0	0	0	2343	0	0	0	0	49.3746	2343	26	26	49.3746	83.3329	2343	6	6	83.3329	106.5	2343	43	43	106.5	79.7357
Fa_scaffold9.1|size1669964.g6378.t1	61.5222	30.4411	44.066	1.79769e+308	44.066	1.79769e+308	4.80306	0.00862885	0.0991349	1	bifunctional p-450:nadph-p450 reductase	0	3207	0	0	0	0	3207	0	0	0	0	3207	0	0	0	0	40.2347	3207	29	29	40.2347	30.4411	3207	3	3	30.4411	61.5222	3207	34	34	61.5222	44.066
Fa_scaffold1.1|size4337333.g138.t1	56.6432	27.1069	46.4351	1.79769e+308	46.4351	1.79769e+308	4.80238	0.00863314	0.0991349	1	galactose-1-phosphate uridylyltransferase	0	1149	0	0	0	0	1149	0	0	0	0	1149	0	0	0	0	27.1069	1149	7	7	27.1069	56.6432	1149	2	2	56.6432	55.5552	1149	11	11	55.5552	46.4351
Fa_scaffold15.1|size1206408.g8847.t1	116.323	55.6673	95.36	1.79769e+308	95.36	1.79769e+308	4.80238	0.00863314	0.0991349	1	glycosyl hydrolase Family	0	1119	0	0	0	0	1119	0	0	0	0	1119	0	0	0	0	55.6673	1119	14	14	55.6673	116.323	1119	4	4	116.323	114.089	1119	22	22	114.089	95.36
Fa_scaffold52.1|size28227.g13175.t1	16.2008	8.94243	11.4375	1.79769e+308	11.4375	1.79769e+308	4.80056	0.00864461	0.0991804	1	non-ribosomal peptide synthetase (NPS2)	0	14556	0	0	0	0	14556	0	0	0	0	14556	0	0	0	0	16.2008	14556	53	53	16.2008	8.94243	14556	4	4	8.94243	9.16933	14556	23	23	9.16933	11.4375
Fa_scaffold20.1|size866269.g10437.t1	747.122	384.517	530.259	1.79769e+308	530.259	1.79769e+308	4.79654	0.00867005	0.0993859	1	nadh-ubiquinone oxidoreductase 21 kda subunit	0	567	0	0	0	0	567	0	0	0	0	567	0	0	0	0	384.517	567	49	49	384.517	459.139	567	8	8	459.139	747.122	567	73	73	747.122	530.259
Fa_scaffold6.1|size1899268.g4441.t1	22.4342	10.5119	17.9712	1.79769e+308	17.9712	1.79769e+308	4.78772	0.00872608	0.0998377	1	phytochrome-like histidine kinase phy1p	0	4656	0	0	0	0	4656	0	0	0	0	4656	0	0	0	0	10.5119	4656	11	11	10.5119	20.9675	4656	3	3	20.9675	22.4342	4656	18	18	22.4342	17.9712
Fa_scaffold7.1|size1847925.g5007.t1	130.894	61.3327	104.855	1.79769e+308	104.855	1.79769e+308	4.78772	0.00872608	0.0998377	1	hypothetical protein FG06000.1 [Gibberella zeae PH-1]	0	798	0	0	0	0	798	0	0	0	0	798	0	0	0	0	61.3327	798	11	11	61.3327	122.336	798	3	3	122.336	130.894	798	18	18	130.894	104.855
Fa_scaffold12.1|size1301765.g7400.t1	669.578	310.448	497.572	1.79769e+308	497.572	1.79769e+308	4.78678	0.00873211	0.0998377	1	dolichol phosphate-mannose biosynthesis regulatory protein	0	243	0	0	0	0	243	0	0	0	0	243	0	0	0	0	512.689	243	28	28	512.689	669.578	243	5	5	669.578	310.448	243	13	13	310.448	497.572
Fa_scaffold6.1|size1899268.g4375.t1	197.61	99.7648	140.566	1.79769e+308	140.566	1.79769e+308	4.7828	0.00875753	0.100042	1	long-chain-Fatty-acid- ligase	0	2094	0	0	0	0	2094	0	0	0	0	2094	0	0	0	0	197.61	2094	93	93	197.61	124.323	2094	8	8	124.323	99.7648	2094	36	36	99.7648	140.566
Fa_scaffold18.1|size882988.g9872.t1	152.777	81.7322	107.763	1.79769e+308	107.763	1.79769e+308	4.76852	0.0088497	0.101007	1	conserved mitochondrial protein	0	852	0	0	0	0	852	0	0	0	0	852	0	0	0	0	88.7793	852	17	17	88.7793	152.777	852	4	4	152.777	81.7322	852	12	12	81.7322	107.763
Fa_scaffold6.1|size1899268.g4399.t1	249.791	114.181	189.195	1.79769e+308	189.195	1.79769e+308	4.75297	0.00895134	0.102079	1	nadh-ubiquinone oxidoreductase 105 kda subunit	0	285	0	0	0	0	285	0	0	0	0	285	0	0	0	0	249.791	285	16	16	249.791	114.181	285	1	1	114.181	203.614	285	10	10	203.614	189.195
Fa_scaffold10.1|size1436644.g6712.t1	199.641	109.188	140.522	1.79769e+308	140.522	1.79769e+308	4.75101	0.00896423	0.102138	1	extracellular cellulase allergen asp f7-	0	978	0	0	0	0	978	0	0	0	0	978	0	0	0	0	109.188	978	24	24	109.188	199.641	978	6	6	199.641	112.737	978	19	19	112.737	140.522
Fa_scaffold13.1|size1292936.g8044.t1	3851.61	1826.31	2787.43	1.79769e+308	2787.43	1.79769e+308	4.74924	0.00897591	0.102151	1	cell wall protein	0	588	0	0	0	0	588	0	0	0	0	588	0	0	0	0	3851.61	588	509	509	3851.61	1826.31	588	33	33	1826.31	2684.38	588	272	272	2684.38	2787.43
Fa_scaffold8.1|size1722064.g5844.t1	62.3658	28.5077	48.0839	1.79769e+308	48.0839	1.79769e+308	4.74849	0.00898084	0.102151	1	hydroxyacylglutathione hydrolase	0	2283	0	0	0	0	2283	0	0	0	0	2283	0	0	0	0	62.3658	2283	32	32	62.3658	28.5077	2283	2	2	28.5077	53.3783	2283	21	21	53.3783	48.0839
Fa_scaffold6.1|size1899268.g4301.t1	56.3977	25.7043	43.0118	1.79769e+308	43.0118	1.79769e+308	4.73969	0.00903925	0.102727	1	beta-lactamase-type transpeptidase fold domain containing protein	0	1731	0	0	0	0	1731	0	0	0	0	1731	0	0	0	0	25.7043	1731	10	10	25.7043	56.3977	1731	3	3	56.3977	46.9335	1731	14	14	46.9335	43.0118
Fa_scaffold2.1|size2665234.g2148.t1	42.8265	20.0132	34.6286	1.79769e+308	34.6286	1.79769e+308	4.72697	0.00912448	0.103518	1	red-like protein	0	1626	0	0	0	0	1626	0	0	0	0	1626	0	0	0	0	41.0462	1626	15	15	41.0462	20.0132	1626	1	1	20.0132	42.8265	1626	12	12	42.8265	34.6286
Fa_scaffold8.1|size1722064.g5518.t1	20.9494	9.78986	16.9393	1.79769e+308	16.9393	1.79769e+308	4.72697	0.00912448	0.103518	1	mitochondrial membrane protein pet127	0	3324	0	0	0	0	3324	0	0	0	0	3324	0	0	0	0	20.0786	3324	15	15	20.0786	9.78986	3324	1	1	9.78986	20.9494	3324	12	12	20.9494	16.9393
Fa_scaffold26.1|size533231.g11934.t1	49.4552	23.5177	35.5943	1.79769e+308	35.5943	1.79769e+308	4.72044	0.00916859	0.103929	1	poly polymerase	0	1974	0	0	0	0	1974	0	0	0	0	1974	0	0	0	0	33.8101	1974	15	15	33.8101	49.4552	1974	3	3	49.4552	23.5177	1974	8	8	23.5177	35.5943
Fa_scaffold26.1|size533231.g12035.t1	166.753	76.7139	122.716	1.79769e+308	122.716	1.79769e+308	4.71793	0.00918564	0.104033	1	nuclear cap binding protein subunit 2	0	522	0	0	0	0	522	0	0	0	0	522	0	0	0	0	76.7139	522	9	9	76.7139	124.68	522	2	2	124.68	166.753	522	15	15	166.753	122.716
Fa_scaffold11.1|size1379917.g7125.t1	40.7735	18.6377	31.9902	1.79769e+308	31.9902	1.79769e+308	4.71403	0.00921216	0.104155	1	acetyl-coenzyme a transporter 1	0	1746	0	0	0	0	1746	0	0	0	0	1746	0	0	0	0	40.7735	1746	16	16	40.7735	18.6377	1746	1	1	18.6377	36.5595	1746	11	11	36.5595	31.9902
Fa_scaffold4.1|size1977933.g3255.t1	108.357	49.5304	85.0152	1.79769e+308	85.0152	1.79769e+308	4.71403	0.00921216	0.104155	1	mitochondrial hypoxia responsive domain-containing protein	0	657	0	0	0	0	657	0	0	0	0	657	0	0	0	0	108.357	657	16	16	108.357	49.5304	657	1	1	49.5304	97.1581	657	11	11	97.1581	85.0152
Fa_scaffold8.1|size1722064.g5799.t1	50.8361	23.4591	37.23	1.79769e+308	37.23	1.79769e+308	4.71057	0.0092358	0.104333	1	80 kd mcm3-associated protein	0	5121	0	0	0	0	5121	0	0	0	0	5121	0	0	0	0	23.4591	5121	27	27	23.4591	50.8361	5121	8	8	50.8361	37.3948	5121	33	33	37.3948	37.23
Fa_scaffold1.1|size4337333.g1235.t1	40.7943	19.0636	29.51	1.79769e+308	29.51	1.79769e+308	4.69375	0.0093517	0.105462	1	hypothetical protein FOXB_06684 [Fusarium oxysporum Fo5176]	0	1707	0	0	0	0	1707	0	0	0	0	1707	0	0	0	0	28.6722	1707	11	11	28.6722	19.0636	1707	1	1	19.0636	40.7943	1707	12	12	40.7943	29.51
Fa_scaffold18.1|size882988.g10032.t1	33.5433	15.6751	24.2647	1.79769e+308	24.2647	1.79769e+308	4.69375	0.0093517	0.105462	1	potassium ion channel yvc1	0	2076	0	0	0	0	2076	0	0	0	0	2076	0	0	0	0	23.5759	2076	11	11	23.5759	15.6751	2076	1	1	15.6751	33.5433	2076	12	12	33.5433	24.2647
Fa_scaffold8.1|size1722064.g5758.t1	4483.49	2292.33	-3002.74	-3.65769	-3002.74	-3.65769	-4.68672	0.00940061	0.105923	1	actin	3501.28	1128	5	5	3501.28	3501.74	1128	6	6	3501.74	5394.67	1128	3	3	5394.67	4132.57	911.182	1128	231	231	911.182	1269.35	1128	44	44	1269.35	1208.96	1128	235	235	1208.96	1129.83
Fa_scaffold3.1|size2333811.g2290.t1	893.774	405.702	659.054	1.79769e+308	659.054	1.79769e+308	4.66746	0.00953633	0.107354	1	major Facilitator superFamily transporter	0	1602	0	0	0	0	1602	0	0	0	0	1602	0	0	0	0	677.688	1602	244	244	677.688	893.774	1602	44	44	893.774	405.702	1602	112	112	405.702	659.054
Fa_scaffold19.1|size873904.g10415.t1	173.057	78.2624	135.137	1.79769e+308	135.137	1.79769e+308	4.66641	0.00954384	0.107354	1	er lumen protein retaining receptor	0	2079	0	0	0	0	2079	0	0	0	0	2079	0	0	0	0	154.092	2079	72	72	154.092	78.2624	2079	5	5	78.2624	173.057	2079	62	62	173.057	135.137
Fa_scaffold2.1|size2665234.g1847.t1	947.81	431.938	695.106	1.79769e+308	695.106	1.79769e+308	4.66478	0.00955543	0.107393	1	nucleosome binding protein	0	309	0	0	0	0	309	0	0	0	0	309	0	0	0	0	705.57	309	49	49	705.57	947.81	309	9	9	947.81	431.938	309	23	23	431.938	695.106
Fa_scaffold6.1|size1899268.g4284.t1	35.3128	16.1416	25.7869	1.79769e+308	25.7869	1.79769e+308	4.65925	0.00959496	0.107746	1	hypothetical protein NECHADRAFT_67175 [Nectria haematococca mpVI 77-13-4]	0	2016	0	0	0	0	2016	0	0	0	0	2016	0	0	0	0	35.3128	2016	16	16	35.3128	16.1416	2016	1	1	16.1416	25.9062	2016	9	9	25.9062	25.7869
Fa_scaffold1.1|size4337333.g94.t1	140.804	68.6529	99.7453	1.79769e+308	99.7453	1.79769e+308	4.6575	0.00960745	0.107794	1	threonine aldolase	0	1422	0	0	0	0	1422	0	0	0	0	1422	0	0	0	0	140.804	1422	45	45	140.804	68.6529	1422	3	3	68.6529	89.779	1422	22	22	89.779	99.7453
Fa_scaffold5.1|size1921322.g3958.t1	106.821	53.6833	75.1885	1.79769e+308	75.1885	1.79769e+308	4.6546	0.00962831	0.107937	1	atp-dependent protease la	0	3351	0	0	0	0	3351	0	0	0	0	3351	0	0	0	0	65.0615	3351	49	49	65.0615	106.821	3351	11	11	106.821	53.6833	3351	31	31	53.6833	75.1885
Fa_scaffold6.1|size1899268.g4837.t1	292.133	143.807	206.372	1.79769e+308	206.372	1.79769e+308	4.6521	0.00964632	0.108047	1	o-methylsterigmatocystin oxidoreductase	0	1584	0	0	0	0	1584	0	0	0	0	1584	0	0	0	0	292.133	1584	104	104	292.133	143.807	1584	7	7	143.807	183.175	1584	50	50	183.175	206.372
Fa_scaffold14.1|size1222130.g8442.t1	81.7155	37.3011	59.5935	1.79769e+308	59.5935	1.79769e+308	4.6479	0.00967664	0.108219	1	hypothetical protein FOXB_17507 [Fusarium oxysporum Fo5176]	0	1089	0	0	0	0	1089	0	0	0	0	1089	0	0	0	0	81.7155	1089	20	20	81.7155	59.764	1089	2	2	59.764	37.3011	1089	7	7	37.3011	59.5935
Fa_scaffold3.1|size2333811.g2987.t1	21.8075	11.7046	15.2471	1.79769e+308	15.2471	1.79769e+308	4.6432	0.00971073	0.108219	1	glycosyltransferase Family 20 protein	0	2661	0	0	0	0	2661	0	0	0	0	2661	0	0	0	0	11.7046	2661	7	7	11.7046	12.229	2661	1	1	12.229	21.8075	2661	10	10	21.8075	15.2471
Fa_scaffold6.1|size1899268.g4316.t1	12.1199	6.50498	8.47377	1.79769e+308	8.47377	1.79769e+308	4.6432	0.00971073	0.108219	1	btb domain and ankyrin repeat containing protein	0	4788	0	0	0	0	4788	0	0	0	0	4788	0	0	0	0	6.50498	4788	7	7	6.50498	6.79647	4788	1	1	6.79647	12.1199	4788	10	10	12.1199	8.47377
Fa_scaffold6.1|size1899268.g4397.t1	276.333	148.314	193.202	1.79769e+308	193.202	1.79769e+308	4.6432	0.00971073	0.108219	1	Fatty acid desaturase	0	420	0	0	0	0	420	0	0	0	0	420	0	0	0	0	148.314	420	14	14	148.314	154.959	420	2	2	154.959	276.333	420	20	20	276.333	193.202
Fa_scaffold2.1|size2665234.g1527.t1	696.895	372.883	487.281	1.79769e+308	487.281	1.79769e+308	4.64285	0.00971327	0.108219	1	protein	0	249	0	0	0	0	249	0	0	0	0	249	0	0	0	0	696.895	249	39	39	696.895	392.066	249	3	3	392.066	372.883	249	16	16	372.883	487.281
Fa_scaffold2.1|size2665234.g1972.t1	84.8199	37.928	64.5481	1.79769e+308	64.5481	1.79769e+308	4.64252	0.00971566	0.108219	1	bzip transcription	0	1836	0	0	0	0	1836	0	0	0	0	1836	0	0	0	0	84.8199	1836	35	35	84.8199	70.8965	1836	4	4	70.8965	37.928	1836	12	12	37.928	64.5481
Fa_scaffold14.1|size1222130.g8371.t1	214.664	101.807	153.066	1.79769e+308	153.066	1.79769e+308	4.64021	0.00973251	0.108219	1	ethanolamine utilization protein	0	456	0	0	0	0	456	0	0	0	0	456	0	0	0	0	214.664	456	22	22	214.664	142.726	456	2	2	142.726	101.807	456	8	8	101.807	153.066
Fa_scaffold3.1|size2333811.g2561.t1	42.2655	20.0449	30.1373	1.79769e+308	30.1373	1.79769e+308	4.64021	0.00973251	0.108219	1	hypothetical protein FOXB_06781 [Fusarium oxysporum Fo5176]	0	1158	0	0	0	0	1158	0	0	0	0	1158	0	0	0	0	42.2655	1158	11	11	42.2655	28.1015	1158	1	1	28.1015	20.0449	1158	4	4	20.0449	30.1373
Fa_scaffold20.1|size866269.g10651.t1	129.906	62.1674	92.338	1.79769e+308	92.338	1.79769e+308	4.63982	0.00973534	0.108219	1	pisatin demethylase	0	1503	0	0	0	0	1503	0	0	0	0	1503	0	0	0	0	62.1674	1503	21	21	62.1674	129.906	1503	6	6	129.906	84.9406	1503	22	22	84.9406	92.338
Fa_scaffold4.1|size1977933.g3403.t1	53.2516	24.2124	42.3742	1.79769e+308	42.3742	1.79769e+308	4.63616	0.00976205	0.1084	1	calcium p-type atpase	0	4032	0	0	0	0	4032	0	0	0	0	4032	0	0	0	0	49.6586	4032	45	45	49.6586	24.2124	4032	3	3	24.2124	53.2516	4032	37	37	53.2516	42.3742
Fa_scaffold16.1|size1203535.g9280.t1	721.526	342.028	514.26	1.79769e+308	514.26	1.79769e+308	4.63534	0.00976803	0.1084	1	endo- -beta-xylanase i	0	666	0	0	0	0	666	0	0	0	0	666	0	0	0	0	721.526	666	108	108	721.526	342.028	666	7	7	342.028	479.226	666	55	55	479.226	514.26
Fa_scaffold10.1|size1436644.g6642.t1	261.377	116.526	197.444	1.79769e+308	197.444	1.79769e+308	4.62737	0.00982655	0.108866	1	iron copper transporter	0	249	0	0	0	0	249	0	0	0	0	249	0	0	0	0	214.429	249	12	12	214.429	261.377	249	2	2	261.377	116.526	249	5	5	116.526	197.444
Fa_scaffold8.1|size1722064.g5878.t1	44.7306	19.9415	33.7894	1.79769e+308	33.7894	1.79769e+308	4.62737	0.00982655	0.108866	1	cation efflux Family protein Family	0	1455	0	0	0	0	1455	0	0	0	0	1455	0	0	0	0	36.6961	1455	12	12	36.6961	44.7306	1455	2	2	44.7306	19.9415	1455	5	5	19.9415	33.7894
Fa_scaffold19.1|size873904.g10358.t1	363.441	269.409	255.57	6.59722	255.57	6.59722	4.62569	0.00983897	0.108913	1	lea domain-containing protein	0	4806	0	0	0	136.98	4806	1	1	136.98	0	4806	0	0	0	45.6601	269.409	4806	291	291	269.409	270.841	4806	40	40	270.841	363.441	4806	301	301	363.441	301.23
Fa_scaffold6.1|size1899268.g4283.t1	241.72	107.762	181.218	1.79769e+308	181.218	1.79769e+308	4.62186	0.00986732	0.109135	1	duf323 domain-containing protein	0	1077	0	0	0	0	1077	0	0	0	0	1077	0	0	0	0	194.171	1077	47	47	194.171	241.72	1077	8	8	241.72	107.762	1077	20	20	107.762	181.218
Fa_scaffold3.1|size2333811.g2552.t1	127.052	56.8907	94.0039	1.79769e+308	94.0039	1.79769e+308	4.6181	0.00989517	0.109352	1	alpha-glucosides permease mph2 3	0	1716	0	0	0	0	1716	0	0	0	0	1716	0	0	0	0	127.052	1716	49	49	127.052	56.8907	1716	3	3	56.8907	98.0692	1716	29	29	98.0692	94.0039
Fa_scaffold2.1|size2665234.g1705.t1	36.8325	16.3674	28.1329	1.79769e+308	28.1329	1.79769e+308	4.60937	0.00996038	0.10998	1	garp complex subunit vps53	0	3534	0	0	0	0	3534	0	0	0	0	3534	0	0	0	0	16.3674	3534	13	13	16.3674	36.8325	3534	4	4	36.8325	31.1989	3534	19	19	31.1989	28.1329
Fa_scaffold11.1|size1379917.g7056.t1	177.822	79.0195	133.179	1.79769e+308	133.179	1.79769e+308	4.60571	0.00998782	0.110191	1	mynd domain	0	732	0	0	0	0	732	0	0	0	0	732	0	0	0	0	79.0195	732	13	13	79.0195	177.822	732	4	4	177.822	142.696	732	18	18	142.696	133.179
Fa_scaffold2.1|size2665234.g2160.t1	25.0512	11.1682	19.4945	1.79769e+308	19.4945	1.79769e+308	4.59755	0.0100494	0.110669	1	anaphase-promoting complex subunit	0	2598	0	0	0	0	2598	0	0	0	0	2598	0	0	0	0	22.2642	2598	13	13	22.2642	25.0512	2598	2	2	25.0512	11.1682	2598	5	5	11.1682	19.4945
Fa_scaffold9.1|size1669964.g6277.t1	18.1239	8.07991	14.1038	1.79769e+308	14.1038	1.79769e+308	4.59755	0.0100494	0.110669	1	vacuolar sorting protein	0	3591	0	0	0	0	3591	0	0	0	0	3591	0	0	0	0	16.1076	3591	13	13	16.1076	18.1239	3591	2	2	18.1239	8.07991	3591	5	5	8.07991	14.1038
Fa_scaffold6.1|size1899268.g4356.t1	1095.24	500.638	789.87	1.79769e+308	789.87	1.79769e+308	4.59665	0.0100563	0.110669	1	protein	0	390	0	0	0	0	390	0	0	0	0	390	0	0	0	0	1095.24	390	96	96	1095.24	500.638	390	6	6	500.638	773.732	390	52	52	773.732	789.87
Fa_scaffold9.1|size1669964.g6060.t1	302.239	135.59	238.639	1.79769e+308	238.639	1.79769e+308	4.58972	0.0101089	0.111156	1	monothiol glutaredoxin-5	0	480	0	0	0	0	480	0	0	0	0	480	0	0	0	0	278.088	480	30	30	278.088	135.59	480	2	2	135.59	302.239	480	25	25	302.239	238.639
Fa_scaffold16.1|size1203535.g9196.t1	323.976	160.303	227.181	1.79769e+308	227.181	1.79769e+308	4.58398	0.0101528	0.111546	1	btb poz domain-containing protein	0	609	0	0	0	0	609	0	0	0	0	609	0	0	0	0	197.264	609	27	27	197.264	160.303	609	3	3	160.303	323.976	609	34	34	323.976	227.181
Fa_scaffold9.1|size1669964.g6470.t1	134.298	66.3199	94.1812	1.79769e+308	94.1812	1.79769e+308	4.58121	0.0101742	0.111688	1	nrps-like enzyme	0	3150	0	0	0	0	3150	0	0	0	0	3150	0	0	0	0	81.9256	3150	58	58	81.9256	134.298	3150	13	13	134.298	66.3199	3150	36	36	66.3199	94.1812
Fa_scaffold1.1|size4337333.g1279.t1	138.234	63.1874	112.212	1.79769e+308	112.212	1.79769e+308	4.57488	0.010223	0.111945	1	acyl- dehydrogenase	0	1545	0	0	0	0	1545	0	0	0	0	1545	0	0	0	0	138.234	1545	48	48	138.234	63.1874	1545	3	3	63.1874	135.215	1545	36	36	135.215	112.212
Fa_scaffold6.1|size1899268.g4318.t1	35.9548	16.4351	29.1865	1.79769e+308	29.1865	1.79769e+308	4.57488	0.010223	0.111945	1	class e vacuolar protein-sorting machinery protein hse1	0	1980	0	0	0	0	1980	0	0	0	0	1980	0	0	0	0	35.9548	1980	16	16	35.9548	16.4351	1980	1	1	16.4351	35.1696	1980	12	12	35.1696	29.1865
Fa_scaffold9.1|size1669964.g6369.t1	42.7571	19.5444	34.7083	1.79769e+308	34.7083	1.79769e+308	4.57488	0.010223	0.111945	1	acid phosphatase-like protein	0	1665	0	0	0	0	1665	0	0	0	0	1665	0	0	0	0	42.7571	1665	16	16	42.7571	19.5444	1665	1	1	19.5444	41.8233	1665	12	12	41.8233	34.7083
Fa_scaffold1.1|size4337333.g222.t1	33.4996	17.4055	23.3405	1.79769e+308	23.3405	1.79769e+308	4.57342	0.0102342	0.111975	1	c3hc4 type (ring finger) zinc finger containing protein	0	4857	0	0	0	0	4857	0	0	0	0	4857	0	0	0	0	17.4055	4857	19	19	17.4055	33.4996	4857	5	5	33.4996	19.1163	4857	16	16	19.1163	23.3405
Fa_scaffold1.1|size4337333.g865.t1	2873.03	2519.86	2218.45	5.67624	2218.45	5.67624	4.57174	0.0102473	0.111995	1	60s ribosomal protein l18	1423.22	555	1	1	1423.22	0	555	0	0	0	0	555	0	0	0	474.408	2685.68	555	335	335	2685.68	2873.03	555	49	49	2873.03	2519.86	555	241	241	2519.86	2692.86
Fa_scaffold1.1|size4337333.g187.t1	67.7948	30.2239	49.6672	1.79769e+308	49.6672	1.79769e+308	4.571	0.010253	0.111995	1	nad-dependent epimerase dehydratase	0	960	0	0	0	0	960	0	0	0	0	960	0	0	0	0	50.9828	960	11	11	50.9828	67.7948	960	2	2	67.7948	30.2239	960	5	5	30.2239	49.6672
Fa_scaffold22.1|size801649.g11094.t1	322.992	148.795	230.867	1.79769e+308	230.867	1.79769e+308	4.56826	0.0102743	0.112135	1	tor signaling pathway phosphatase	0	1209	0	0	0	0	1209	0	0	0	0	1209	0	0	0	0	220.814	1209	60	60	220.814	322.992	1209	12	12	322.992	148.795	1209	31	31	148.795	230.867
Fa_scaffold17.1|size1114751.g9828.t1	304.126	152.472	212.459	1.79769e+308	212.459	1.79769e+308	4.56348	0.0103116	0.112357	1	phosphoglycerate mutase Family	0	321	0	0	0	0	321	0	0	0	0	321	0	0	0	0	152.472	321	11	11	152.472	304.126	321	3	3	304.126	180.778	321	10	10	180.778	212.459
Fa_scaffold9.1|size1669964.g6064.t1	71.6773	35.935	50.0729	1.79769e+308	50.0729	1.79769e+308	4.56348	0.0103116	0.112357	1	ethanolamine-phosphate cytidylyltransferase	0	1362	0	0	0	0	1362	0	0	0	0	1362	0	0	0	0	35.935	1362	11	11	35.935	71.6773	1362	3	3	71.6773	42.6064	1362	10	10	42.6064	50.0729
Fa_scaffold6.1|size1899268.g4538.t1	126.898	57.6977	102.73	1.79769e+308	102.73	1.79769e+308	4.55842	0.0103512	0.112696	1	hypothetical protein FOXB_04868 [Fusarium oxysporum Fo5176]	0	1692	0	0	0	0	1692	0	0	0	0	1692	0	0	0	0	123.595	1692	47	47	123.595	57.6977	1692	3	3	57.6977	126.898	1692	37	37	126.898	102.73
Fa_scaffold4.1|size1977933.g3575.t1	44.1082	19.7282	35.0203	1.79769e+308	35.0203	1.79769e+308	4.55327	0.0103918	0.113031	1	Fatty acid synthase beta subunit dehydratase	0	6315	0	0	0	0	6315	0	0	0	0	6315	0	0	0	0	19.7282	6315	28	28	19.7282	41.2244	6315	8	8	41.2244	44.1082	6315	48	48	44.1082	35.0203
Fa_scaffold17.1|size1114751.g9808.t1	595.637	261.377	456.576	1.79769e+308	456.576	1.79769e+308	4.54341	0.0104699	0.113031	1	a chain fusarium oxysporum trypsin at atomic resolution	0	747	0	0	0	0	747	0	0	0	0	747	0	0	0	0	595.637	747	100	100	595.637	261.377	747	6	6	261.377	512.714	747	66	66	512.714	456.576
Fa_scaffold10.1|size1436644.g6614.t1	215.1	105.038	150.55	1.79769e+308	150.55	1.79769e+308	4.53911	0.0105042	0.113031	1	rna annealing protein	0	1059	0	0	0	0	1059	0	0	0	0	1059	0	0	0	0	105.038	1059	25	25	105.038	215.1	1059	7	7	215.1	131.512	1059	24	24	131.512	150.55
Fa_scaffold15.1|size1206408.g8971.t1	196.236	85.9789	146.473	1.79769e+308	146.473	1.79769e+308	4.53791	0.0105138	0.113031	1	peptide methionine sulfoxide reductase msrb msra	0	621	0	0	0	0	621	0	0	0	0	621	0	0	0	0	85.9789	621	12	12	85.9789	157.205	621	3	3	157.205	196.236	621	21	21	196.236	146.473
Fa_scaffold37.1|size166085.g12903.t1	22.3807	9.80586	16.7052	1.79769e+308	16.7052	1.79769e+308	4.53791	0.0105138	0.113031	1	wd repeat-containing protein slp1	0	1815	0	0	0	0	1815	0	0	0	0	1815	0	0	0	0	9.80586	1815	4	4	9.80586	17.9292	1815	1	1	17.9292	22.3807	1815	7	7	22.3807	16.7052
Fa_scaffold9.1|size1669964.g6334.t1	68.3854	29.9623	51.0438	1.79769e+308	51.0438	1.79769e+308	4.53791	0.0105138	0.113031	1	atpase Family aaa domain-containing protein 1	0	1188	0	0	0	0	1188	0	0	0	0	1188	0	0	0	0	29.9623	1188	8	8	29.9623	54.7837	1188	2	2	54.7837	68.3854	1188	14	14	68.3854	51.0438
Fa_scaffold1.1|size4337333.g708.t1	83.12	44.4673	57.6825	1.79769e+308	57.6825	1.79769e+308	4.53408	0.0105446	0.113031	1	thiamine pyrophosphokinase	0	783	0	0	0	0	783	0	0	0	0	783	0	0	0	0	45.4601	783	8	8	45.4601	83.12	783	2	2	83.12	44.4673	783	6	6	44.4673	57.6825
Fa_scaffold1.1|size4337333.g956.t1	32.6722	17.4789	22.6734	1.79769e+308	22.6734	1.79769e+308	4.53408	0.0105446	0.113031	1	exosome complex exonuclease rrp4	0	996	0	0	0	0	996	0	0	0	0	996	0	0	0	0	17.8691	996	4	4	17.8691	32.6722	996	1	1	32.6722	17.4789	996	3	3	17.4789	22.6734
Fa_scaffold18.1|size882988.g9987.t1	51.5305	27.5676	35.7604	1.79769e+308	35.7604	1.79769e+308	4.53408	0.0105446	0.113031	1	transcriptional regulator	0	1263	0	0	0	0	1263	0	0	0	0	1263	0	0	0	0	28.1831	1263	8	8	28.1831	51.5305	1263	2	2	51.5305	27.5676	1263	6	6	27.5676	35.7604
Fa_scaffold22.1|size801649.g11016.t1	53.8766	28.8228	37.3886	1.79769e+308	37.3886	1.79769e+308	4.53408	0.0105446	0.113031	1	amino acid	0	1812	0	0	0	0	1812	0	0	0	0	1812	0	0	0	0	29.4663	1812	12	12	29.4663	53.8766	1812	3	3	53.8766	28.8228	1812	9	9	28.8228	37.3886
Fa_scaffold5.1|size1921322.g3932.t1	14.4629	7.73732	10.0368	1.79769e+308	10.0368	1.79769e+308	4.53408	0.0105446	0.113031	1	aaa Family atpase	0	2250	0	0	0	0	2250	0	0	0	0	2250	0	0	0	0	7.91006	2250	4	4	7.91006	14.4629	2250	1	1	14.4629	7.73732	2250	3	3	7.73732	10.0368
Fa_scaffold5.1|size1921322.g4155.t1	50.6877	27.1168	35.1755	1.79769e+308	35.1755	1.79769e+308	4.53408	0.0105446	0.113031	1	duf396 domain protein	0	642	0	0	0	0	642	0	0	0	0	642	0	0	0	0	27.7222	642	4	4	27.7222	50.6877	642	1	1	50.6877	27.1168	642	3	3	27.1168	35.1755
Fa_scaffold7.1|size1847925.g5416.t1	90.018	48.1576	62.4694	1.79769e+308	62.4694	1.79769e+308	4.53408	0.0105446	0.113031	1	haloalkanoic acid	0	723	0	0	0	0	723	0	0	0	0	723	0	0	0	0	49.2327	723	8	8	49.2327	90.018	723	2	2	90.018	48.1576	723	6	6	48.1576	62.4694
Fa_scaffold9.1|size1669964.g6113.t1	80.949	43.3059	56.1759	1.79769e+308	56.1759	1.79769e+308	4.53408	0.0105446	0.113031	1	hypothetical protein FG02101.1 [Gibberella zeae PH-1]	0	402	0	0	0	0	402	0	0	0	0	402	0	0	0	0	44.2727	402	4	4	44.2727	80.949	402	1	1	80.949	43.3059	402	3	3	43.3059	56.1759
Fa_scaffold17.1|size1114751.g9474.t1	78.6026	42.0506	54.5476	1.79769e+308	54.5476	1.79769e+308	4.53408	0.0105446	0.113031	1	phosphoglycerate mutase Family protein	0	828	0	0	0	0	828	0	0	0	0	828	0	0	0	0	42.9894	828	8	8	42.9894	78.6026	828	2	2	78.6026	42.0506	828	6	6	42.0506	54.5476
Fa_scaffold18.1|size882988.g10059.t1	42.5379	22.7568	29.5199	1.79769e+308	29.5199	1.79769e+308	4.53408	0.0105446	0.113031	1	sugar transporter Family protein	0	1530	0	0	0	0	1530	0	0	0	0	1530	0	0	0	0	23.2649	1530	8	8	23.2649	42.5379	1530	2	2	42.5379	22.7568	1530	6	6	22.7568	29.5199
Fa_scaffold34.1|size185609.g12778.t1	126.13	67.4766	87.5298	1.79769e+308	87.5298	1.79769e+308	4.53408	0.0105446	0.113031	1	calcium channel subunit cch1	0	258	0	0	0	0	258	0	0	0	0	258	0	0	0	0	68.9831	258	4	4	68.9831	126.13	258	1	1	126.13	67.4766	258	3	3	67.4766	87.5298
Fa_scaffold5.1|size1921322.g4091.t1	25.9502	13.8827	18.0085	1.79769e+308	18.0085	1.79769e+308	4.53408	0.0105446	0.113031	1	glycerol-3-phosphate dehydrogenase	0	1254	0	0	0	0	1254	0	0	0	0	1254	0	0	0	0	14.1927	1254	4	4	14.1927	25.9502	1254	1	1	25.9502	13.8827	1254	3	3	13.8827	18.0085
Fa_scaffold9.1|size1669964.g6251.t1	27.9566	14.9562	19.4009	1.79769e+308	19.4009	1.79769e+308	4.53408	0.0105446	0.113031	1	endosomal spry domain	0	1164	0	0	0	0	1164	0	0	0	0	1164	0	0	0	0	15.2901	1164	4	4	15.2901	27.9566	1164	1	1	27.9566	14.9562	1164	3	3	14.9562	19.4009
Fa_scaffold22.1|size801649.g11053.t1	340.036	148.779	253.894	1.79769e+308	253.894	1.79769e+308	4.53217	0.0105599	0.113104	1	mitochondrial fow-1 like protein	0	957	0	0	0	0	957	0	0	0	0	957	0	0	0	0	148.779	957	32	32	148.779	340.036	957	10	10	340.036	272.868	957	45	45	272.868	253.894
Fa_scaffold8.1|size1722064.g5935.t1	651.673	290.031	472.525	1.79769e+308	472.525	1.79769e+308	4.52566	0.0106124	0.113534	1	rheb small monomeric gtpase	0	561	0	0	0	0	561	0	0	0	0	561	0	0	0	0	475.873	561	60	60	475.873	290.031	561	5	5	290.031	651.673	561	63	63	651.673	472.525
Fa_scaffold12.1|size1301765.g7478.t1	267.831	125.373	189.051	1.79769e+308	189.051	1.79769e+308	4.52149	0.0106462	0.113534	1	succinate fumarate mitochondrial transporter	0	972	0	0	0	0	972	0	0	0	0	972	0	0	0	0	173.948	972	38	38	173.948	267.831	972	8	8	267.831	125.373	972	21	21	125.373	189.051
Fa_scaffold34.1|size185609.g12810.t1	44.9435	23.4787	31.1811	1.79769e+308	31.1811	1.79769e+308	4.52064	0.0106531	0.113534	1	pre-mrna splicing Factor prp46	0	1386	0	0	0	0	1386	0	0	0	0	1386	0	0	0	0	44.9435	1386	14	14	44.9435	23.4787	1386	1	1	23.4787	25.1212	1386	6	6	25.1212	31.1811
Fa_scaffold4.1|size1977933.g3504.t1	112.698	50.0799	89.4289	1.79769e+308	89.4289	1.79769e+308	4.52035	0.0106555	0.113534	1	mitogen-activated protein kinase sty1	0	1155	0	0	0	0	1155	0	0	0	0	1155	0	0	0	0	50.0799	1155	13	13	50.0799	112.698	1155	4	4	112.698	105.509	1155	21	21	105.509	89.4289
Fa_scaffold13.1|size1292936.g8007.t1	92.3114	45.009	64.5014	1.79769e+308	64.5014	1.79769e+308	4.51871	0.0106688	0.113534	1	mannose phospho-dolichol synthase	0	723	0	0	0	0	723	0	0	0	0	723	0	0	0	0	92.3114	723	15	15	92.3114	45.009	723	1	1	45.009	56.1838	723	7	7	56.1838	64.5014
Fa_scaffold13.1|size1292936.g8067.t1	46.7375	22.7882	32.6572	1.79769e+308	32.6572	1.79769e+308	4.51871	0.0106688	0.113534	1	pyruvate dehydrogenase kinase	0	1428	0	0	0	0	1428	0	0	0	0	1428	0	0	0	0	46.7375	1428	15	15	46.7375	22.7882	1428	1	1	22.7882	28.446	1428	7	7	28.446	32.6572
Fa_scaffold14.1|size1222130.g8335.t1	193.453	94.3232	135.172	1.79769e+308	135.172	1.79769e+308	4.51871	0.0106688	0.113534	1	hypothetical protein FG11225.1 [Gibberella zeae PH-1]	0	345	0	0	0	0	345	0	0	0	0	345	0	0	0	0	193.453	345	15	15	193.453	94.3232	345	1	1	94.3232	117.742	345	7	7	117.742	135.172
Fa_scaffold2.1|size2665234.g2001.t1	33.7588	16.46	23.5885	1.79769e+308	23.5885	1.79769e+308	4.51871	0.0106688	0.113534	1	mrna export Factor mex67	0	1977	0	0	0	0	1977	0	0	0	0	1977	0	0	0	0	33.7588	1977	15	15	33.7588	16.46	1977	1	1	16.46	20.5467	1977	7	7	20.5467	23.5885
Fa_scaffold22.1|size801649.g11172.t1	227.644	100.904	164.997	1.79769e+308	164.997	1.79769e+308	4.50886	0.0107494	0.11372	1	cue domain	0	1290	0	0	0	0	1290	0	0	0	0	1290	0	0	0	0	227.644	1290	66	66	227.644	100.904	1290	4	4	100.904	166.442	1290	37	37	166.442	164.997
Fa_scaffold13.1|size1292936.g8162.t1	17.2681	7.5071	12.9359	1.79769e+308	12.9359	1.79769e+308	4.50633	0.0107702	0.11372	1	hypothetical protein FG04322.1 [Gibberella zeae PH-1]	0	2319	0	0	0	0	2319	0	0	0	0	2319	0	0	0	0	17.2681	2319	9	9	17.2681	14.0326	2319	1	1	14.0326	7.5071	2319	3	3	7.5071	12.9359
Fa_scaffold2.1|size2665234.g1518.t1	24.95	10.8467	18.6906	1.79769e+308	18.6906	1.79769e+308	4.50633	0.0107702	0.11372	1	integral membrane protein	0	1605	0	0	0	0	1605	0	0	0	0	1605	0	0	0	0	24.95	1605	9	9	24.95	20.2751	1605	1	1	20.2751	10.8467	1605	3	3	10.8467	18.6906
Fa_scaffold25.1|size565174.g11896.t1	22.5477	9.80235	16.891	1.79769e+308	16.891	1.79769e+308	4.50633	0.0107702	0.11372	1	fumarylacetoacetate hydrolase	0	1776	0	0	0	0	1776	0	0	0	0	1776	0	0	0	0	22.5477	1776	9	9	22.5477	18.3229	1776	1	1	18.3229	9.80235	1776	3	3	9.80235	16.891
Fa_scaffold28.1|size399142.g12306.t1	100.932	43.8789	75.6103	1.79769e+308	75.6103	1.79769e+308	4.50633	0.0107702	0.11372	1	glycosyltransferase Family 2 protein	0	1587	0	0	0	0	1587	0	0	0	0	1587	0	0	0	0	100.932	1587	36	36	100.932	82.0201	1587	4	4	82.0201	43.8789	1587	12	12	43.8789	75.6103
Fa_scaffold30.1|size378245.g12532.t1	34.8518	15.1514	26.1082	1.79769e+308	26.1082	1.79769e+308	4.50633	0.0107702	0.11372	1	tlg2-vesicle protein of 38 kda	0	1149	0	0	0	0	1149	0	0	0	0	1149	0	0	0	0	34.8518	1149	9	9	34.8518	28.3216	1149	1	1	28.3216	15.1514	1149	3	3	15.1514	26.1082
Fa_scaffold6.1|size1899268.g4293.t1	40.9455	17.8006	30.6732	1.79769e+308	30.6732	1.79769e+308	4.50633	0.0107702	0.11372	1	cell division control protein 2	0	978	0	0	0	0	978	0	0	0	0	978	0	0	0	0	40.9455	978	9	9	40.9455	33.2735	978	1	1	33.2735	17.8006	978	3	3	17.8006	30.6732
Fa_scaffold7.1|size1847925.g5067.t1	31.5561	13.7186	23.6394	1.79769e+308	23.6394	1.79769e+308	4.50633	0.0107702	0.11372	1	d-galacturonic acid reductase	0	1269	0	0	0	0	1269	0	0	0	0	1269	0	0	0	0	31.5561	1269	9	9	31.5561	25.6434	1269	1	1	25.6434	13.7186	1269	3	3	13.7186	23.6394
Fa_scaffold8.1|size1722064.g5558.t1	70.6255	30.7036	52.9072	1.79769e+308	52.9072	1.79769e+308	4.50633	0.0107702	0.11372	1	60s ribosome subunit biogenesis protein nip7	0	567	0	0	0	0	567	0	0	0	0	567	0	0	0	0	70.6255	567	9	9	70.6255	57.3924	567	1	1	57.3924	30.7036	567	3	3	30.7036	52.9072
Fa_scaffold4.1|size1977933.g3215.t1	365.969	176.09	256.05	1.79769e+308	256.05	1.79769e+308	4.50608	0.0107723	0.11372	1	osmosensor protein	0	924	0	0	0	0	924	0	0	0	0	924	0	0	0	0	365.969	924	76	76	365.969	176.09	924	5	5	176.09	226.09	924	36	36	226.09	256.05
Fa_scaffold25.1|size565174.g11849.t1	55.7695	24.8628	44.67	1.79769e+308	44.67	1.79769e+308	4.49957	0.0108261	0.114106	1	rieske 2fe-2s Family protein	0	1167	0	0	0	0	1167	0	0	0	0	1167	0	0	0	0	53.3776	1167	14	14	53.3776	55.7695	1167	2	2	55.7695	24.8628	1167	5	5	24.8628	44.67
Fa_scaffold8.1|size1722064.g5593.t1	128.369	57.2287	102.82	1.79769e+308	102.82	1.79769e+308	4.49957	0.0108261	0.114106	1	hypothetical protein FOXB_17521 [Fusarium oxysporum Fo5176]	0	507	0	0	0	0	507	0	0	0	0	507	0	0	0	0	122.863	507	14	14	122.863	128.369	507	2	2	128.369	57.2287	507	5	5	57.2287	102.82
Fa_scaffold1.1|size4337333.g412.t1	282.91	125.401	225.552	1.79769e+308	225.552	1.79769e+308	4.48842	0.010919	0.114993	1	hypothetical protein AKAW_03554 [Aspergillus kawachii IFO 4308]	0	519	0	0	0	0	519	0	0	0	0	519	0	0	0	0	282.91	519	33	33	282.91	125.401	519	2	2	125.401	268.346	519	24	24	268.346	225.552
Fa_scaffold11.1|size1379917.g6971.t1	287.03	138.745	200.243	1.79769e+308	200.243	1.79769e+308	4.48628	0.010937	0.115091	1	gcy protein	0	930	0	0	0	0	930	0	0	0	0	930	0	0	0	0	138.745	930	29	29	138.745	174.954	930	5	5	174.954	287.03	930	46	46	287.03	200.243
Fa_scaffold1.1|size4337333.g755.t1	788.516	345.451	574.271	1.79769e+308	574.271	1.79769e+308	4.48266	0.0109674	0.115275	1	polysaccharide pyruvyl transferase	0	1413	0	0	0	0	1413	0	0	0	0	1413	0	0	0	0	588.846	1413	187	187	588.846	345.451	1413	15	15	345.451	788.516	1413	192	192	788.516	574.271
Fa_scaffold7.1|size1847925.g5314.t1	207.933	92.6995	149.175	1.79769e+308	149.175	1.79769e+308	4.4818	0.0109747	0.115275	1	acetolactate synthase small subunit	0	939	0	0	0	0	939	0	0	0	0	939	0	0	0	0	146.892	939	31	31	146.892	207.933	939	6	6	207.933	92.6995	939	15	15	92.6995	149.175
Fa_scaffold18.1|size882988.g10057.t1	194.407	85.8793	154.583	1.79769e+308	154.583	1.79769e+308	4.48109	0.0109806	0.115275	1	seryl-trna synthetase	0	1419	0	0	0	0	1419	0	0	0	0	1419	0	0	0	0	194.407	1419	62	62	194.407	183.462	1419	8	8	183.462	85.8793	1419	21	21	85.8793	154.583
Fa_scaffold5.1|size1921322.g3939.t1	152.472	67.5836	109.508	1.79769e+308	109.508	1.79769e+308	4.46775	0.0110939	0.116371	1	rrna assembly protein	0	963	0	0	0	0	963	0	0	0	0	963	0	0	0	0	152.472	963	33	33	152.472	67.5836	963	2	2	67.5836	108.467	963	18	18	108.467	109.508
Fa_scaffold4.1|size1977933.g3233.t1	98.0756	45.5937	68.8771	1.79769e+308	68.8771	1.79769e+308	4.46204	0.0111427	0.116791	1	hypothetical protein FG09414.1 [Gibberella zeae PH-1]	0	1659	0	0	0	0	1659	0	0	0	0	1659	0	0	0	0	45.5937	1659	17	17	45.5937	98.0756	1659	5	5	98.0756	62.9619	1659	18	18	62.9619	68.8771
Fa_scaffold2.1|size2665234.g1419.t1	32.1598	13.8357	24.3784	1.79769e+308	24.3784	1.79769e+308	4.45924	0.0111669	0.116859	1	la domain Family	0	2352	0	0	0	0	2352	0	0	0	0	2352	0	0	0	0	32.1598	2352	17	17	32.1598	13.8357	2352	1	1	13.8357	27.1398	2352	11	11	27.1398	24.3784
Fa_scaffold24.1|size742822.g11631.t1	36.3304	15.6299	27.5399	1.79769e+308	27.5399	1.79769e+308	4.45924	0.0111669	0.116859	1	n-terminal fungal transcription regulatory domain-containing protein	0	2082	0	0	0	0	2082	0	0	0	0	2082	0	0	0	0	36.3304	2082	17	17	36.3304	15.6299	2082	1	1	15.6299	30.6594	2082	11	11	30.6594	27.5399
Fa_scaffold4.1|size1977933.g3214.t1	247.189	106.345	184.219	1.79769e+308	184.219	1.79769e+308	4.45667	0.011189	0.116998	1	nuclear distribution protein	0	612	0	0	0	0	612	0	0	0	0	612	0	0	0	0	247.189	612	34	34	247.189	106.345	612	2	2	106.345	199.122	612	21	21	199.122	184.219
Fa_scaffold7.1|size1847925.g5196.t1	80.5971	34.7665	62.2227	1.79769e+308	62.2227	1.79769e+308	4.44838	0.0112608	0.117655	1	cdp-diacylglycerol-inositol 3-phosphatidyltransferase pis	0	936	0	0	0	0	936	0	0	0	0	936	0	0	0	0	71.3046	936	15	15	71.3046	34.7665	936	1	1	34.7665	80.5971	936	13	13	80.5971	62.2227
Fa_scaffold28.1|size399142.g12245.t1	51.0067	22.0024	37.3727	1.79769e+308	37.3727	1.79769e+308	4.43977	0.011336	0.118254	1	Fad nad -binding domain-containing protein	0	1479	0	0	0	0	1479	0	0	0	0	1479	0	0	0	0	39.1091	1479	13	13	39.1091	22.0024	1479	1	1	22.0024	51.0067	1479	13	13	51.0067	37.3727
Fa_scaffold4.1|size1977933.g3161.t1	42.6208	18.385	31.2284	1.79769e+308	31.2284	1.79769e+308	4.43977	0.011336	0.118254	1	phosphopantothenoylcysteine decarboxylase	0	1770	0	0	0	0	1770	0	0	0	0	1770	0	0	0	0	32.6793	1770	13	13	32.6793	18.385	1770	1	1	18.385	42.6208	1770	13	13	42.6208	31.2284
Fa_scaffold28.1|size399142.g12222.t1	161.416	69.0832	120.974	1.79769e+308	120.974	1.79769e+308	4.43746	0.0113562	0.118372	1	26s proteasome regulatory subunit	0	1008	0	0	0	0	1008	0	0	0	0	1008	0	0	0	0	132.423	1008	30	30	132.423	161.416	1008	5	5	161.416	69.0832	1008	12	12	69.0832	120.974
Fa_scaffold28.1|size399142.g12237.t1	64.9531	27.7987	49.2715	1.79769e+308	49.2715	1.79769e+308	4.43507	0.0113773	0.118497	1	thermostable beta-glucosidase b	0	2505	0	0	0	0	2505	0	0	0	0	2505	0	0	0	0	55.0625	2505	31	31	55.0625	64.9531	2505	5	5	64.9531	27.7987	2505	12	12	27.7987	49.2715
Fa_scaffold10.1|size1436644.g6598.t1	49.9869	24.9591	34.5506	1.79769e+308	34.5506	1.79769e+308	4.43322	0.0113935	0.118574	1	myb transcription Factor	0	3255	0	0	0	0	3255	0	0	0	0	3255	0	0	0	0	28.7059	3255	21	21	28.7059	49.9869	3255	5	5	49.9869	24.9591	3255	14	14	24.9591	34.5506
Fa_scaffold9.1|size1669964.g6352.t1	22.0011	9.46524	16.1151	1.79769e+308	16.1151	1.79769e+308	4.42856	0.0114347	0.118774	1	nonsense-mediated mrna decay Factor	0	3438	0	0	0	0	3438	0	0	0	0	3438	0	0	0	0	22.0011	3438	17	17	22.0011	9.46524	3438	1	1	9.46524	16.879	3438	10	10	16.879	16.1151
Fa_scaffold4.1|size1977933.g3368.t1	237.096	105.359	168.764	1.79769e+308	168.764	1.79769e+308	4.42847	0.0114356	0.118774	1	homoserine dehydrogenase	0	1098	0	0	0	0	1098	0	0	0	0	1098	0	0	0	0	105.359	1098	26	26	105.359	237.096	1098	8	8	237.096	163.837	1098	31	31	163.837	168.764
Fa_scaffold10.1|size1436644.g6567.t1	57.1811	26.1377	40.2024	1.79769e+308	40.2024	1.79769e+308	4.428	0.0114398	0.118774	1	Family protein	0	1245	0	0	0	0	1245	0	0	0	0	1245	0	0	0	0	57.1811	1245	16	16	57.1811	26.1377	1245	1	1	26.1377	37.2883	1245	8	8	37.2883	40.2024
Fa_scaffold30.1|size378245.g12497.t1	71.7563	31.069	52.0473	1.79769e+308	52.0473	1.79769e+308	4.42483	0.0114678	0.118878	1	topoisomerase i	0	2721	0	0	0	0	2721	0	0	0	0	2721	0	0	0	0	31.069	2721	19	19	31.069	71.7563	2721	6	6	71.7563	53.3167	2721	25	25	53.3167	52.0473
Fa_scaffold1.1|size4337333.g660.t1	127.614	56.892	90.583	1.79769e+308	90.583	1.79769e+308	4.42219	0.0114914	0.118878	1	cop9 signalosome complex subunit 5	0	1020	0	0	0	0	1020	0	0	0	0	1020	0	0	0	0	87.2433	1020	20	20	87.2433	127.614	1020	4	4	127.614	56.892	1020	10	10	56.892	90.583
Fa_scaffold26.1|size533231.g12034.t1	24.3483	10.8548	17.283	1.79769e+308	17.283	1.79769e+308	4.42219	0.0114914	0.118878	1	wd40 repeat-like-containing domain	0	2673	0	0	0	0	2673	0	0	0	0	2673	0	0	0	0	16.6457	2673	10	10	16.6457	24.3483	2673	2	2	24.3483	10.8548	2673	5	5	10.8548	17.283
Fa_scaffold7.1|size1847925.g5030.t1	161.296	71.9082	114.492	1.79769e+308	114.492	1.79769e+308	4.42219	0.0114914	0.118878	1	cytochrome b5-like heme steroid binding domain-containing protein	0	807	0	0	0	0	807	0	0	0	0	807	0	0	0	0	110.27	807	20	20	110.27	161.296	807	4	4	161.296	71.9082	807	10	10	71.9082	114.492
Fa_scaffold1.1|size4337333.g142.t1	54.2358	24.7189	38.1392	1.79769e+308	38.1392	1.79769e+308	4.42181	0.0114947	0.118878	1	hypothetical protein FOXB_02027 [Fusarium oxysporum Fo5176]	0	1800	0	0	0	0	1800	0	0	0	0	1800	0	0	0	0	24.7189	1800	10	10	24.7189	54.2358	1800	3	3	54.2358	35.4627	1800	11	11	35.4627	38.1392
Fa_scaffold10.1|size1436644.g6697.t1	158.472	68.8939	125.319	1.79769e+308	125.319	1.79769e+308	4.41943	0.011516	0.118913	1	vacuolar atp synthase subunit d	0	1095	0	0	0	0	1095	0	0	0	0	1095	0	0	0	0	158.472	1095	39	39	158.472	148.591	1095	5	5	148.591	68.8939	1095	13	13	68.8939	125.319
Fa_scaffold11.1|size1379917.g7009.t1	26.3174	11.3523	20.5763	1.79769e+308	20.5763	1.79769e+308	4.41757	0.0115326	0.118913	1	anucleate primary sterigmata protein a	0	5733	0	0	0	0	5733	0	0	0	0	5733	0	0	0	0	24.0592	5733	31	31	24.0592	11.3523	5733	2	2	11.3523	26.3174	5733	26	26	26.3174	20.5763
Fa_scaffold5.1|size1921322.g4018.t1	71.1626	36.2781	49.0411	1.79769e+308	49.0411	1.79769e+308	4.41639	0.0115431	0.118913	1	duf292 domain-containing protein	0	897	0	0	0	0	897	0	0	0	0	897	0	0	0	0	39.6826	897	8	8	39.6826	36.2781	897	1	1	36.2781	71.1626	897	11	11	71.1626	49.0411
Fa_scaffold8.1|size1722064.g5480.t1	26.8657	13.6959	18.5143	1.79769e+308	18.5143	1.79769e+308	4.41639	0.0115431	0.118913	1	rrna processing protein	0	2376	0	0	0	0	2376	0	0	0	0	2376	0	0	0	0	14.9812	2376	7	8	14.9812	13.6959	2376	1	1	13.6959	26.8657	2376	11	11	26.8657	18.5143
Fa_scaffold8.1|size1722064.g5939.t1	42.6405	21.7378	29.3854	1.79769e+308	29.3854	1.79769e+308	4.41639	0.0115431	0.118913	1	gtp cyclohydrolase ii	0	1497	0	0	0	0	1497	0	0	0	0	1497	0	0	0	0	23.7777	1497	8	8	23.7777	21.7378	1497	1	1	21.7378	42.6405	1497	11	11	42.6405	29.3854
Fa_scaffold1.1|size4337333.g685.t1	712.188	359.548	490.76	1.79769e+308	490.76	1.79769e+308	4.40757	0.0116225	0.119638	1	nadh-ubiquinone oxidoreductase 18 kda	0	594	0	0	0	0	594	0	0	0	0	594	0	0	0	0	359.548	594	48	48	359.548	712.188	594	13	13	712.188	400.543	594	41	41	400.543	490.76
Fa_scaffold2.1|size2665234.g2181.t1	100.989	43.5629	73.0022	1.79769e+308	73.0022	1.79769e+308	4.39947	0.011696	0.1202	1	hemolysin-iii Family protein	0	1494	0	0	0	0	1494	0	0	0	0	1494	0	0	0	0	74.4546	1494	25	25	74.4546	43.5629	1494	2	2	43.5629	100.989	1494	26	26	100.989	73.0022
Fa_scaffold6.1|size1899268.g4524.t1	43.4107	19.5794	30.5431	1.79769e+308	30.5431	1.79769e+308	4.39782	0.011711	0.1202	1	atp-binding cassette transporter ift1	0	4545	0	0	0	0	4545	0	0	0	0	4545	0	0	0	0	19.5794	4545	20	20	19.5794	28.6394	4545	4	4	28.6394	43.4107	4545	34	34	43.4107	30.5431
Fa_scaffold9.1|size1669964.g6318.t1	97.5775	44.01	68.6541	1.79769e+308	68.6541	1.79769e+308	4.39782	0.011711	0.1202	1	hypothetical protein FOXB_08248 [Fusarium oxysporum Fo5176]	0	1011	0	0	0	0	1011	0	0	0	0	1011	0	0	0	0	44.01	1011	10	10	44.01	64.3749	1011	2	2	64.3749	97.5775	1011	17	17	97.5775	68.6541
Fa_scaffold5.1|size1921322.g3927.t1	37.9672	18.386	26.2549	1.79769e+308	26.2549	1.79769e+308	4.39755	0.0117135	0.1202	1	hypothetical protein FOXB_03839 [Fusarium oxysporum Fo5176]	0	2904	0	0	0	0	2904	0	0	0	0	2904	0	0	0	0	18.386	2904	12	12	18.386	22.4115	2904	2	2	22.4115	37.9672	2904	19	19	37.9672	26.2549
Fa_scaffold13.1|size1292936.g8170.t1	898.606	382.841	692.645	1.79769e+308	692.645	1.79769e+308	4.39267	0.0117581	0.120506	1	cytochrome c oxidase polypeptide v	0	510	0	0	0	0	510	0	0	0	0	510	0	0	0	0	898.606	510	103	103	898.606	382.841	510	6	6	382.841	796.489	510	70	70	796.489	692.645
Fa_scaffold1.1|size4337333.g497.t1	154.478	65.9116	112.945	1.79769e+308	112.945	1.79769e+308	4.39229	0.0117616	0.120506	1	Fatty acid oxygenase	0	3456	0	0	0	0	3456	0	0	0	0	3456	0	0	0	0	118.445	3456	92	92	118.445	65.9116	3456	7	7	65.9116	154.478	3456	92	92	154.478	112.945
Fa_scaffold24.1|size742822.g11501.t1	697.189	349.372	480.031	1.79769e+308	480.031	1.79769e+308	4.39086	0.0117747	0.120547	1	plastidic glucose transporter 4	0	1956	0	0	0	0	1956	0	0	0	0	1956	0	0	0	0	393.531	1956	173	173	393.531	349.372	1956	21	21	349.372	697.189	1956	235	235	697.189	480.031
Fa_scaffold8.1|size1722064.g5651.t1	222.506	94.2366	165.16	1.79769e+308	165.16	1.79769e+308	4.38726	0.0118078	0.120793	1	pyruvate dehydrogenase protein x component	0	1170	0	0	0	0	1170	0	0	0	0	1170	0	0	0	0	178.737	1170	47	47	178.737	222.506	1170	8	8	222.506	94.2366	1170	19	19	94.2366	165.16
Fa_scaffold15.1|size1206408.g8938.t1	41.9147	21.0253	28.8403	1.79769e+308	28.8403	1.79769e+308	4.38388	0.011839	0.120924	1	nicotinate phosphoribosyltransferase	0	1380	0	0	0	0	1380	0	0	0	0	1380	0	0	0	0	41.9147	1380	13	13	41.9147	23.5808	1380	1	1	23.5808	21.0253	1380	5	5	21.0253	28.8403
Fa_scaffold4.1|size1977933.g3230.t1	36.7253	18.4222	25.2696	1.79769e+308	25.2696	1.79769e+308	4.38388	0.011839	0.120924	1	dynein light intermediate chain	0	1575	0	0	0	0	1575	0	0	0	0	1575	0	0	0	0	36.7253	1575	13	13	36.7253	20.6613	1575	1	1	20.6613	18.4222	1575	5	5	18.4222	25.2696
Fa_scaffold29.1|size394382.g12403.t1	68.8939	29.7183	54.5421	1.79769e+308	54.5421	1.79769e+308	4.37655	0.011907	0.121525	1	plc-like phosphodiesterase	0	1095	0	0	0	0	1095	0	0	0	0	1095	0	0	0	0	65.0142	1095	16	16	65.0142	29.7183	1095	1	1	29.7183	68.8939	1095	13	13	68.8939	54.5421
Fa_scaffold2.1|size2665234.g2016.t1	229.73	103.061	161.425	1.79769e+308	161.425	1.79769e+308	4.37436	0.0119274	0.121585	1	ran gtpase activating protein 1	0	1263	0	0	0	0	1263	0	0	0	0	1263	0	0	0	0	151.484	1263	43	43	151.484	103.061	1263	4	4	103.061	229.73	1263	50	50	229.73	161.425
Fa_scaffold10.1|size1436644.g6763.t1	207.673	99.8205	143.443	1.79769e+308	143.443	1.79769e+308	4.37393	0.0119313	0.121585	1	arginase	0	978	0	0	0	0	978	0	0	0	0	978	0	0	0	0	122.836	978	27	27	122.836	99.8205	978	3	3	99.8205	207.673	978	35	35	207.673	143.443
Fa_scaffold16.1|size1203535.g9053.t1	56.3944	23.7821	42.5377	1.79769e+308	42.5377	1.79769e+308	4.37279	0.011942	0.1216	1	glycerol-3-phosphate mitochondrial	0	2058	0	0	0	0	2058	0	0	0	0	2058	0	0	0	0	23.7821	2058	11	11	23.7821	47.4366	2058	3	3	47.4366	56.3944	2058	20	20	56.3944	42.5377
Fa_scaffold11.1|size1379917.g7253.t1	387.399	185.392	267.689	1.79769e+308	267.689	1.79769e+308	4.37107	0.011958	0.12167	1	probable peroxisomal membrane protein	0	504	0	0	0	0	504	0	0	0	0	504	0	0	0	0	185.392	504	21	21	185.392	387.399	504	6	6	387.399	230.277	504	20	20	230.277	267.689
Fa_scaffold7.1|size1847925.g5351.t1	549.783	233.775	400.147	1.79769e+308	400.147	1.79769e+308	4.3681	0.0119859	0.12186	1	eukaryotic translation initiation Factor 3 subunit	0	696	0	0	0	0	696	0	0	0	0	696	0	0	0	0	549.783	696	86	86	549.783	233.775	696	5	5	233.775	416.881	696	50	50	416.881	400.147
Fa_scaffold12.1|size1301765.g7433.t1	28.0189	12.1809	22.5076	1.79769e+308	22.5076	1.79769e+308	4.35583	0.0121017	0.122848	1	glycoside hydrolase Family 55 protein	0	2382	0	0	0	0	2382	0	0	0	0	2382	0	0	0	0	28.0189	2382	15	15	28.0189	27.3228	2382	2	2	27.3228	12.1809	2382	5	5	12.1809	22.5076
Fa_scaffold34.1|size185609.g12798.t1	48.5743	21.1171	39.0197	1.79769e+308	39.0197	1.79769e+308	4.35583	0.0121017	0.122848	1	dna-(apurinic or apyrimidinic site) lyase	0	1374	0	0	0	0	1374	0	0	0	0	1374	0	0	0	0	48.5743	1374	15	15	48.5743	47.3675	1374	2	2	47.3675	21.1171	1374	5	5	21.1171	39.0197
Fa_scaffold7.1|size1847925.g5210.t1	119.773	59.6928	82.2102	1.79769e+308	82.2102	1.79769e+308	4.34866	0.0121699	0.123446	1	regulatory protein cys-3	0	969	0	0	0	0	969	0	0	0	0	969	0	0	0	0	59.6928	969	13	13	59.6928	67.1651	969	2	2	67.1651	119.773	969	20	20	119.773	82.2102
Fa_scaffold1.1|size4337333.g974.t1	104.341	45.009	74.3998	1.79769e+308	74.3998	1.79769e+308	4.34324	0.0122217	0.123853	1	hypothetical protein FOXB_02282 [Fusarium oxysporum Fo5176]	0	723	0	0	0	0	723	0	0	0	0	723	0	0	0	0	73.8491	723	12	12	73.8491	45.009	723	1	1	45.009	104.341	723	13	13	104.341	74.3998
Fa_scaffold30.1|size378245.g12478.t1	63.7387	27.6229	51.1743	1.79769e+308	51.1743	1.79769e+308	4.3425	0.0122288	0.123853	1	preprotein translocase subunit	0	2094	0	0	0	0	2094	0	0	0	0	2094	0	0	0	0	27.6229	2094	13	13	27.6229	62.1614	2094	4	4	62.1614	63.7387	2094	23	23	63.7387	51.1743
Fa_scaffold1.1|size4337333.g796.t1	92.8915	45.9626	63.7416	1.79769e+308	63.7416	1.79769e+308	4.33855	0.0122669	0.124037	1	hypothetical protein FOXB_14645 [Fusarium oxysporum Fo5176]	0	2124	0	0	0	0	2124	0	0	0	0	2124	0	0	0	0	52.3706	2124	25	25	52.3706	45.9626	2124	3	3	45.9626	92.8915	2124	34	34	92.8915	63.7416
Fa_scaffold1.1|size4337333.g1227.t1	298.938	137.078	207.623	1.79769e+308	207.623	1.79769e+308	4.33767	0.0122754	0.124037	1	proteasome subunit alpha type 6	0	762	0	0	0	0	762	0	0	0	0	762	0	0	0	0	186.852	762	32	32	186.852	298.938	762	7	7	298.938	137.078	762	18	18	137.078	207.623
Fa_scaffold1.1|size4337333.g132.t1	255.657	110.719	205.354	1.79769e+308	205.354	1.79769e+308	4.33705	0.0122814	0.124037	1	er membrane protein	0	891	0	0	0	0	891	0	0	0	0	891	0	0	0	0	249.686	891	50	50	249.686	255.657	891	7	7	255.657	110.719	891	17	17	110.719	205.354
Fa_scaffold7.1|size1847925.g4922.t1	32.3796	15.3976	22.3207	1.79769e+308	22.3207	1.79769e+308	4.33672	0.0122845	0.124037	1	mitochondrial presequence protease	0	3015	0	0	0	0	3015	0	0	0	0	3015	0	0	0	0	19.1848	3015	13	13	19.1848	32.3796	3015	3	3	32.3796	15.3976	3015	8	8	15.3976	22.3207
Fa_scaffold4.1|size1977933.g3147.t1	35.8245	14.9719	26.7217	1.79769e+308	26.7217	1.79769e+308	4.33555	0.0122959	0.124058	1	histone deacetylase complex protein	0	4347	0	0	0	0	4347	0	0	0	0	4347	0	0	0	0	35.8245	4347	35	35	35.8245	14.9719	4347	2	2	14.9719	29.3687	4347	22	22	29.3687	26.7217
Fa_scaffold7.1|size1847925.g5221.t1	300.028	151.469	205.374	1.79769e+308	205.374	1.79769e+308	4.32555	0.0123931	0.124863	1	glutathione reductase	0	1410	0	0	0	0	1410	0	0	0	0	1410	0	0	0	0	151.469	1410	48	48	151.469	300.028	1410	13	13	300.028	164.624	1410	40	40	164.624	205.374
Fa_scaffold16.1|size1203535.g9184.t1	116.121	49.2036	83.6683	1.79769e+308	83.6683	1.79769e+308	4.32539	0.0123947	0.124863	1	elastinolytic metalloproteinase mep	0	1899	0	0	0	0	1899	0	0	0	0	1899	0	0	0	0	49.2036	1899	21	21	49.2036	85.6806	1899	5	5	85.6806	116.121	1899	38	38	116.121	83.6683
Fa_scaffold20.1|size866269.g10557.t1	66.8697	33.7645	45.7394	1.79769e+308	45.7394	1.79769e+308	4.31648	0.012482	0.125648	1	hypothetical protein FOXB_14615 [Fusarium oxysporum Fo5176]	0	3558	0	0	0	0	3558	0	0	0	0	3558	0	0	0	0	33.7645	3558	27	27	33.7645	36.584	3558	4	4	36.584	66.8697	3558	41	41	66.8697	45.7394
Fa_scaffold3.1|size2333811.g2929.t1	138.622	61.7997	96.8174	1.79769e+308	96.8174	1.79769e+308	4.3155	0.0124916	0.125648	1	like Family protein	0	939	0	0	0	0	939	0	0	0	0	939	0	0	0	0	90.0306	939	19	19	90.0306	138.622	939	4	4	138.622	61.7997	939	10	10	61.7997	96.8174
Fa_scaffold9.1|size1669964.g6252.t1	83.6056	34.9659	60.8346	1.79769e+308	60.8346	1.79769e+308	4.30649	0.0125809	0.12645	1	endosomal spry domain	0	1527	0	0	0	0	1527	0	0	0	0	1527	0	0	0	0	34.9659	1527	12	12	34.9659	63.9322	1527	3	3	63.9322	83.6056	1527	22	22	83.6056	60.8346
Fa_scaffold13.1|size1292936.g8194.t1	30.9171	12.921	23.8293	1.79769e+308	23.8293	1.79769e+308	4.30512	0.0125945	0.12649	1	dna-directed rna polymerase i subunit rpa1	0	5037	0	0	0	0	5037	0	0	0	0	5037	0	0	0	0	30.9171	5037	35	35	30.9171	12.921	5037	2	2	12.921	27.6497	5037	24	24	27.6497	23.8293
Fa_scaffold3.1|size2333811.g2739.t1	76.2542	39.0985	52.049	1.79769e+308	52.049	1.79769e+308	4.29713	0.0126744	0.127141	1	c6 zinc finger domain protein	0	1707	0	0	0	0	1707	0	0	0	0	1707	0	0	0	0	39.0985	1707	15	15	39.0985	76.2542	1707	4	4	76.2542	40.7943	1707	12	12	40.7943	52.049
Fa_scaffold1.1|size4337333.g993.t1	82.0201	39.2512	56.269	1.79769e+308	56.269	1.79769e+308	4.29672	0.0126785	0.127141	1	small nucleolar ribonucleoprotein complex subunit	0	1587	0	0	0	0	1587	0	0	0	0	1587	0	0	0	0	39.2512	1587	14	14	39.2512	82.0201	1587	4	4	82.0201	47.5355	1587	13	13	47.5355	56.269
Fa_scaffold6.1|size1899268.g4486.t1	50.0264	21.5221	35.3634	1.79769e+308	35.3634	1.79769e+308	4.29234	0.0127226	0.12739	1	cytosolic	0	1512	0	0	0	0	1512	0	0	0	0	1512	0	0	0	0	50.0264	1512	17	17	50.0264	21.5221	1512	1	1	21.5221	34.5416	1512	9	9	34.5416	35.3634
Fa_scaffold1.1|size4337333.g158.t1	65.6597	28.2478	46.4144	1.79769e+308	46.4144	1.79769e+308	4.29234	0.0127226	0.12739	1	methyltransferase domain-containing protein	0	1152	0	0	0	0	1152	0	0	0	0	1152	0	0	0	0	65.6597	1152	17	17	65.6597	28.2478	1152	1	1	28.2478	45.3358	1152	9	9	45.3358	46.4144
Fa_scaffold7.1|size1847925.g4915.t1	95.3884	45.009	65.5271	1.79769e+308	65.5271	1.79769e+308	4.28977	0.0127484	0.127552	1	histidine acid	0	1446	0	0	0	0	1446	0	0	0	0	1446	0	0	0	0	95.3884	1446	31	31	95.3884	45.009	1446	2	2	45.009	56.1838	1446	14	14	56.1838	65.5271
Fa_scaffold11.1|size1379917.g7061.t1	125.731	51.9098	95.3709	1.79769e+308	95.3709	1.79769e+308	4.27778	0.0128703	0.128674	1	rho gtpase	0	600	0	0	0	0	600	0	0	0	0	600	0	0	0	0	51.9098	600	7	7	51.9098	108.472	600	2	2	108.472	125.731	600	13	13	125.731	95.3709
Fa_scaffold22.1|size801649.g11218.t1	141.926	69.3054	96.9245	1.79769e+308	96.9245	1.79769e+308	4.27098	0.0129401	0.129201	1	3-oxoadipate enol-lactonase i	0	1605	0	0	0	0	1605	0	0	0	0	1605	0	0	0	0	69.3054	1605	25	25	69.3054	141.926	1605	7	7	141.926	79.5425	1605	22	22	79.5425	96.9245
Fa_scaffold3.1|size2333811.g2246.t1	45.2663	19.4743	36.6288	1.79769e+308	36.6288	1.79769e+308	4.27041	0.0129459	0.129201	1	lysophospholipase plb2	0	1671	0	0	0	0	1671	0	0	0	0	1671	0	0	0	0	45.2663	1671	17	17	45.2663	19.4743	1671	1	1	19.4743	45.1459	1671	13	13	45.1459	36.6288
Fa_scaffold22.1|size801649.g11048.t1	413.63	170.553	314.436	1.79769e+308	314.436	1.79769e+308	4.26979	0.0129523	0.129201	1	rna-binding protein fus tls	0	954	0	0	0	0	954	0	0	0	0	954	0	0	0	0	359.124	954	77	77	359.124	170.553	954	5	5	170.553	413.63	954	68	68	413.63	314.436
Fa_scaffold8.1|size1722064.g5663.t1	48.3324	24.5459	32.9116	1.79769e+308	32.9116	1.79769e+308	4.26337	0.0130187	0.129764	1	ankyrin repeat protein	0	4713	0	0	0	0	4713	0	0	0	0	4713	0	0	0	0	24.5459	4713	26	26	24.5459	48.3324	4713	7	7	48.3324	25.8567	4713	21	21	25.8567	32.9116
Fa_scaffold16.1|size1203535.g9073.t1	127.802	52.4231	95.21	1.79769e+308	95.21	1.79769e+308	4.26014	0.0130522	0.130001	1	glycoside hydrolase	0	2037	0	0	0	0	2037	0	0	0	0	2037	0	0	0	0	52.4231	2037	24	24	52.4231	127.802	2037	8	8	127.802	105.405	2037	37	37	105.405	95.21
Fa_scaffold3.1|size2333811.g2596.t1	101.864	47.8268	69.7635	1.79769e+308	69.7635	1.79769e+308	4.25231	0.0131338	0.130659	1	methyltransferase type 11	0	1092	0	0	0	0	1092	0	0	0	0	1092	0	0	0	0	101.864	1092	25	25	101.864	59.5998	1092	2	2	59.5998	47.8268	1092	9	9	47.8268	69.7635
Fa_scaffold20.1|size866269.g10435.t1	130.24	61.0553	89.2024	1.79769e+308	89.2024	1.79769e+308	4.25051	0.0131528	0.130659	1	inner membrane protein yico	0	1749	0	0	0	0	1749	0	0	0	0	1749	0	0	0	0	61.0553	1749	24	24	61.0553	130.24	1749	7	7	130.24	76.3115	1749	23	23	76.3115	89.2024
Fa_scaffold13.1|size1292936.g7799.t1	68.2314	28.1016	49.6206	1.79769e+308	49.6206	1.79769e+308	4.25002	0.0131579	0.130659	1	methylitaconate delta2-delta3-isomerase	0	1239	0	0	0	0	1239	0	0	0	0	1239	0	0	0	0	68.2314	1239	19	19	68.2314	52.5286	1239	2	2	52.5286	28.1016	1239	6	6	28.1016	49.6206
Fa_scaffold29.1|size394382.g12368.t1	88.0612	36.2687	64.0416	1.79769e+308	64.0416	1.79769e+308	4.25002	0.0131579	0.130659	1	methionine adenosyltransferase 2 subunit beta	0	960	0	0	0	0	960	0	0	0	0	960	0	0	0	0	88.0612	960	19	19	88.0612	67.7948	960	2	2	67.7948	36.2687	960	6	6	36.2687	64.0416
Fa_scaffold7.1|size1847925.g4975.t1	50.6877	21.0908	36.2471	1.79769e+308	36.2471	1.79769e+308	4.23875	0.0132768	0.131741	1	hypothetical protein FOXB_01454 [Fusarium oxysporum Fo5176]	0	1926	0	0	0	0	1926	0	0	0	0	1926	0	0	0	0	36.9629	1926	16	16	36.9629	50.6877	1926	3	3	50.6877	21.0908	1926	7	7	21.0908	36.2471
Fa_scaffold17.1|size1114751.g9521.t1	81.3537	33.3706	59.1967	1.79769e+308	59.1967	1.79769e+308	4.23665	0.0132991	0.131863	1	rieske 2fe-2s Family protein	0	1200	0	0	0	0	1200	0	0	0	0	1200	0	0	0	0	33.3706	1200	9	9	33.3706	81.3537	1200	3	3	81.3537	62.8657	1200	13	13	62.8657	59.1967
Fa_scaffold10.1|size1436644.g6701.t1	30.6417	12.5689	23.5106	1.79769e+308	23.5106	1.79769e+308	4.23297	0.0133383	0.131956	1	iron-sulfur clusters transporter atm1	0	2124	0	0	0	0	2124	0	0	0	0	2124	0	0	0	0	12.5689	2124	6	6	12.5689	30.6417	2124	2	2	30.6417	27.321	2124	10	10	27.321	23.5106
Fa_scaffold8.1|size1722064.g5521.t1	10.1281	4.15444	7.771	1.79769e+308	7.771	1.79769e+308	4.23297	0.0133383	0.131956	1	exocyst complex component sec8	0	3213	0	0	0	0	3213	0	0	0	0	3213	0	0	0	0	4.15444	3213	3	3	4.15444	10.1281	3213	1	1	10.1281	9.03048	3213	5	5	9.03048	7.771
Fa_scaffold8.1|size1722064.g5621.t1	22.6454	9.28895	17.3752	1.79769e+308	17.3752	1.79769e+308	4.23297	0.0133383	0.131956	1	gns1 sur4 Family protein	0	1437	0	0	0	0	1437	0	0	0	0	1437	0	0	0	0	9.28895	1437	3	3	9.28895	22.6454	1437	1	1	22.6454	20.1913	1437	5	5	20.1913	17.3752
Fa_scaffold22.1|size801649.g11154.t1	87.8313	36.0276	63.475	1.79769e+308	63.475	1.79769e+308	4.22207	0.0134553	0.133013	1	phosphatase psr1	0	1482	0	0	0	0	1482	0	0	0	0	1482	0	0	0	0	36.0276	1482	12	12	36.0276	87.8313	1482	4	4	87.8313	66.566	1482	17	17	66.566	63.475
Fa_scaffold20.1|size866269.g10589.t1	26.7172	13.3945	18.1349	1.79769e+308	18.1349	1.79769e+308	4.21845	0.0134944	0.133055	1	ankyrin repeat domain	0	3654	0	0	0	0	3654	0	0	0	0	3654	0	0	0	0	13.3945	3654	11	11	13.3945	26.7172	3654	3	3	26.7172	14.2931	3654	9	9	14.2931	18.1349
Fa_scaffold6.1|size1899268.g4850.t1	63.8068	31.9892	43.3104	1.79769e+308	43.3104	1.79769e+308	4.21845	0.0134944	0.133055	1	mfs	0	1530	0	0	0	0	1530	0	0	0	0	1530	0	0	0	0	31.9892	1530	11	11	31.9892	63.8068	1530	3	3	63.8068	34.1352	1530	9	9	34.1352	43.3104
Fa_scaffold7.1|size1847925.g4947.t1	58.1098	29.133	39.4434	1.79769e+308	39.4434	1.79769e+308	4.21845	0.0134944	0.133055	1	phospholipase a2	0	1680	0	0	0	0	1680	0	0	0	0	1680	0	0	0	0	29.133	1680	11	11	29.133	58.1098	1680	3	3	58.1098	31.0874	1680	9	9	31.0874	39.4434
Fa_scaffold7.1|size1847925.g5228.t1	70.796	35.0209	48.0789	1.79769e+308	48.0789	1.79769e+308	4.21713	0.0135087	0.133055	1	gtpase-activating protein gyp7	0	2541	0	0	0	0	2541	0	0	0	0	2541	0	0	0	0	35.0209	2541	20	20	35.0209	38.4197	2541	3	3	38.4197	70.796	2541	31	31	70.796	48.0789
Fa_scaffold11.1|size1379917.g7079.t1	104.099	45.5474	72.1586	1.79769e+308	72.1586	1.79769e+308	4.21701	0.0135099	0.133055	1	secreted aspartic proteinase	0	1563	0	0	0	0	1563	0	0	0	0	1563	0	0	0	0	45.5474	1563	16	16	45.5474	104.099	1563	5	5	104.099	66.829	1563	18	18	66.829	72.1586
Fa_scaffold16.1|size1203535.g9141.t1	131.417	67.3343	89.1348	1.79769e+308	89.1348	1.79769e+308	4.21549	0.0135265	0.133055	1	chlorocatechol -dioxygenase	0	948	0	0	0	0	948	0	0	0	0	948	0	0	0	0	131.417	948	28	28	131.417	68.6529	948	2	2	68.6529	67.3343	948	11	11	67.3343	89.1348
Fa_scaffold8.1|size1722064.g5739.t1	531.432	365.378	394.191	6.11954	394.191	6.11954	4.21516	0.01353	0.133055	1	cell wall proline rich	0	2850	0	0	0	230.992	2850	1	1	230.992	0	2850	0	0	0	76.9974	516.756	2850	331	331	516.756	365.378	2850	32	32	365.378	531.432	2850	261	261	531.432	471.189
Fa_scaffold13.1|size1292936.g8134.t1	100.552	49.1779	68.2948	1.79769e+308	68.2948	1.79769e+308	4.21043	0.0135815	0.133349	1	atp-dependent rna helicase has1	0	1770	0	0	0	0	1770	0	0	0	0	1770	0	0	0	0	100.552	1770	40	40	100.552	55.1551	1770	3	3	55.1551	49.1779	1770	15	15	49.1779	68.2948
Fa_scaffold2.1|size2665234.g1661.t1	31.2298	12.9945	24.7049	1.79769e+308	24.7049	1.79769e+308	4.21014	0.0135846	0.133349	1	morphogenesis protein	0	3126	0	0	0	0	3126	0	0	0	0	3126	0	0	0	0	29.8905	3126	21	21	29.8905	31.2298	3126	3	3	31.2298	12.9945	3126	7	7	12.9945	24.7049
Fa_scaffold7.1|size1847925.g5408.t1	71.9554	35.6034	48.8344	1.79769e+308	48.8344	1.79769e+308	4.20963	0.0135902	0.133349	1	ph domain-containing protein	0	2742	0	0	0	0	2742	0	0	0	0	2742	0	0	0	0	38.9445	2742	24	24	38.9445	35.6034	2742	3	3	35.6034	71.9554	2742	34	34	71.9554	48.8344
Fa_scaffold1.1|size4337333.g442.t1	161.531	67.9363	113.645	1.79769e+308	113.645	1.79769e+308	4.2028	0.0136651	0.133984	1	amino acid transporter	0	1437	0	0	0	0	1437	0	0	0	0	1437	0	0	0	0	111.467	1437	36	36	111.467	67.9363	1437	3	3	67.9363	161.531	1437	40	40	161.531	113.645
Fa_scaffold8.1|size1722064.g5833.t1	28.3904	11.6097	20.4091	1.79769e+308	20.4091	1.79769e+308	4.19819	0.0137158	0.134382	1	protein required for hyphal anastomosis (ham-2)	0	3066	0	0	0	0	3066	0	0	0	0	3066	0	0	0	0	11.6097	3066	8	8	11.6097	21.2273	3066	2	2	21.2273	28.3904	3066	15	15	28.3904	20.4091
Fa_scaffold25.1|size565174.g11741.t1	304.696	124.983	237.407	1.79769e+308	237.407	1.79769e+308	4.19636	0.0137359	0.13448	1	cell surFace	0	534	0	0	0	0	534	0	0	0	0	534	0	0	0	0	124.983	534	15	15	124.983	304.696	534	5	5	304.696	282.543	534	26	26	282.543	237.407
Fa_scaffold2.1|size2665234.g1838.t1	41.244	18.3872	28.336	1.79769e+308	28.336	1.79769e+308	4.19045	0.0138015	0.134486	1	ubiquinone biosynthesis monooxygenase coq6	0	1578	0	0	0	0	1578	0	0	0	0	1578	0	0	0	0	25.3769	1578	9	9	25.3769	41.244	1578	2	2	41.244	18.3872	1578	5	5	18.3872	28.336
Fa_scaffold5.1|size1921322.g3694.t1	34.2722	15.2791	23.5462	1.79769e+308	23.5462	1.79769e+308	4.19045	0.0138015	0.134486	1	multidrug resistance protein fnx1	0	1899	0	0	0	0	1899	0	0	0	0	1899	0	0	0	0	21.0872	1899	9	9	21.0872	34.2722	1899	2	2	34.2722	15.2791	1899	5	5	15.2791	23.5462
Fa_scaffold1.1|size4337333.g1313.t1	328.695	135.926	233.051	1.79769e+308	233.051	1.79769e+308	4.18761	0.0138331	0.134486	1	protein msf1	0	555	0	0	0	0	555	0	0	0	0	555	0	0	0	0	328.695	555	41	41	328.695	234.533	555	4	4	234.533	135.926	555	13	13	135.926	233.051
Fa_scaffold7.1|size1847925.g5023.t1	333.077	137.888	263.54	1.79769e+308	263.54	1.79769e+308	4.18679	0.0138423	0.134486	1	necrosis- and ethylene-inducing protein 2 precursor	0	708	0	0	0	0	708	0	0	0	0	708	0	0	0	0	333.077	708	53	53	333.077	137.888	708	3	3	137.888	319.656	708	39	39	319.656	263.54
Fa_scaffold8.1|size1722064.g5616.t1	11.2899	5.27586	7.68602	1.79769e+308	7.68602	1.79769e+308	4.18669	0.0138434	0.134486	1	heat repeat protein	0	6168	0	0	0	0	6168	0	0	0	0	6168	0	0	0	0	6.49233	6168	9	9	6.49233	5.27586	6168	1	1	5.27586	11.2899	6168	12	12	11.2899	7.68602
Fa_scaffold13.1|size1292936.g7772.t1	45.5136	21.2689	30.9852	1.79769e+308	30.9852	1.79769e+308	4.18669	0.0138434	0.134486	1	Fad binding domain containing protein	0	1530	0	0	0	0	1530	0	0	0	0	1530	0	0	0	0	26.173	1530	9	9	26.173	21.2689	1530	1	1	21.2689	45.5136	1530	12	12	45.5136	30.9852
Fa_scaffold13.1|size1292936.g8139.t1	52.3972	24.4857	35.6714	1.79769e+308	35.6714	1.79769e+308	4.18669	0.0138434	0.134486	1	fructose- -bisphosphatase	0	1329	0	0	0	0	1329	0	0	0	0	1329	0	0	0	0	30.1314	1329	9	9	30.1314	24.4857	1329	1	1	24.4857	52.3972	1329	12	12	52.3972	35.6714
Fa_scaffold1.1|size4337333.g288.t1	43.7327	18.8646	30.3234	1.79769e+308	30.3234	1.79769e+308	4.18559	0.0138556	0.134486	1	clock controlled protein	0	1725	0	0	0	0	1725	0	0	0	0	1725	0	0	0	0	28.373	1725	11	11	28.373	18.8646	1725	1	1	18.8646	43.7327	1725	13	13	43.7327	30.3234
Fa_scaffold1.1|size4337333.g945.t1	158.153	68.2212	109.66	1.79769e+308	109.66	1.79769e+308	4.18559	0.0138556	0.134486	1	f-box domain-containing protein	0	954	0	0	0	0	954	0	0	0	0	954	0	0	0	0	102.607	954	22	22	102.607	68.2212	954	2	2	68.2212	158.153	954	26	26	158.153	109.66
Fa_scaffold26.1|size533231.g11993.t1	128.297	55.3427	88.9591	1.79769e+308	88.9591	1.79769e+308	4.18559	0.0138556	0.134486	1	cell division control protein 42	0	588	0	0	0	0	588	0	0	0	0	588	0	0	0	0	83.2372	588	11	11	83.2372	55.3427	588	1	1	55.3427	128.297	588	13	13	128.297	88.9591
Fa_scaffold5.1|size1921322.g4110.t1	48.7331	21.0216	33.7907	1.79769e+308	33.7907	1.79769e+308	4.18559	0.0138556	0.134486	1	wd repeat-containing protein	0	1548	0	0	0	0	1548	0	0	0	0	1548	0	0	0	0	31.6172	1548	11	11	31.6172	21.0216	1548	1	1	21.0216	48.7331	1548	13	13	48.7331	33.7907
Fa_scaffold20.1|size866269.g10544.t1	18.5422	8.45092	12.6716	1.79769e+308	12.6716	1.79769e+308	4.18533	0.0138586	0.134486	1	luciferin 4-monooxygenase	0	5265	0	0	0	0	5265	0	0	0	0	5265	0	0	0	0	8.45092	5265	10	10	8.45092	18.5422	5265	3	3	18.5422	11.0218	5265	10	10	11.0218	12.6716
Fa_scaffold11.1|size1379917.g7252.t1	192.63	80.0032	135.887	1.79769e+308	135.887	1.79769e+308	4.17914	0.013928	0.135059	1	hd domain-containing protein	0	723	0	0	0	0	723	0	0	0	0	723	0	0	0	0	80.0032	723	13	13	80.0032	135.027	723	3	3	135.027	192.63	723	24	24	192.63	135.887
Fa_scaffold11.1|size1379917.g7181.t1	36.4457	14.6232	27.1971	1.79769e+308	27.1971	1.79769e+308	4.17433	0.0139822	0.135149	1	myosin class ii heavy chain	0	7143	0	0	0	0	7143	0	0	0	0	7143	0	0	0	0	30.5223	7143	49	49	30.5223	36.4457	7143	8	8	36.4457	14.6232	7143	18	18	14.6232	27.1971
Fa_scaffold20.1|size866269.g10657.t1	116.5	46.7512	87.188	1.79769e+308	87.188	1.79769e+308	4.17388	0.0139873	0.135149	1	isoflavone reductase Family protein	0	993	0	0	0	0	993	0	0	0	0	993	0	0	0	0	116.5	993	26	26	116.5	98.3127	993	3	3	98.3127	46.7512	993	8	8	46.7512	87.188
Fa_scaffold5.1|size1921322.g4007.t1	22.9302	9.18473	16.9841	1.79769e+308	16.9841	1.79769e+308	4.16814	0.0140523	0.135149	1	condensin subunit	0	3543	0	0	0	0	3543	0	0	0	0	3543	0	0	0	0	18.8375	3543	15	15	18.8375	9.18473	3543	1	1	9.18473	22.9302	3543	14	14	22.9302	16.9841
Fa_scaffold32.1|size194765.g12674.t1	62.5418	25.0512	46.324	1.79769e+308	46.324	1.79769e+308	4.16814	0.0140523	0.135149	1	duf1688 domain-containing protein	0	1299	0	0	0	0	1299	0	0	0	0	1299	0	0	0	0	51.3788	1299	15	15	51.3788	25.0512	1299	1	1	25.0512	62.5418	1299	14	14	62.5418	46.324
Fa_scaffold1.1|size4337333.g1300.t1	385.489	154.408	283.768	1.79769e+308	283.768	1.79769e+308	4.16548	0.0140826	0.135149	1	prohibitin phb1	0	843	0	0	0	0	843	0	0	0	0	843	0	0	0	0	311.406	843	59	59	311.406	154.408	843	4	4	154.408	385.489	843	56	56	385.489	283.768
Fa_scaffold1.1|size4337333.g60.t1	71.2959	34.5092	48.2661	1.79769e+308	48.2661	1.79769e+308	4.16538	0.0140837	0.135149	1	gpi ethanolamine phosphate transferase	0	3195	0	0	0	0	3195	0	0	0	0	3195	0	0	0	0	38.9932	3195	28	28	38.9932	71.2959	3195	7	7	71.2959	34.5092	3195	19	19	34.5092	48.2661
Fa_scaffold18.1|size882988.g9978.t1	111.063	45.5571	87.4164	1.79769e+308	87.4164	1.79769e+308	4.16499	0.0140881	0.135149	1	superoxide dismutase copper chaperone	0	879	0	0	0	0	879	0	0	0	0	879	0	0	0	0	45.5571	879	9	9	45.5571	111.063	879	3	3	111.063	105.629	879	16	16	105.629	87.4164
Fa_scaffold1.1|size4337333.g98.t1	102.332	41.0589	74.6146	1.79769e+308	74.6146	1.79769e+308	4.16208	0.0141214	0.135149	1	hypothetical protein FOXB_13786 [Fusarium oxysporum Fo5176]	0	1272	0	0	0	0	1272	0	0	0	0	1272	0	0	0	0	80.4531	1272	23	23	80.4531	102.332	1272	4	4	102.332	41.0589	1272	9	9	41.0589	74.6146
Fa_scaffold4.1|size1977933.g3099.t1	105.991	42.4547	77.5385	1.79769e+308	77.5385	1.79769e+308	4.16011	0.014144	0.135149	1	benzoate 4-monooxygenase cytochrome p450	0	1533	0	0	0	0	1533	0	0	0	0	1533	0	0	0	0	84.1701	1533	29	29	84.1701	42.4547	1533	2	2	42.4547	105.991	1533	28	28	105.991	77.5385
Fa_scaffold9.1|size1669964.g6048.t1	35.9178	14.7331	25.4237	1.79769e+308	25.4237	1.79769e+308	4.15674	0.0141826	0.135149	1	meiotic chromosome segregation protein	0	906	0	0	0	0	906	0	0	0	0	906	0	0	0	0	14.7331	906	3	3	14.7331	35.9178	906	1	1	35.9178	25.6203	906	4	4	25.6203	25.4237
Fa_scaffold11.1|size1379917.g6985.t1	18.479	7.57991	13.08	1.79769e+308	13.08	1.79769e+308	4.15674	0.0141826	0.135149	1	pab-dependent poly -specific ribonuclease subunit pan3	0	1761	0	0	0	0	1761	0	0	0	0	1761	0	0	0	0	7.57991	1761	3	3	7.57991	18.479	1761	1	1	18.479	13.1811	1761	4	4	13.1811	13.08
Fa_scaffold11.1|size1379917.g6986.t1	41.244	16.9179	29.1938	1.79769e+308	29.1938	1.79769e+308	4.15674	0.0141826	0.135149	1	ubx domain-containing protein	0	1578	0	0	0	0	1578	0	0	0	0	1578	0	0	0	0	16.9179	1578	6	6	16.9179	41.244	1578	2	2	41.244	29.4195	1578	8	8	29.4195	29.1938
Fa_scaffold11.1|size1379917.g7041.t1	458.331	188.003	324.421	1.79769e+308	324.421	1.79769e+308	4.15674	0.0141826	0.135149	1	protein transport protein sec61 gamma subunit-like protein	0	213	0	0	0	0	213	0	0	0	0	213	0	0	0	0	188.003	213	9	9	188.003	458.331	213	3	3	458.331	326.929	213	12	12	326.929	324.421
Fa_scaffold11.1|size1379917.g7208.t1	73.4571	30.1314	51.9952	1.79769e+308	51.9952	1.79769e+308	4.15674	0.0141826	0.135149	1	transcription Factor (snd1 p100)	0	2658	0	0	0	0	2658	0	0	0	0	2658	0	0	0	0	30.1314	2658	18	18	30.1314	73.4571	2658	6	6	73.4571	52.3972	2658	24	24	52.3972	51.9952
Fa_scaffold15.1|size1206408.g8981.t1	7.27022	2.98218	5.14609	1.79769e+308	5.14609	1.79769e+308	4.15674	0.0141826	0.135149	1	hypothetical protein FOXB_10140 [Fusarium oxysporum Fo5176]	0	4476	0	0	0	0	4476	0	0	0	0	4476	0	0	0	0	2.98218	4476	3	3	2.98218	7.27022	4476	1	1	7.27022	5.18587	4476	4	4	5.18587	5.14609
Fa_scaffold3.1|size2333811.g3015.t1	50.9257	20.8892	36.0468	1.79769e+308	36.0468	1.79769e+308	4.15674	0.0141826	0.135149	1	dash complex component	0	639	0	0	0	0	639	0	0	0	0	639	0	0	0	0	20.8892	639	3	3	20.8892	50.9257	639	1	1	50.9257	36.3254	639	4	4	36.3254	36.0468
Fa_scaffold37.1|size166085.g12899.t1	42.9591	17.6214	30.4078	1.79769e+308	30.4078	1.79769e+308	4.15674	0.0141826	0.135149	1	conjugation with cellular fusion-related protein	0	1515	0	0	0	0	1515	0	0	0	0	1515	0	0	0	0	17.6214	1515	6	6	17.6214	42.9591	1515	2	2	42.9591	30.6428	1515	8	8	30.6428	30.4078
Fa_scaffold5.1|size1921322.g4205.t1	14.1055	5.78597	9.98435	1.79769e+308	9.98435	1.79769e+308	4.15674	0.0141826	0.135149	1	zn 2cys6 transcription Factor	0	2307	0	0	0	0	2307	0	0	0	0	2307	0	0	0	0	5.78597	2307	3	3	5.78597	14.1055	2307	1	1	14.1055	10.0615	2307	4	4	10.0615	9.98435
Fa_scaffold6.1|size1899268.g4252.t1	47.7849	19.6009	33.8236	1.79769e+308	33.8236	1.79769e+308	4.15674	0.0141826	0.135149	1	phosphoribosylglycinamide formyltransferase	0	681	0	0	0	0	681	0	0	0	0	681	0	0	0	0	19.6009	681	3	3	19.6009	47.7849	681	1	1	47.7849	34.0851	681	4	4	34.0851	33.8236
Fa_scaffold6.1|size1899268.g4317.t1	11.6762	4.78946	8.26476	1.79769e+308	8.26476	1.79769e+308	4.15674	0.0141826	0.135149	1	autophagy protein atg13	0	2787	0	0	0	0	2787	0	0	0	0	2787	0	0	0	0	4.78946	2787	3	3	4.78946	11.6762	2787	1	1	11.6762	8.32865	2787	4	4	8.32865	8.26476
[truncated: 11,834 more rows]

## Sheet: Expressed p<0.05
Feature ID	Experiment - Range (original values)	Experiment - IQR (original values)	Experiment - Difference (original values)	Experiment - Fold Change (original values)	t-test: Control vs Avenaceum original values - Difference	t-test: Control vs Avenaceum original values - Fold change	t-test: Control vs Avenaceum original values - Test statistic	t-test: Control vs Avenaceum original values - P-value	t-test: Control vs Avenaceum original values - FDR p-value correction	t-test: Control vs Avenaceum original values - Bonferroni	Annotations - Gene symbol	Control - 1_ATCACG_L001_R1_001 trimmed RNA-Seq - Expression values	Control - 1_ATCACG_L001_R1_001 trimmed RNA-Seq - Gene length	Control - 1_ATCACG_L001_R1_001 trimmed RNA-Seq - Unique gene reads	Control - 1_ATCACG_L001_R1_001 trimmed RNA-Seq - Total gene reads	Control - 1_ATCACG_L001_R1_001 trimmed RNA-Seq - RPKM	Control - 3_TTAGGC_L001_R1_001 trimmed RNA-Seq - Expression values	Control - 3_TTAGGC_L001_R1_001 trimmed RNA-Seq - Gene length	Control - 3_TTAGGC_L001_R1_001 trimmed RNA-Seq - Unique gene reads	Control - 3_TTAGGC_L001_R1_001 trimmed RNA-Seq - Total gene reads	Control - 3_TTAGGC_L001_R1_001 trimmed RNA-Seq - RPKM	Control - 2_CGATGT_L001_R1_001 trimmed RNA-Seq - Expression values	Control - 2_CGATGT_L001_R1_001 trimmed RNA-Seq - Gene length	Control - 2_CGATGT_L001_R1_001 trimmed RNA-Seq - Unique gene reads	Control - 2_CGATGT_L001_R1_001 trimmed RNA-Seq - Total gene reads	Control - 2_CGATGT_L001_R1_001 trimmed RNA-Seq - RPKM	Control - Means	Avenaceum - 12_CTTGTA_L001_R1_001 trimmed RNA-Seq - Expression values	Avenaceum - 12_CTTGTA_L001_R1_001 trimmed RNA-Seq - Gene length	Avenaceum - 12_CTTGTA_L001_R1_001 trimmed RNA-Seq - Unique gene reads	Avenaceum - 12_CTTGTA_L001_R1_001 trimmed RNA-Seq - Total gene reads	Avenaceum - 12_CTTGTA_L001_R1_001 trimmed RNA-Seq - RPKM	Avenaceum - 10_TAGCTT_L001_R1_001 trimmed RNA-Seq - Expression values	Avenaceum - 10_TAGCTT_L001_R1_001 trimmed RNA-Seq - Gene length	Avenaceum - 10_TAGCTT_L001_R1_001 trimmed RNA-Seq - Unique gene reads	Avenaceum - 10_TAGCTT_L001_R1_001 trimmed RNA-Seq - Total gene reads	Avenaceum - 10_TAGCTT_L001_R1_001 trimmed RNA-Seq - RPKM	Avenaceum - 11_GGCTAC_L001_R1_001 trimmed RNA-Seq - Expression values	Avenaceum - 11_GGCTAC_L001_R1_001 trimmed RNA-Seq - Gene length	Avenaceum - 11_GGCTAC_L001_R1_001 trimmed RNA-Seq - Unique gene reads	Avenaceum - 11_GGCTAC_L001_R1_001 trimmed RNA-Seq - Total gene reads	Avenaceum - 11_GGCTAC_L001_R1_001 trimmed RNA-Seq - RPKM	Avenaceum - Means
[truncated: 2,204 more rows]

[truncated: 1 more sheets: FDR <0.05]
